# Supplementary material for: The Interactome of Cancer-Related Lysyl Oxidase and Lysyl Oxidase-Like Proteins
Source: Cancers (Basel). 2020 Dec 29;13(1):71. doi: 10.3390/cancers13010071 (PMC7794802; doi:10.3390/cancers13010071)
Supplement: Supplementary file 1 [file cancers-13-00071-s001.zip]

Archive with 20 entries (20 files):
- Supplementary_Material/Suppl_Figure_S4.pdf
- Supplementary_Material/Suppl_Figures_S1_S3.docx
- Supplementary_Material/Suppl_Table_S1_Interactome.xlsx
- Supplementary_Material/Suppl_Table_S10_Matrisome_Cancers.xlsx
- Supplementary_Material/Suppl_Table_S11A_MESO_FunRich.xlsx
- Supplementary_Material/Suppl_Table_S11B_OV_FunRich.xlsx
- Supplementary_Material/Suppl_Table_S12_Biomolecules_Sources.xlsx
- Supplementary_Material/Suppl_Table_S2_LOXL2_Binding_Sites.xlsx
- Supplementary_Material/Suppl_Table_S3_Cellular_Locations.xlsx
- Supplementary_Material/Suppl_Table_S4_BiNGO.xlsx
- Supplementary_Material/Suppl_Table_S5_FunRich_Interactome.xlsx
- Supplementary_Material/Suppl_Table_S6A_FunRich_LOX_partners.xlsx
- Supplementary_Material/Suppl_Table_S6B_FunRich_LOXL1_partners.xlsx
- Supplementary_Material/Suppl_Table_S6C_FunRich_LOXL2_partners.xlsx
- Supplementary_Material/Suppl_Table_S6D_FunRich_LOX3_partners.xlsx
- Supplementary_Material/Suppl_Table_S6E_FunRich_LOXL4_partners.xlsx
- Supplementary_Material/Suppl_Table_S7_Reactome.xlsx
- Supplementary_Material/Suppl_Table_S8A_HEK293_FunRich.xlsx
- Supplementary_Material/Suppl_Table_S8B_HCT116_FunRich.xlsx
- Supplementary_Material/Suppl_Table_S9_Reactome_HCT_HEK.xlsx
