# Supplementary material for: The Interactome of Cancer-Related Lysyl Oxidase and Lysyl Oxidase-Like Proteins
Source: Cancers (Basel). 2020 Dec 29;13(1):71. doi: 10.3390/cancers13010071 (PMC7794802; doi:10.3390/cancers13010071)
Supplement: Supplementary file 1 [file cancers-13-00071-s001.zip › Supplementary_Material/Suppl_Table_S1_Interactome.xlsx]

## Sheet: Summary
	BioPlex 3.0 dataset
	Huttlin et al. (2020) Dual Proteome-scale Networks Reveal Cell-specific Remodeling of the Human Interactome. bioRxiv doi:10.1101/2020.01.19.905109
	Abbreviations
	AC: accession number
	ChEBI: Chemical Entities of Biological Interest
	CPX: complex
	GAG: glycosaminoglycan
	ID: identifier
	LOX: lysyl oxidase
	LOXL: lysyl oxidase-like

## Sheet: BioPlex HCT116
Gene ID LOX/LOXLs	Gene ID LOX family partners	UniProt AC LOX/LOXLs	UniProt AC LOX family partners	Gene name LOX/LOXLs	Gene name LOX family partners	Dataset doi:10.1101/2020.01.19.905109
4016	4239	Q08397	P55083	LOXL1	MFAP4	BioPlex_HCT116
4017	9507	Q9Y4K0	O75173	LOXL2	ADAMTS4	BioPlex_HCT116
4017	250	Q9Y4K0	P05187	LOXL2	ALPP	BioPlex_HCT116
4017	56244	Q9Y4K0	Q9UIR0-2	LOXL2	BTNL2	BioPlex_HCT116
4017	283870	Q9Y4K0	Q6PL45-2	LOXL2	C16orf79	BioPlex_HCT116
4017	79630	Q9Y4K0	Q8WWF1	LOXL2	C1orf54	BioPlex_HCT116
4017	713	Q9Y4K0	P02746	LOXL2	C1QB	BioPlex_HCT116
4017	765	Q9Y4K0	P23280	LOXL2	CA6	BioPlex_HCT116
4017	55997	Q9Y4K0	P0CG37	LOXL2	CFC1	BioPlex_HCT116
4017	140880	Q9Y4K0	Q9H112	LOXL2	CST11	BioPlex_HCT116
4017	4189	Q9Y4K0	Q9UBS3	LOXL2	DNAJB9	BioPlex_HCT116
4017	9427	Q9Y4K0	O95672	LOXL2	ECEL1	BioPlex_HCT116
4017	1908	Q9Y4K0	P14138	LOXL2	EDN3	BioPlex_HCT116
4017	64100	Q9Y4K0	Q96BH3	LOXL2	ELSPBP1	BioPlex_HCT116
4017	2045	Q9Y4K0	Q15375-2	LOXL2	EPHA7	BioPlex_HCT116
4017	26232	Q9Y4K0	Q9UK22	LOXL2	FBXO2	BioPlex_HCT116
4017	26270	Q9Y4K0	Q9NRD1	LOXL2	FBXO6	BioPlex_HCT116
4017	8836	Q9Y4K0	Q92820	LOXL2	GGH	BioPlex_HCT116
4017	338328	Q9Y4K0	Q8IV16	LOXL2	GPIHBP1	BioPlex_HCT116
4017	100423062	Q9Y4K0	B9A064	LOXL2	IGLL5	BioPlex_HCT116
4017	3594	Q9Y4K0	P42701-2	LOXL2	IL12RB1	BioPlex_HCT116
4017	3568	Q9Y4K0	Q01344-2	LOXL2	IL5RA	BioPlex_HCT116
4017	55554	Q9Y4K0	Q9H2R5	LOXL2	KLK15	BioPlex_HCT116
4017	25818	Q9Y4K0	Q9Y337	LOXL2	KLK5	BioPlex_HCT116
4017	9388	Q9Y4K0	Q9Y5X9	LOXL2	LIPG	BioPlex_HCT116
4017	9450	Q9Y4K0	O95711	LOXL2	LY86	BioPlex_HCT116
4017	116372	Q9Y4K0	Q8N2G4-2	LOXL2	LYPD1	BioPlex_HCT116
4017	147719	Q9Y4K0	Q6UWN0-2	LOXL2	LYPD4	BioPlex_HCT116
4017	119180	Q9Y4K0	Q7Z4W2-2	LOXL2	LYZL2	BioPlex_HCT116
4017	4239	Q9Y4K0	P55083	LOXL2	MFAP4	BioPlex_HCT116
4017	259197	Q9Y4K0	O14931-2	LOXL2	NCR3	BioPlex_HCT116
4017	5156	Q9Y4K0	P16234-2	LOXL2	PDGFRA	BioPlex_HCT116
4017	51050	Q9Y4K0	O43692	LOXL2	PI15	BioPlex_HCT116
4017	5553	Q9Y4K0	P13727	LOXL2	PRG2	BioPlex_HCT116
4017	23753	Q9Y4K0	Q9HCN8	LOXL2	SDF2L1	BioPlex_HCT116
4017	128646	Q9Y4K0	Q9H106	LOXL2	SIRPD	BioPlex_HCT116
4017	57152	Q9Y4K0	P55000	LOXL2	SLURP1	BioPlex_HCT116
4017	6901	Q9Y4K0	Q96F92	LOXL2	TAZ	BioPlex_HCT116
4017	6997	Q9Y4K0	P13385	LOXL2	TDGF1	BioPlex_HCT116
4017	25963	Q9Y4K0	Q8NBN3	LOXL2	TMEM87A	BioPlex_HCT116
4017	6976	Q9Y4K0	P03979	LOXL2	TRGV3	BioPlex_HCT116
4017	7289	Q9Y4K0	O75386	LOXL2	TULP3	BioPlex_HCT116
84695	90353	B9A025	Q7Z7A3	LOXL3	CTU1	BioPlex_HCT116
84695	3309	B9A025	P11021	LOXL3	HSPA5	BioPlex_HCT116
84695	3339	B9A025	P98160	LOXL3	HSPG2	BioPlex_HCT116
84695	4440	B9A025	O43347	LOXL3	MSI1	BioPlex_HCT116
84695	445582	B9A025	Q6S8J3	LOXL3	POTEE	BioPlex_HCT116
84695	23064	B9A025	Q7Z333-3	LOXL3	SETX	BioPlex_HCT116
84695	27037	B9A025	Q8IZ69-2	LOXL3	TRMT2A	BioPlex_HCT116
84171	404734	Q96JB6	Q8IWZ2	LOXL4	ANKHD1-EIF4EBP3	BioPlex_HCT116
84171	9743	Q96JB6	A7KAX9-2	LOXL4	ARHGAP32	BioPlex_HCT116
84171	7984	Q96JB6	Q12774-2	LOXL4	ARHGEF5	BioPlex_HCT116
84171	6311	Q96JB6	Q99700-2	LOXL4	ATXN2	BioPlex_HCT116
84171	9531	Q96JB6	O95817	LOXL4	BAG3	BioPlex_HCT116
84171	9529	Q96JB6	Q9UL15-2	LOXL4	BAG5	BioPlex_HCT116
84171	9577	Q96JB6	Q9NXR7	LOXL4	BRE	BioPlex_HCT116
84171	790	Q96JB6	P27708	LOXL4	CAD	BioPlex_HCT116
84171	10576	Q96JB6	P78371	LOXL4	CCT2	BioPlex_HCT116
84171	7203	Q96JB6	P49368	LOXL4	CCT3	BioPlex_HCT116
84171	10575	Q96JB6	P50991	LOXL4	CCT4	BioPlex_HCT116
84171	22948	Q96JB6	P48643	LOXL4	CCT5	BioPlex_HCT116
84171	908	Q96JB6	P40227	LOXL4	CCT6A	BioPlex_HCT116
84171	10693	Q96JB6	Q92526	LOXL4	CCT6B	BioPlex_HCT116
84171	10574	Q96JB6	Q99832	LOXL4	CCT7	BioPlex_HCT116
84171	55125	Q96JB6	Q8TEP8	LOXL4	CEP192	BioPlex_HCT116
84171	79269	Q96JB6	Q5QP82	LOXL4	DCAF10	BioPlex_HCT116
84171	55827	Q96JB6	Q58WW2-2	LOXL4	DCAF6	BioPlex_HCT116
84171	79016	Q96JB6	Q9BW61	LOXL4	DDA1	BioPlex_HCT116
84171	11080	Q96JB6	Q9UDY4	LOXL4	DNAJB4	BioPlex_HCT116
84171	4189	Q96JB6	Q9UBS3	LOXL4	DNAJB9	BioPlex_HCT116
84171	23086	Q96JB6	Q8NEV8-2	LOXL4	EXPH5	BioPlex_HCT116
84171	23172	Q96JB6	Q15018	LOXL4	FAM175B	BioPlex_HCT116
84171	286077	Q96JB6	Q6ZRV2	LOXL4	FAM83H	BioPlex_HCT116
84171	9328	Q96JB6	Q9Y5Q8-2	LOXL4	GTF3C5	BioPlex_HCT116
84171	23354	Q96JB6	O94927-2	LOXL4	HAUS5	BioPlex_HCT116
84171	8841	Q96JB6	O15379-2	LOXL4	HDAC3	BioPlex_HCT116
84171	9931	Q96JB6	P42694	LOXL4	HELZ	BioPlex_HCT116
84171	84343	Q96JB6	Q969F9-2	LOXL4	HPS3	BioPlex_HCT116
84171	3304	Q96JB6	P08107	LOXL4	HSPA1B	BioPlex_HCT116
84171	3306	Q96JB6	P54652	LOXL4	HSPA2	BioPlex_HCT116
84171	3312	Q96JB6	P11142	LOXL4	HSPA8	BioPlex_HCT116
84171	55764	Q96JB6	Q9HBG6-2	LOXL4	IFT122	BioPlex_HCT116
84171	3493	Q96JB6	P01876	LOXL4	IGHA1	BioPlex_HCT116
84171	9053	Q96JB6	Q14244	LOXL4	MAP7	BioPlex_HCT116
84171	142678	Q96JB6	Q96AX9-2	LOXL4	MIB2	BioPlex_HCT116
84171	57509	Q96JB6	Q9ULD2-2	LOXL4	MTUS1	BioPlex_HCT116
84171	121441	Q96JB6	Q8NHV4	LOXL4	NEDD1	BioPlex_HCT116
84171	5284	Q96JB6	P01833	LOXL4	PIGR	BioPlex_HCT116
84171	51297	Q96JB6	Q9NP55	LOXL4	PLUNC	BioPlex_HCT116
84171	100101267	Q96JB6	A8CG34	LOXL4	POM121C	BioPlex_HCT116
84171	23532	Q96JB6	P78395	LOXL4	PRAME	BioPlex_HCT116
84171	5553	Q96JB6	P13727	LOXL4	PRG2	BioPlex_HCT116
84171	9698	Q96JB6	Q14671-2	LOXL4	PUM1	BioPlex_HCT116
84171	23369	Q96JB6	Q8TB72-2	LOXL4	PUM2	BioPlex_HCT116
84171	9401	Q96JB6	O94761	LOXL4	RECQL4	BioPlex_HCT116
84171	253260	Q96JB6	Q6R327-3	LOXL4	RICTOR	BioPlex_HCT116
84171	79596	Q96JB6	Q5W0B1	LOXL4	RNF219	BioPlex_HCT116
84171	55072	Q96JB6	Q96EP0-3	LOXL4	RNF31	BioPlex_HCT116
84171	26015	Q96JB6	Q9BWH6-2	LOXL4	RPAP1	BioPlex_HCT116
84171	57521	Q96JB6	Q8N122	LOXL4	RPTOR	BioPlex_HCT116
84171	60485	Q96JB6	Q9H4B6	LOXL4	SAV1	BioPlex_HCT116
84171	83642	Q96JB6	Q9BVL4	LOXL4	SELO	BioPlex_HCT116
84171	6491	Q96JB6	Q15468-2	LOXL4	STIL	BioPlex_HCT116
84171	10273	Q96JB6	Q9UNE7	LOXL4	STUB1	BioPlex_HCT116
84171	10629	Q96JB6	Q9Y6J9	LOXL4	TAF6L	BioPlex_HCT116
84171	6950	Q96JB6	P17987	LOXL4	TCP1	BioPlex_HCT116
84171	79875	Q96JB6	Q6ZMP0	LOXL4	THSD4	BioPlex_HCT116
84171	79613	Q96JB6	Q9C0B7	LOXL4	TMCO7	BioPlex_HCT116
84171	22954	Q96JB6	Q13049	LOXL4	TRIM32	BioPlex_HCT116
84171	51592	Q96JB6	Q9UPN9-2	LOXL4	TRIM33	BioPlex_HCT116
84171	10376	Q96JB6	P68363	LOXL4	TUBA1B	BioPlex_HCT116
84171	84790	Q96JB6	Q9BQE3	LOXL4	TUBA1C	BioPlex_HCT116
84171	7277	Q96JB6	P68366	LOXL4	TUBA4A	BioPlex_HCT116
84171	203068	Q96JB6	P07437	LOXL4	TUBB	BioPlex_HCT116
84171	347688	Q96JB6	Q3ZCM7	LOXL4	TUBB8	BioPlex_HCT116
84171	85378	Q96JB6	Q96RT7-2	LOXL4	TUBGCP6	BioPlex_HCT116
84171	9736	Q96JB6	Q70CQ2-2	LOXL4	USP34	BioPlex_HCT116
84171	51096	Q96JB6	Q9Y5J1	LOXL4	UTP18	BioPlex_HCT116
84171	90113	Q96JB6	Q8N398	LOXL4	VWA5B2	BioPlex_HCT116
84171	79726	Q96JB6	Q6PJI9	LOXL4	WDR59	BioPlex_HCT116
84171	11180	Q96JB6	Q9NNW5	LOXL4	WDR6	BioPlex_HCT116
84171	124220	Q96JB6	Q96DA0	LOXL4	ZG16B	BioPlex_HCT116
84171	7748	Q96JB6	O14628-4	LOXL4	ZNF195	BioPlex_HCT116
84171	23060	Q96JB6	O15014	LOXL4	ZNF609	BioPlex_HCT116

## Sheet: BioPlex HEK293
Gene ID LOX/LOXLs	Gene ID LOX family partners	UniProt AC LOX/LOXLs	UniProt AC LOX family partners	Gene name LOX/LOXLs	Gene name LOX family partners	Dataset doi:10.1101/2020.01.19.905109
4015	79868	P28300	Q9NP73-3	LOX	ALG13	BioPlex_293T
4015	405	P28300	P27540-2	LOX	ARNT	BioPlex_293T
4015	712	P28300	P02745	LOX	C1QA	BioPlex_293T
4015	9567	P28300	O00178	LOX	GTPBP1	BioPlex_293T
4015	3309	P28300	P11021	LOX	HSPA5	BioPlex_293T
4015	23078	P28300	A3KMH1-3	LOX	KIAA0564	BioPlex_293T
4015	10443	P28300	Q92802-2	LOX	N4BP2L2	BioPlex_293T
4015	5150	P28300	Q13946-2	LOX	PDE7A	BioPlex_293T
4015	54704	P28300	Q9P0J1	LOX	PDP1	BioPlex_293T
4015	54902	P28300	Q6DKK2	LOX	TTC19	BioPlex_293T
4016	2	Q08397	P01023	LOXL1	A2M	BioPlex_293T
4016	590	Q08397	P06276	LOXL1	BCHE	BioPlex_293T
4016	6348	Q08397	P10147	LOXL1	CCL3	BioPlex_293T
4016	11126	Q08397	O95971	LOXL1	CD160	BioPlex_293T
4016	30820	Q08397	Q9NZI2-2	LOXL1	KCNIP1	BioPlex_293T
4016	23008	Q08397	Q6PID8	LOXL1	KLHDC10	BioPlex_293T
4016	55128	Q08397	Q6AZZ1	LOXL1	TRIM68	BioPlex_293T
4017	9507	Q9Y4K0	O75173	LOXL2	ADAMTS4	BioPlex_293T
4017	84266	Q9Y4K0	Q9BT30	LOXL2	ALKBH7	BioPlex_293T
4017	79630	Q9Y4K0	Q8WWF1	LOXL2	C1orf54	BioPlex_293T
4017	1088	Q9Y4K0	P31997	LOXL2	CEACAM8	BioPlex_293T
4017	1215	Q9Y4K0	P23946	LOXL2	CMA1	BioPlex_293T
4017	128817	Q9Y4K0	Q9H114	LOXL2	CSTL1	BioPlex_293T
4017	1667	Q9Y4K0	UNKNOWN	LOXL2	DEFA1	BioPlex_293T
4017	1670	Q9Y4K0	Q01523	LOXL2	DEFA5	BioPlex_293T
4017	613210	Q9Y4K0	UNKNOWN	LOXL2	DEFB136	BioPlex_293T
4017	1908	Q9Y4K0	P14138	LOXL2	EDN3	BioPlex_293T
4017	25793	Q9Y4K0	Q9Y3I1	LOXL2	FBXO7	BioPlex_293T
4017	338328	Q9Y4K0	Q8IV16	LOXL2	GPIHBP1	BioPlex_293T
4017	388555	Q9Y4K0	Q6UXB1	LOXL2	IGFL3	BioPlex_293T
4017	10022	Q9Y4K0	Q9Y5Q6	LOXL2	INSL5	BioPlex_293T
4017	11012	Q9Y4K0	Q9UBX7-1	LOXL2	KLK11	BioPlex_293T
4017	25818	Q9Y4K0	Q9Y337	LOXL2	KLK5	BioPlex_293T
4017	4035	Q9Y4K0	Q07954	LOXL2	LRP1	BioPlex_293T
4017	119180	Q9Y4K0	Q7Z4W2-2	LOXL2	LYZL2	BioPlex_293T
4017	8491	Q9Y4K0	Q8IVH8-2	LOXL2	MAP4K3	BioPlex_293T
4017	8076	Q9Y4K0	Q13361	LOXL2	MFAP5	BioPlex_293T
4017	4241	Q9Y4K0	P08582-2	LOXL2	MFI2	BioPlex_293T
4017	10956	Q9Y4K0	Q13438-2	LOXL2	OS9	BioPlex_293T
4017	5156	Q9Y4K0	P16234	LOXL2	PDGFRA	BioPlex_293T
4017	5329	Q9Y4K0	Q03405	LOXL2	PLAUR	BioPlex_293T
4017	8000	Q9Y4K0	O43653	LOXL2	PSCA	BioPlex_293T
4017	440533	Q9Y4K0	Q9UQ74	LOXL2	PSG8	BioPlex_293T
4017	100526737	Q9Y4K0	B0LM41	LOXL2	RBM14-RBM4	BioPlex_293T
4017	57152	Q9Y4K0	P55000	LOXL2	SLURP1	BioPlex_293T
4017	23102	Q9Y4K0	Q9UPU7	LOXL2	TBC1D2B	BioPlex_293T
4017	25963	Q9Y4K0	Q8NBN3-3	LOXL2	TMEM87A	BioPlex_293T
4017	28663	Q9Y4K0	UNKNOWN	LOXL2	TRAV20	BioPlex_293T
4017	7476	Q9Y4K0	O00755	LOXL2	WNT7A	BioPlex_293T
84695	9685	P58215	Q14677	LOXL3	CLINT1	BioPlex_293T
84695	613210	P58215	UNKNOWN	LOXL3	DEFB136	BioPlex_293T
84695	9695	P58215	Q92611	LOXL3	EDEM1	BioPlex_293T
84695	2189	P58215	O15287	LOXL3	FANCG	BioPlex_293T
84695	3309	P58215	P11021	LOXL3	HSPA5	BioPlex_293T
84695	388555	P58215	Q6UXB1	LOXL3	IGFL3	BioPlex_293T
84695	4052	P58215	Q14766-2	LOXL3	LTBP1	BioPlex_293T
84695	4440	P58215	O43347	LOXL3	MSI1	BioPlex_293T
84695	9349	P58215	P62829	LOXL3	RPL23	BioPlex_293T
84695	205564	P58215	Q96HI0	LOXL3	SENP5	BioPlex_293T
84695	51684	P58215	Q9UMX1	LOXL3	SUFU	BioPlex_293T
84695	112936	P58215	Q4G0F5	LOXL3	VPS26B	BioPlex_293T
84695	55737	P58215	Q96QK1	LOXL3	VPS35	BioPlex_293T
84171	10693	Q96JB6	Q92526	LOXL4	CCT6B	BioPlex_293T

## Sheet: BioPlex 3.0
UniProt AC LOX/LOXLs	UniProt AC LOX family partners	Gene name LOX/LOXLs	Gene name LOX family partners	Interaction detection method	Reference	Dataset	Species of the LOX family partners
P28300	Q9NP73-3	LOX	ALG13	affinity-purification mass spectrometry	10.1101/2020.01.19.905109 (preprint)	BioPlex_293T	Human
P28300	P27540-2	LOX	ARNT	affinity-purification mass spectrometry	10.1101/2020.01.19.905109 (preprint)	BioPlex_293T	Human
P28300	P02745	LOX	C1QA	affinity-purification mass spectrometry	10.1101/2020.01.19.905109 (preprint)	BioPlex_293T	Human
P28300	O00178	LOX	GTPBP1	affinity-purification mass spectrometry	10.1101/2020.01.19.905109 (preprint)	BioPlex_293T	Human
P28300	P11021	LOX	HSPA5	affinity-purification mass spectrometry	10.1101/2020.01.19.905109 (preprint)	BioPlex_293T	Human
P28300	A3KMH1-3	LOX	VWA8 (KIAA0564 in BioPlex)	affinity-purification mass spectrometry	10.1101/2020.01.19.905109 (preprint)	BioPlex_293T	Human
P28300	Q92802-2	LOX	N4BP2L2	affinity-purification mass spectrometry	10.1101/2020.01.19.905109 (preprint)	BioPlex_293T	Human
P28300	Q13946-2	LOX	PDE7A	affinity-purification mass spectrometry	10.1101/2020.01.19.905109 (preprint)	BioPlex_293T	Human
P28300	Q9P0J1	LOX	PDP1	affinity-purification mass spectrometry	10.1101/2020.01.19.905109 (preprint)	BioPlex_293T	Human
P28300	Q6DKK2	LOX	TTC19	affinity-purification mass spectrometry	10.1101/2020.01.19.905109 (preprint)	BioPlex_293T	Human
Q08397	P01023	LOXL1	A2M	affinity-purification mass spectrometry	10.1101/2020.01.19.905109 (preprint)	BioPlex_293T	Human
Q08397	P06276	LOXL1	BCHE	affinity-purification mass spectrometry	10.1101/2020.01.19.905109 (preprint)	BioPlex_293T	Human
Q08397	P10147	LOXL1	CCL3	affinity-purification mass spectrometry	10.1101/2020.01.19.905109 (preprint)	BioPlex_293T	Human
Q08397	O95971	LOXL1	CD160	affinity-purification mass spectrometry	10.1101/2020.01.19.905109 (preprint)	BioPlex_293T	Human
Q08397	Q9NZI2-2	LOXL1	KCNIP1	affinity-purification mass spectrometry	10.1101/2020.01.19.905109 (preprint)	BioPlex_293T	Human
Q08397	Q6PID8	LOXL1	KLHDC10	affinity-purification mass spectrometry	10.1101/2020.01.19.905109 (preprint)	BioPlex_293T	Human
Q08397	P55083	LOXL1	MFAP4	affinity-purification mass spectrometry	10.1101/2020.01.19.905109 (preprint)	BioPlex_HCT116	Human
Q08397	Q6AZZ1	LOXL1	TRIM68	affinity-purification mass spectrometry	10.1101/2020.01.19.905109 (preprint)	BioPlex_293T	Human
Q9Y4K0	O75173	LOXL2	ADAMTS4	affinity-purification mass spectrometry	10.1101/2020.01.19.905109 (preprint)	BioPlex_HCT116	Human
Q9Y4K0	O75173	LOXL2	ADAMTS4	affinity-purification mass spectrometry	10.1101/2020.01.19.905109 (preprint)	BioPlex_293T	Human
Q9Y4K0	Q9BT30	LOXL2	ALKBH7	affinity-purification mass spectrometry	10.1101/2020.01.19.905109 (preprint)	BioPlex_293T	Human
Q9Y4K0	P05187	LOXL2	ALPP	affinity-purification mass spectrometry	10.1101/2020.01.19.905109 (preprint)	BioPlex_HCT116	Human
Q9Y4K0	Q9UIR0-2	LOXL2	BTNL2	affinity-purification mass spectrometry	10.1101/2020.01.19.905109 (preprint)	BioPlex_HCT116	Human
Q9Y4K0	Q6PL45-2	LOXL2	C16orf79	affinity-purification mass spectrometry	10.1101/2020.01.19.905109 (preprint)	BioPlex_HCT116	Human
Q9Y4K0	Q8WWF1	LOXL2	C1orf54	affinity-purification mass spectrometry	10.1101/2020.01.19.905109 (preprint)	BioPlex_HCT116	Human
Q9Y4K0	Q8WWF1	LOXL2	C1orf54	affinity-purification mass spectrometry	10.1101/2020.01.19.905109 (preprint)	BioPlex_293T	Human
Q9Y4K0	P02746	LOXL2	C1QB	affinity-purification mass spectrometry	10.1101/2020.01.19.905109 (preprint)	BioPlex_HCT116	Human
Q9Y4K0	P23280	LOXL2	CA6	affinity-purification mass spectrometry	10.1101/2020.01.19.905109 (preprint)	BioPlex_HCT116	Human
Q9Y4K0	P31997	LOXL2	CEACAM8	affinity-purification mass spectrometry	10.1101/2020.01.19.905109 (preprint)	BioPlex_293T	Human
Q9Y4K0	P0CG37	LOXL2	CFC1	affinity-purification mass spectrometry	10.1101/2020.01.19.905109 (preprint)	BioPlex_HCT116	Human
Q9Y4K0	P23946	LOXL2	CMA1	affinity-purification mass spectrometry	10.1101/2020.01.19.905109 (preprint)	BioPlex_293T	Human
Q9Y4K0	Q9H112	LOXL2	CST11	affinity-purification mass spectrometry	10.1101/2020.01.19.905109 (preprint)	BioPlex_HCT116	Human
Q9Y4K0	Q9H114	LOXL2	CSTL1	affinity-purification mass spectrometry	10.1101/2020.01.19.905109 (preprint)	BioPlex_293T	Human
Q9Y4K0	UNKNOWN	LOXL2	DEFA1	affinity-purification mass spectrometry	10.1101/2020.01.19.905109 (preprint)	BioPlex_293T	Human
Q9Y4K0	Q01523	LOXL2	DEFA5	affinity-purification mass spectrometry	10.1101/2020.01.19.905109 (preprint)	BioPlex_293T	Human
Q9Y4K0	UNKNOWN	LOXL2	DEFB136	affinity-purification mass spectrometry	10.1101/2020.01.19.905109 (preprint)	BioPlex_293T	Human
Q9Y4K0	Q9UBS3	LOXL2	DNAJB9	affinity-purification mass spectrometry	10.1101/2020.01.19.905109 (preprint)	BioPlex_HCT116	Human
Q9Y4K0	O95672	LOXL2	ECEL1	affinity-purification mass spectrometry	10.1101/2020.01.19.905109 (preprint)	BioPlex_HCT116	Human
Q9Y4K0	P14138	LOXL2	EDN3	affinity-purification mass spectrometry	10.1101/2020.01.19.905109 (preprint)	BioPlex_HCT116	Human
Q9Y4K0	P14138	LOXL2	EDN3	affinity-purification mass spectrometry	10.1101/2020.01.19.905109 (preprint)	BioPlex_293T	Human
Q9Y4K0	Q96BH3	LOXL2	ELSPBP1	affinity-purification mass spectrometry	10.1101/2020.01.19.905109 (preprint)	BioPlex_HCT116	Human
Q9Y4K0	Q15375-2	LOXL2	EPHA7	affinity-purification mass spectrometry	10.1101/2020.01.19.905109 (preprint)	BioPlex_HCT116	Human
Q9Y4K0	Q9UK22	LOXL2	FBXO2	affinity-purification mass spectrometry	10.1101/2020.01.19.905109 (preprint)	BioPlex_HCT116	Human
Q9Y4K0	Q9NRD1	LOXL2	FBXO6	affinity-purification mass spectrometry	10.1101/2020.01.19.905109 (preprint)	BioPlex_HCT116	Human
Q9Y4K0	Q9Y3I1	LOXL2	FBXO7	affinity-purification mass spectrometry	10.1101/2020.01.19.905109 (preprint)	BioPlex_293T	Human
Q9Y4K0	Q92820	LOXL2	GGH	affinity-purification mass spectrometry	10.1101/2020.01.19.905109 (preprint)	BioPlex_HCT116	Human
Q9Y4K0	Q8IV16	LOXL2	GPIHBP1	affinity-purification mass spectrometry	10.1101/2020.01.19.905109 (preprint)	BioPlex_HCT116	Human
Q9Y4K0	Q8IV16	LOXL2	GPIHBP1	affinity-purification mass spectrometry	10.1101/2020.01.19.905109 (preprint)	BioPlex_293T	Human
Q9Y4K0	Q6UXB1	LOXL2	IGFL3	affinity-purification mass spectrometry	10.1101/2020.01.19.905109 (preprint)	BioPlex_293T	Human
Q9Y4K0	B9A064	LOXL2	IGLL5	affinity-purification mass spectrometry	10.1101/2020.01.19.905109 (preprint)	BioPlex_HCT116	Human
Q9Y4K0	P42701-2	LOXL2	IL12RB1	affinity-purification mass spectrometry	10.1101/2020.01.19.905109 (preprint)	BioPlex_HCT116	Human
Q9Y4K0	Q01344-2	LOXL2	IL5RA	affinity-purification mass spectrometry	10.1101/2020.01.19.905109 (preprint)	BioPlex_HCT116	Human
Q9Y4K0	Q9Y5Q6	LOXL2	INSL5	affinity-purification mass spectrometry	10.1101/2020.01.19.905109 (preprint)	BioPlex_293T	Human
Q9Y4K0	Q9UBX7-1	LOXL2	KLK11	affinity-purification mass spectrometry	10.1101/2020.01.19.905109 (preprint)	BioPlex_293T	Human
Q9Y4K0	Q9H2R5	LOXL2	KLK15	affinity-purification mass spectrometry	10.1101/2020.01.19.905109 (preprint)	BioPlex_HCT116	Human
Q9Y4K0	Q9Y337	LOXL2	KLK5	affinity-purification mass spectrometry	10.1101/2020.01.19.905109 (preprint)	BioPlex_HCT116	Human
Q9Y4K0	Q9Y337	LOXL2	KLK5	affinity-purification mass spectrometry	10.1101/2020.01.19.905109 (preprint)	BioPlex_293T	Human
Q9Y4K0	Q9Y5X9	LOXL2	LIPG	affinity-purification mass spectrometry	10.1101/2020.01.19.905109 (preprint)	BioPlex_HCT116	Human
Q9Y4K0	Q07954	LOXL2	LRP1	affinity-purification mass spectrometry	10.1101/2020.01.19.905109 (preprint)	BioPlex_293T	Human
Q9Y4K0	O95711	LOXL2	LY86	affinity-purification mass spectrometry	10.1101/2020.01.19.905109 (preprint)	BioPlex_HCT116	Human
Q9Y4K0	Q8N2G4-2	LOXL2	LYPD1	affinity-purification mass spectrometry	10.1101/2020.01.19.905109 (preprint)	BioPlex_HCT116	Human
Q9Y4K0	Q6UWN0-2	LOXL2	LYPD4	affinity-purification mass spectrometry	10.1101/2020.01.19.905109 (preprint)	BioPlex_HCT116	Human
Q9Y4K0	Q7Z4W2-2	LOXL2	LYZL2	affinity-purification mass spectrometry	10.1101/2020.01.19.905109 (preprint)	BioPlex_HCT116	Human
Q9Y4K0	Q7Z4W2-2	LOXL2	LYZL2	affinity-purification mass spectrometry	10.1101/2020.01.19.905109 (preprint)	BioPlex_293T	Human
Q9Y4K0	Q8IVH8-2	LOXL2	MAP4K3	affinity-purification mass spectrometry	10.1101/2020.01.19.905109 (preprint)	BioPlex_293T	Human
Q9Y4K0	P55083	LOXL2	MFAP4	affinity-purification mass spectrometry	10.1101/2020.01.19.905109 (preprint)	BioPlex_HCT116	Human
Q9Y4K0	Q13361	LOXL2	MFAP5	affinity-purification mass spectrometry	10.1101/2020.01.19.905109 (preprint)	BioPlex_293T	Human
Q9Y4K0	P08582-2	LOXL2	MFI2	affinity-purification mass spectrometry	10.1101/2020.01.19.905109 (preprint)	BioPlex_293T	Human
Q9Y4K0	O14931-2	LOXL2	NCR3	affinity-purification mass spectrometry	10.1101/2020.01.19.905109 (preprint)	BioPlex_HCT116	Human
Q9Y4K0	Q13438-2	LOXL2	OS9	affinity-purification mass spectrometry	10.1101/2020.01.19.905109 (preprint)	BioPlex_293T	Human
Q9Y4K0	P16234-2	LOXL2	PDGFRA	affinity-purification mass spectrometry	10.1101/2020.01.19.905109 (preprint)	BioPlex_HCT116	Human
Q9Y4K0	P16234	LOXL2	PDGFRA	affinity-purification mass spectrometry	10.1101/2020.01.19.905109 (preprint)	BioPlex_293T	Human
Q9Y4K0	O43692	LOXL2	PI15	affinity-purification mass spectrometry	10.1101/2020.01.19.905109 (preprint)	BioPlex_HCT116	Human
Q9Y4K0	Q03405	LOXL2	PLAUR	affinity-purification mass spectrometry	10.1101/2020.01.19.905109 (preprint)	BioPlex_293T	Human
Q9Y4K0	P13727	LOXL2	PRG2	affinity-purification mass spectrometry	10.1101/2020.01.19.905109 (preprint)	BioPlex_HCT116	Human
Q9Y4K0	O43653	LOXL2	PSCA	affinity-purification mass spectrometry	10.1101/2020.01.19.905109 (preprint)	BioPlex_293T	Human
Q9Y4K0	Q9UQ74	LOXL2	PSG8	affinity-purification mass spectrometry	10.1101/2020.01.19.905109 (preprint)	BioPlex_293T	Human
Q9Y4K0	B0LM41	LOXL2	RBM14 (RBM14-RBM4 in BioPlex)	affinity-purification mass spectrometry	10.1101/2020.01.19.905109 (preprint)	BioPlex_293T	Human
Q9Y4K0	Q9HCN8	LOXL2	SDF2L1	affinity-purification mass spectrometry	10.1101/2020.01.19.905109 (preprint)	BioPlex_HCT116	Human
Q9Y4K0	Q9H106	LOXL2	SIRPD	affinity-purification mass spectrometry	10.1101/2020.01.19.905109 (preprint)	BioPlex_HCT116	Human
Q9Y4K0	P55000	LOXL2	SLURP1	affinity-purification mass spectrometry	10.1101/2020.01.19.905109 (preprint)	BioPlex_HCT116	Human
Q9Y4K0	P55000	LOXL2	SLURP1	affinity-purification mass spectrometry	10.1101/2020.01.19.905109 (preprint)	BioPlex_293T	Human
Q9Y4K0	Q96F92	LOXL2	TAZ	affinity-purification mass spectrometry	10.1101/2020.01.19.905109 (preprint)	BioPlex_HCT116	Human
Q9Y4K0	Q9UPU7	LOXL2	TBC1D2B	affinity-purification mass spectrometry	10.1101/2020.01.19.905109 (preprint)	BioPlex_293T	Human
Q9Y4K0	P13385	LOXL2	TDGF1	affinity-purification mass spectrometry	10.1101/2020.01.19.905109 (preprint)	BioPlex_HCT116	Human
Q9Y4K0	Q8NBN3	LOXL2	TMEM87A	affinity-purification mass spectrometry	10.1101/2020.01.19.905109 (preprint)	BioPlex_HCT116	Human
Q9Y4K0	Q8NBN3-3	LOXL2	TMEM87A	affinity-purification mass spectrometry	10.1101/2020.01.19.905109 (preprint)	BioPlex_293T	Human
Q9Y4K0	UNKNOWN	LOXL2	TRAV20	affinity-purification mass spectrometry	10.1101/2020.01.19.905109 (preprint)	BioPlex_293T	Human
Q9Y4K0	P03979	LOXL2	TRGV3	affinity-purification mass spectrometry	10.1101/2020.01.19.905109 (preprint)	BioPlex_HCT116	Human
Q9Y4K0	O75386	LOXL2	TULP3	affinity-purification mass spectrometry	10.1101/2020.01.19.905109 (preprint)	BioPlex_HCT116	Human
Q9Y4K0	O00755	LOXL2	WNT7A	affinity-purification mass spectrometry	10.1101/2020.01.19.905109 (preprint)	BioPlex_293T	Human
P58215	Q14677	LOXL3	CLINT1	affinity-purification mass spectrometry	10.1101/2020.01.19.905109 (preprint)	BioPlex_293T	Human
B9A025	Q7Z7A3	LOXL3	CTU1	affinity-purification mass spectrometry	10.1101/2020.01.19.905109 (preprint)	BioPlex_HCT116	Human
P58215	UNKNOWN	LOXL3	DEFB136	affinity-purification mass spectrometry	10.1101/2020.01.19.905109 (preprint)	BioPlex_293T	Human
P58215	Q92611	LOXL3	EDEM1	affinity-purification mass spectrometry	10.1101/2020.01.19.905109 (preprint)	BioPlex_293T	Human
P58215	O15287	LOXL3	FANCG	affinity-purification mass spectrometry	10.1101/2020.01.19.905109 (preprint)	BioPlex_293T	Human
B9A025	P11021	LOXL3	HSPA5	affinity-purification mass spectrometry	10.1101/2020.01.19.905109 (preprint)	BioPlex_HCT116	Human
P58215	P11021	LOXL3	HSPA5	affinity-purification mass spectrometry	10.1101/2020.01.19.905109 (preprint)	BioPlex_293T	Human
B9A025	P98160	LOXL3	HSPG2	affinity-purification mass spectrometry	10.1101/2020.01.19.905109 (preprint)	BioPlex_HCT116	Human
P58215	Q6UXB1	LOXL3	IGFL3	affinity-purification mass spectrometry	10.1101/2020.01.19.905109 (preprint)	BioPlex_293T	Human
P58215	Q14766-2	LOXL3	LTBP1	affinity-purification mass spectrometry	10.1101/2020.01.19.905109 (preprint)	BioPlex_293T	Human
B9A025	O43347	LOXL3	MSI1	affinity-purification mass spectrometry	10.1101/2020.01.19.905109 (preprint)	BioPlex_HCT116	Human
P58215	O43347	LOXL3	MSI1	affinity-purification mass spectrometry	10.1101/2020.01.19.905109 (preprint)	BioPlex_293T	Human
B9A025	Q6S8J3	LOXL3	POTEE	affinity-purification mass spectrometry	10.1101/2020.01.19.905109 (preprint)	BioPlex_HCT116	Human
P58215	P62829	LOXL3	RPL23	affinity-purification mass spectrometry	10.1101/2020.01.19.905109 (preprint)	BioPlex_293T	Human
P58215	Q96HI0	LOXL3	SENP5	affinity-purification mass spectrometry	10.1101/2020.01.19.905109 (preprint)	BioPlex_293T	Human
B9A025	Q7Z333-3	LOXL3	SETX	affinity-purification mass spectrometry	10.1101/2020.01.19.905109 (preprint)	BioPlex_HCT116	Human
P58215	Q9UMX1	LOXL3	SUFU	affinity-purification mass spectrometry	10.1101/2020.01.19.905109 (preprint)	BioPlex_293T	Human
B9A025	Q8IZ69-2	LOXL3	TRMT2A	affinity-purification mass spectrometry	10.1101/2020.01.19.905109 (preprint)	BioPlex_HCT116	Human
P58215	Q4G0F5	LOXL3	VPS26B	affinity-purification mass spectrometry	10.1101/2020.01.19.905109 (preprint)	BioPlex_293T	Human
P58215	Q96QK1	LOXL3	VPS35	affinity-purification mass spectrometry	10.1101/2020.01.19.905109 (preprint)	BioPlex_293T	Human
Q96JB6	Q8IWZ2	LOXL4	ANKHD1 (ANKHD1-EIF4EBP3 in BioPlex)	affinity-purification mass spectrometry	10.1101/2020.01.19.905109 (preprint)	BioPlex_HCT116	Human
Q96JB6	A7KAX9-2	LOXL4	ARHGAP32	affinity-purification mass spectrometry	10.1101/2020.01.19.905109 (preprint)	BioPlex_HCT116	Human
Q96JB6	Q12774-2	LOXL4	ARHGEF5	affinity-purification mass spectrometry	10.1101/2020.01.19.905109 (preprint)	BioPlex_HCT116	Human
Q96JB6	Q99700-2	LOXL4	ATXN2	affinity-purification mass spectrometry	10.1101/2020.01.19.905109 (preprint)	BioPlex_HCT116	Human
Q96JB6	O95817	LOXL4	BAG3	affinity-purification mass spectrometry	10.1101/2020.01.19.905109 (preprint)	BioPlex_HCT116	Human
Q96JB6	Q9UL15-2	LOXL4	BAG5	affinity-purification mass spectrometry	10.1101/2020.01.19.905109 (preprint)	BioPlex_HCT116	Human
Q96JB6	Q9NXR7	LOXL4	BRE	affinity-purification mass spectrometry	10.1101/2020.01.19.905109 (preprint)	BioPlex_HCT116	Human
Q96JB6	P27708	LOXL4	CAD	affinity-purification mass spectrometry	10.1101/2020.01.19.905109 (preprint)	BioPlex_HCT116	Human
Q96JB6	P78371	LOXL4	CCT2	affinity-purification mass spectrometry	10.1101/2020.01.19.905109 (preprint)	BioPlex_HCT116	Human
Q96JB6	P49368	LOXL4	CCT3	affinity-purification mass spectrometry	10.1101/2020.01.19.905109 (preprint)	BioPlex_HCT116	Human
Q96JB6	P50991	LOXL4	CCT4	affinity-purification mass spectrometry	10.1101/2020.01.19.905109 (preprint)	BioPlex_HCT116	Human
Q96JB6	P48643	LOXL4	CCT5	affinity-purification mass spectrometry	10.1101/2020.01.19.905109 (preprint)	BioPlex_HCT116	Human
Q96JB6	P40227	LOXL4	CCT6A	affinity-purification mass spectrometry	10.1101/2020.01.19.905109 (preprint)	BioPlex_HCT116	Human
Q96JB6	Q92526	LOXL4	CCT6B	affinity-purification mass spectrometry	10.1101/2020.01.19.905109 (preprint)	BioPlex_HCT116	Human
Q96JB6	Q92526	LOXL4	CCT6B	affinity-purification mass spectrometry	10.1101/2020.01.19.905109 (preprint)	BioPlex_293T	Human
Q96JB6	Q99832	LOXL4	CCT7	affinity-purification mass spectrometry	10.1101/2020.01.19.905109 (preprint)	BioPlex_HCT116	Human
Q96JB6	Q8TEP8	LOXL4	CEP192	affinity-purification mass spectrometry	10.1101/2020.01.19.905109 (preprint)	BioPlex_HCT116	Human
Q96JB6	Q5QP82	LOXL4	DCAF10	affinity-purification mass spectrometry	10.1101/2020.01.19.905109 (preprint)	BioPlex_HCT116	Human
Q96JB6	Q58WW2-2	LOXL4	DCAF6	affinity-purification mass spectrometry	10.1101/2020.01.19.905109 (preprint)	BioPlex_HCT116	Human
Q96JB6	Q9BW61	LOXL4	DDA1	affinity-purification mass spectrometry	10.1101/2020.01.19.905109 (preprint)	BioPlex_HCT116	Human
Q96JB6	Q9UDY4	LOXL4	DNAJB4	affinity-purification mass spectrometry	10.1101/2020.01.19.905109 (preprint)	BioPlex_HCT116	Human
Q96JB6	Q9UBS3	LOXL4	DNAJB9	affinity-purification mass spectrometry	10.1101/2020.01.19.905109 (preprint)	BioPlex_HCT116	Human
Q96JB6	Q8NEV8-2	LOXL4	EXPH5	affinity-purification mass spectrometry	10.1101/2020.01.19.905109 (preprint)	BioPlex_HCT116	Human
Q96JB6	Q15018	LOXL4	FAM175B	affinity-purification mass spectrometry	10.1101/2020.01.19.905109 (preprint)	BioPlex_HCT116	Human
Q96JB6	Q6ZRV2	LOXL4	FAM83H	affinity-purification mass spectrometry	10.1101/2020.01.19.905109 (preprint)	BioPlex_HCT116	Human
Q96JB6	Q9Y5Q8-2	LOXL4	GTF3C5	affinity-purification mass spectrometry	10.1101/2020.01.19.905109 (preprint)	BioPlex_HCT116	Human
Q96JB6	O94927-2	LOXL4	HAUS5	affinity-purification mass spectrometry	10.1101/2020.01.19.905109 (preprint)	BioPlex_HCT116	Human
Q96JB6	O15379-2	LOXL4	HDAC3	affinity-purification mass spectrometry	10.1101/2020.01.19.905109 (preprint)	BioPlex_HCT116	Human
Q96JB6	P42694	LOXL4	HELZ	affinity-purification mass spectrometry	10.1101/2020.01.19.905109 (preprint)	BioPlex_HCT116	Human
Q96JB6	Q969F9-2	LOXL4	HPS3	affinity-purification mass spectrometry	10.1101/2020.01.19.905109 (preprint)	BioPlex_HCT116	Human
Q96JB6	P08107	LOXL4	HSPA1B	affinity-purification mass spectrometry	10.1101/2020.01.19.905109 (preprint)	BioPlex_HCT116	Human
Q96JB6	P54652	LOXL4	HSPA2	affinity-purification mass spectrometry	10.1101/2020.01.19.905109 (preprint)	BioPlex_HCT116	Human
Q96JB6	P11142	LOXL4	HSPA8	affinity-purification mass spectrometry	10.1101/2020.01.19.905109 (preprint)	BioPlex_HCT116	Human
Q96JB6	Q9HBG6-2	LOXL4	IFT122	affinity-purification mass spectrometry	10.1101/2020.01.19.905109 (preprint)	BioPlex_HCT116	Human
Q96JB6	P01876	LOXL4	IGHA1	affinity-purification mass spectrometry	10.1101/2020.01.19.905109 (preprint)	BioPlex_HCT116	Human
Q96JB6	Q14244	LOXL4	MAP7	affinity-purification mass spectrometry	10.1101/2020.01.19.905109 (preprint)	BioPlex_HCT116	Human
Q96JB6	Q96AX9-2	LOXL4	MIB2	affinity-purification mass spectrometry	10.1101/2020.01.19.905109 (preprint)	BioPlex_HCT116	Human
Q96JB6	Q9ULD2-2	LOXL4	MTUS1	affinity-purification mass spectrometry	10.1101/2020.01.19.905109 (preprint)	BioPlex_HCT116	Human
Q96JB6	Q8NHV4	LOXL4	NEDD1	affinity-purification mass spectrometry	10.1101/2020.01.19.905109 (preprint)	BioPlex_HCT116	Human
Q96JB6	P01833	LOXL4	PIGR	affinity-purification mass spectrometry	10.1101/2020.01.19.905109 (preprint)	BioPlex_HCT116	Human
Q96JB6	Q9NP55	LOXL4	PLUNC	affinity-purification mass spectrometry	10.1101/2020.01.19.905109 (preprint)	BioPlex_HCT116	Human
Q96JB6	A8CG34	LOXL4	POM121C	affinity-purification mass spectrometry	10.1101/2020.01.19.905109 (preprint)	BioPlex_HCT116	Human
Q96JB6	P78395	LOXL4	PRAME	affinity-purification mass spectrometry	10.1101/2020.01.19.905109 (preprint)	BioPlex_HCT116	Human
Q96JB6	P13727	LOXL4	PRG2	affinity-purification mass spectrometry	10.1101/2020.01.19.905109 (preprint)	BioPlex_HCT116	Human
Q96JB6	Q14671-2	LOXL4	PUM1	affinity-purification mass spectrometry	10.1101/2020.01.19.905109 (preprint)	BioPlex_HCT116	Human
Q96JB6	Q8TB72-2	LOXL4	PUM2	affinity-purification mass spectrometry	10.1101/2020.01.19.905109 (preprint)	BioPlex_HCT116	Human
Q96JB6	O94761	LOXL4	RECQL4	affinity-purification mass spectrometry	10.1101/2020.01.19.905109 (preprint)	BioPlex_HCT116	Human
Q96JB6	Q6R327-3	LOXL4	RICTOR	affinity-purification mass spectrometry	10.1101/2020.01.19.905109 (preprint)	BioPlex_HCT116	Human
Q96JB6	Q5W0B1	LOXL4	RNF219	affinity-purification mass spectrometry	10.1101/2020.01.19.905109 (preprint)	BioPlex_HCT116	Human
Q96JB6	Q96EP0-3	LOXL4	RNF31	affinity-purification mass spectrometry	10.1101/2020.01.19.905109 (preprint)	BioPlex_HCT116	Human
Q96JB6	Q9BWH6-2	LOXL4	RPAP1	affinity-purification mass spectrometry	10.1101/2020.01.19.905109 (preprint)	BioPlex_HCT116	Human
Q96JB6	Q8N122	LOXL4	RPTOR	affinity-purification mass spectrometry	10.1101/2020.01.19.905109 (preprint)	BioPlex_HCT116	Human
Q96JB6	Q9H4B6	LOXL4	SAV1	affinity-purification mass spectrometry	10.1101/2020.01.19.905109 (preprint)	BioPlex_HCT116	Human
Q96JB6	Q9BVL4	LOXL4	SELO	affinity-purification mass spectrometry	10.1101/2020.01.19.905109 (preprint)	BioPlex_HCT116	Human
Q96JB6	Q15468-2	LOXL4	STIL	affinity-purification mass spectrometry	10.1101/2020.01.19.905109 (preprint)	BioPlex_HCT116	Human
Q96JB6	Q9UNE7	LOXL4	STUB1	affinity-purification mass spectrometry	10.1101/2020.01.19.905109 (preprint)	BioPlex_HCT116	Human
Q96JB6	Q9Y6J9	LOXL4	TAF6L	affinity-purification mass spectrometry	10.1101/2020.01.19.905109 (preprint)	BioPlex_HCT116	Human
Q96JB6	P17987	LOXL4	TCP1	affinity-purification mass spectrometry	10.1101/2020.01.19.905109 (preprint)	BioPlex_HCT116	Human
Q96JB6	Q6ZMP0	LOXL4	THSD4	affinity-purification mass spectrometry	10.1101/2020.01.19.905109 (preprint)	BioPlex_HCT116	Human
Q96JB6	Q9C0B7	LOXL4	TMCO7	affinity-purification mass spectrometry	10.1101/2020.01.19.905109 (preprint)	BioPlex_HCT116	Human
Q96JB6	Q13049	LOXL4	TRIM32	affinity-purification mass spectrometry	10.1101/2020.01.19.905109 (preprint)	BioPlex_HCT116	Human
Q96JB6	Q9UPN9-2	LOXL4	TRIM33	affinity-purification mass spectrometry	10.1101/2020.01.19.905109 (preprint)	BioPlex_HCT116	Human
Q96JB6	P68363	LOXL4	TUBA1B	affinity-purification mass spectrometry	10.1101/2020.01.19.905109 (preprint)	BioPlex_HCT116	Human
Q96JB6	Q9BQE3	LOXL4	TUBA1C	affinity-purification mass spectrometry	10.1101/2020.01.19.905109 (preprint)	BioPlex_HCT116	Human
Q96JB6	P68366	LOXL4	TUBA4A	affinity-purification mass spectrometry	10.1101/2020.01.19.905109 (preprint)	BioPlex_HCT116	Human
Q96JB6	P07437	LOXL4	TUBB	affinity-purification mass spectrometry	10.1101/2020.01.19.905109 (preprint)	BioPlex_HCT116	Human
Q96JB6	Q3ZCM7	LOXL4	TUBB8	affinity-purification mass spectrometry	10.1101/2020.01.19.905109 (preprint)	BioPlex_HCT116	Human
Q96JB6	Q96RT7-2	LOXL4	TUBGCP6	affinity-purification mass spectrometry	10.1101/2020.01.19.905109 (preprint)	BioPlex_HCT116	Human
Q96JB6	Q70CQ2-2	LOXL4	USP34	affinity-purification mass spectrometry	10.1101/2020.01.19.905109 (preprint)	BioPlex_HCT116	Human
Q96JB6	Q9Y5J1	LOXL4	UTP18	affinity-purification mass spectrometry	10.1101/2020.01.19.905109 (preprint)	BioPlex_HCT116	Human
Q96JB6	Q8N398	LOXL4	VWA5B2	affinity-purification mass spectrometry	10.1101/2020.01.19.905109 (preprint)	BioPlex_HCT116	Human
Q96JB6	Q6PJI9	LOXL4	WDR59	affinity-purification mass spectrometry	10.1101/2020.01.19.905109 (preprint)	BioPlex_HCT116	Human
Q96JB6	Q9NNW5	LOXL4	WDR6	affinity-purification mass spectrometry	10.1101/2020.01.19.905109 (preprint)	BioPlex_HCT116	Human
Q96JB6	Q96DA0	LOXL4	ZG16B	affinity-purification mass spectrometry	10.1101/2020.01.19.905109 (preprint)	BioPlex_HCT116	Human
Q96JB6	O14628-4	LOXL4	ZNF195	affinity-purification mass spectrometry	10.1101/2020.01.19.905109 (preprint)	BioPlex_HCT116	Human
Q96JB6	O15014	LOXL4	ZNF609	affinity-purification mass spectrometry	10.1101/2020.01.19.905109 (preprint)	BioPlex_HCT116	Human
Interactions found in both HEK293T and HCT 116 cells in Bioplex 3.0
Q9Y4K0	O75173	LOXL2	ADAMTS4	A disintegrin and metalloproteinase with thrombospondin motifs 4	Extracellular region or secreted
Q9Y4K0	Q8WWF1	LOXL2	C1orf54	Uncharacterized protein C1orf54	Extracellular region or secreted
Q9Y4K0	P14138	LOXL2	EDN3	Endothelin-3	Extracellular region or secreted
Q9Y4K0	Q8IV16	LOXL2	GPIHBP1	Glycosylphosphatidylinositol-anchored high density lipoprotein-binding protein 1	Plasma membrane
Q9Y4K0	Q9Y337	LOXL2	KLK5	Kallikrein-5	Extracellular region or secreted
Q9Y4K0	Q7Z4W2-2	LOXL2	LYZL2	Lysozyme-like protein 2	Extracellular region or secreted
Q9Y4K0	P16234	LOXL2	PDGFRA	Platelet-derived growth factor receptor alpha	Plasma membrane and secreted
Q9Y4K0	P55000	LOXL2	SLURP1	Secreted Ly-6/uPAR-related protein 1	Extracellular region or secreted
Q9Y4K0	Q8NBN3	LOXL2	TMEM87A	Transmembrane protein 87A	Golgi apparatus
B9A025	P11021	LOXL3	HSPA5	Endoplasmic reticulum chaperone BiP	Endoplasmic reticulum
B9A025	O43347	LOXL3	MSI1	RNA-binding protein Musashi homolog 1	Nucleus
Q96JB6	Q92526	LOXL4	CCT6B	T-complex protein 1 subunit zeta-2	Cytoplasm

## Sheet: This study
New partners and new interactions of LOXL2 and its SRCR 1-2 and 1-4 domains experimentally identified in this study
Partners of the LOX family (UniProt, Complex Portal or ChEBI AC)	Gene names of the LOX family	Gene or GAG names of the partners of the LOX family	Interaction detection method	Species of the partners of the LOX family
CPX-1754	LOXL2	COL13A1,COL13A1,COL13A1 (CPX)	surface plasmon resonance	Human
CPX-1758	LOXL2	COL17A1,COL17A1,COL17A1 (CPX)	surface plasmon resonance array;surface plasmon resonance	Human
P39060-PRO_0000005794	LOXL2	COL18A1 (Endostatin)	surface plasmon resonance array	Human
P09038	LOXL2	FGF2	surface plasmon resonance array	Human
P02751-PRO_0000390479	LOXL2	FN1 (Anastellin)	surface plasmon resonance array	Human
CHEBI:28815	LOXL2	Heparan sulfate	surface plasmon resonance array	Porcine
CPX-1794	LOXL2	ITGA5,ITGB1 (CPX)	surface plasmon resonance array;surface plasmon resonance;bio-layer interferometry	Human
CPX-1770	LOXL2	LAMA1,LAMB1,LAMC1 (CPX)	surface plasmon resonance	Murine
P09486	LOXL2	SPARC	surface plasmon resonance	Human
Q9BY76	LOXL2 (SRCR 1-2)	ANGPTL4	surface plasmon resonance array	Human
CHEBI:37397	LOXL2 (SRCR 1-2)	Chondroitin sulfate	surface plasmon resonance array	Bovine
CPX-1758	LOXL2 (SRCR 1-2)	COL17A1,COL17A1,COL17A1 (CPX)	surface plasmon resonance array	Human
P39060-PRO_0000441861 trimeric form)	LOXL2 (SRCR 1-2)	COL18A1 (NC1),COL18A1 (NC1),COL18A1 (NC1) (CPX)	surface plasmon resonance array	Human
CHEBI:18376	LOXL2 (SRCR 1-2)	Dermatan sulfate	surface plasmon resonance array	Porcine
P02751	LOXL2 (SRCR 1-2)	FN1	surface plasmon resonance	Human
CHEBI:28304	LOXL2 (SRCR 1-2)	Heparin	surface plasmon resonance array	Porcine
CHEBI:28815	LOXL2 (SRCR 1-2)	Heparan sulfate	surface plasmon resonance array	Porcine
P98160	LOXL2 (SRCR 1-2)	HSPG2	surface plasmon resonance	Murine
CHEBI:16336	LOXL2 (SRCR 1-2)	Hyaluronan	surface plasmon resonance array	Human
CPX-1770	LOXL2 (SRCR 1-2)	LAMA1,LAMB1,LAMC1 (CPX)	surface plasmon resonance	Murine
P09486	LOXL2 (SRCR 1-2)	SPARC	surface plasmon resonance array;surface plasmon resonance	Human
Q9BY76	LOXL2 (SRCR 1-4)	ANGPTL4	surface plasmon resonance array	Human
CHEBI:37397	LOXL2 (SRCR 1-4)	Chondroitin sulfate	surface plasmon resonance array	Bovine
P39060-PRO_0000005794	LOXL2 (SRCR 1-4)	COL18A1 (Endostatin)	surface plasmon resonance array	Human
P39060-PRO_0000441861 trimeric form	LOXL2 (SRCR 1-4)	COL18A1 (NC1),COL18A1 (NC1),COL18A1 (NC1) (CPX)	surface plasmon resonance array	Human
CPX-1723	LOXL2 (SRCR 1-4)	COL4A1,COL4A1,COL4A2 (CPX)	surface plasmon resonance	Human
CHEBI:18376	LOXL2 (SRCR 1-4)	Dermatan sulfate	surface plasmon resonance array	Porcine
CHEBI:28304	LOXL2 (SRCR 1-4)	Heparin	surface plasmon resonance array	Porcine
CHEBI:28815	LOXL2 (SRCR 1-4)	Heparan sulfate	surface plasmon resonance array	Porcine
CHEBI:16336	LOXL2 (SRCR 1-4)	Hyaluronan	surface plasmon resonance array	Human
P09486	LOXL2 (SRCR 1-4)	SPARC	surface plasmon resonance array	Human

## Sheet: Complete_Interactome
UniProt AC of the LOX family members	UniProt, Complex Portal or ChEBI AC of the partners of the LOX family	Gene names of the LOX family	Gene or GAG names of the partners of the LOX family	Interaction detection method	References (PMIDs,DOIs)	Source(s)	Species of the partners of the LOX family
P28300	Q9H324	LOX	ADAMTS10	anti tag coimmunoprecipitation	29758265	Manual curation	Human (inferred)
P28300	Q8WXS8	LOX	ADAMTS14	enzymatic study	31152061	Manual curation	Human (inferred by curator)
P28300	O95450	LOX	ADAMTS2	enzymatic study	31152061	Manual curation	Human (inferred by curator)
P28300	Q86TH1	LOX	ADAMTSL2	anti tag coimmunoprecipitation	29758265	Manual curation	Human (inferred)
P28300	Q6UY14	LOX	ADAMTSL4	two hybrid	29758265	Manual curation	Human
P28300	Q9NP73-3	LOX	ALG13	affinity-purification mass spectrometry	10.1101/2020.01.19.905109 (preprint)	BioPlex 3.0 (HEK293T)	Human
P28300	P27540-2	LOX	ARNT	affinity-purification mass spectrometry	10.1101/2020.01.19.905109 (preprint)	BioPlex 3.0 (HEK293T)	Human
P28300	O00244	LOX	ATOX1	proximity ligation assay	31932435	MatrixDB	Human
P28300	Q04656	LOX	ATP7A	proximity ligation assay	31932435	MatrixDB	Human
P28300	P13497	LOX	BMP1	enzymatic study	11313359	MatrixDB	Human (inferred)
P28300	Q06187	LOX	BTK	two hybrid	15102471	MatrixDB	Human (inferred)
P28300	P02745	LOX	C1QA	affinity-purification mass spectrometry	10.1101/2020.01.19.905109 (preprint)	BioPlex 3.0 (HEK293T)	Human
P28300	Q6UXH8	LOX	CCBE1	anti tag coimmunoprecipitation	28416796	Manual curation	Human (inferred)
P28300	CPX-4108	LOX	COL1A1,COL1A1,COL1A1 (CPX)	solid phase assay	29844053	Manual curation	Human
P28300	CPX-1650	LOX	COL1A1,COL1A1,COL1A2 (CPX)	solid phase assay,enzymatic study;solid phase assay	15843371;15843371;26893379	MatrixDB;Manual curation	Human (inferred);Human (inferred)
P28300	P20908	LOX	COL5A1	anti tag coimmunoprecipitation	28416796	Manual curation	Human (inferred)
P28300	P12109	LOX	COL6A1	anti tag coimmunoprecipitation	28416796	Manual curation	Human (inferred)
P28300	P12111	LOX	COL6A3	anti tag coimmunoprecipitation	28416796	Manual curation	Human (inferred)
P28300	P0DML2	LOX	CSH1	two hybrid,far western blotting,anti bait coimmunoprecipitation,solid phase assay	17130123;17130123;17130123;17130123	MatrixDB	Human
P28300	P0DML3	LOX	CSH2	two hybrid,far western blotting,anti bait coimmunoprecipitation,solid phase assay	17130123;17130123;17130123;17130123	MatrixDB	Human
P28300	P29279	LOX	CTGF	anti tag coimmunoprecipitation	28416796	Manual curation	Human (inferred)
P28300	Q86SQ9	LOX	DHDDS	two hybrid	15110773	MatrixDB	Human
P28300	Q16610	LOX	ECM1	anti tag coimmunoprecipitation	28416796	Manual curation	Human (inferred)
P28300	Q9UHF1	LOX	EGFL7	anti tag coimmunoprecipitation	18497746	MatrixDB	Human (inferred)
P28300	P15502	LOX	ELN	enzyme linked immunosorbent assay	19570982	MatrixDB	Human
P28300	Q9UBX5	LOX	FBLN5	two hybrid	25118846	MatrixDB	Human
P28300	P35555	LOX	FBN1	pull down,enzyme linked immunosorbent assay	19755719;19570982	MatrixDB	Human
P28300	P09038	LOX	FGF2	enzymatic study	12461785	MatrixDB	Human (inferred)
P28300	Q06828	LOX	FMOD	solid phase assay	26893379	Manual curation	Human
P28300	P02751	LOX	FN1	two hybrid,pull down,solid phase assay,solid phase assay,two hybrid	15843371;15843371;15843371;15843371;21690299	MatrixDB	Human
P28300	Q8WXI9	LOX	GATAD2B	two hybrid,confocal microscopy,confocal microscopy	25118846;25118846;25118846	MatrixDB	Human
P28300	P01241	LOX	GH1	solid phase assay	17130123	MatrixDB	Human
P28300	P35052	LOX	GPC1	anti tag coimmunoprecipitation	28416796	Manual curation	Human (inferred)
P28300	O00178	LOX	GTPBP1	affinity-purification mass spectrometry	10.1101/2020.01.19.905109 (preprint)	BioPlex 3.0 (HEK293T)	Human
P28300	P07305	LOX	H1F0	solid phase assay,solid phase assay	12686141;12686141	MatrixDB	Human
P28300	P0C0S8	LOX	HIST1H2AG	affinity chromatography technology	12686141	MatrixDB	Human (inferred)
P28300	P11021	LOX	HSPA5	affinity-purification mass spectrometry	10.1101/2020.01.19.905109 (preprint)	BioPlex 3.0 (HEK293T)	Human
P28300	P98160	LOX	HSPG2	pull down	19755719	MatrixDB	Human
P28300	Q92743	LOX	HTRA1	anti tag coimmunoprecipitation	28416796	Manual curation	Human (inferred)
P28300	P35858	LOX	IGFALS	anti tag coimmunoprecipitation	28416796	Manual curation	Human (inferred)
P28300	Q15051	LOX	IQCB1	anti tag coimmunoprecipitation	21565611	MatrixDB	Human
P28300	P07942	LOX	LAMB1	anti tag coimmunoprecipitation	28416796	Manual curation	Human (inferred)
P28300	P55268	LOX	LAMB2	anti tag coimmunoprecipitation	28416796	Manual curation	Human (inferred)
P28300	P11047	LOX	LAMC1	anti tag coimmunoprecipitation	28416796	Manual curation	Human (inferred)
P28300	Q7Z304	LOX	MAMDC2	anti tag coimmunoprecipitation	28416796	Manual curation	Human (inferred)
P28300	O00339	LOX	MATN2	anti tag coimmunoprecipitation	28416796	Manual curation	Human (inferred)
P28300	Q14676	LOX	MDC1	two hybrid	25118846	MatrixDB	Human
P28300	Q9Y316	LOX	MEMO1	two hybrid	25118846	MatrixDB	Human
P28300	Q9NXB0	LOX	MKS1	anti tag coimmunoprecipitation	21565611	MatrixDB	Human (inferred)
P28300	P01106	LOX	MYC	tandem affinity purification	21150319	MatrixDB	Human
P28300	Q92802-2	LOX	N4BP2L2	affinity-purification mass spectrometry	10.1101/2020.01.19.905109 (preprint)	BioPlex 3.0 (HEK293T)	Human
P28300	P14543	LOX	NID1	anti tag coimmunoprecipitation	28416796	Manual curation	Human (inferred)
P28300	Q32P28	LOX	P3H1	anti tag coimmunoprecipitation	28416796	Manual curation	Human (inferred)
P28300	Q9UQ80	LOX	PA2G4	two hybrid	25118846	MatrixDB	Human
P28300	Q13946-2	LOX	PDE7A	affinity-purification mass spectrometry	10.1101/2020.01.19.905109 (preprint)	BioPlex 3.0 (HEK293T)	Human
P28300	Q9P0J1	LOX	PDP1	affinity-purification mass spectrometry	10.1101/2020.01.19.905109 (preprint)	BioPlex 3.0 (HEK293T)	Human
P28300	P01236	LOX	PRL	solid phase assay	17130123	MatrixDB	Human
P28300	P05121	LOX	SERPINE1	pull down	19755719	MatrixDB	Human
P28300	O95863	LOX	SNAI1	two hybrid	16096638	MatrixDB	Human (inferred)
P28300	Q07890	LOX	SOS2	two hybrid	25118846	MatrixDB	Human
P28300	O76061	LOX	STC2	pull down	19755719	MatrixDB	Human
P28300	Q92754	LOX	TFAP2C	two hybrid	24835590	MatrixDB	Human
P28300	CPX-1785	LOX	THBS1,THBS1,THBS1 (CPX)	solid phase assay	29844053	Manual curation	Human
P28300	P35625	LOX	TIMP3	anti tag coimmunoprecipitation	28416796	Manual curation	Human (inferred)
P28300	Q9GZM7	LOX	TINAGL1	anti tag coimmunoprecipitation	28416796	Manual curation	Human (inferred)
P28300	O43897	LOX	TLL1	enzymatic study	11313359	MatrixDB	Human (inferred)
P28300	Q9Y6L7	LOX	TLL2	enzymatic study	11313359	MatrixDB	Human (inferred)
P28300	P24821	LOX	TNC	anti tag coimmunoprecipitation	28416796	Manual curation	Human (inferred)
P28300	Q6DKK2	LOX	TTC19	affinity-purification mass spectrometry	10.1101/2020.01.19.905109 (preprint)	BioPlex 3.0 (HEK293T)	Human
P28300	A8MV65	LOX	VGLL3	two hybrid;coimmunoprecipitation;pull down	32359406	Manual curation	Human (inferred by curator)
P28300	A3KMH1-3	LOX	VWA8	affinity-purification mass spectrometry	10.1101/2020.01.19.905109 (preprint)	BioPlex 3.0 (HEK293T)	Human
P28300-PRO_0000018520	Q9H6X2-2	LOX (PP)	ANTXR1	surface plasmon resonance array	30082873	Manual curation	Human
P28300-PRO_0000018520	O14727	LOX (PP)	APAF1	pull down	21536655	MatrixDB	Human (inferred)
P28300-PRO_0000018520	Q9Y5K6	LOX (PP)	CD2AP	coimmunoprecipitation	24167568	Manual curation	Human (inferred)
P28300-PRO_0000018520	CHEBI:37397	LOX (PP)	Chondroitin sulfate	surface plasmon resonance array	30082873	Manual curation	Bovine
P28300-PRO_0000018520	P02452	LOX (PP)	COL1A1	two hybrid	21690299	MatrixDB	Human
P28300-PRO_0000018520	CPX-1650	LOX (PP)	COL1A1,COL1A1,COL1A2 (CPX)	surface plasmon resonance array;surface plasmon resonance	30082873	Manual curation	Human
P28300-PRO_0000018520	P08123	LOX (PP)	COL1A2	two hybrid	21690299	MatrixDB	Human
P28300-PRO_0000018520	P02461	LOX (PP)	COL3A1	two hybrid	21690299	MatrixDB	Human
P28300-PRO_0000018520	P12109-PRO_x	LOX (PP)	COL6A1 (vWF1)	surface plasmon resonance array	30082873	Manual curation	Human
P28300-PRO_0000018520	CHEBI:18376	LOX (PP)	Dermatan sulfate	surface plasmon resonance array	30082873	Manual curation	Porcine
P28300-PRO_0000018520	Q07507	LOX (PP)	DPT	surface plasmon resonance array;surface plasmon resonance	30082873	Manual curation	Human
P28300-PRO_0000018520	O95967	LOX (PP)	EFEMP2	surface plasmon resonance,surface plasmon resonance,anti tag coimmunoprecipitation,solid phase assay,anti tag coimmunoprecipitation,surface plasmon resonance,enzyme linked immunosorbent assay	19570982;19570982;19855011;19855011;19855011;19570982;19570982	MatrixDB	Human
P28300-PRO_0000018520	P01133-PRO_0000007541	LOX (PP)	EGF	surface plasmon resonance array;surface plasmon resonance	30082873	Manual curation	Human
P28300-PRO_0000018520	P15502	LOX (PP)	ELN	surface plasmon resonance;two hybrid;far Western blotting	30082873;16251195	Manual curation	Human
P28300-PRO_0000018520	Q06828	LOX (PP)	FMOD	surface plasmon resonance array	30082873	Manual curation	Human (inferred)
P28300-PRO_0000018520	P02751	LOX (PP)	FN1	surface plasmon resonance array;surface plasmon resonance	30082873	Manual curation	Human
P28300-PRO_0000018520	P02751-PRO_0000390479	LOX (PP)	FN1 (Anastellin)	surface plasmon resonance array;surface plasmon resonance;bio-layer interferometry	30082873	Manual curation	Human
P28300-PRO_0000018520	CHEBI:28304	LOX (PP)	Heparin	surface plasmon resonance array	30082873	Manual curation	Porcine
P28300-PRO_0000018520	CHEBI:28815	LOX (PP)	Heparan sulfate	bio-layer interferometry	http://dx.doi.org/10.1039/9781788010283-00398	Manual curation	Porcine
P28300-PRO_0000018520	P0DMV8	LOX (PP)	HSPA1A	anti bait coimmunoprecipitation	21536655	MatrixDB	Human
P28300-PRO_0000018520	P11142	LOX (PP)	HSPA8	pull down	21536655	MatrixDB	Human (inferred)
P28300-PRO_0000018520	CHEBI:16336	LOX (PP)	Hyaluronan	surface plasmon resonance array	30082873	Manual curation	Human
P28300-PRO_0000018520	Q9Y4K0	LOX (PP)	LOXL2	surface plasmon resonance array	30082873	Manual curation	Human
P28300-PRO_0000018520	Q14766	LOX (PP)	LTBP1	surface plasmon resonance array	30082873	Manual curation	Human
P28300-PRO_0000018520	P09238	LOX (PP)	MMP10	enzymatic study	24281761	Manual curation	Human (inferred)
P28300-PRO_0000018520	P08253	LOX (PP)	MMP2	surface plasmon resonance array	30082873	Manual curation	Human
P28300-PRO_0000018520	P49959	LOX (PP)	MRE11	pull down;coimmunoprecipitation	24882580	Manual curation	Human (inferred by curator)
P28300-PRO_0000018520	Q6LC01 (unreviewed entry without gene name, replaced by P07437)	LOX (PP)	TUBB	pull down	21536655	MatrixDB	Human (inferred)
P28300-PRO_0000018520	P00747	LOX (PP)	PLG	surface plasmon resonance array;surface plasmon resonance	30082873	Manual curation	Human
P28300-PRO_0000018520	Q15262	LOX (PP)	PTPRK	two hybrid,anti tag coimmunoprecipitation,anti bait coimmunoprecipitation,anti tag coimmunoprecipitation	21690299;21690299;21690299;21690299	MatrixDB	Human
P28300-PRO_0000018520	P04049	LOX (PP)	RAF1	anti tag coimmunoprecipitation,pull down,pull down,anti bait coimmunoprecipitation	21536655;21536655;21536655;21536655	MatrixDB	Human (inferred)
P28300-PRO_0000018520	Q96B97	LOX (PP)	SH3KBP1	coimmunoprecipitation	24167568	Manual curation	Human (inferred)
P28300-PRO_0000018520	P04179	LOX (PP)	SOD2	surface plasmon resonance array	30082873	Manual curation	Human (inferred)
P28300-PRO_0000018520	P21980	LOX (PP)	TGM2	surface plasmon resonance array;surface plasmon resonance	30082873	Manual curation	Human
P28300-PRO_0000018520	Q13748	LOX (PP)	TUBA3C	pull down	21536655	MatrixDB	Human (inferred)
P28300-PRO_0000018520	Q9UBK9	LOX (PP)	UXT	two hybrid,two hybrid	28106301;28106301	MatrixDB	Human
Q08397	P01023	LOXL1	A2M	affinity-purification mass spectrometry	26186194;28514442;10.1101/2020.01.19.905109 (preprint)	BioPlex 2.0, BioPlex 3.0 (HEK293T)	Human
Q08397	P55265	LOXL1	ADAR	coimmunoprecipitation	32424143	Manual curation	Human
Q08397	Q9HDC9	LOXL1	APMAP	anti tag coimmunoprecipitation	28559441	MatrixDB	Human (inferred)
Q08397	P54253	LOXL1	ATXN1	two hybrid prey pooling approach	23275563	MatrixDB	Human
Q08397	O95816	LOXL1	BAG2	coimmunoprecipitation;pull down	32424143	Manual curation	Human
Q08397	O95817	LOXL1	BAG3	coimmunoprecipitation	32424143	Manual curation	Human
Q08397	P06276	LOXL1	BCHE	affinity-purification mass spectrometry	26186194;28514442;10.1101/2020.01.19.905109 (preprint)	BioPlex 2.0, BioPlex 3.0 (HEK293T)	Human
Q08397	P13497	LOXL1	BMP1	enzymatic study	11684696	MatrixDB	Human (inferred)
Q08397	P10147	LOXL1	CCL3	affinity-purification mass spectrometry	10.1101/2020.01.19.905109 (preprint)	BioPlex 3.0 (HEK293T)	Human
Q08397	O95971	LOXL1	CD160	affinity-purification mass spectrometry	10.1101/2020.01.19.905109 (preprint)	BioPlex 3.0 (HEK293T)	Human
Q08397	Q12873	LOXL1	CHD3	coimmunoprecipitation	32424143	Manual curation	Human
Q08397	CPX-1650	LOXL1	COL1A1,COL1A1,COL1A2 (CPX)	enzymatic study	11684696	MatrixDB	Human (inferred)
Q08397	P31689	LOXL1	DNAJA1	coimmunoprecipitation	32424143	Manual curation	Human
Q08397	O60884	LOXL1	DNAJA2	coimmunoprecipitation	32424143	Manual curation	Human
Q08397	Q9UBX2	LOXL1	DUX4	two hybrid	26816005	MatrixDB	Human (inferred)
Q08397	Q9UHF1	LOXL1	EGFL7	anti tag coimmunoprecipitation	18497746	MatrixDB	Human (inferred)
Q08397	P15502	LOXL1	ELN	two hybrid,far western blotting	16251195;16251195	MatrixDB	Human (inferred)
Q08397	Q9UBX5	LOXL1	FBLN5	enzyme linked immunosorbent assay;anti tag coimmunoprecipitation	19570982;17371835	MatrixDB;Manual curation	Human;Human
Q08397	P35555	LOXL1	FBN1	pull down	19755719	MatrixDB	Human
Q08397	Q8WXI9	LOXL1	GATAD2B	pull down	25118846	MatrixDB	Human
Q08397	P0DMV9	LOXL1	HSPA1B	coimmunoprecipitation	32424143	Manual curation	Human
Q08397	Q9NZI2-2	LOXL1	KCNIP1	affinity-purification mass spectrometry	10.1101/2020.01.19.905109 (preprint)	BioPlex 3.0 (HEK293T)	Human
Q08397	O00139	LOXL1	KIF2A	coimmunoprecipitation	32424143	Manual curation	Human
Q08397	Q6PID8	LOXL1	KLHDC10	affinity-purification mass spectrometry	10.1101/2020.01.19.905109 (preprint)	BioPlex 3.0 (HEK293T)	Human
Q08397	P55083	LOXL1	MFAP4	affinity-purification mass spectrometry	10.1101/2020.01.19.905109 (preprint)	BioPlex 3.0 (HCT116)	Human
Q08397	Q15004	LOXL1	PCLAF	coimmunoprecipitation	32424143	Manual curation	Human
Q08397	O95863	LOXL1	SNAI1	two hybrid	16096638	MatrixDB	Human (inferred)
Q08397	Q13043	LOXL1	STK4	coimmunoprecipitation	32912229	Manual curation	Human (inferred by curator)
Q08397	Q13188	LOXL1	STK3	coimmunoprecipitation	32912229	Manual curation	Human (inferred by curator)
Q08397	P05549	LOXL1	TFAP2A	two hybrid	24835590	MatrixDB	Human
Q08397	Q92754	LOXL1	TFAP2C	two hybrid	24835590	MatrixDB	Human
Q08397	Q6AZZ1	LOXL1	TRIM68	affinity-purification mass spectrometry	10.1101/2020.01.19.905109 (preprint)	BioPlex 3.0 (HEK293T)	Human
Q9Y4K0	Q9H324	LOXL2	ADAMTS10	anti tag coimmunoprecipitation	29758265	Manual curation	Human
Q9Y4K0	O75173	LOXL2	ADAMTS4	affinity-purification mass spectrometry	26186194;28514442;10.1101/2020.01.19.905109 (preprint)	BioPlex 2.0, BioPlex 3.0 (HEK293T), BioPlex 3.0 (HCT116)	Human
Q9Y4K0	Q86TH1	LOXL2	ADAMTSL2	anti tag coimmunoprecipitation	29758265	Manual curation	Human (inferred)
Q9Y4K0	Q9BT30	LOXL2	ALKBH7	affinity-purification mass spectrometry	10.1101/2020.01.19.905109 (preprint)	BioPlex 3.0 (HEK293T)	Human
Q9Y4K0	P05187	LOXL2	ALPP	affinity-purification mass spectrometry	10.1101/2020.01.19.905109 (preprint)	BioPlex 3.0 (HCT116)	Human
Q9Y4K0	Q9UIR0-2	LOXL2	BTNL2	affinity-purification mass spectrometry	10.1101/2020.01.19.905109 (preprint)	BioPlex 3.0 (HCT116)	Human
Q9Y4K0	Q6PL45-2	LOXL2	C16orf79	affinity-purification mass spectrometry	10.1101/2020.01.19.905109 (preprint)	BioPlex 3.0 (HCT116)	Human
Q9Y4K0	Q8WWF1	LOXL2	C1orf54	affinity-purification mass spectrometry	10.1101/2020.01.19.905109 (preprint)	BioPlex 3.0 (HEK293T), BioPlex 3.0 (HCT116)	Human
Q9Y4K0	P02746	LOXL2	C1QB	affinity-purification mass spectrometry	10.1101/2020.01.19.905109 (preprint)	BioPlex 3.0 (HCT116)	Human
Q9Y4K0	P23280	LOXL2	CA6	affinity-purification mass spectrometry	10.1101/2020.01.19.905109 (preprint)	BioPlex 3.0 (HCT116)	Human
Q9Y4K0	P17655	LOXL2	CAPN2	pull down; immunoprecipitation	31911079	Manual curation	Human (inferred by curator)
Q9Y4K0	P31997	LOXL2	CEACAM8	affinity-purification mass spectrometry	10.1101/2020.01.19.905109 (preprint)	BioPlex 3.0 (HEK293T)	Human
Q9Y4K0	P0CG37	LOXL2	CFC1	affinity-purification mass spectrometry	10.1101/2020.01.19.905109 (preprint)	BioPlex 3.0 (HCT116)	Human
Q9Y4K0	P23946	LOXL2	CMA1	affinity-purification mass spectrometry	10.1101/2020.01.19.905109 (preprint)	BioPlex 3.0 (HEK293T)	Human
Q9Y4K0	CPX-1754	LOXL2	COL13A1,COL13A1,COL13A1 (CPX)	surface plasmon resonance	na	Identified in this study	Human
Q9Y4K0	CPX-1758	LOXL2	COL17A1,COL17A1,COL17A1 (CPX)	surface plasmon resonance array;surface plasmon resonance	na	Identified in this study	Human
Q9Y4K0	P39060-PRO_0000005794	LOXL2	COL18A1 (Endostatin)	surface plasmon resonance array	na	Identified in this study	Human
Q9Y4K0	CPX-1723	LOXL2	COL4A1,COL4A1,COL4A2 (CPX)	proximity ligation assay; surface plasmon resonance	31759052	Manual curation	Human
Q9Y4K0	P0DML2	LOXL2	CSH1	two hybrid	17130123	MatrixDB	Human
Q9Y4K0	P0DML3	LOXL2	CSH2	two hybrid	17130123	MatrixDB	Human
Q9Y4K0	Q9H112	LOXL2	CST11	affinity-purification mass spectrometry	10.1101/2020.01.19.905109 (preprint)	BioPlex 3.0 (HCT116)	Human
Q9Y4K0	Q9H114	LOXL2	CSTL1	affinity-purification mass spectrometry	10.1101/2020.01.19.905109 (preprint)	BioPlex 3.0 (HEK293T)	Human
Q9Y4K0	P59665	LOXL2	DEFA1	affinity-purification mass spectrometry	26186194;28514442;10.1101/2020.01.19.905109 (preprint)	BioPlex 2.0, BioPlex 3.0 (HEK293T)	Human
Q9Y4K0	Q01523	LOXL2	DEFA5	affinity-purification mass spectrometry	26186194;28514442;10.1101/2020.01.19.905109 (preprint)	BioPlex 2.0, BioPlex 3.0 (HEK293T)	Human
Q9Y4K0	Q30KP8	LOXL2	DEFB136	affinity-purification mass spectrometry	10.1101/2020.01.19.905109 (preprint)	BioPlex 3.0 (HEK293T)	Human
Q9Y4K0	Q9UBS3	LOXL2	DNAJB9	affinity-purification mass spectrometry	10.1101/2020.01.19.905109 (preprint)	BioPlex 3.0 (HCT116)	Human
Q9Y4K0	O95672	LOXL2	ECEL1	affinity-purification mass spectrometry	10.1101/2020.01.19.905109 (preprint)	BioPlex 3.0 (HCT116)	Human
Q9Y4K0	P14138	LOXL2	EDN3	affinity-purification mass spectrometry	10.1101/2020.01.19.905109 (preprint)	BioPlex 3.0 (HEK293T), BioPlex 3.0 (HCT116)	Human
Q9Y4K0	Q9UHF1	LOXL2	EGFL7	fluorescence microscopy	18497746	MatrixDB	Human
Q9Y4K0	P15502	LOXL2	ELN	surface plasmon resonance array;surface plasmon resonance;enzymatic study	na; 30676771	Manual curation, used as a control in this study	Human
Q9Y4K0	Q96BH3	LOXL2	ELSPBP1	affinity-purification mass spectrometry	10.1101/2020.01.19.905109 (preprint)	BioPlex 3.0 (HCT116)	Human
Q9Y4K0	Q15375-2	LOXL2	EPHA7	affinity-purification mass spectrometry	10.1101/2020.01.19.905109 (preprint)	BioPlex 3.0 (HCT116)	Human
Q9Y4K0	Q9UBX5	LOXL2	FBLN5	anti tag coimmunoprecipitation	17371835	Manual curation	Human
Q9Y4K0	Q9UK22	LOXL2	FBXO2	affinity-purification mass spectrometry	10.1101/2020.01.19.905109 (preprint)	BioPlex 3.0 (HCT116)	Human
Q9Y4K0	Q9NRD1	LOXL2	FBXO6	affinity-purification mass spectrometry	10.1101/2020.01.19.905109 (preprint)	BioPlex 3.0 (HCT116)	Human
Q9Y4K0	Q9Y3I1	LOXL2	FBXO7	affinity-purification mass spectrometry	26186194;28514442;10.1101/2020.01.19.905109 (preprint)	BioPlex 2.0, BioPlex 3.0 (HEK293T)	Human
Q9Y4K0	P09038	LOXL2	FGF2	surface plasmon resonance array	na	Identified in this study	Human
Q9Y4K0	P02751	LOXL2	FN1	proximity ligation assay; surface plasmon resonance	31759052	Manual curation	Human
Q9Y4K0	P02751-PRO_0000390479	LOXL2	FN1 (Anastellin)	surface plasmon resonance array	na	Identified in this study	Human
Q9Y4K0	P09958	LOXL2	FURIN	digestion assay	29184001	Manual curation	Human
Q9Y4K0	Q92820	LOXL2	GGH	affinity-purification mass spectrometry	10.1101/2020.01.19.905109 (preprint)	BioPlex 3.0 (HCT116)	Human
Q9Y4K0	Q8IV16	LOXL2	GPIHBP1	affinity-purification mass spectrometry	10.1101/2020.01.19.905109 (preprint)	BioPlex 3.0 (HEK293T), BioPlex 3.0 (HCT116)	Human
Q9Y4K0	CHEBI:28815	LOXL2	Heparan sulfate	surface plasmon resonance array	na	Identified in this study	Porcine
Q9Y4K0	P22304-3	LOXL2	IDS	affinity-purification mass spectrometry	26186194;28514442	BioPlex 2.0	Human
Q9Y4K0	Q6UXB1	LOXL2	IGFL3	affinity-purification mass spectrometry	10.1101/2020.01.19.905109 (preprint)	BioPlex 3.0 (HEK293T)	Human
Q9Y4K0	B9A064	LOXL2	IGLL5	affinity-purification mass spectrometry	10.1101/2020.01.19.905109 (preprint)	BioPlex 3.0 (HCT116)	Human
Q9Y4K0	Q13123	LOXL2	IK	affinity-purification mass spectrometry	26186194;28514442	BioPlex 2.0	Human
Q9Y4K0	P42701-3, P42701-2	LOXL2	IL12RB1	affinity-purification mass spectrometry	26186194;28514442;10.1101/2020.01.19.905109 (preprint)	BioPlex 2.0, BioPlex 3.0 (HCT116)	Human
Q9Y4K0	Q01344-2	LOXL2	IL5RA	affinity-purification mass spectrometry	10.1101/2020.01.19.905109 (preprint)	BioPlex 3.0 (HCT116)	Human
Q9Y4K0	Q9Y5Q6	LOXL2	INSL5	affinity-purification mass spectrometry	26186194;28514442;10.1101/2020.01.19.905109 (preprint)	BioPlex 2.0, BioPlex 3.0 (HEK293T)	Human
Q9Y4K0	CPX-1794	LOXL2	ITGA5,ITGB1 (CPX)	surface plasmon resonance array;surface plasmon resonance;bio-layer interferometry	na	Identified in this study	Human
Q9Y4K0	Q9UBX7-1	LOXL2	KLK11	affinity-purification mass spectrometry	26186194;28514442;10.1101/2020.01.19.905109 (preprint)	BioPlex 2.0, BioPlex 3.0 (HEK293T)	Human
Q9Y4K0	Q9H2R5	LOXL2	KLK15	affinity-purification mass spectrometry	10.1101/2020.01.19.905109 (preprint)	BioPlex 3.0 (HCT116)	Human
Q9Y4K0	Q9Y337	LOXL2	KLK5	affinity-purification mass spectrometry	26186194;28514442;10.1101/2020.01.19.905109 (preprint)	BioPlex 2.0, BioPlex 3.0 (HEK293T), BioPlex 3.0 (HCT116)	Human
Q9Y4K0	CPX-1770	LOXL2	LAMA1,LAMB1,LAMC1 (CPX)	surface plasmon resonance	na	Identified in this study	Murine
Q9Y4K0	Q9Y5X9	LOXL2	LIPG	affinity-purification mass spectrometry	10.1101/2020.01.19.905109 (preprint)	BioPlex 3.0 (HCT116)	Human
Q9Y4K0	Q07954	LOXL2	LRP1	affinity-purification mass spectrometry	26186194;28514442;10.1101/2020.01.19.905109 (preprint)	BioPlex 2.0, BioPlex 3.0 (HEK293T)	Human
Q9Y4K0	O95711	LOXL2	LY86	affinity-purification mass spectrometry	10.1101/2020.01.19.905109 (preprint)	BioPlex 3.0 (HCT116)	Human
Q9Y4K0	Q8N2G4-2	LOXL2	LYPD1	affinity-purification mass spectrometry	10.1101/2020.01.19.905109 (preprint)	BioPlex 3.0 (HCT116)	Human
Q9Y4K0	Q6UWN0-2	LOXL2	LYPD4	affinity-purification mass spectrometry	10.1101/2020.01.19.905109 (preprint)	BioPlex 3.0 (HCT116)	Human
Q9Y4K0	Q7Z4W2-2	LOXL2	LYZL2	affinity-purification mass spectrometry	26186194;28514442;10.1101/2020.01.19.905109 (preprint)	BioPlex 2.0, BioPlex 3.0 (HEK293T), BioPlex 3.0 (HCT116)	Human
Q9Y4K0	Q8IVH8-2	LOXL2	MAP4K3	affinity-purification mass spectrometry	10.1101/2020.01.19.905109 (preprint)	BioPlex 3.0 (HEK293T)	Human
Q9Y4K0	P49006	LOXL2	MARCKSL1	two hybrid,anti tag coimmunoprecipitation,anti bait coimmunoprecipitation,anti bait coimmunoprecipitation	24863880;24863880;24863880;24863880	MatrixDB	Human
Q9Y4K0	P55083	LOXL2	MFAP4	affinity-purification mass spectrometry	10.1101/2020.01.19.905109 (preprint)	BioPlex 3.0 (HCT116)	Human
Q9Y4K0	Q13361	LOXL2	MFAP5	affinity-purification mass spectrometry	10.1101/2020.01.19.905109 (preprint)	BioPlex 3.0 (HEK293T)	Human
Q9Y4K0	P08582-2	LOXL2	MFI2	affinity-purification mass spectrometry	10.1101/2020.01.19.905109 (preprint)	BioPlex 3.0 (HEK293T)	Human
Q9Y4K0	O14931-2	LOXL2	NCR3	affinity-purification mass spectrometry	10.1101/2020.01.19.905109 (preprint)	BioPlex 3.0 (HCT116)	Human
Q9Y4K0	Q13438, Q13438-2	LOXL2	OS9	affinity-purification mass spectrometry	26186194;28514442;10.1101/2020.01.19.905109 (preprint)	BioPlex 2.0, BioPlex 3.0 (HEK293T)	Human
Q9Y4K0	Q92824	LOXL2	PCSK5	digestion assay	29184001	Manual curation	Human
Q9Y4K0	P29122	LOXL2	PCSK6	digestion assay	29184001	Manual curation	Human
Q9Y4K0	P16234, P16234-2	LOXL2	PDGFRA	affinity-purification mass spectrometry	10.1101/2020.01.19.905109 (preprint)	BioPlex 3.0 (HEK293T), BioPlex 3.0 (HCT116)	Human
Q9Y4K0	P30101	LOXL2	PDIA3	anti tag coimmunoprecipitation	17170699	MatrixDB	Human
Q9Y4K0	O43692	LOXL2	PI15	affinity-purification mass spectrometry	10.1101/2020.01.19.905109 (preprint)	BioPlex 3.0 (HCT116)	Human
Q9Y4K0	Q03405	LOXL2	PLAUR	affinity-purification mass spectrometry	26186194;28514442;10.1101/2020.01.19.905109 (preprint)	BioPlex 2.0, BioPlex 3.0 (HEK293T)	Human
Q9Y4K0	P13727	LOXL2	PRG2	affinity-purification mass spectrometry	10.1101/2020.01.19.905109 (preprint)	BioPlex 3.0 (HCT116)	Human
Q9Y4K0	O43653	LOXL2	PSCA	affinity-purification mass spectrometry	10.1101/2020.01.19.905109 (preprint)	BioPlex 3.0 (HEK293T)	Human
Q9Y4K0	Q9UQ74	LOXL2	PSG8	affinity-purification mass spectrometry	26186194;28514442;10.1101/2020.01.19.905109 (preprint)	BioPlex 2.0, BioPlex 3.0 (HEK293T)	Human
Q9Y4K0	B0LM41 (merged into Q96PK6)	LOXL2	RBM14	affinity-purification mass spectrometry	26186194;28514442;10.1101/2020.01.19.905109 (preprint)	BioPlex 2.0, BioPlex 3.0 (HEK293T)	Human
Q9Y4K0	Q13296-2	LOXL2	SCGB2A2	affinity-purification mass spectrometry	26186194;28514442	BioPlex 2.0	Human
Q9Y4K0	Q9HCN8	LOXL2	SDF2L1	affinity-purification mass spectrometry	10.1101/2020.01.19.905109 (preprint)	BioPlex 3.0 (HCT116)	Human
Q9Y4K0	Q9H106	LOXL2	SIRPD	affinity-purification mass spectrometry	10.1101/2020.01.19.905109 (preprint)	BioPlex 3.0 (HCT116)	Human
Q9Y4K0	P55000	LOXL2	SLURP1	affinity-purification mass spectrometry	10.1101/2020.01.19.905109 (preprint)	BioPlex 3.0 (HEK293T), BioPlex 3.0 (HCT116)	Human
Q9Y4K0	O95863	LOXL2	SNAI1	anti tag coimmunoprecipitation	16096638	MatrixDB	Human (inferred)
Q9Y4K0	P09486	LOXL2	SPARC	surface plasmon resonance	na	Identified in this study	Human
Q9Y4K0	Q16635-2, Q96F92 (obsolete entry)	LOXL2	TAZ	affinity-purification mass spectrometry	26186194;28514442;10.1101/2020.01.19.905109 (preprint)	BioPlex 2.0, BioPlex 3.0 (HCT116)	Human
Q9Y4K0	Q9UPU7	LOXL2	TBC1D2B	affinity-purification mass spectrometry	10.1101/2020.01.19.905109 (preprint)	BioPlex 3.0 (HEK293T)	Human
Q9Y4K0	P15923	LOXL2	TCF3	anti tag coimmunoprecipitation;pull down;two hybrid	24632622	Manual curation	Human (inferred)
Q9Y4K0	P13385	LOXL2	TDGF1	affinity-purification mass spectrometry	10.1101/2020.01.19.905109 (preprint)	BioPlex 3.0 (HCT116)	Human
Q9Y4K0	Q9GZM7-2	LOXL2	TINAGL1	affinity-purification mass spectrometry	26186194;28514442	BioPlex 2.0	Human
Q9Y4K0	Q86YD3-2	LOXL2	TMEM25	affinity-purification mass spectrometry	26186194;28514442	BioPlex 2.0	Human
Q9Y4K0	Q8NBN3-3, Q8NBN3	LOXL2	TMEM87A	affinity-purification mass spectrometry	10.1101/2020.01.19.905109 (preprint)	BioPlex 3.0 (HEK293T), BioPlex 3.0 (HCT116)	Human
Q9Y4K0	A0A0B4J274	LOXL2	TRAV20	affinity-purification mass spectrometry	10.1101/2020.01.19.905109 (preprint)	BioPlex 3.0 (HEK293T)	Human
Q9Y4K0	P03979	LOXL2	TRGV3	affinity-purification mass spectrometry	10.1101/2020.01.19.905109 (preprint)	BioPlex 3.0 (HCT116)	Human
Q9Y4K0	O75386	LOXL2	TULP3	affinity-purification mass spectrometry	10.1101/2020.01.19.905109 (preprint)	BioPlex 3.0 (HCT116)	Human
Q9Y4K0	P08670	LOXL2	VIM	pull down; immunoprecipitation; proximity ligation assay	31911079	Manual curation	Human (inferred by curator)
Q9Y4K0	O00755	LOXL2	WNT7A	affinity-purification mass spectrometry	26186194;28514442;10.1101/2020.01.19.905109 (preprint)	BioPlex 2.0, BioPlex 3.0 (HEK293T)	Human
Q9Y4K0-PRO_x	Q9BY76	LOXL2 (SRCR 1-2)	ANGPTL4	surface plasmon resonance array	na	Identified in this study	Human
Q9Y4K0-PRO_x	CHEBI:37397	LOXL2 (SRCR 1-2)	Chondroitin sulfate	surface plasmon resonance array	na	Identified in this study	Bovine
Q9Y4K0-PRO_x	CPX-1758	LOXL2 (SRCR 1-2)	COL17A1,COL17A1,COL17A1 (CPX)	surface plasmon resonance array	na	Identified in this study	Human
Q9Y4K0-PRO_x	CPX-aaaa (P39060-PRO_0000441861 trimeric form)	LOXL2 (SRCR 1-2)	COL18A1 (NC1),COL18A1 (NC1),COL18A1 (NC1) (CPX)	surface plasmon resonance array	na	Identified in this study	Human
Q9Y4K0-PRO_x	CPX-1723	LOXL2 (SRCR 1-2)	COL4A1,COL4A1,COL4A2 (CPX)	proximity ligation assay; surface plasmon resonance	31759052	Manual curation	Human
Q9Y4K0-PRO_x	CHEBI:18376	LOXL2 (SRCR 1-2)	Dermatan sulfate	surface plasmon resonance array	na	Identified in this study	Porcine
Q9Y4K0-PRO_x	P02751	LOXL2 (SRCR 1-2)	FN1	surface plasmon resonance	na	Identified in this study	Human
Q9Y4K0-PRO_x	CHEBI:28304	LOXL2 (SRCR 1-2)	Heparin	surface plasmon resonance array	na	Identified in this study	Porcine
Q9Y4K0-PRO_x	CHEBI:28815	LOXL2 (SRCR 1-2)	Heparan sulfate	surface plasmon resonance array	na	Identified in this study	Porcine
Q9Y4K0-PRO_x	P98160	LOXL2 (SRCR 1-2)	HSPG2	surface plasmon resonance	na	Identified in this study	Murine
Q9Y4K0-PRO_x	CHEBI:16336	LOXL2 (SRCR 1-2)	Hyaluronan	surface plasmon resonance array	na	Identified in this study	Human
Q9Y4K0-PRO_x	CPX-1770	LOXL2 (SRCR 1-2)	LAMA1,LAMB1,LAMC1 (CPX)	surface plasmon resonance	na	Identified in this study	Murine
Q9Y4K0-PRO_x	P09486	LOXL2 (SRCR 1-2)	SPARC	surface plasmon resonance array;surface plasmon resonance	na	Identified in this study	Human
Q9Y4K0-PRO_y	Q9BY76	LOXL2 (SRCR 1-4)	ANGPTL4	surface plasmon resonance array	na	Identified in this study	Human
Q9Y4K0-PRO_y	CHEBI:37397	LOXL2 (SRCR 1-4)	Chondroitin sulfate	surface plasmon resonance array	na	Identified in this study	Bovine
Q9Y4K0-PRO_y	P39060-PRO_0000005794	LOXL2 (SRCR 1-4)	COL18A1 (Endostatin)	surface plasmon resonance array	na	Identified in this study	Human
Q9Y4K0-PRO_y	CPX-aaaa (P39060-PRO_0000441861 trimeric form)	LOXL2 (SRCR 1-4)	COL18A1 (NC1),COL18A1 (NC1),COL18A1 (NC1) (CPX)	surface plasmon resonance array	na	Identified in this study	Human
Q9Y4K0-PRO_y	CPX-1723	LOXL2 (SRCR 1-4)	COL4A1,COL4A1,COL4A2 (CPX)	surface plasmon resonance	na	Identified in this study	Human
Q9Y4K0-PRO_y	CHEBI:18376	LOXL2 (SRCR 1-4)	Dermatan sulfate	surface plasmon resonance array	na	Identified in this study	Porcine
Q9Y4K0-PRO_y	CHEBI:28304	LOXL2 (SRCR 1-4)	Heparin	surface plasmon resonance array	na	Identified in this study	Porcine
Q9Y4K0-PRO_y	CHEBI:28815	LOXL2 (SRCR 1-4)	Heparan sulfate	surface plasmon resonance array	na	Identified in this study	Porcine
Q9Y4K0-PRO_y	CHEBI:16336	LOXL2 (SRCR 1-4)	Hyaluronan	surface plasmon resonance array	na	Identified in this study	Human
Q9Y4K0-PRO_y	P09486	LOXL2 (SRCR 1-4)	SPARC	surface plasmon resonance array	na	Identified in this study	Human
P58215	Q86TH1	LOXL3	ADAMTSL2	anti tag coimmunoprecipitation	29758265	Manual curation	Human (inferred)
P58215	O43823	LOXL3	AKAP8	anti tag coimmunoprecipitation	29229995	Manual curation	Human (inferred)
P58215	Q9ULX6	LOXL3	AKAP8L	anti tag coimmunoprecipitation	29229995	Manual curation	Human (inferred)
P58215	Q9HDC9	LOXL3	APMAP	two hybrid pooling approach	16169070	MatrixDB	Human
P58215	P05067-PRO_0000000092	LOXL3	APP (42)	surface plasmon resonance array	28106549	MatrixDB	Human
P58215	Q9NVJ2	LOXL3	ARL8B	anti tag coimmunoprecipitation	29229995	Manual curation	Human (inferred)
P58215	P51587	LOXL3	BRCA2	anti tag coimmunoprecipitation;coimmunoprecipitation	29229995	Manual curation	Human (inferred)
B9A025, P58215	Q14677-2, Q14677	LOXL3	CLINT1	affinity-purification mass spectrometry	26186194;28514442;10.1101/2020.01.19.905109 (preprint)	BioPlex 2.0, BioPlex 3.0 (HEK293T)	Human
P58215	CPX-1650	LOXL3	COL1A1,COL1A1,COL1A2 (CPX)	enzymatic study	17018530	MatrixDB	Human
P58215	CPX-1713	LOXL3	COL2A1,COL2A1,COL2A1 (CPX)	enzymatic study	17018530	MatrixDB	Human (inferred)
P58215	CPX-1714	LOXL3	COL3A1,COL3A1,COL3A1 (CPX)	enzymatic study	17018530	MatrixDB	Human
P58215	CPX-1723	LOXL3	COL4A1,COL4A1,COL4A2 (CPX)	enzymatic study	17018530	MatrixDB	Human
B9A025	Q7Z7A3	LOXL3	CTU1	affinity-purification mass spectrometry	10.1101/2020.01.19.905109 (preprint)	BioPlex 3.0 (HCT116)	Human
P58215	Q30KP8	LOXL3	DEFB136	affinity-purification mass spectrometry	10.1101/2020.01.19.905109 (preprint)	BioPlex 3.0 (HEK293T)	Human
B9A025, P58215	Q92611	LOXL3	EDEM1	affinity-purification mass spectrometry	26186194;28514442;10.1101/2020.01.19.905109 (preprint)	BioPlex 2.0, BioPlex 3.0 (HEK293T)	Human
P58215	Q9UHF1	LOXL3	EGFL7	anti tag coimmunoprecipitation	18497746	MatrixDB	Human (inferred)
P58215	P15502	LOXL3	ELN	enzymatic study	17018530	MatrixDB	Human (inferred)
P58215	P50402	LOXL3	EMD	anti tag coimmunoprecipitation	29229995	Manual curation	Human (inferred)
P58215	O15287	LOXL3	FANCG	affinity-purification mass spectrometry	10.1101/2020.01.19.905109 (preprint)	BioPlex 3.0 (HEK293T)	Human
P58215	P02751	LOXL3	FN1	oxidoreductase assay	26954549	MatrixDB	Human
P58215	Q8WXI9	LOXL3	GATAD2B	pull down	25118846	MatrixDB	Human
B9A025, P58215	P11021	LOXL3	HSPA5	affinity-purification mass spectrometry	26186194;28514442;10.1101/2020.01.19.905109 (preprint)	BioPlex 2.0, BioPlex 3.0 (HEK293T), BioPlex 3.0 (HCT116)	Human
B9A025	P98160	LOXL3	HSPG2	affinity-purification mass spectrometry	10.1101/2020.01.19.905109 (preprint)	BioPlex 3.0 (HCT116)	Human
P58215	Q6UXB1	LOXL3	IGFL3	affinity-purification mass spectrometry	10.1101/2020.01.19.905109 (preprint)	BioPlex 3.0 (HEK293T)	Human
B9A025	Q6UW63	LOXL3	KDELC1	affinity-purification mass spectrometry	26186194;28514442	BioPlex 2.0	Human
P58215	P25391	LOXL3	LAMA1	anti bait coimmunoprecipitation,anti bait coimmunoprecipitation	26954549;26954549	MatrixDB	Human (inferred)
B9A025, P58215	Q14766, Q14766-2	LOXL3	LTBP1	affinity-purification mass spectrometry	26186194;28514442;10.1101/2020.01.19.905109 (preprint)	BioPlex 2.0, BioPlex 3.0 (HEK293T)	Human
P58215	P43246	LOXL3	MSH2	anti tag coimmunoprecipitation	29229995	Manual curation	Human (inferred)
P58215	P52701	LOXL3	MSH6	anti tag coimmunoprecipitation	29229995	Manual curation	Human (inferred)
B9A025, P58215	O43347	LOXL3	MSI1	affinity-purification mass spectrometry	26186194;28514442;10.1101/2020.01.19.905109 (preprint)	BioPlex 2.0, BioPlex 3.0 (HEK293T), BioPlex 3.0 (HCT116)	Human
B9A025	Q96DH6-2	LOXL3	MSI2	affinity-purification mass spectrometry	26186194;28514442	BioPlex 2.0	Human
P58215	Q14980	LOXL3	NUMA1	anti tag coimmunoprecipitation;coimmunoprecipitation	29229995	Manual curation	Human (inferred)
B9A025	Q6S8J3	LOXL3	POTEE	affinity-purification mass spectrometry	10.1101/2020.01.19.905109 (preprint)	BioPlex 3.0 (HCT116)	Human
P58215	Q96PK6	LOXL3	RBM14	anti tag coimmunoprecipitation	29229995	Manual curation	Human (inferred)
P58215	P61586	LOXL3	RHOA	anti tag coimmunoprecipitation	29229995	Manual curation	Human (inferred)
B9A025, P58215	P62829	LOXL3	RPL23	affinity-purification mass spectrometry	26186194;28514442;10.1101/2020.01.19.905109 (preprint)	BioPlex 2.0, BioPlex 3.0 (HEK293T)	Human
B9A025, P58215	Q96HI0	LOXL3	SENP5	affinity-purification mass spectrometry	26186194;28514442;10.1101/2020.01.19.905109 (preprint)	BioPlex 2.0, BioPlex 3.0 (HEK293T)	Human
B9A025	Q7Z333-3	LOXL3	SETX	affinity-purification mass spectrometry	10.1101/2020.01.19.905109 (preprint)	BioPlex 3.0 (HCT116)	Human
P58215	Q14683	LOXL3	SMC1A	anti tag coimmunoprecipitation;coimmunoprecipitation	29229995	Manual curation	Human (inferred)
P58215	Q9UQE7	LOXL3	SMC3	anti tag coimmunoprecipitation	29229995	Manual curation	Human (inferred)
P58215	O95863	LOXL3	SNAI1	anti tag coimmunoprecipitation	16096638	MatrixDB	Human (inferred)
P58215	Q13573	LOXL3	SNW1	anti tag coimmunoprecipitation	29229995	Manual curation	Human (inferred)
P58215	P40763	LOXL3	STAT3	anti tag coimmunoprecipitation;coimmunoprecipitation	28065600	Manual curation	Human
B9A025, P58215	Q9UMX1	LOXL3	SUFU	affinity-purification mass spectrometry	26186194;28514442;10.1101/2020.01.19.905109 (preprint)	BioPlex 2.0, BioPlex 3.0 (HEK293T)	Human
B9A025	Q8IZ69-2	LOXL3	TRMT2A	affinity-purification mass spectrometry	10.1101/2020.01.19.905109 (preprint)	BioPlex 3.0 (HCT116)	Human
P58215	O95071	LOXL3	UBR5	anti tag coimmunoprecipitation	29229995	Manual curation	Human (inferred)
P58215	Q04323	LOXL3	UBXN1	anti tag coimmunoprecipitation	29229995	Manual curation	Human (inferred)
P58215	Q93008	LOXL3	USP9X	anti tag coimmunoprecipitation	29229995	Manual curation	Human (inferred)
B9A025, P58215	Q4G0F5	LOXL3	VPS26B	affinity-purification mass spectrometry	26186194;28514442;10.1101/2020.01.19.905109 (preprint)	BioPlex 2.0, BioPlex 3.0 (HEK293T)	Human
P58215	Q96QK1	LOXL3	VPS35	affinity-purification mass spectrometry	10.1101/2020.01.19.905109 (preprint)	BioPlex 3.0 (HEK293T)	Human
Q96JB6	Q8IWZ2	LOXL4	ANKHD1	affinity-purification mass spectrometry	10.1101/2020.01.19.905109 (preprint)	BioPlex 3.0 (HCT116)	Human
Q96JB6	P02649	LOXL4	APOE	two hybrid array	21163940	MatrixDB	Human
Q96JB6	A7KAX9-2	LOXL4	ARHGAP32	affinity-purification mass spectrometry	10.1101/2020.01.19.905109 (preprint)	BioPlex 3.0 (HCT116)	Human
Q96JB6	Q12774-2	LOXL4	ARHGEF5	affinity-purification mass spectrometry	10.1101/2020.01.19.905109 (preprint)	BioPlex 3.0 (HCT116)	Human
Q96JB6	Q99700-2	LOXL4	ATXN2	affinity-purification mass spectrometry	10.1101/2020.01.19.905109 (preprint)	BioPlex 3.0 (HCT116)	Human
Q96JB6	O95817	LOXL4	BAG3	affinity-purification mass spectrometry	10.1101/2020.01.19.905109 (preprint)	BioPlex 3.0 (HCT116)	Human
Q96JB6	Q9UL15-2	LOXL4	BAG5	affinity-purification mass spectrometry	10.1101/2020.01.19.905109 (preprint)	BioPlex 3.0 (HCT116)	Human
Q96JB6	Q9NXR7	LOXL4	BRE	affinity-purification mass spectrometry	10.1101/2020.01.19.905109 (preprint)	BioPlex 3.0 (HCT116)	Human
Q96JB6	P27708	LOXL4	CAD	affinity-purification mass spectrometry	10.1101/2020.01.19.905109 (preprint)	BioPlex 3.0 (HCT116)	Human
Q96JB6	P78371	LOXL4	CCT2	affinity-purification mass spectrometry	10.1101/2020.01.19.905109 (preprint)	BioPlex 3.0 (HCT116)	Human
Q96JB6	P49368	LOXL4	CCT3	affinity-purification mass spectrometry	10.1101/2020.01.19.905109 (preprint)	BioPlex 3.0 (HCT116)	Human
Q96JB6	P50991	LOXL4	CCT4	affinity-purification mass spectrometry	10.1101/2020.01.19.905109 (preprint)	BioPlex 3.0 (HCT116)	Human
Q96JB6	P48643	LOXL4	CCT5	affinity-purification mass spectrometry	10.1101/2020.01.19.905109 (preprint)	BioPlex 3.0 (HCT116)	Human
Q96JB6	P40227	LOXL4	CCT6A	affinity-purification mass spectrometry	26186194;28514442;10.1101/2020.01.19.905109 (preprint)	BioPlex 2.0, BioPlex 3.0 (HCT116)	Human
Q96JB6	Q92526	LOXL4	CCT6B	affinity-purification mass spectrometry	26186194;28514442;10.1101/2020.01.19.905109 (preprint)	BioPlex 2.0, BioPlex 3.0 (HEK293T), BioPlex 3.0 (HCT116)	Human
Q96JB6	Q99832	LOXL4	CCT7	affinity-purification mass spectrometry	10.1101/2020.01.19.905109 (preprint)	BioPlex 3.0 (HCT116)	Human
Q96JB6	Q16543	LOXL4	CDC37	two hybrid array	21163940	MatrixDB	Human
Q96JB6	Q8TEP8	LOXL4	CEP192	affinity-purification mass spectrometry	10.1101/2020.01.19.905109 (preprint)	BioPlex 3.0 (HCT116)	Human
Q96JB6	CPX-1650	LOXL4	COL1A1,COL1A1,COL1A2 (CPX)	enzymatic study	11292829	MatrixDB	Human (inferred)
Q96JB6	CPX-1713	LOXL4	COL2A1,COL2A1,COL2A1 (CPX)	enzymatic study	11292829	MatrixDB	Human (inferred)
Q96JB6	Q5QP82	LOXL4	DCAF10	affinity-purification mass spectrometry	10.1101/2020.01.19.905109 (preprint)	BioPlex 3.0 (HCT116)	Human
Q96JB6	Q58WW2-2	LOXL4	DCAF6	affinity-purification mass spectrometry	10.1101/2020.01.19.905109 (preprint)	BioPlex 3.0 (HCT116)	Human
Q96JB6	Q9BW61	LOXL4	DDA1	affinity-purification mass spectrometry	10.1101/2020.01.19.905109 (preprint)	BioPlex 3.0 (HCT116)	Human
Q96JB6	Q9UDY4	LOXL4	DNAJB4	affinity-purification mass spectrometry	10.1101/2020.01.19.905109 (preprint)	BioPlex 3.0 (HCT116)	Human
Q96JB6	Q9UBS3	LOXL4	DNAJB9	affinity-purification mass spectrometry	10.1101/2020.01.19.905109 (preprint)	BioPlex 3.0 (HCT116)	Human
Q96JB6	Q9BQ95	LOXL4	ECSIT	two hybrid array	21163940	MatrixDB	Human
Q96JB6	Q9UHF1	LOXL4	EGFL7	anti tag coimmunoprecipitation	18497746	MatrixDB	Human (inferred)
Q96JB6	Q8TAG9	LOXL4	EXOC6	two hybrid array	21163940	MatrixDB	Human
Q96JB6	Q8NEV8-2	LOXL4	EXPH5	affinity-purification mass spectrometry	10.1101/2020.01.19.905109 (preprint)	BioPlex 3.0 (HCT116)	Human
Q96JB6	Q15018	LOXL4	FAM175B	affinity-purification mass spectrometry	10.1101/2020.01.19.905109 (preprint)	BioPlex 3.0 (HCT116)	Human
Q96JB6	Q6ZRV2	LOXL4	FAM83H	affinity-purification mass spectrometry	10.1101/2020.01.19.905109 (preprint)	BioPlex 3.0 (HCT116)	Human
Q96JB6	Q9UBX5	LOXL4	FBLN5	anti tag coimmunoprecipitation	17371835	Manual curation	Human
Q96JB6	Q9Y5Q8-2	LOXL4	GTF3C5	affinity-purification mass spectrometry	10.1101/2020.01.19.905109 (preprint)	BioPlex 3.0 (HCT116)	Human
Q96JB6	O94927-2	LOXL4	HAUS5	affinity-purification mass spectrometry	10.1101/2020.01.19.905109 (preprint)	BioPlex 3.0 (HCT116)	Human
Q96JB6	O15379-2	LOXL4	HDAC3	affinity-purification mass spectrometry	10.1101/2020.01.19.905109 (preprint)	BioPlex 3.0 (HCT116)	Human
Q96JB6	P42694	LOXL4	HELZ	affinity-purification mass spectrometry	10.1101/2020.01.19.905109 (preprint)	BioPlex 3.0 (HCT116)	Human
Q96JB6	Q969F9-2	LOXL4	HPS3	affinity-purification mass spectrometry	10.1101/2020.01.19.905109 (preprint)	BioPlex 3.0 (HCT116)	Human
Q96JB6	P08107 (obsolete entry, replaced by P0DMV9)	LOXL4	HSPA1B	affinity-purification mass spectrometry	10.1101/2020.01.19.905109 (preprint)	BioPlex 3.0 (HCT116)	Human
Q96JB6	P54652	LOXL4	HSPA2	affinity-purification mass spectrometry	10.1101/2020.01.19.905109 (preprint)	BioPlex 3.0 (HCT116)	Human
Q96JB6	P11142	LOXL4	HSPA8	affinity-purification mass spectrometry	10.1101/2020.01.19.905109 (preprint)	BioPlex 3.0 (HCT116)	Human
Q96JB6	Q9HBG6-2	LOXL4	IFT122	affinity-purification mass spectrometry	10.1101/2020.01.19.905109 (preprint)	BioPlex 3.0 (HCT116)	Human
Q96JB6	P01876	LOXL4	IGHA1	affinity-purification mass spectrometry	10.1101/2020.01.19.905109 (preprint)	BioPlex 3.0 (HCT116)	Human
Q96JB6	O60341	LOXL4	KDM1A	two hybrid,anti tag coimmunoprecipitation	23455924;23455924	MatrixDB	Human
Q96JB6	P36776	LOXL4	LONP1	two hybrid array	21163940	MatrixDB	Human
Q96JB6	Q14244	LOXL4	MAP7	affinity-purification mass spectrometry	10.1101/2020.01.19.905109 (preprint)	BioPlex 3.0 (HCT116)	Human
Q96JB6	Q9Y2H9	LOXL4	MAST1	two hybrid array	21163940	MatrixDB	Human
Q96JB6	Q96AX9-2	LOXL4	MIB2	affinity-purification mass spectrometry	10.1101/2020.01.19.905109 (preprint)	BioPlex 3.0 (HCT116)	Human
Q96JB6	Q9ULD2-2	LOXL4	MTUS1	affinity-purification mass spectrometry	10.1101/2020.01.19.905109 (preprint)	BioPlex 3.0 (HCT116)	Human
Q96JB6	Q8NHV4	LOXL4	NEDD1	affinity-purification mass spectrometry	10.1101/2020.01.19.905109 (preprint)	BioPlex 3.0 (HCT116)	Human
Q96JB6	P01833	LOXL4	PIGR	affinity-purification mass spectrometry	10.1101/2020.01.19.905109 (preprint)	BioPlex 3.0 (HCT116)	Human
Q96JB6	Q9NP55	LOXL4	PLUNC	affinity-purification mass spectrometry	10.1101/2020.01.19.905109 (preprint)	BioPlex 3.0 (HCT116)	Human
Q96JB6	A8CG34	LOXL4	POM121C	affinity-purification mass spectrometry	10.1101/2020.01.19.905109 (preprint)	BioPlex 3.0 (HCT116)	Human
Q96JB6	P78395	LOXL4	PRAME	affinity-purification mass spectrometry	10.1101/2020.01.19.905109 (preprint)	BioPlex 3.0 (HCT116)	Human
Q96JB6	P13727	LOXL4	PRG2	affinity-purification mass spectrometry	10.1101/2020.01.19.905109 (preprint)	BioPlex 3.0 (HCT116)	Human
Q96JB6	Q96LA8	LOXL4	PRMT6	two hybrid,anti tag coimmunoprecipitation	23455924;23455924	MatrixDB	Human
Q96JB6	Q14671-2	LOXL4	PUM1	affinity-purification mass spectrometry	10.1101/2020.01.19.905109 (preprint)	BioPlex 3.0 (HCT116)	Human
Q96JB6	Q8TB72-2	LOXL4	PUM2	affinity-purification mass spectrometry	10.1101/2020.01.19.905109 (preprint)	BioPlex 3.0 (HCT116)	Human
Q96JB6	P54725	LOXL4	RAD23A	two hybrid array	21163940	MatrixDB	Human
Q96JB6	O94761	LOXL4	RECQL4	affinity-purification mass spectrometry	10.1101/2020.01.19.905109 (preprint)	BioPlex 3.0 (HCT116)	Human
Q96JB6	Q6R327-3	LOXL4	RICTOR	affinity-purification mass spectrometry	10.1101/2020.01.19.905109 (preprint)	BioPlex 3.0 (HCT116)	Human
Q96JB6	Q5W0B1	LOXL4	RNF219	affinity-purification mass spectrometry	10.1101/2020.01.19.905109 (preprint)	BioPlex 3.0 (HCT116)	Human
Q96JB6	Q96EP0-3	LOXL4	RNF31	affinity-purification mass spectrometry	10.1101/2020.01.19.905109 (preprint)	BioPlex 3.0 (HCT116)	Human
Q96JB6	Q9BWH6-2	LOXL4	RPAP1	affinity-purification mass spectrometry	10.1101/2020.01.19.905109 (preprint)	BioPlex 3.0 (HCT116)	Human
Q96JB6	Q8N122	LOXL4	RPTOR	affinity-purification mass spectrometry	10.1101/2020.01.19.905109 (preprint)	BioPlex 3.0 (HCT116)	Human
Q96JB6	Q9H4B6	LOXL4	SAV1	affinity-purification mass spectrometry	10.1101/2020.01.19.905109 (preprint)	BioPlex 3.0 (HCT116)	Human
Q96JB6	Q9BVL4	LOXL4	SELO	affinity-purification mass spectrometry	10.1101/2020.01.19.905109 (preprint)	BioPlex 3.0 (HCT116)	Human
Q96JB6	Q99611	LOXL4	SEPHS2	affinity-purification mass spectrometry	26186194;28514442	BioPlex 2.0	Human
Q96JB6	Q15468-2	LOXL4	STIL	affinity-purification mass spectrometry	10.1101/2020.01.19.905109 (preprint)	BioPlex 3.0 (HCT116)	Human
Q96JB6	Q9UNE7	LOXL4	STUB1	affinity-purification mass spectrometry	10.1101/2020.01.19.905109 (preprint)	BioPlex 3.0 (HCT116)	Human
Q96JB6	O43463	LOXL4	SUV39H1	two hybrid	23455924	MatrixDB	Human
Q96JB6	Q9Y6J9	LOXL4	TAF6L	affinity-purification mass spectrometry	10.1101/2020.01.19.905109 (preprint)	BioPlex 3.0 (HCT116)	Human
Q96JB6	P17987	LOXL4	TCP1	affinity-purification mass spectrometry	10.1101/2020.01.19.905109 (preprint)	BioPlex 3.0 (HCT116)	Human
Q96JB6	Q6ZMP0	LOXL4	THSD4	affinity-purification mass spectrometry	10.1101/2020.01.19.905109 (preprint)	BioPlex 3.0 (HCT116)	Human
Q96JB6	Q9C0B7	LOXL4	TMCO7	affinity-purification mass spectrometry	10.1101/2020.01.19.905109 (preprint)	BioPlex 3.0 (HCT116)	Human
Q96JB6	Q13049	LOXL4	TRIM32	affinity-purification mass spectrometry	10.1101/2020.01.19.905109 (preprint)	BioPlex 3.0 (HCT116)	Human
Q96JB6	Q9UPN9-2	LOXL4	TRIM33	affinity-purification mass spectrometry	10.1101/2020.01.19.905109 (preprint)	BioPlex 3.0 (HCT116)	Human
Q96JB6	Q15645	LOXL4	TRIP13	two hybrid pooling approach,two hybrid array,two hybrid pooling approach,two hybrid prey pooling approach,two hybrid array,validated two hybrid	16189514;19060904;19060904;25416956;25416956;25416956	MatrixDB	Human
Q96JB6	P68363	LOXL4	TUBA1B	affinity-purification mass spectrometry	10.1101/2020.01.19.905109 (preprint)	BioPlex 3.0 (HCT116)	Human
Q96JB6	Q9BQE3	LOXL4	TUBA1C	affinity-purification mass spectrometry	10.1101/2020.01.19.905109 (preprint)	BioPlex 3.0 (HCT116)	Human
Q96JB6	P68366	LOXL4	TUBA4A	affinity-purification mass spectrometry	10.1101/2020.01.19.905109 (preprint)	BioPlex 3.0 (HCT116)	Human
Q96JB6	P07437	LOXL4	TUBB	affinity-purification mass spectrometry	10.1101/2020.01.19.905109 (preprint)	BioPlex 3.0 (HCT116)	Human
Q96JB6	Q3ZCM7	LOXL4	TUBB8	affinity-purification mass spectrometry	10.1101/2020.01.19.905109 (preprint)	BioPlex 3.0 (HCT116)	Human
Q96JB6	Q96RT7-2	LOXL4	TUBGCP6	affinity-purification mass spectrometry	10.1101/2020.01.19.905109 (preprint)	BioPlex 3.0 (HCT116)	Human
Q96JB6	Q70CQ2-2	LOXL4	USP34	affinity-purification mass spectrometry	10.1101/2020.01.19.905109 (preprint)	BioPlex 3.0 (HCT116)	Human
Q96JB6	Q9Y5J1	LOXL4	UTP18	affinity-purification mass spectrometry	10.1101/2020.01.19.905109 (preprint)	BioPlex 3.0 (HCT116)	Human
Q96JB6	Q8N398	LOXL4	VWA5B2	affinity-purification mass spectrometry	10.1101/2020.01.19.905109 (preprint)	BioPlex 3.0 (HCT116)	Human
Q96JB6	Q6PJI9	LOXL4	WDR59	affinity-purification mass spectrometry	10.1101/2020.01.19.905109 (preprint)	BioPlex 3.0 (HCT116)	Human
Q96JB6	Q9NNW5	LOXL4	WDR6	affinity-purification mass spectrometry	10.1101/2020.01.19.905109 (preprint)	BioPlex 3.0 (HCT116)	Human
Q96JB6	Q96DA0	LOXL4	ZG16B	affinity-purification mass spectrometry	10.1101/2020.01.19.905109 (preprint)	BioPlex 3.0 (HCT116)	Human
Q96JB6	O14628-4	LOXL4	ZNF195	affinity-purification mass spectrometry	10.1101/2020.01.19.905109 (preprint)	BioPlex 3.0 (HCT116)	Human
Q96JB6	O15014	LOXL4	ZNF609	affinity-purification mass spectrometry	10.1101/2020.01.19.905109 (preprint)	BioPlex 3.0 (HCT116)	Human
na: not attributed

## Sheet: Gene list for analyses
UniProt ID	Gene name	Gene name (for analysis)	Comments		Complex Portal ID	Gene B (gene names of individual chains)	UniProtKB AC of isolated chains
P01023	A2M	A2M			CPX-1650	COL1A1,COL1A1,COL1A2	P02452,P02452,P08123
Q9H324	ADAMTS10	ADAMTS10			CPX-1713	COL2A1,COL2A1,COL2A1	P02458,P02458,P02458
Q8WXS8	ADAMTS14	ADAMTS14			CPX-1714	COL3A1,COL3A1,COL3A1	P02461,P02461,P02461
O95450	ADAMTS2	ADAMTS2			CPX-1723	COL4A1,COL4A1,COL4A2	P02462,P02462,P08572
O75173	ADAMTS4	ADAMTS4			CPX-1754	COL13A1,COL13A1,COL13A1	Q5TAT6,Q5TAT6,Q5TAT6
Q86TH1	ADAMTSL2	ADAMTSL2			CPX-1758	COL17A1,COL17A1,COL17A1	Q9UMD9,Q9UMD9,Q9UMD9
Q6UY14	ADAMTSL4	ADAMTSL4			CPX-1770	LAMA1,LAMB1,LAMC1	P25391,P11047,P07942
P55265	ADAR	ADAR			CPX-1785	THBS1,THBS1,THBS1	P07996,P07996,P07996
O43823	AKAP8	AKAP8			CPX-1794	ITGA5,ITGB1	P08648,P05556
Q9ULX6	AKAP8L	AKAP8L			CPX-4108	COL1A1,COL1A1,COL1A1	P02452,P02452,P02452
Q9NP73-3	ALG13	ALG13			P39060-PRO_0000441861 trimeric form	COL18A1 ,COL18A1,COL18A1	P39060,P39060,P39060
Q9BT30	ALKBH7	ALKBH7
P05187	ALPP	ALPP
Q9BY76	ANGPTL4	ANGPTL4
Q8IWZ2	ANKHD1-EIF4EBP3	ANKHD1	ANKHD1-EIF4EBP3 in BioPlex
Q9H6X2-2	ANTXR1	ANTXR1
O14727	APAF1	APAF1
Q9HDC9	APMAP	APMAP
P02649	APOE	APOE
P05067-PRO_0000000092	APP (42)	APP	Abeta 42 fibrils
A7KAX9-2	ARHGAP32	ARHGAP32
Q12774-2	ARHGEF5	ARHGEF5
Q9NVJ2	ARL8B	ARL8B
P27540-2	ARNT	ARNT
O00244	ATOX1	ATOX1
Q04656	ATP7A	ATP7A
P54253	ATXN1	ATXN1
Q99700-2	ATXN2	ATXN2
O95816	BAG2	BAG2
O95817	BAG3	BAG3
Q9UL15-2	BAG5	BAG5
P06276	BCHE	BCHE
P13497	BMP1	BMP1
P51587	BRCA2	BRCA2
Q9NXR7	BRE	BRE
Q06187	BTK	BTK
Q9UIR0-2	BTNL2	BTNL2
Q6PL45-2	C16orf79	C16orf79
Q8WWF1	C1orf54	C1orf54
P02745	C1QA	C1QA
P02746	C1QB	C1QB
P23280	CA6	CA6
P27708	CAD	CAD
P17655	CAPN2	CAPN2
Q6UXH8	CCBE1	CCBE1
P10147	CCL3	CCL3
P78371	CCT2	CCT2
P49368	CCT3	CCT3
P50991	CCT4	CCT4
P48643	CCT5	CCT5
P40227	CCT6A	CCT6A
Q92526	CCT6B	CCT6B
Q99832	CCT7	CCT7
O95971	CD160	CD160
Q9Y5K6	CD2AP	CD2AP
Q16543	CDC37	CDC37
P31997	CEACAM8	CEACAM8
Q8TEP8	CEP192	CEP192
P0CG37	CFC1	CFC1
Q12873	CHD3	CHD3
Q14677-2, Q14677	CLINT1	CLINT1
P23946	CMA1	CMA1
Q5TAT6	COL13A1 (CPX)	COL13A1	CPX-1754
Q9UMD9	COL17A1 (CPX)	COL17A1	CPX-1758
P39060-PRO_0000005794	COL18A1 (Endostatin and NC1)	COL18A1	The monomeric C-terminus of the individual chain, and in P39060-PRO_0000441861 trimeric form
P02452	COL1A1	COL1A1	isolated chain and in CPX-1650 and CPX-4108
P08123	COL1A2	COL1A2	isolated chain and in CPX-1650
P02458	COL2A1 (CPX)	COL2A1	CPX-1713
P02461	COL3A1 (CPX)	COL3A1	CPX-1714
P02462	COL4A1 (CPX)	COL4A1	CPX-1723
P08572	COL4A2 (CPX)	COL4A2	CPX-1723
P20908	COL5A1	COL5A1
P12109	COL6A1	COL6A1	isolated chain and a vWFA domain
P12111	COL6A3	COL6A3
P0DML2	CSH1	CSH1
P0DML3	CSH2	CSH2
Q9H112	CST11	CST11
Q9H114	CSTL1	CSTL1
P29279	CTGF	CTGF
Q7Z7A3	CTU1	CTU1
Q5QP82	DCAF10	DCAF10
Q58WW2-2	DCAF6	DCAF6
Q9BW61	DDA1	DDA1
P59665	DEFA1	DEFA1
Q01523	DEFA5	DEFA5
Q30KP8	DEFB136	DEFB136
Q86SQ9	DHDDS	DHDDS
P31689	DNAJA1	DNAJA1
O60884	DNAJA2	DNAJA2
Q9UDY4	DNAJB4	DNAJB4
Q9UBS3	DNAJB9	DNAJB9
Q07507	DPT	DPT
Q9UBX2	DUX4	DUX4
O95672	ECEL1	ECEL1
Q16610	ECM1	ECM1
Q9BQ95	ECSIT	ECSIT
Q92611	EDEM1	EDEM1
P14138	EDN3	EDN3
O95967	EFEMP2	EFEMP2
P01133-PRO_0000007541	EGF	EGF
Q9UHF1	EGFL7	EGFL7
P15502	ELN	ELN
Q96BH3	ELSPBP1	ELSPBP1
P50402	EMD	EMD
Q15375-2	EPHA7	EPHA7
Q8TAG9	EXOC6	EXOC6
Q8NEV8-2	EXPH5	EXPH5
Q15018	FAM175B	FAM175B
Q6ZRV2	FAM83H	FAM83H
O15287	FANCG	FANCG
Q9UBX5	FBLN5	FBLN5
P35555	FBN1	FBN1
Q9UK22	FBXO2	FBXO2
Q9NRD1	FBXO6	FBXO6
Q9Y3I1	FBXO7	FBXO7
P09038	FGF2	FGF2
Q06828	FMOD	FMOD
P02751	FN1	FN1	full-length chain and a fragment (anastellin, P02751-PRO_0000390479)
P09958	FURIN	FURIN
Q8WXI9	GATAD2B	GATAD2B
Q92820	GGH	GGH
P01241	GH1	GH1
P35052	GPC1	GPC1
Q8IV16	GPIHBP1	GPIHBP1
Q9Y5Q8-2	GTF3C5	GTF3C5
O00178	GTPBP1	GTPBP1
P07305	H1F0	H1F0
O94927-2	HAUS5	HAUS5
O15379-2	HDAC3	HDAC3
P42694	HELZ	HELZ
P0C0S8	HIST1H2AG	HIST1H2AG
Q969F9-2	HPS3	HPS3
P0DMV8	HSPA1A	HSPA1A
P0DMV9 (and P08107)	HSPA1B	HSPA1B	Obsolete entry (P08107)
P54652	HSPA2	HSPA2
P11021	HSPA5	HSPA5
P11142	HSPA8	HSPA8
P98160	HSPG2	HSPG2
Q92743	HTRA1	HTRA1
P22304-3	IDS	IDS
Q9HBG6	IFT122	IFT122	Isoform 2 no longer exists
P35858	IGFALS	IGFALS
Q6UXB1	IGFL3	IGFL3
P01876	IGHA1	IGHA1
B9A064	IGLL5	IGLL5
Q13123	IK	IK
P42701-3, P42701-2	IL12RB1	IL12RB1
Q01344-2	IL5RA	IL5RA
Q9Y5Q6	INSL5	INSL5
Q15051	IQCB1	IQCB1
P08648	ITGA5 (CPX)	ITGA5	CPX-1794
P05556	ITGB1 (CPX)	ITGB1	CPX-1794
Q9NZI2-2	KCNIP1	KCNIP1
Q6UW63	KDELC1	KDELC1
O60341	KDM1A	KDM1A
O00139	KIF2A	KIF2A
Q6PID8	KLHDC10	KLHDC10
Q9UBX7-1	KLK11	KLK11
Q9H2R5	KLK15	KLK15
Q9Y337	KLK5	KLK5
P25391	LAMA1	LAMA1	isolated chain and in CPX-1770
P07942	LAMB1	LAMB1	isolated chain and in CPX-1770
P55268	LAMB2	LAMB2
P11047	LAMC1	LAMC1	isolated chain and in CPX-1770
Q9Y5X9	LIPG	LIPG
P36776	LONP1	LONP1
Q07954	LRP1	LRP1
Q14766	LTBP1	LTBP1
O95711	LY86	LY86
Q8N2G4-2	LYPD1	LYPD1
Q6UWN0-2	LYPD4	LYPD4
Q7Z4W2-2	LYZL2	LYZL2
Q7Z304	MAMDC2	MAMDC2
Q8IVH8-2	MAP4K3	MAP4K3
Q14244	MAP7	MAP7
P49006	MARCKSL1	MARCKSL1
Q9Y2H9	MAST1	MAST1
O00339	MATN2	MATN2
Q14676	MDC1	MDC1
Q9Y316	MEMO1	MEMO1
P55083	MFAP4	MFAP4
Q13361	MFAP5	MFAP5
P08582-2	MFI2	MFI2
Q96AX9-2	MIB2	MIB2
Q9NXB0	MKS1	MKS1
P09238	MMP10	MMP10
P08253	MMP2	MMP2
P49959	MRE11	MRE11
P43246	MSH2	MSH2
P52701	MSH6	MSH6
O43347	MSI1	MSI1
Q96DH6-2	MSI2	MSI2
Q9ULD2-2	MTUS1	MTUS1
P01106	MYC	MYC
Q92802-2	N4BP2L2	N4BP2L2
O14931-2	NCR3	NCR3
Q8NHV4	NEDD1	NEDD1
P14543	NID1	NID1
Q14980	NUMA1	NUMA1
Q13438, Q13438-2	OS9	OS9
Q32P28	P3H1	P3H1
Q9UQ80	PA2G4	PA2G4
Q15004	PCLAF	PCLAF
Q92824	PCSK5	PCSK5
P29122	PCSK6	PCSK6
Q13946-2	PDE7A	PDE7A
P16234, P16234-2	PDGFRA	PDGFRA
P30101	PDIA3	PDIA3
Q9P0J1	PDP1	PDP1
O43692	PI15	PI15
P01833	PIGR	PIGR
Q03405	PLAUR	PLAUR
P00747	PLG	PLG
Q9NP55	PLUNC	PLUNC
A8CG34	POM121C	POM121C
Q6S8J3	POTEE	POTEE
P78395	PRAME	PRAME
P13727	PRG2	PRG2
P01236	PRL	PRL
Q96LA8	PRMT6	PRMT6
O43653	PSCA	PSCA
Q9UQ74	PSG8	PSG8
Q15262	PTPRK	PTPRK
Q14671-2	PUM1	PUM1
Q8TB72-2	PUM2	PUM2
P54725	RAD23A	RAD23A
P04049	RAF1	RAF1
Q96PK6	RBM14	RBM14	B0LM41 in BioPlex 3.0 (merged into Q96PK6 in UniProtKB)
O94761	RECQL4	RECQL4
P61586	RHOA	RHOA
Q6R327-3	RICTOR	RICTOR
Q5W0B1	RNF219	RNF219
Q96EP0-3	RNF31	RNF31
Q9BWH6-2	RPAP1	RPAP1
P62829	RPL23	RPL23
Q8N122	RPTOR	RPTOR
Q9H4B6	SAV1	SAV1
Q13296-2	SCGB2A2	SCGB2A2
Q9HCN8	SDF2L1	SDF2L1
Q9BVL4	SELO	SELO
Q96HI0	SENP5	SENP5
Q99611	SEPHS2	SEPHS2
P05121	SERPINE1	SERPINE1
Q7Z333-3	SETX	SETX
Q96B97	SH3KBP1	SH3KBP1
Q9H106	SIRPD	SIRPD
P55000	SLURP1	SLURP1
Q14683	SMC1A	SMC1A
Q9UQE7	SMC3	SMC3
O95863	SNAI1	SNAI1
Q13573	SNW1	SNW1
P04179	SOD2	SOD2
Q07890	SOS2	SOS2
P09486	SPARC	SPARC
P40763	STAT3	STAT3
O76061	STC2	STC2
Q15468-2	STIL	STIL
Q13188	STK3	STK3
Q13043	STK4	STK4
Q9UNE7	STUB1	STUB1
Q9UMX1	SUFU	SUFU
O43463	SUV39H1	SUV39H1
Q9Y6J9	TAF6L	TAF6L
Q16635	TAZ	TAZ	Q96F92 has been deleted from UniProt (obsolete entry)
Q9UPU7	TBC1D2B	TBC1D2B
P15923	TCF3	TCF3
P17987	TCP1	TCP1
P13385	TDGF1	TDGF1
P05549	TFAP2A	TFAP2A
Q92754	TFAP2C	TFAP2C
P21980	TGM2	TGM2
P07996	THBS1 (CPX)	THBS1	CPX-1785
Q6ZMP0	THSD4	THSD4
P35625	TIMP3	TIMP3
Q9GZM7	TINAGL1	TINAGL1
O43897	TLL1	TLL1
Q9Y6L7	TLL2	TLL2
Q9C0B7	TMCO7	TMCO7
Q86YD3-2	TMEM25	TMEM25
Q8NBN3-3, Q8NBN3	TMEM87A	TMEM87A
P24821	TNC	TNC
A0A0B4J274	TRAV20	TRAV20
P03979	TRGV3	TRGV3
Q13049	TRIM32	TRIM32
Q9UPN9-2	TRIM33	TRIM33
Q6AZZ1	TRIM68	TRIM68
Q15645	TRIP13	TRIP13
Q8IZ69-2	TRMT2A	TRMT2A
Q6DKK2	TTC19	TTC19
P68363	TUBA1B	TUBA1B
Q9BQE3	TUBA1C	TUBA1C
Q13748	TUBA3C	TUBA3C
P68366	TUBA4A	TUBA4A
P07437	TUBB	TUBB
Q3ZCM7	TUBB8	TUBB8
Q96RT7-2	TUBGCP6	TUBGCP6
O75386	TULP3	TULP3
O95071	UBR5	UBR5
Q04323	UBXN1	UBXN1
Q70CQ2-2	USP34	USP34
Q93008	USP9X	USP9X
Q9Y5J1	UTP18	UTP18
Q9UBK9	UXT	UXT
A8MV65	VGLL3	VGLL3
P08670	VIM	VIM
Q4G0F5	VPS26B	VPS26B
Q96QK1	VPS35	VPS35
Q8N398	VWA5B2	VWA5B2
A3KMH1-3	VWA8	VWA8
Q6PJI9	WDR59	WDR59
Q9NNW5	WDR6	WDR6
O00755	WNT7A	WNT7A
Q96DA0	ZG16B	ZG16B
O14628-4	ZNF195	ZNF195
O15014	ZNF609	ZNF609
P28300	LOX	LOX	Full-length and its propeptide (P28300-PRO_0000018520)
Q08397	LOXL1	LOXL1
Q9Y4K0	LOXL2	LOXL2	Full-length LOXL2 and its SRCR1-2 and SRCR1-4 domains
P58215	LOXL3	LOXL3
Q96JB6	LOXL4	LOXL4
