# Supplementary material for: The Interactome of Cancer-Related Lysyl Oxidase and Lysyl Oxidase-Like Proteins
Source: Cancers (Basel). 2020 Dec 29;13(1):71. doi: 10.3390/cancers13010071 (PMC7794802; doi:10.3390/cancers13010071)
Supplement: Supplementary file 1 [file cancers-13-00071-s001.zip › Supplementary_Material/Suppl_Table_S10_Matrisome_Cancers.xlsx]

## Sheet: Complete_Data
Signature genes	Expression in tumor	Expression in rest of Pan‐ Cancer	P‐value	Expression in tumor	Expression in normal tissue	P‐value	Matrisome category	Fold change vs. Pan‐Cancer	Fold change vs. Normal	Cancer type
ADAM22	8.815177922	7.815739107	2.83E‐05	8.815177922	7.86075	1.85E‐42	ECM_REGULATORS	1.127875151	1.121416903	ACC
ADAM32	5.555628571	4.623915648	2.94E‐06	5.555628571	3.996519318	8.93E‐07	ECM_REGULATORS	1.201498685	1.390116781	ACC
ADAMTS3	7.664607792	5.852472863	4.13E‐17	7.664607792	2.823254545	4.85E‐17	ECM_REGULATORS	1.309635768	2.714812876	ACC
ADAMTS7	9.98702987	8.051686859	2.44E‐28	9.98702987	1.104234091	4.17E‐98	ECM_REGULATORS	1.240364913	9.044304964	ACC
ADAMTSL5	6.998357143	6.224306234	0.000785007	6.998357143	0.935293182	2.40E‐10	ECM_REGULATORS	1.124359387	7.482527702	ACC
AMH	6.71878961	4.836009039	1.02E‐11	6.71878961	0.357515909	1.29E‐66	SECRETED_FACTORS	1.38932528	18.79298079	ACC
ANGPT2	9.451393506	8.571205476	1.15E‐06	9.451393506	0.017190909	2.17E‐40	SECRETED_FACTORS	1.102691276	549.7902093	ACC
ANGPTL1	6.825520779	6.022709597	0.005449909	6.825520779	0.705911364	7.89E‐61	SECRETED_FACTORS	1.133297342	9.669090386	ACC
ANGPTL2	11.04859091	10.4266921	0.002108585	11.04859091	10.47743068	4.83E‐76	SECRETED_FACTORS	1.059644881	1.054513386	ACC
ANGPTL5	1.966454545	1.364826042	0.000481296	1.966454545	0.079918182	2.37E‐51	SECRETED_FACTORS	1.44080966	24.60584689	ACC
ANXA5	14.28912857	13.37547354	9.97E‐15	14.28912857	0.076728409	1.24E‐75	ECM_AFFILIATED	1.068308239	186.2299602	ACC
ANXA6	13.20392987	12.24751976	1.23E‐11	13.20392987	0.067611364	5.21E‐56	ECM_AFFILIATED	1.078090106	195.2915776	ACC
BDNF	6.014312987	5.221790106	0.000965588	6.014312987	2.182115909	1.39E‐31	SECRETED_FACTORS	1.151772259	2.756184015	ACC
C1QTNF1	10.79542597	9.826968473	6.44E‐07	10.79542597	1.214376136	9.47E‐65	ECM_AFFILIATED	1.098550993	8.889688829	ACC
CCBE1	8.591724675	4.721905331	1.39E‐40	8.591724675	1.862502273	2.04E‐50	SECRETED_FACTORS	1.819546152	4.613000908	ACC
COL15A1	11.08727922	10.47593997	0.015402876	11.08727922	7.035285227	2.07E‐74	COLLAGENS	1.058356506	1.575953051	ACC
COL15A1	11.08727922	10.47593997	0.015402876	11.08727922	7.035285227	2.07E‐74	BASEMENT_MEMBRANES	1.058356506	1.575953051	ACC
COL27A1	10.29321558	9.597191095	0.000647837	10.29321558	0.979778409	9.98E‐17	COLLAGENS	1.072523771	10.50565668	ACC
COL4A3	6.379018182	5.703849318	0.04700141	6.379018182	4.126751136	3.46E‐88	COLLAGENS	1.11837074	1.545772442	ACC
COL4A3	6.379018182	5.703849318	0.04700141	6.379018182	4.126751136	3.46E‐88	BASEMENT_MEMBRANES	1.11837074	1.545772442	ACC
CTSA	15.10262597	12.79478354	2.68E‐105	15.10262597	0.294693182	5.82E‐80	ECM_REGULATORS	1.180373699	51.24864403	ACC
CTSD	15.58845844	15.15320206	0.00035932	15.58845844	8.252893182	2.89E‐60	ECM_REGULATORS	1.028723723	1.888847717	ACC
DDX26B	9.465680519	8.163761681	9.16E‐19	9.465680519	1.648797727	1.39E‐92	ECM_GLYCOPROTEINS	1.159475361	5.740959223	ACC
DHH	4.00954026	3.148019068	6.15E‐07	4.00954026	1.124777273	1.29E‐40	SECRETED_FACTORS	1.273670894	3.564741533	ACC
EGLN1	11.63714156	11.20446073	5.08E‐07	11.63714156	7.600998864	1.81E‐97	ECM_REGULATORS	1.038616837	1.531001618	ACC
EGLN2	11.93181169	11.42586543	2.80E‐11	11.93181169	9.702230682	6.66E‐98	ECM_REGULATORS	1.044280782	1.229800865	ACC
ELSPBP1	2.825581818	0.449653093	2.32E‐64	2.825581818	0.149809091	4.97E‐54	ECM_GLYCOPROTEINS	6.283915003	18.86121731	ACC
EMID1	10.61436494	8.135856465	3.03E‐31	10.61436494	8.202040909	9.78E‐76	ECM_GLYCOPROTEINS	1.304640142	1.294112655	ACC
EPO	2.856264935	2.119340672	0.001616851	2.856264935	2.3963625	0.000121936	SECRETED_FACTORS	1.347713925	1.191916889	ACC
ESM1	9.877927273	7.684936378	2.81E‐14	9.877927273	6.248171591	8.98E‐40	PROTEOGLYCANS	1.285362271	1.580930858	ACC
F10	7.413505195	6.188117925	3.12E‐05	7.413505195	0.041297727	1.59E‐66	ECM_REGULATORS	1.198022611	179.5136363	ACC
FCN2	6.401418182	1.582387752	9.30E‐90	6.401418182	0.146671591	0.020297684	ECM_AFFILIATED	4.045416917	43.64456772	ACC
FGF11	8.524801299	7.671139356	0.000690552	8.524801299	0.404869318	8.62E‐58	SECRETED_FACTORS	1.111282288	21.05568616	ACC
FGF12	9.102087013	6.275401441	1.45E‐25	9.102087013	2.663564773	0.000636392	SECRETED_FACTORS	1.450439004	3.417257619	ACC
FNDC7	1.345105195	0.778636964	2.58E‐05	1.345105195	0	2.28E‐67	ECM_GLYCOPROTEINS	1.727512636	Inf	ACC
GPC5	3.583584416	2.904613583	0.018573648	3.583584416	2.522506818	1.03E‐88	ECM_AFFILIATED	1.233755993	1.420644095	ACC
HYAL1	9.114428571	7.567390845	1.02E‐09	9.114428571	3.861846591	2.01E‐19	ECM_REGULATORS	1.204434759	2.360121863	ACC
HYAL2	11.55970649	11.15881723	9.93E‐06	11.55970649	1.068781818	1.01E‐152	ECM_REGULATORS	1.035925784	10.81577764	ACC
LAMB1	13.00148182	12.22737797	4.22E‐05	13.00148182	6.506263636	2.59E‐63	BASEMENT_MEMBRANES	1.063309063	1.998302335	ACC
LAMB1	13.00148182	12.22737797	4.22E‐05	13.00148182	6.506263636	2.59E‐63	ECM_GLYCOPROTEINS	1.063309063	1.998302335	ACC
LAMB2	13.91894805	12.70728354	1.87E‐17	13.91894805	6.199969318	1.95E‐110	BASEMENT_MEMBRANES	1.095351969	2.245002731	ACC
LAMB2	13.91894805	12.70728354	1.87E‐17	13.91894805	6.199969318	1.95E‐110	ECM_GLYCOPROTEINS	1.095351969	2.245002731	ACC
LGALS1	13.43300519	12.68939432	4.32E‐06	13.43300519	9.332195455	7.31E‐148	ECM_AFFILIATED	1.058600974	1.439426045	ACC
MATN3	7.001937662	6.484673487	0.041961317	7.001937662	6.243238636	7.19E‐83	ECM_GLYCOPROTEINS	1.079767189	1.12152331	ACC
MGP	12.48060909	11.8244419	0.029056308	12.48060909	9.700438636	7.47E‐33	ECM_GLYCOPROTEINS	1.055492445	1.286602551	ACC
MMRN2	10.6691013	9.716885379	8.64E‐09	10.6691013	4.095342045	7.55E‐108	ECM_GLYCOPROTEINS	1.097996002	2.605179538	ACC
NOV	11.62837143	8.007560989	1.21E‐58	11.62837143	8.679488636	1.55E‐77	ECM_GLYCOPROTEINS	1.452173945	1.339753056	ACC
NTN4	10.30404805	9.744069894	0.019749201	10.30404805	0.432769318	5.65E‐80	BASEMENT_MEMBRANES	1.057468611	23.80956232	ACC
NTN4	10.30404805	9.744069894	0.019749201	10.30404805	0.432769318	5.65E‐80	ECM_GLYCOPROTEINS	1.057468611	23.80956232	ACC
NTN5	4.683575325	3.692497166	2.85E‐08	4.683575325	2.335186364	2.34E‐71	ECM_GLYCOPROTEINS	1.268403228	2.005653766	ACC
NTN5	4.683575325	3.692497166	2.85E‐08	4.683575325	2.335186364	2.34E‐71	BASEMENT_MEMBRANES	1.268403228	2.005653766	ACC
NTNG2	6.431781818	5.944061326	0.037233929	6.431781818	5.459398864	4.86E‐78	ECM_GLYCOPROTEINS	1.082051726	1.178111726	ACC
NTNG2	6.431781818	5.944061326	0.037233929	6.431781818	5.459398864	4.86E‐78	BASEMENT_MEMBRANES	1.082051726	1.178111726	ACC
OGFOD1	11.28945584	10.46202936	1.87E‐48	11.28945584	2.750610227	6.86E‐26	ECM_REGULATORS	1.079088527	4.104345913	ACC
P4HTM	10.94929091	10.30303633	1.32E‐05	10.94929091	9.048806818	3.01E‐113	ECM_REGULATORS	1.062724672	1.210025933	ACC
PCOLCE	11.30038312	10.58330325	0.000448722	11.30038312	0.029690909	0.017629848	ECM_GLYCOPROTEINS	1.067755771	380.6007786	ACC
PCOLCE2	8.264458442	6.546396638	1.32E‐08	8.264458442	2.041115909	5.09E‐44	ECM_GLYCOPROTEINS	1.262443891	4.048990263	ACC
PLXNB3	10.1234026	8.331585091	1.78E‐09	10.1234026	1.239193182	5.01E‐65	ECM_AFFILIATED	1.215063219	8.16934982	ACC
PLXNC1	10.76013377	9.654817887	2.67E‐09	10.76013377	1.197148864	1.48E‐85	ECM_AFFILIATED	1.114483348	8.988133467	ACC
SDC3	13.81238182	11.8710735	1.27E‐28	13.81238182	10.3619375	1.30E‐62	ECM_AFFILIATED	1.163532668	1.332992196	ACC
SEMA3B	10.56747143	9.546515927	8.92E‐06	10.56747143	4.055819318	8.18E‐32	ECM_AFFILIATED	1.106945352	2.605508431	ACC
SEMA7A	9.735885714	8.474149491	3.32E‐11	9.735885714	7.163461364	1.76E‐38	ECM_AFFILIATED	1.148892373	1.359103542	ACC
SERPINA5	15.0531026	6.399061671	1.95E‐86	15.0531026	0.026001136	0.004495013	ECM_REGULATORS	2.352392174	578.9401812	ACC
SERPINB6	12.36965844	11.87641585	2.33E‐06	12.36965844	1.951163636	7.96E‐24	ECM_REGULATORS	1.041531266	6.339631495	ACC
SERPINH1	13.00680519	12.69555323	0.049037869	13.00680519	5.440107955	1.78E‐47	ECM_REGULATORS	1.024516613	2.390909391	ACC
SNED1	10.49388182	9.159522046	9.15E‐14	10.49388182	2.744521591	3.83E‐106	ECM_GLYCOPROTEINS	1.145680066	3.823574153	ACC
SPARC	16.66842727	15.14837562	2.11E‐16	16.66842727	6.178789773	8.38E‐114	ECM_GLYCOPROTEINS	1.100344201	2.697684803	ACC
SPOCK1	11.90525714	9.333476119	5.73E‐16	11.90525714	0.083861364	4.16E‐70	PROTEOGLYCANS	1.275543751	141.963553	ACC
SRPX	9.338536364	8.165440701	7.06E‐06	9.338536364	5.828085227	1.15E‐63	ECM_GLYCOPROTEINS	1.143665934	1.602333528	ACC
SSPO	6.929906494	5.541056676	3.28E‐09	6.929906494	2.583748864	1.31E‐132	ECM_GLYCOPROTEINS	1.250647105	2.68211303	ACC
TECTA	6.116345455	5.164499789	9.04E‐09	6.116345455	6.007329545	4.39E‐24	ECM_GLYCOPROTEINS	1.18430549	1.01814715	ACC
TIMP1	14.64268961	13.05371847	1.56E‐15	14.64268961	10.69748068	1.33E‐79	ECM_REGULATORS	1.121725556	1.368797948	ACC
TNXB	12.63701039	9.455618722	2.78E‐44	12.63701039	9.466342045	1.77E‐30	ECM_GLYCOPROTEINS	1.336455155	1.33494124	ACC
WFIKKN2	3.120831169	2.384223074	0.00158006	3.120831169	1.607265909	1.78E‐101	SECRETED_FACTORS	1.308950997	1.941701837	ACC
WISP2	10.49606104	6.064880317	1.45E‐41	10.49606104	9.519772727	2.32E‐93	ECM_GLYCOPROTEINS	1.730629541	1.102553742	ACC
WNT11	8.400097403	5.991537272	2.56E‐18	8.400097403	2.8379625	3.97E‐32	SECRETED_FACTORS	1.401993682	2.959904298	ACC
WNT4	8.500555844	6.949631508	2.22E‐09	8.500555844	5.422438636	4.53E‐50	SECRETED_FACTORS	1.223166413	1.567662894	ACC
WNT6	5.023546753	3.833595139	1.22E‐06	5.023546753	3.036595455	2.15E‐113	SECRETED_FACTORS	1.310400961	1.654335202	ACC
VTN	10.94211818	5.254219308	1.13E‐44	10.94211818	5.340589773	4.52E‐49	ECM_GLYCOPROTEINS	2.082539296	2.048859517	ACC
VWA5B2	11.05322208	4.448986647	6.11E‐120	11.05322208	3.707904545	2.14E‐50	ECM_GLYCOPROTEINS	2.484435885	2.980988842	ACC
ZP1	3.594903896	2.113987157	2.01E‐13	3.594903896	0.2721625	1.63E‐41	ECM_GLYCOPROTEINS	1.700532515	13.20866723	ACC
ZP3	8.210411688	7.793445658	0.014129186	8.210411688	6.596473864	1.25E‐37	ECM_GLYCOPROTEINS	1.053502141	1.24466675	ACC
A2ML1	8.298537793	3.790856356	1.49E‐139	8.298537793	6.286505263	0.01757604	ECM_REGULATORS	2.189093179	1.320055809	BLCA
ADAM10	12.84673052	12.02965498	4.95E‐111	12.84673052	11.92630526	1.93E‐05	ECM_REGULATORS	1.067921776	1.07717606	BLCA
ADAM15	12.52005235	12.09285726	9.50E‐19	12.52005235	11.92044211	0.001126945	ECM_REGULATORS	1.035326233	1.050301007	BLCA
ADAM17	10.42462934	10.14128815	3.46E‐07	10.42462934	9.780221053	0.010466552	ECM_REGULATORS	1.027939369	1.065888929	BLCA
ADAM8	10.63341808	8.674758783	9.31E‐115	10.63341808	8.756173684	3.19E‐07	ECM_REGULATORS	1.225788329	1.21439095	BLCA
ADAMTS20	2.968990376	1.652162821	3.44E‐31	2.968990376	1.117489474	0.002129845	ECM_REGULATORS	1.797032555	2.65683968	BLCA
ADAMTS7	9.163955399	8.032070766	6.03E‐50	9.163955399	8.112342105	0.000658674	ECM_REGULATORS	1.14092065	1.12963128	BLCA
AGRN	13.90175235	13.21509687	4.99E‐26	13.90175235	12.11334737	1.66E‐13	ECM_GLYCOPROTEINS	1.051959928	1.147639205	BLCA
AGRN	13.90175235	13.21509687	4.99E‐26	13.90175235	12.11334737	1.66E‐13	BASEMENT_MEMBRANES	1.051959928	1.147639205	BLCA
AMH	5.236961972	4.848428243	0.001209381	5.236961972	3.027705263	3.72E‐05	SECRETED_FACTORS	1.080136017	1.729680242	BLCA
ANXA8	11.65158709	4.785109393	8.50E‐275	11.65158709	9.314215789	0.000516304	ECM_AFFILIATED	2.434967758	1.250946655	BLCA
ANXA8L1	10.58020423	4.967643938	1.29E‐236	10.58020423	8.980573684	0.008538186	ECM_AFFILIATED	2.129823385	1.178121198	BLCA
ARTN	6.706534272	5.254881498	7.79E‐45	6.706534272	5.380321053	0.000752408	SECRETED_FACTORS	1.276248432	1.246493324	BLCA
BGLAP	4.35690939	4.108627296	0.000512104	4.35690939	3.638063158	0.015290344	ECM_GLYCOPROTEINS	1.060429451	1.197590366	BLCA
BMP8B	8.295197183	7.764558468	7.86E‐10	8.295197183	6.823	2.17E‐05	SECRETED_FACTORS	1.068341132	1.215769776	BLCA
C1QTNF6	10.31103357	9.306514889	8.50E‐50	10.31103357	8.121321053	8.88E‐11	ECM_AFFILIATED	1.107937148	1.269625163	BLCA
CILP2	7.275610329	6.343231661	2.99E‐13	7.275610329	6.138336842	0.012586779	ECM_GLYCOPROTEINS	1.146987958	1.18527388	BLCA
COL7A1	11.97113592	8.794812919	2.10E‐154	11.97113592	9.903873684	4.32E‐06	COLLAGENS	1.361158677	1.208732694	BLCA
CRELD2	10.47152183	10.36891182	0.01382132	10.47152183	9.878978947	6.36E‐05	ECM_GLYCOPROTEINS	1.009895929	1.059980175	BLCA
CRLF3	9.197746244	8.999731443	6.14E‐06	9.197746244	8.808263158	0.009024251	SECRETED_FACTORS	1.022002301	1.044217921	BLCA
CSF2	3.33911784	1.803928526	1.50E‐50	3.33911784	1.822131579	0.003154082	SECRETED_FACTORS	1.851025576	1.832533873	BLCA
CST1	7.005861268	4.974311134	3.28E‐23	7.005861268	1.745789474	3.94E‐10	ECM_REGULATORS	1.408408336	4.013004645	BLCA
CST4	2.762000469	2.18324754	5.14E‐06	2.762000469	0.305052632	4.39E‐05	ECM_REGULATORS	1.265088094	9.054176832	BLCA
CST6	7.884665023	4.590093753	1.06E‐93	7.884665023	4.2427	6.03E‐08	ECM_REGULATORS	1.717756858	1.858407388	BLCA
CSTB	14.09110117	12.46795209	2.03E‐186	14.09110117	13.17565789	0.00142052	ECM_REGULATORS	1.130185701	1.069479891	BLCA
CSTL1	1.070446714	0.531965836	1.95E‐28	1.070446714	0.284042105	0.005122323	ECM_REGULATORS	2.012247106	3.768619841	BLCA
CTSC	12.55440023	12.06247845	1.00E‐10	12.55440023	11.67459474	0.003377666	ECM_REGULATORS	1.040781153	1.075360689	BLCA
CTSV	7.726790376	7.038075392	1.68E‐08	7.726790376	4.742310526	1.06E‐07	ECM_REGULATORS	1.097855585	1.62933033	BLCA
CXCL10	8.583020892	8.216557989	0.005029977	8.583020892	6.800926316	0.007449772	SECRETED_FACTORS	1.044600538	1.262037036	BLCA
CXCL11	6.708001408	6.317128309	0.00255089	6.708001408	4.597552632	0.002263282	SECRETED_FACTORS	1.061875124	1.459037437	BLCA
FBN2	7.915163146	7.06951108	2.92E‐11	7.915163146	5.910757895	0.001588643	ECM_GLYCOPROTEINS	1.119619597	1.339111377	BLCA
FGF11	8.668219249	7.455610263	1.17E‐29	8.668219249	6.440526316	9.36E‐09	SECRETED_FACTORS	1.162643827	1.345886784	BLCA
FGF22	2.83116831	2.463297225	5.50E‐07	2.83116831	1.718405263	0.002829261	SECRETED_FACTORS	1.149340925	1.647555656	BLCA
GPC2	6.45205446	5.528092229	2.36E‐18	6.45205446	4.052568421	1.76E‐07	ECM_AFFILIATED	1.167139438	1.592090198	BLCA
IBSP	3.764347887	3.203609632	2.29E‐05	3.764347887	0.972478947	1.48E‐08	ECM_GLYCOPROTEINS	1.175033265	3.870878539	BLCA
IGFBP3	14.281373	12.2994363	7.27E‐78	14.281373	13.22118947	0.020110549	ECM_GLYCOPROTEINS	1.161140451	1.080188211	BLCA
KCP	6.800561268	5.804015945	9.08E‐18	6.800561268	5.564557895	0.002300065	ECM_GLYCOPROTEINS	1.171699274	1.222120678	BLCA
LAMC2	11.65576643	9.673943753	1.09E‐25	11.65576643	9.537847368	0.00011555	BASEMENT_MEMBRANES	1.204861919	1.2220542	BLCA
LAMC2	11.65576643	9.673943753	1.09E‐25	11.65576643	9.537847368	0.00011555	ECM_GLYCOPROTEINS	1.204861919	1.2220542	BLCA
MFAP2	10.59084859	8.904379745	1.85E‐35	10.59084859	9.144368421	0.000324495	ECM_GLYCOPROTEINS	1.189397678	1.158182622	BLCA
MMP1	9.425970188	6.509346419	6.66E‐53	9.425970188	6.772257895	0.000123623	ECM_REGULATORS	1.448067069	1.391850448	BLCA
MMP11	11.07585939	9.817103461	7.49E‐19	11.07585939	7.310157895	8.34E‐11	ECM_REGULATORS	1.128220705	1.515132717	BLCA
MMP13	7.082378404	3.879871474	1.21E‐64	7.082378404	4.106521053	0.000156658	ECM_REGULATORS	1.825415726	1.724666284	BLCA
MMP14	13.92918075	12.80056123	6.60E‐39	13.92918075	13.11161579	0.000477349	ECM_REGULATORS	1.088169534	1.062354249	BLCA
MUC1	11.91359061	10.78351914	1.52E‐11	11.91359061	10.87316316	0.04013872	ECM_AFFILIATED	1.104796166	1.095687652	BLCA
NGLY1	10.23802629	9.998852786	2.48E‐17	10.23802629	9.861	0.01289566	ECM_REGULATORS	1.023920095	1.038234083	BLCA
OGFOD2	9.251956808	9.057151916	5.19E‐09	9.251956808	8.429194737	2.32E‐09	ECM_REGULATORS	1.021508405	1.097608621	BLCA
PI3	7.259658216	5.227828624	1.29E‐23	7.259658216	4.734778947	0.01322405	ECM_REGULATORS	1.388656503	1.533262333	BLCA
PLAU	11.96070164	10.34115838	5.43E‐57	11.96070164	10.29175263	3.55E‐05	ECM_REGULATORS	1.156611397	1.162163732	BLCA
PLXNA1	12.07676033	11.39477878	8.98E‐28	12.07676033	10.85537895	2.39E‐09	ECM_AFFILIATED	1.059850355	1.112513933	BLCA
PLXNA3	10.97967207	10.76621741	8.71E‐05	10.97967207	10.06305263	3.96E‐06	ECM_AFFILIATED	1.019826337	1.091087612	BLCA
PLXNB1	12.23144671	11.86658829	3.93E‐09	12.23144671	11.67024737	0.015825355	ECM_AFFILIATED	1.0307467	1.048088042	BLCA
PLXNB2	13.88605469	13.65677356	2.09E‐07	13.88605469	13.33291579	0.00062951	ECM_AFFILIATED	1.016788821	1.041486717	BLCA
PODNL1	7.170835446	6.502546702	1.16E‐09	7.170835446	6.005647368	0.005747984	PROTEOGLYCANS	1.102773386	1.1940154	BLCA
SDC1	15.07955986	12.08857194	4.18E‐127	15.07955986	13.05611053	3.91E‐06	ECM_AFFILIATED	1.247422767	1.15498102	BLCA
SEMA3F	12.19489437	10.42783493	3.47E‐85	12.19489437	11.19094211	0.000843151	ECM_AFFILIATED	1.169456023	1.089711148	BLCA
SEMA4A	10.42443779	9.607952449	2.77E‐23	10.42443779	9.666847368	0.007532765	ECM_AFFILIATED	1.084980161	1.078369958	BLCA
SERPINB7	3.849569014	2.707530387	9.10E‐16	3.849569014	1.931789474	0.011601618	ECM_REGULATORS	1.421800853	1.992747691	BLCA
SERPINH1	13.24035986	12.63826873	3.55E‐18	13.24035986	12.50153158	0.000350843	ECM_REGULATORS	1.047640317	1.059099021	BLCA
ST14	13.13931338	11.50465816	2.75E‐36	13.13931338	11.02842105	1.24E‐09	ECM_REGULATORS	1.142086379	1.191404764	BLCA
TGM1	6.711450469	5.825268317	4.29E‐15	6.711450469	5.356357895	0.02186771	ECM_REGULATORS	1.152127268	1.252987683	BLCA
TINAGL1	13.15127606	10.43268998	2.33E‐160	13.15127606	11.80057368	0.000259702	ECM_GLYCOPROTEINS	1.260583424	1.114460738	BLCA
WNT2	6.729144366	5.484353537	1.46E‐16	6.729144366	5.331673684	0.007961143	SECRETED_FACTORS	1.226971296	1.262107317	BLCA
WNT7B	10.77480469	6.71497389	3.75E‐117	10.77480469	8.947252632	0.000455452	SECRETED_FACTORS	1.604593684	1.204258462	BLCA
VWA9	10.72438122	10.62042746	5.26E‐06	10.72438122	10.28326316	5.17E‐06	ECM_GLYCOPROTEINS	1.009788096	1.042896701	BLCA
XCL1	5.347624648	4.009227797	2.64E‐41	5.347624648	4.1363	0.015620247	SECRETED_FACTORS	1.333829086	1.292852222	BLCA
ZP1	3.093282394	2.134271343	1.16E‐27	3.093282394	2.069978947	0.024657011	ECM_GLYCOPROTEINS	1.44933886	1.494354519	BLCA
ZP3	8.14135892	7.723563354	2.02E‐08	8.14135892	6.9137	5.36E‐05	ECM_GLYCOPROTEINS	1.054093628	1.177569018	BLCA
ADAM12	11.19590792	8.101521606	0	11.19590792	10.1097823	2.37E‐13	ECM_REGULATORS	1.381951251	1.107433136	BRCA
ADAM15	12.79624818	12.08449769	2.66E‐130	12.79624818	12.21976726	8.01E‐14	ECM_REGULATORS	1.058897814	1.047176097	BRCA
ADAM19	9.231910561	9.03442828	7.44E‐05	9.231910561	7.865879646	4.47E‐31	ECM_REGULATORS	1.021858858	1.173665372	BRCA
ADAM8	8.995519637	8.863581111	0.014808551	8.995519637	7.071266372	3.64E‐46	ECM_REGULATORS	1.014885465	1.272122865	BRCA
ADAMDEC1	6.726510809	6.040641488	4.02E‐16	6.726510809	4.366595575	3.92E‐25	ECM_REGULATORS	1.113542464	1.540447402	BRCA
ADAMTS12	10.0917948	7.748959429	2.68E‐247	10.0917948	9.522889381	9.89E‐06	ECM_REGULATORS	1.302341933	1.059740841	BRCA
ADAMTS14	7.025099917	6.658865499	1.06E‐08	7.025099917	4.002469027	1.13E‐67	ECM_REGULATORS	1.054999522	1.755191576	BRCA
ADAMTS19	4.078201073	2.049047957	2.57E‐144	4.078201073	3.520021239	0.022404181	ECM_REGULATORS	1.99029069	1.15857286	BRCA
ADAMTS2	11.13285355	9.291421757	1.48E‐195	11.13285355	10.8693115	0.033130686	ECM_REGULATORS	1.198186224	1.024246434	BRCA
ADAMTS4	9.926613119	9.072732518	6.73E‐50	9.926613119	8.837130088	1.84E‐17	ECM_REGULATORS	1.094115042	1.123284711	BRCA
ADAMTS6	6.533623845	5.670886954	2.09E‐57	6.533623845	5.649369912	8.14E‐14	ECM_REGULATORS	1.152134384	1.156522576	BRCA
AEBP1	14.11790116	12.64730093	5.66E‐137	14.11790116	13.32998496	3.52E‐10	ECM_GLYCOPROTEINS	1.116277792	1.059108559	BRCA
ANXA9	9.221688201	7.158920787	5.01E‐250	9.221688201	7.721292035	6.92E‐15	ECM_AFFILIATED	1.288139438	1.194319313	BRCA
ARTN	6.027754455	5.44294193	9.81E‐19	6.027754455	3.700948673	1.21E‐35	SECRETED_FACTORS	1.107444197	1.628705229	BRCA
ASPN	10.85226584	8.067378749	9.21e‐310	10.85226584	9.606749558	6.14E‐11	PROTEOGLYCANS	1.345203464	1.129650125	BRCA
ASTL	2.739997277	1.835842965	6.14E‐84	2.739997277	1.906823894	1.34E‐09	ECM_REGULATORS	1.4925009	1.436943016	BRCA
BGN	14.15985974	13.10687878	6.89E‐68	14.15985974	12.11389115	5.61E‐58	PROTEOGLYCANS	1.08033804	1.168894417	BRCA
BMP8A	4.429501073	4.227535849	0.000477827	4.429501073	2.102295575	8.48E‐49	SECRETED_FACTORS	1.047773746	2.106983016	BRCA
C1QTNF3	8.956812211	7.80146041	1.55E‐86	8.956812211	8.403404425	0.000246848	ECM_AFFILIATED	1.148094298	1.065855189	BRCA
C1QTNF5	9.492984241	9.318128108	0.000454985	9.492984241	8.976244248	3.90E‐06	ECM_AFFILIATED	1.018765157	1.057567506	BRCA
C1QTNF6	10.15712583	9.294827073	4.40E‐94	10.15712583	8.323367257	1.41E‐56	ECM_AFFILIATED	1.092771898	1.220314509	BRCA
CBLN2	4.329558086	2.674656668	4.53E‐90	4.329558086	2.476847788	8.31E‐09	SECRETED_FACTORS	1.618734149	1.748011366	BRCA
CCL11	4.508605776	3.972758329	8.09E‐10	4.508605776	1.525281416	9.88E‐59	SECRETED_FACTORS	1.134880454	2.955917333	BRCA
CCL3L3	5.792204868	5.477302221	8.97E‐08	5.792204868	5.457149558	0.041997464	SECRETED_FACTORS	1.05749229	1.061397495	BRCA
CHRD	8.816179455	7.498267817	1.22E‐105	8.816179455	8.403622124	0.015938586	SECRETED_FACTORS	1.175762145	1.049092799	BRCA
CILP2	8.208411386	6.093446911	2.58E‐169	8.208411386	5.573426549	2.11E‐53	ECM_GLYCOPROTEINS	1.347088357	1.472776453	BRCA
CLEC2D	8.61132797	8.129157606	1.91E‐34	8.61132797	8.396769027	0.019864075	ECM_AFFILIATED	1.059313694	1.02555256	BRCA
CLEC3A	5.26575198	0.845965876	0	5.26575198	3.778562832	0.003093898	ECM_AFFILIATED	6.224544192	1.393585925	BRCA
CLEC4C	1.534906353	1.075521466	2.80E‐27	1.534906353	1.126680531	0.00789767	ECM_AFFILIATED	1.427127585	1.362326153	BRCA
CLEC5A	6.987062129	6.123436604	1.50E‐38	6.987062129	4.417784071	3.15E‐50	ECM_AFFILIATED	1.141036085	1.581576197	BRCA
CLEC7A	8.064476733	7.731135127	5.34E‐10	8.064476733	7.32900354	5.52E‐09	ECM_AFFILIATED	1.043116774	1.100351049	BRCA
COL10A1	10.71988729	6.345894167	0	10.71988729	4.555057522	2.14E‐97	COLLAGENS	1.689263485	2.353403276	BRCA
COL11A1	10.98253185	6.949527019	5.10E‐278	10.98253185	6.218397345	1.01E‐62	COLLAGENS	1.580327959	1.766135427	BRCA
COL12A1	13.67459901	10.98841381	2.24E‐272	13.67459901	12.72750177	2.64E‐11	COLLAGENS	1.244456138	1.074413444	BRCA
COL1A1	17.03852649	14.43435341	6.27E‐178	17.03852649	14.88682301	2.66E‐37	COLLAGENS	1.180414945	1.144537453	BRCA
COL1A2	16.69530239	14.2028013	1.11E‐218	16.69530239	15.43880796	7.99E‐17	COLLAGENS	1.175493625	1.081385456	BRCA
COL24A1	6.21422632	5.215554943	9.82E‐60	6.21422632	5.11490177	8.81E‐23	COLLAGENS	1.191479409	1.214925838	BRCA
COL3A1	16.56689051	13.96613871	2.83E‐193	16.56689051	15.33594779	2.59E‐15	COLLAGENS	1.186218386	1.080265187	BRCA
COL5A1	13.41435545	11.60679847	1.30E‐134	13.41435545	11.80284602	7.73E‐30	COLLAGENS	1.155732606	1.136535665	BRCA
COL5A2	13.52663259	11.24220768	2.07E‐265	13.52663259	12.10333186	1.84E‐23	COLLAGENS	1.20320074	1.117595779	BRCA
COL6A1	14.25884546	13.08448322	2.69E‐112	14.25884546	13.96310708	0.010616075	COLLAGENS	1.089752283	1.021179984	BRCA
COL6A1	14.25884546	13.08448322	2.69E‐112	14.25884546	13.96310708	0.010616075	BASEMENT_MEMBRANES	1.089752283	1.021179984	BRCA
COL6A3	14.9025684	12.33135763	3.29E‐219	14.9025684	14.35101062	3.24E‐05	COLLAGENS	1.208509951	1.038433375	BRCA
COL6A3	14.9025684	12.33135763	3.29E‐219	14.9025684	14.35101062	3.24E‐05	BASEMENT_MEMBRANES	1.208509951	1.038433375	BRCA
COL8A1	11.25208771	9.600373445	1.42E‐93	11.25208771	10.37454602	1.70E‐09	COLLAGENS	1.172046876	1.084586033	BRCA
COL9A2	8.980872937	8.720633941	6.77E‐05	8.980872937	8.568457522	0.012601236	COLLAGENS	1.029841752	1.048131815	BRCA
COMP	10.73491832	6.775507407	1.28E‐271	10.73491832	6.659666372	1.14E‐58	ECM_GLYCOPROTEINS	1.584371129	1.611930346	BRCA
CPN2	2.953881353	2.172646889	4.72E‐17	2.953881353	2.144440708	2.07E‐07	ECM_REGULATORS	1.359577282	1.377460026	BRCA
CST1	6.66099571	4.906725585	6.61E‐45	6.66099571	1.230035398	4.82E‐51	ECM_REGULATORS	1.357523586	5.415287819	BRCA
CST11	0.390252888	0.184632884	5.70E‐26	0.390252888	0.199652212	0.033106205	ECM_REGULATORS	2.113669457	1.954663478	BRCA
CST2	4.861715842	3.441381013	2.21E‐61	4.861715842	1.595419469	7.98E‐39	ECM_REGULATORS	1.412722341	3.047296298	BRCA
CST4	3.596259571	1.970130491	1.28E‐99	3.596259571	0.398417699	3.58E‐27	ECM_REGULATORS	1.825391561	9.026354951	BRCA
CST5	2.551666337	1.531283838	8.85E‐50	2.551666337	0.572423894	2.47E‐10	ECM_REGULATORS	1.666357518	4.457651688	BRCA
CST6	5.603691089	4.902758889	3.75E‐12	5.603691089	4.184513274	3.75E‐12	ECM_REGULATORS	1.142966892	1.339150033	BRCA
CST9L	1.381228713	0.141443978	0	1.381228713	0.780349558	0.001502618	ECM_REGULATORS	9.765199821	1.77001281	BRCA
CTHRC1	11.12223218	8.809608399	2.07E‐203	11.12223218	8.909548673	6.80E‐51	ECM_GLYCOPROTEINS	1.26251153	1.248349674	BRCA
CTSZ	12.90454992	12.82921038	0.025801514	12.90454992	12.7363885	0.017109774	ECM_REGULATORS	1.0058725	1.013203226	BRCA
CXCL10	9.270857096	8.278241186	8.30E‐34	9.270857096	6.749662832	1.09E‐34	SECRETED_FACTORS	1.119906619	1.373528919	BRCA
CXCL11	7.374035479	6.360275914	1.22E‐35	7.374035479	4.805169912	1.47E‐32	SECRETED_FACTORS	1.159389243	1.534604523	BRCA
CXCL13	7.47847302	6.199152873	1.64E‐35	7.47847302	5.382593805	7.18E‐12	SECRETED_FACTORS	1.206370156	1.389380899	BRCA
CXCL9	10.04744134	8.820906361	3.01E‐42	10.04744134	8.153427434	3.21E‐16	SECRETED_FACTORS	1.139048633	1.232296653	BRCA
ECM1	10.89193003	9.933208323	3.38E‐57	10.89193003	9.980565487	8.28E‐08	ECM_GLYCOPROTEINS	1.096516823	1.091313919	BRCA
EGLN2	11.56296997	11.41214976	1.06E‐13	11.56296997	11.02280973	3.34E‐11	ECM_REGULATORS	1.013215758	1.049003861	BRCA
EGLN3	9.838346617	9.588150307	0.000550771	9.838346617	8.81889646	2.20E‐12	ECM_REGULATORS	1.026094325	1.115598381	BRCA
EMILIN1	10.94591188	10.63250712	3.07E‐08	10.94591188	10.58356814	0.004561431	ECM_GLYCOPROTEINS	1.029476093	1.034236444	BRCA
EPO	2.382876815	2.091021251	2.90E‐06	2.382876815	1.449641593	9.31E‐07	SECRETED_FACTORS	1.139575609	1.643769623	BRCA
EPYC	4.802066914	2.286165035	6.81E‐199	4.802066914	1.204872566	1.46E‐40	PROTEOGLYCANS	2.100490052	3.985539258	BRCA
F12	7.398298927	7.213070739	0.014121616	7.398298927	4.965949558	1.62E‐47	ECM_REGULATORS	1.025679519	1.489805493	BRCA
F7	6.188980528	3.564751849	3.47E‐189	6.188980528	4.734643363	5.94E‐09	ECM_REGULATORS	1.736160269	1.307169316	BRCA
FBN2	7.363150248	7.174418415	0.017468006	7.363150248	5.314756637	6.84E‐28	ECM_GLYCOPROTEINS	1.02630622	1.385416257	BRCA
FN1	16.61292409	14.97522479	2.13E‐117	16.61292409	14.16118673	2.15E‐50	ECM_GLYCOPROTEINS	1.109360582	1.173130784	BRCA
FNDC1	10.55541436	7.880639849	5.32E‐182	10.55541436	8.990941593	5.46E‐20	ECM_GLYCOPROTEINS	1.339410829	1.174005442	BRCA
GPC4	10.52031955	9.860518846	6.49E‐23	10.52031955	9.99779469	6.28E‐05	ECM_AFFILIATED	1.066913386	1.052264012	BRCA
GREM1	10.02564703	7.748169747	1.19E‐101	10.02564703	9.21980885	5.34E‐06	ECM_AFFILIATED	1.293937453	1.087402916	BRCA
HPX	7.685981353	4.633679116	5.00E‐235	7.685981353	6.819457522	0.000210855	ECM_AFFILIATED	1.658721107	1.127066387	BRCA
HTRA3	11.1885882	9.009517531	4.55E‐198	11.1885882	10.80110354	0.00963821	ECM_REGULATORS	1.241863192	1.035874544	BRCA
HTRA4	3.63617104	3.344919191	7.39E‐07	3.63617104	2.610073451	1.87E‐12	ECM_REGULATORS	1.08707291	1.393129775	BRCA
IBSP	4.822415842	3.067219224	5.81E‐107	4.822415842	0.582378761	2.49E‐64	ECM_GLYCOPROTEINS	1.572243615	8.280548955	BRCA
IGFALS	5.341866007	4.327864173	1.79E‐40	5.341866007	3.742167257	5.38E‐12	ECM_GLYCOPROTEINS	1.234296132	1.427479223	BRCA
ITIH6	6.644765429	2.185747159	0	6.644765429	5.766893805	6.35E‐05	ECM_REGULATORS	3.040043036	1.152226078	BRCA
KAZALD1	8.170065347	7.313407137	8.21E‐58	8.170065347	7.472739823	5.69E‐07	ECM_REGULATORS	1.11713531	1.093315911	BRCA
LGALS8	12.09642269	11.18617164	9.45E‐261	12.09642269	11.81871504	0.000294775	ECM_AFFILIATED	1.081372884	1.023497279	BRCA
LMAN1	12.64168894	12.34899995	5.67E‐31	12.64168894	12.46526106	0.004513533	ECM_AFFILIATED	1.023701433	1.014153565	BRCA
LOXL1	10.53321056	9.065306922	1.42E‐135	10.53321056	9.360351327	6.94E‐26	ECM_REGULATORS	1.161925421	1.125300771	BRCA
LOXL2	10.98485809	10.06401344	1.56E‐67	10.98485809	10.67768761	0.002987589	ECM_REGULATORS	1.091498749	1.028767509	BRCA
LRG1	9.093024175	8.25288841	2.79E‐20	9.093024175	8.268236283	0.001134478	ECM_GLYCOPROTEINS	1.101798997	1.099753788	BRCA
MATN3	8.880825495	6.175853337	0	8.880825495	6.888699115	8.33E‐31	ECM_GLYCOPROTEINS	1.437991644	1.289187602	BRCA
MEPE	1.384993152	0.961013164	3.53E‐20	1.384993152	0.745264602	2.30E‐05	ECM_GLYCOPROTEINS	1.441180208	1.858391165	BRCA
MFAP2	10.33492979	8.962394997	2.08E‐62	10.33492979	8.470486726	2.38E‐39	ECM_GLYCOPROTEINS	1.153143751	1.220110499	BRCA
MMP10	5.356848185	4.605390232	1.25E‐11	5.356848185	3.10069646	2.46E‐20	ECM_REGULATORS	1.163169225	1.727627407	BRCA
MMP11	12.44898465	9.670908582	6.63E‐235	12.44898465	7.228453097	6.74E‐98	ECM_REGULATORS	1.287261124	1.722219745	BRCA
MMP13	7.764369967	3.946611903	1.22E‐222	7.764369967	2.410757522	1.01E‐65	ECM_REGULATORS	1.96735077	3.220717926	BRCA
MMP14	13.5252085	12.86777279	8.58E‐36	13.5252085	12.61523274	2.38E‐17	ECM_REGULATORS	1.051091647	1.072133093	BRCA
MMP17	7.250313531	6.509288442	3.34E‐26	7.250313531	6.794683186	0.001449483	ECM_REGULATORS	1.113841182	1.067056893	BRCA
MMP25	6.704895215	6.279096507	1.09E‐20	6.704895215	6.148525664	0.000294572	ECM_REGULATORS	1.067812098	1.090488286	BRCA
MMP3	7.705482096	4.169840539	5.49E‐205	7.705482096	5.800159292	5.54E‐18	ECM_REGULATORS	1.847908097	1.32849491	BRCA
MMP8	2.153475743	1.971380733	0.008960725	2.153475743	1.63380177	0.006195267	ECM_REGULATORS	1.092369275	1.318076515	BRCA
MMP9	10.48125355	9.226251439	3.54E‐48	10.48125355	8.034178761	7.38E‐30	ECM_REGULATORS	1.136025136	1.304583064	BRCA
MUC1	13.19909579	10.57323003	1.40E‐154	13.19909579	11.04934513	1.65E‐23	ECM_AFFILIATED	1.248350387	1.194559101	BRCA
MUC19	3.101980693	1.334942221	1.22E‐201	3.101980693	2.287080531	0.002309737	ECM_AFFILIATED	2.323681613	1.356305845	BRCA
MUC5B	8.942969472	5.717493283	3.02E‐121	8.942969472	8.176951327	0.02555344	ECM_AFFILIATED	1.564141667	1.093680164	BRCA
MXRA5	13.23535982	10.75513288	2.64E‐235	13.23535982	12.54451327	5.01E‐08	ECM_GLYCOPROTEINS	1.230608674	1.05507161	BRCA
NELL2	8.656212211	7.734769057	5.46E‐29	8.656212211	7.44449469	1.47E‐07	ECM_GLYCOPROTEINS	1.119130015	1.162766927	BRCA
NID2	10.24610561	9.071591817	2.69E‐89	10.24610561	9.864915044	0.001710855	BASEMENT_MEMBRANES	1.129471632	1.038641039	BRCA
NID2	10.24610561	9.071591817	2.69E‐89	10.24610561	9.864915044	0.001710855	ECM_GLYCOPROTEINS	1.129471632	1.038641039	BRCA
NPNT	11.77287764	10.01168541	3.34E‐104	11.77287764	10.62509027	3.54E‐11	ECM_GLYCOPROTEINS	1.17591366	1.108026129	BRCA
NPNT	11.77287764	10.01168541	3.34E‐104	11.77287764	10.62509027	3.54E‐11	BASEMENT_MEMBRANES	1.17591366	1.108026129	BRCA
OVGP1	6.545292822	6.288373477	3.82E‐07	6.545292822	6.278546018	0.015834342	ECM_AFFILIATED	1.040856248	1.042485442	BRCA
P4HA1	11.2767755	11.12019723	2.66E‐07	11.2767755	10.62365929	1.40E‐16	ECM_REGULATORS	1.01408053	1.061477518	BRCA
P4HA2	10.8671066	10.6819488	2.33E‐05	10.8671066	10.36848584	2.40E‐13	ECM_REGULATORS	1.01733371	1.048090027	BRCA
P4HA3	7.752185891	6.198792765	7.98E‐158	7.752185891	5.441364602	4.49E‐51	ECM_REGULATORS	1.250596073	1.424676797	BRCA
P4HTM	10.39121955	10.29687822	0.017261499	10.39121955	9.792789381	3.37E‐10	ECM_REGULATORS	1.00916213	1.061109266	BRCA
PLAU	11.14789464	10.51843826	1.54E‐22	11.14789464	10.34973274	2.06E‐11	ECM_REGULATORS	1.05984314	1.077119083	BRCA
PLXNA3	11.03704348	10.69795725	2.85E‐24	11.03704348	10.14113717	6.08E‐34	ECM_AFFILIATED	1.031696353	1.088343772	BRCA
PLXNC1	10.24305536	9.587126836	3.52E‐40	10.24305536	9.93779646	0.003134786	ECM_AFFILIATED	1.068417633	1.030716961	BRCA
PODNL1	8.022631188	6.462424097	8.55E‐123	8.022631188	7.432354867	1.63E‐05	PROTEOGLYCANS	1.241427531	1.079419825	BRCA
POSTN	14.51958952	10.38214502	0	14.51958952	12.87884602	8.10E‐24	ECM_GLYCOPROTEINS	1.398515383	1.127398332	BRCA
PXDNL	5.735522442	4.37468372	7.78E‐109	5.735522442	5.006071681	0.000226227	ECM_GLYCOPROTEINS	1.311071339	1.145713207	BRCA
SDC1	13.08792186	12.38498878	6.79E‐19	13.08792186	11.1843	3.13E‐34	ECM_AFFILIATED	1.056756861	1.170204829	BRCA
SDC4	13.23332781	12.80626996	3.90E‐16	13.23332781	13.01846195	0.016609306	ECM_AFFILIATED	1.033347559	1.016504704	BRCA
SEMA3F	11.5286231	10.50643084	1.01E‐76	11.5286231	10.68371062	3.28E‐21	ECM_AFFILIATED	1.097292057	1.079084179	BRCA
SEMA4A	10.26598795	9.652725305	3.88E‐35	10.26598795	9.53340177	1.29E‐13	ECM_AFFILIATED	1.063532591	1.076844153	BRCA
SEMA4C	10.8784269	10.76954493	0.000115669	10.8784269	10.59589381	9.94E‐05	ECM_AFFILIATED	1.010110174	1.026664394	BRCA
SERPINA12	2.273342409	0.784366038	6.28E‐197	2.273342409	1.763317699	0.003463727	ECM_REGULATORS	2.898318259	1.289241531	BRCA
SERPINA3	13.40453251	8.72563917	4.71E‐293	13.40453251	12.56724248	0.000112265	ECM_REGULATORS	1.536223565	1.066624801	BRCA
SERPINA9	2.433109158	1.232506092	7.94E‐103	2.433109158	1.019859292	1.54E‐15	ECM_REGULATORS	1.974115321	2.385730245	BRCA
SERPINH1	12.9210047	12.66867659	2.23E‐09	12.9210047	12.24689381	1.03E‐14	ECM_REGULATORS	1.01991748	1.055043418	BRCA
SPOCK1	10.01728688	9.265470566	7.67E‐19	10.01728688	9.688836283	0.025913676	PROTEOGLYCANS	1.08114173	1.033899902	BRCA
ST14	12.17680759	11.66179909	5.94E‐11	12.17680759	11.06404779	2.21E‐23	ECM_REGULATORS	1.044162011	1.100574385	BRCA
SULF1	12.71079884	10.817344	1.68E‐145	12.71079884	11.42015575	1.60E‐22	ECM_REGULATORS	1.175038794	1.113014491	BRCA
SULF2	12.76129191	11.67624188	1.06E‐103	12.76129191	12.12462301	1.12E‐08	ECM_REGULATORS	1.09292802	1.052510408	BRCA
THBS2	13.01113729	10.91948638	1.47E‐203	13.01113729	12.29882124	4.49E‐07	ECM_GLYCOPROTEINS	1.191552133	1.057917425	BRCA
TNFAIP6	8.225396782	6.293037617	4.43E‐144	8.225396782	7.612272566	3.77E‐07	ECM_GLYCOPROTEINS	1.307063025	1.080544175	BRCA
TNR	3.775593069	3.526543278	0.019248055	3.775593069	2.500474336	1.26E‐12	ECM_GLYCOPROTEINS	1.070621504	1.509950738	BRCA
VCAN	13.26468837	11.47016127	3.51E‐142	13.26468837	12.02102655	2.37E‐17	PROTEOGLYCANS	1.156451775	1.103457206	BRCA
WISP1	8.78589604	7.146855148	3.90E‐124	8.78589604	5.790788496	1.63E‐66	ECM_GLYCOPROTEINS	1.22933736	1.517219295	BRCA
WNT2	7.841377888	5.318455288	7.54E‐174	7.841377888	7.12390885	6.33E‐06	SECRETED_FACTORS	1.474371309	1.100712832	BRCA
WNT7B	8.722412624	7.031001003	1.74E‐52	8.722412624	6.962693805	8.76E‐20	SECRETED_FACTORS	1.240564839	1.252735345	BRCA
WNT9A	8.119590347	6.78354759	1.15E‐92	8.119590347	7.795253097	0.006722567	SECRETED_FACTORS	1.196953399	1.04160702	BRCA
VWA9	10.79560215	10.60224113	5.80E‐44	10.79560215	10.5004469	1.74E‐13	ECM_GLYCOPROTEINS	1.018237749	1.028108827	BRCA
ZP3	8.164847855	7.748374706	3.71E‐20	8.164847855	7.484613274	1.09E‐10	ECM_GLYCOPROTEINS	1.053749743	1.090884399	BRCA
ZP4	0.627632096	0.328370016	3.30E‐21	0.627632096	0.053215044	1.56E‐06	ECM_GLYCOPROTEINS	1.91135629	11.79426053	BRCA
ZPLD1	3.564240264	2.122234415	2.85E‐112	3.564240264	2.813462832	0.000335311	ECM_GLYCOPROTEINS	1.679475292	1.266851733	BRCA
A2ML1	9.514129126	3.790856356	3.82E‐163	9.514129126	4.331966667	0.018090263	ECM_REGULATORS	2.509757224	2.196260927	CESC
ADAM17	10.49418641	10.14128815	5.50E‐08	10.49418641	8.909466667	0.0128704	ECM_REGULATORS	1.034798169	1.177869204	CESC
ADAM8	10.43366667	8.674758783	1.90E‐69	10.43366667	7.911233333	0.002841297	ECM_REGULATORS	1.20276159	1.318841984	CESC
ADAMDEC1	6.688965696	6.075688093	0.000148448	6.688965696	2.300133333	0.000776409	ECM_REGULATORS	1.100939613	2.90807737	CESC
AGRN	13.66198803	13.21509687	3.90E‐09	13.66198803	11.835	0.000661704	ECM_GLYCOPROTEINS	1.033816715	1.154371612	CESC
AGRN	13.66198803	13.21509687	3.90E‐09	13.66198803	11.835	0.000661704	BASEMENT_MEMBRANES	1.033816715	1.154371612	CESC
AMH	6.195443366	4.848428243	8.55E‐22	6.195443366	2.708133333	0.007704271	SECRETED_FACTORS	1.277825113	2.287717259	CESC
ANXA1	14.4732835	12.33281074	4.07E‐80	14.4732835	12.6937	0.040766622	ECM_AFFILIATED	1.173559199	1.14019423	CESC
ANXA2	15.80602945	14.32990725	4.13E‐65	15.80602945	14.39736667	0.002895733	ECM_AFFILIATED	1.103009892	1.097841697	CESC
ANXA3	10.71969223	9.057695951	7.63E‐26	10.71969223	8.7174	0.019638957	ECM_AFFILIATED	1.183489962	1.229689154	CESC
ANXA8	11.67643366	4.785109393	2.82E‐204	11.67643366	4.564766667	0.000295087	ECM_AFFILIATED	2.440160234	2.557947538	CESC
ANXA8L1	10.66219126	4.967643938	1.72E‐178	10.66219126	4.1037	0.000817142	ECM_AFFILIATED	2.146327594	2.598189746	CESC
ARTN	7.170338188	5.254881498	2.86E‐56	7.170338188	4.701466667	0.0170519	SECRETED_FACTORS	1.364509969	1.525127943	CESC
BMP8B	8.575183495	7.764558468	6.45E‐16	8.575183495	6.360633333	0.000113741	SECRETED_FACTORS	1.10440066	1.34816504	CESC
CCL18	7.500533333	6.932424042	0.003694628	7.500533333	2.386666667	0.000242165	SECRETED_FACTORS	1.081949588	3.142681564	CESC
CCL20	8.072576052	5.783442632	8.18E‐31	8.072576052	4.917366667	0.031984335	SECRETED_FACTORS	1.395808097	1.641646149	CESC
CCL22	7.255526861	5.806754854	1.70E‐26	7.255526861	4.419433333	0.003559671	SECRETED_FACTORS	1.249497704	1.641732393	CESC
CLEC7A	8.239785113	7.68305222	3.15E‐08	8.239785113	5.961333333	0.044479298	ECM_AFFILIATED	1.072462464	1.382205063	CESC
COL17A1	10.73218964	7.260558424	1.71E‐53	10.73218964	5.7598	0.007505702	COLLAGENS	1.47814934	1.863292066	CESC
COL7A1	12.93183301	8.794812919	6.81E‐190	12.93183301	9.363666667	0.000491744	COLLAGENS	1.470393188	1.381065075	CESC
CRLF3	9.310138511	8.999731443	1.45E‐09	9.310138511	8.211066667	0.003994024	SECRETED_FACTORS	1.034490703	1.133852505	CESC
CSF2	3.413646602	1.803928526	1.14E‐41	3.413646602	0.7561	0.016659252	SECRETED_FACTORS	1.892340274	4.514808361	CESC
CSH2	2.149573463	0.354145385	8.59E‐179	2.149573463	0	0.046514588	SECRETED_FACTORS	6.069748618	Inf	CESC
CSPG5	6.559236246	6.174499793	0.01079021	6.559236246	4.634366667	0.028647139	ECM_AFFILIATED	1.062310546	1.415346846	CESC
CST6	7.385954369	4.590093753	4.15E‐51	7.385954369	3.7497	0.009790189	ECM_REGULATORS	1.609107519	1.969745411	CESC
CSTA	11.43617476	7.004722236	4.55E‐186	11.43617476	4.915966667	0.000953433	ECM_REGULATORS	1.632637865	2.326332852	CESC
CSTB	14.16081489	12.46795209	1.21E‐149	14.16081489	11.84826667	0.002293596	ECM_REGULATORS	1.135777134	1.195180298	CESC
CTSC	12.51150065	12.06247845	3.96E‐07	12.51150065	10.89746667	0.007951758	ECM_REGULATORS	1.037224705	1.148110935	CESC
CTSV	10.61893883	7.038075392	1.32E‐137	10.61893883	4.943066667	2.38E‐11	ECM_REGULATORS	1.508784468	2.148249164	CESC
CXCL1	10.39414887	6.587876067	8.26E‐92	10.39414887	6.949066667	0.015082424	SECRETED_FACTORS	1.577769339	1.495761858	CESC
CXCL10	10.13062816	8.216557989	3.17E‐36	10.13062816	5.570766667	0.002130547	SECRETED_FACTORS	1.232952797	1.818533922	CESC
CXCL11	8.039445955	6.317128309	3.30E‐30	8.039445955	4.231933333	0.014145033	SECRETED_FACTORS	1.272642499	1.899709972	CESC
CXCL13	7.595131715	6.126360231	6.26E‐14	7.595131715	4.0281	0.024522538	SECRETED_FACTORS	1.239746184	1.885537031	CESC
CXCL8	9.849922654	7.774415085	7.59E‐38	9.849922654	6.272466667	0.006527141	SECRETED_FACTORS	1.266966395	1.570342766	CESC
CXCL9	9.975141748	8.855705986	5.50E‐11	9.975141748	5.6245	0.003535258	SECRETED_FACTORS	1.126408415	1.773516179	CESC
EGFL6	7.558454369	5.613663158	4.76E‐28	7.558454369	5.244433333	0.019497922	SECRETED_FACTORS	1.346438886	1.441233759	CESC
EPGN	3.593149838	1.466454027	4.48E‐71	3.593149838	0	0.02952027	SECRETED_FACTORS	2.450230128	Inf	CESC
F12	8.728497411	7.072578026	3.38E‐30	8.728497411	3.194466667	7.86E‐12	ECM_REGULATORS	1.23413236	2.732380182	CESC
FGF11	8.97988932	7.455610263	8.71E‐34	8.97988932	6.3231	0.011927717	SECRETED_FACTORS	1.204447256	1.42017196	CESC
GPC1	12.49667476	11.38650372	1.62E‐37	12.49667476	10.93086667	0.026321674	ECM_AFFILIATED	1.097498851	1.143246472	CESC
GPC2	6.396338511	5.528092229	1.68E‐12	6.396338511	3.9654	0.013366729	ECM_AFFILIATED	1.157060745	1.613037401	CESC
HAPLN1	5.930613916	5.192622214	3.65E‐05	5.930613916	0.212233333	5.53E‐06	PROTEOGLYCANS	1.142123126	27.94383815	CESC
HMSD	6.003397411	2.728630736	3.59E‐178	6.003397411	1.237566667	0.000130126	ECM_REGULATORS	2.200150182	4.850968899	CESC
HPSE	9.087242395	7.674142349	1.05E‐59	9.087242395	7.656833333	0.029770211	ECM_REGULATORS	1.184137847	1.186814705	CESC
KCP	8.046039806	5.804015945	3.76E‐60	8.046039806	4.7788	0.007103291	ECM_GLYCOPROTEINS	1.38628837	1.683694611	CESC
LAMA5	13.05631456	12.24232562	3.13E‐22	13.05631456	12.05316667	0.042885483	BASEMENT_MEMBRANES	1.066489731	1.083226917	CESC
LAMA5	13.05631456	12.24232562	3.13E‐22	13.05631456	12.05316667	0.042885483	ECM_GLYCOPROTEINS	1.066489731	1.083226917	CESC
LAMB3	13.57687573	10.41794833	8.09E‐89	13.57687573	8.3254	6.97E‐07	BASEMENT_MEMBRANES	1.303219722	1.630777588	CESC
LAMB3	13.57687573	10.41794833	8.09E‐89	13.57687573	8.3254	6.97E‐07	ECM_GLYCOPROTEINS	1.303219722	1.630777588	CESC
LAMC2	12.93690647	9.673943753	5.17E‐49	12.93690647	8.3977	5.24E‐05	BASEMENT_MEMBRANES	1.337293952	1.540529725	CESC
LAMC2	12.93690647	9.673943753	5.17E‐49	12.93690647	8.3977	5.24E‐05	ECM_GLYCOPROTEINS	1.337293952	1.540529725	CESC
LGALS7	7.793349838	2.063296659	1.17E‐298	7.793349838	2.243566667	0.007311368	ECM_AFFILIATED	3.77713491	3.473643085	CESC
LGALS9B	5.092482848	2.503604669	4.17E‐71	5.092482848	1.7004	0.017770363	ECM_AFFILIATED	2.034060293	2.99487347	CESC
LGALS9C	5.864445955	3.418625566	1.35E‐66	5.864445955	2.354566667	0.008609733	ECM_AFFILIATED	1.715439682	2.490668894	CESC
MMP1	9.011963754	6.509346419	2.03E‐29	9.011963754	4.3944	0.005724577	ECM_REGULATORS	1.384465225	2.050783669	CESC
MMP11	11.75408317	9.817103461	1.07E‐31	11.75408317	9.383	0.029076794	ECM_REGULATORS	1.197306641	1.252699901	CESC
MMP12	8.778456634	5.248954386	2.79E‐58	8.778456634	4.290566667	0.000830493	ECM_REGULATORS	1.672420065	2.045990033	CESC
MMP3	7.5063411	4.050837788	2.61E‐60	7.5063411	2.703666667	0.004190837	ECM_REGULATORS	1.853034234	2.776355973	CESC
MMP9	10.2367754	9.218202699	4.04E‐10	10.2367754	6.0924	0.000256134	ECM_REGULATORS	1.110495803	1.680253333	CESC
MUC15	5.837216828	4.400525729	1.47E‐09	5.837216828	1.503933333	0.017843318	ECM_AFFILIATED	1.326481695	3.881300254	CESC
MUC4	11.87259126	6.398793851	4.39E‐138	11.87259126	7.844533333	0.029328503	ECM_AFFILIATED	1.855442063	1.513485985	CESC
OGFOD2	9.232738188	9.057151916	6.31E‐06	9.232738188	8.5622	0.024241545	ECM_REGULATORS	1.019386478	1.078313773	CESC
PI3	11.10691424	5.227828624	1.10E‐134	11.10691424	6.0134	0.009358876	ECM_REGULATORS	2.124575046	1.847027346	CESC
PLAU	11.87068964	10.34115838	4.01E‐38	11.87068964	9.018966667	0.00161957	ECM_REGULATORS	1.14790715	1.316191764	CESC
PLXNA1	12.20231456	11.39477878	2.30E‐28	12.20231456	10.56816667	0.001336495	ECM_AFFILIATED	1.070868931	1.15462927	CESC
PLXNB1	12.06207217	11.86658829	0.006690689	12.06207217	10.93726667	0.008301909	ECM_AFFILIATED	1.016473469	1.102841554	CESC
PLXNB2	13.94196828	13.65677356	3.09E‐08	13.94196828	13.2648	0.042473411	ECM_AFFILIATED	1.020883023	1.051050018	CESC
PODNL1	7.140645955	6.502546702	6.16E‐07	7.140645955	4.5077	0.002742882	PROTEOGLYCANS	1.098130668	1.584099642	CESC
PRSS3	4.727119094	4.291396093	0.044699264	4.727119094	0.8885	0.042949547	ECM_REGULATORS	1.101534091	5.320336628	CESC
SDC1	14.73379029	12.08857194	1.10E‐74	14.73379029	8.528033333	5.65E‐14	ECM_AFFILIATED	1.218819755	1.727689107	CESC
SDC4	13.62304595	12.74728346	8.00E‐18	13.62304595	12.4952	0.031706853	ECM_AFFILIATED	1.068701893	1.090262337	CESC
SEMA3F	12.14108803	10.42783493	9.07E‐60	12.14108803	10.05543333	7.97E‐05	ECM_AFFILIATED	1.164296147	1.207415695	CESC
SEMA4A	10.47042783	9.607952449	2.31E‐19	10.47042783	8.0677	1.90E‐05	ECM_AFFILIATED	1.089766825	1.297820672	CESC
SEMA4B	13.33532298	11.68045987	5.56E‐124	13.33532298	10.7566	7.00E‐05	ECM_AFFILIATED	1.141677907	1.239734022	CESC
SERPINB13	9.784079935	1.408272159	0	9.784079935	4.175566667	0.031561843	ECM_REGULATORS	6.947577477	2.343174164	CESC
SERPINB2	8.467252751	3.304195244	8.93E‐162	8.467252751	2.5344	0.001774744	ECM_REGULATORS	2.562576399	3.340929905	CESC
SERPINB3	12.38856117	2.392725392	0	12.38856117	7.435733333	0.018968262	ECM_REGULATORS	5.177594223	1.66608465	CESC
SERPINB4	10.97515987	1.89524101	0	10.97515987	4.828933333	0.003782552	ECM_REGULATORS	5.790904593	2.272791756	CESC
SERPINB5	12.02747832	5.178847333	3.07E‐146	12.02747832	5.156433333	2.66E‐05	ECM_REGULATORS	2.322423803	2.332518921	CESC
SERPINB7	7.473047249	2.707530387	2.35E‐177	7.473047249	2.642033333	0.00314979	ECM_REGULATORS	2.760097277	2.828521183	CESC
SERPINB8	9.739896117	8.658668862	4.14E‐56	9.739896117	8.0066	0.005448461	ECM_REGULATORS	1.124872226	1.216483416	CESC
ST14	13.35476408	11.50465816	4.24E‐34	13.35476408	8.803366667	3.50E‐14	ECM_REGULATORS	1.160813636	1.517006457	CESC
TGM1	9.783284466	5.825268317	2.80E‐187	9.783284466	5.4987	0.012739685	ECM_REGULATORS	1.679456453	1.779199532	CESC
TGM5	5.651428479	2.568398792	1.48E‐109	5.651428479	1.7551	0.009272595	ECM_REGULATORS	2.200370323	3.220003692	CESC
WNT10A	7.613164078	5.674497355	8.02E‐36	7.613164078	3.360133333	0.001001042	SECRETED_FACTORS	1.341645542	2.265732732	CESC
WNT3A	5.469840453	2.46023867	1.39E‐99	5.469840453	1.621166667	0.004512346	SECRETED_FACTORS	2.223296674	3.374014878	CESC
WNT7B	10.31688641	6.71497389	6.05E‐69	10.31688641	4.009733333	4.52E‐10	SECRETED_FACTORS	1.536400078	2.572960731	CESC
VWA9	10.72309709	10.62042746	0.00011719	10.72309709	10.27616667	0.046842758	ECM_GLYCOPROTEINS	1.009667184	1.04349194	CESC
ADAM28	8.717384444	8.144706616	0.042392565	8.717384444	5.929011111	0.000248605	ECM_REGULATORS	1.070312886	1.470293154	CHOL
ADAMTS10	9.514424444	7.635274144	1.44E‐16	9.514424444	8.412066667	0.020472007	ECM_REGULATORS	1.246114319	1.131044822	CHOL
ADAMTS16	6.491073333	5.21190931	0.001028455	6.491073333	4.210088889	0.032711324	ECM_REGULATORS	1.245430983	1.541790092	CHOL
AGRN	13.84950667	13.3278158	0.007281928	13.84950667	12.04275556	0.000152247	ECM_GLYCOPROTEINS	1.039143013	1.150028048	CHOL
AGRN	13.84950667	13.3278158	0.007281928	13.84950667	12.04275556	0.000152247	BASEMENT_MEMBRANES	1.039143013	1.150028048	CHOL
AMH	5.658886667	4.921354895	0.040457558	5.658886667	3.104122222	0.003168167	SECRETED_FACTORS	1.149863562	1.823023148	CHOL
ANXA11	13.31701333	12.83159322	0.001705166	13.31701333	11.92021111	1.42E‐05	ECM_AFFILIATED	1.037830073	1.117179319	CHOL
ANXA13	10.99236	3.760670871	1.28E‐50	10.99236	8.991088889	0.0417013	ECM_AFFILIATED	2.922978473	1.222583842	CHOL
ANXA3	10.08162	9.322621984	0.048811243	10.08162	7.1658	0.00045096	ECM_AFFILIATED	1.081414651	1.406907812	CHOL
ANXA4	14.41420444	11.92812769	1.44E‐32	14.41420444	12.82972222	0.001451373	ECM_AFFILIATED	1.208421373	1.123500899	CHOL
BGLAP	4.642831111	4.098312274	0.011510355	4.642831111	3.158611111	0.008513218	ECM_GLYCOPROTEINS	1.132864165	1.469896403	CHOL
CCL20	8.991948889	5.85601887	4.79E‐10	8.991948889	6.502677778	0.003775222	SECRETED_FACTORS	1.53550545	1.382807083	CHOL
CLCF1	9.167851111	7.740658906	8.73E‐08	9.167851111	7.187466667	0.000646807	SECRETED_FACTORS	1.184376062	1.275533027	CHOL
COL4A3	7.023937778	5.757719739	0.004554614	7.023937778	5.698933333	0.042228547	COLLAGENS	1.219916581	1.232500429	CHOL
COL4A3	7.023937778	5.757719739	0.004554614	7.023937778	5.698933333	0.042228547	BASEMENT_MEMBRANES	1.219916581	1.232500429	CHOL
CST2	5.056413333	3.647997336	0.00092016	5.056413333	2.242733333	0.000891252	ECM_REGULATORS	1.386079229	2.254576261	CHOL
CTSC	12.73839556	12.19572184	0.017464141	12.73839556	10.92235556	0.000382639	ECM_REGULATORS	1.044497055	1.166268164	CHOL
CTSH	13.55254	12.11308902	1.21E‐11	13.55254	12.36491111	0.008928358	ECM_REGULATORS	1.118834343	1.096048316	CHOL
CXCL1	9.382997778	6.974505339	1.02E‐06	9.382997778	7.437911111	0.022260708	SECRETED_FACTORS	1.345328066	1.261509803	CHOL
CXCL8	10.60451111	8.042846702	1.33E‐09	10.60451111	8.618811111	0.027582229	SECRETED_FACTORS	1.318502205	1.230391405	CHOL
EDA	8.162688889	7.291974603	0.001283012	8.162688889	7.117877778	0.024419953	SECRETED_FACTORS	1.119407202	1.146786886	CHOL
FGF12	7.493855556	6.303783664	0.000854937	7.493855556	5.173666667	0.004222516	SECRETED_FACTORS	1.188786918	1.448461225	CHOL
FRAS1	10.15242	8.492037441	4.47E‐06	10.15242	7.059688889	0.000828288	ECM_GLYCOPROTEINS	1.195522284	1.438083202	CHOL
IBSP	4.182671111	3.321830985	0.029283794	4.182671111	0.321166667	0.000878345	ECM_GLYCOPROTEINS	1.259146275	13.0233662	CHOL
ITIH5	12.30814	9.233053667	6.37E‐21	12.30814	8.220522222	0.000167659	ECM_REGULATORS	1.333051929	1.497245512	CHOL
LAMA5	13.08274222	12.38471859	0.000890017	13.08274222	10.99546667	1.74E‐05	ECM_GLYCOPROTEINS	1.056361687	1.189830556	CHOL
LAMA5	13.08274222	12.38471859	0.000890017	13.08274222	10.99546667	1.74E‐05	BASEMENT_MEMBRANES	1.056361687	1.189830556	CHOL
LAMB1	12.78626	12.27149268	0.037389473	12.78626	11.20578889	0.000303658	BASEMENT_MEMBRANES	1.041948224	1.141040593	CHOL
LAMB1	12.78626	12.27149268	0.037389473	12.78626	11.20578889	0.000303658	ECM_GLYCOPROTEINS	1.041948224	1.141040593	CHOL
LAMB3	12.18653556	10.88015143	0.002449804	12.18653556	9.040177778	4.28E‐05	ECM_GLYCOPROTEINS	1.120070399	1.348041582	CHOL
LAMB3	12.18653556	10.88015143	0.002449804	12.18653556	9.040177778	4.28E‐05	BASEMENT_MEMBRANES	1.120070399	1.348041582	CHOL
LAMC1	13.22067778	12.81834145	0.043114543	13.22067778	11.38597778	0.000133286	BASEMENT_MEMBRANES	1.031387549	1.161136798	CHOL
LAMC1	13.22067778	12.81834145	0.043114543	13.22067778	11.38597778	0.000133286	ECM_GLYCOPROTEINS	1.031387549	1.161136798	CHOL
LAMC2	11.83048222	10.30634999	0.007664373	11.83048222	7.253066667	1.91E‐05	ECM_GLYCOPROTEINS	1.147882833	1.631100714	CHOL
LAMC2	11.83048222	10.30634999	0.007664373	11.83048222	7.253066667	1.91E‐05	BASEMENT_MEMBRANES	1.147882833	1.631100714	CHOL
LGALS9	11.49061556	10.91498941	0.008790636	11.49061556	9.483155556	0.00024324	ECM_AFFILIATED	1.052737215	1.211686921	CHOL
LGALS9B	3.888948889	2.802568376	0.006482108	3.888948889	1.934011111	0.017663085	ECM_AFFILIATED	1.387637469	2.010820345	CHOL
LOXL4	10.50366667	7.762506616	1.36E‐15	10.50366667	7.781388889	0.000630521	ECM_REGULATORS	1.353128208	1.349844715	CHOL
LTBP3	12.67204444	12.18913514	0.00840958	12.67204444	11.97125556	0.01599177	ECM_GLYCOPROTEINS	1.039618013	1.058539297	CHOL
MMP24	8.549486667	6.976836893	1.66E‐05	8.549486667	5.785855556	0.000824987	ECM_REGULATORS	1.225410139	1.477652974	CHOL
MMP7	10.99070222	8.338187526	1.31E‐05	10.99070222	7.114788889	0.000967345	ECM_REGULATORS	1.31811646	1.544768565	CHOL
MUC13	9.166308889	4.625577288	9.80E‐12	9.166308889	4.631688889	0.000423468	ECM_AFFILIATED	1.981657276	1.979042442	CHOL
MUC20	10.67625111	9.049174913	3.99E‐05	10.67625111	8.639433333	0.004508428	ECM_AFFILIATED	1.179803818	1.235758261	CHOL
OTOG	3.278717778	1.294315707	1.21E‐12	3.278717778	0.231422222	0.00099601	ECM_GLYCOPROTEINS	2.533166955	14.16768773	CHOL
PLOD3	12.26494444	11.66115053	0.000132368	12.26494444	11.3402	0.000224254	ECM_REGULATORS	1.051778245	1.081545691	CHOL
PLXNB2	14.42507333	13.68274198	1.50E‐08	14.42507333	13.75444444	0.010803833	ECM_AFFILIATED	1.054253113	1.04875725	CHOL
PLXNB3	9.231353333	8.448288315	0.041319563	9.231353333	6.432088889	0.000804851	ECM_AFFILIATED	1.092689192	1.43520301	CHOL
REG1A	5.260693333	2.828283195	0.000155934	5.260693333	1.0297	0.0054383	ECM_AFFILIATED	1.860030616	5.108957301	CHOL
SEMA3E	7.496664444	5.290611356	5.42E‐06	7.496664444	5.378366667	0.045244281	ECM_AFFILIATED	1.416975079	1.393855218	CHOL
SEMA6A	11.29825111	9.633962968	2.14E‐08	11.29825111	9.276755556	0.001035959	ECM_AFFILIATED	1.172752184	1.217909758	CHOL
SFTA2	4.31276	3.218235206	0.043566529	4.31276	2.391	0.04905761	ECM_AFFILIATED	1.340100932	1.803747386	CHOL
SPP1	14.55278667	12.02522585	5.44E‐08	14.55278667	10.32803333	0.001032058	ECM_GLYCOPROTEINS	1.21018822	1.409056903	CHOL
TGM3	5.379013333	3.865587137	0.001262149	5.379013333	2.945666667	0.015938644	ECM_REGULATORS	1.391512633	1.826076723	CHOL
THBS3	10.20764667	9.886424149	0.035712411	10.20764667	8.956644444	0.00043155	ECM_GLYCOPROTEINS	1.032491274	1.139673092	CHOL
TIMP1	14.01019111	13.07373821	0.000304222	14.01019111	12.67466667	0.003658915	ECM_REGULATORS	1.071628549	1.105369591	CHOL
TINAG	3.055817778	1.888654027	0.018339637	3.055817778	0.153922222	0.006443728	ECM_GLYCOPROTEINS	1.617987061	19.85299935	CHOL
TINAGL1	11.26729333	10.6401024	0.041314213	11.26729333	9.955811111	0.002947256	ECM_GLYCOPROTEINS	1.058945948	1.131730324	CHOL
VWA7	8.161304444	6.571677298	5.96E‐09	8.161304444	6.430344444	0.000374835	ECM_GLYCOPROTEINS	1.241890628	1.269186202	CHOL
VWDE	5.589968889	4.370217663	0.003702368	5.589968889	3.770844444	0.030437918	ECM_GLYCOPROTEINS	1.279105372	1.482418321	CHOL
ZPLD1	5.786535556	2.26459539	1.68E‐29	5.786535556	3.9729	0.041046614	ECM_GLYCOPROTEINS	2.555218288	1.456501688	CHOL
ACAN	7.741981269	6.323319026	3.44E‐26	7.741981269	4.509321951	7.89E‐25	PROTEOGLYCANS	1.224354052	1.716883681	COAD
ADAM19	10.15683112	8.916404124	8.79E‐43	10.15683112	9.618573171	0.002278981	ECM_REGULATORS	1.139117404	1.05596027	COAD
ADAM9	12.30679577	11.71561116	8.25E‐17	12.30679577	11.95276829	0.004866329	ECM_REGULATORS	1.050461269	1.029618869	COAD
ADAMTS12	8.827316616	7.868232738	2.42E‐13	8.827316616	5.957226829	2.96E‐20	ECM_REGULATORS	1.121893176	1.481782861	COAD
ADAMTS14	7.859058912	6.534747141	8.30E‐30	7.859058912	6.95734878	1.14E‐07	ECM_REGULATORS	1.202656927	1.129605423	COAD
ADAMTS2	9.875450151	9.391779411	2.74E‐05	9.875450151	8.178721951	4.13E‐10	ECM_REGULATORS	1.051499372	1.207456398	COAD
ADAMTS6	5.915548943	5.681847736	0.019120835	5.915548943	4.083021951	6.27E‐14	ECM_REGULATORS	1.041131198	1.448816346	COAD
ADAMTSL5	7.413130514	6.033847598	6.85E‐36	7.413130514	6.445768293	1.02E‐09	ECM_REGULATORS	1.228590944	1.150077101	COAD
AGT	9.023667372	8.416494983	0.002879375	9.023667372	7.708885366	9.64E‐08	ECM_REGULATORS	1.072140765	1.1705541	COAD
AMELX	2.045275529	0.194335534	0	2.045275529	0.197573171	1.75E‐11	ECM_GLYCOPROTEINS	10.52445475	10.35199021	COAD
ANXA3	11.30661813	8.926245599	7.35E‐57	11.30661813	10.07511463	3.17E‐15	ECM_AFFILIATED	1.266671189	1.122232207	COAD
AREG	10.77660091	6.670819537	1.18E‐117	10.77660091	9.27405122	1.58E‐07	SECRETED_FACTORS	1.615483802	1.16201654	COAD
BMP4	10.69677372	7.75824932	2.48E‐165	10.69677372	9.416534146	5.06E‐10	SECRETED_FACTORS	1.378761274	1.135956558	COAD
BMP7	8.863184894	7.932301201	1.25E‐05	8.863184894	7.089192683	6.20E‐06	SECRETED_FACTORS	1.117353548	1.250238961	COAD
C1QTNF1	10.20027432	9.766051711	6.53E‐06	10.20027432	9.558597561	4.01E‐05	ECM_AFFILIATED	1.044462452	1.067130848	COAD
C1QTNF8	0.563191239	0.303833429	2.30E‐08	0.563191239	0.147185366	0.007540941	ECM_AFFILIATED	1.853618414	3.826407846	COAD
CCL20	10.02366163	5.551004688	9.28E‐134	10.02366163	9.057821951	0.000198205	SECRETED_FACTORS	1.805738275	1.106630455	COAD
CCL24	8.513945921	2.305375744	0	8.513945921	7.465878049	0.000451279	SECRETED_FACTORS	3.693083847	1.14038106	COAD
CCL26	3.72293716	3.004064052	3.40E‐11	3.72293716	2.553412195	3.33E‐06	SECRETED_FACTORS	1.239300193	1.458024352	COAD
CLEC6A	1.592246828	1.388828189	0.018370693	1.592246828	0.915414634	0.003456681	ECM_AFFILIATED	1.146467821	1.739372267	COAD
COL10A1	7.564254985	6.694443984	2.55E‐05	7.564254985	1.719041463	5.12E‐23	COLLAGENS	1.129930283	4.400274889	COAD
COL11A1	8.839041994	7.317275999	1.66E‐12	8.839041994	3.751768293	4.07E‐26	COLLAGENS	1.207968921	2.355966921	COAD
COL12A1	12.4029423	11.1207018	6.56E‐19	12.4029423	10.70771463	1.20E‐10	COLLAGENS	1.115302121	1.158318345	COAD
COL1A1	15.54729154	14.56758602	1.43E‐08	15.54729154	13.56163659	7.39E‐12	COLLAGENS	1.067252427	1.14641706	COAD
COL1A2	15.13475861	14.3745589	4.38E‐07	15.13475861	14.01686829	9.94E‐06	COLLAGENS	1.052885081	1.079753216	COAD
COL3A1	15.26913142	14.11161066	3.51E‐12	15.26913142	14.47818537	0.001215621	COLLAGENS	1.082026126	1.054630193	COAD
COL4A1	13.36630846	13.10463265	0.01485611	13.36630846	12.08233659	5.96E‐11	COLLAGENS	1.019968191	1.106268507	COAD
COL4A1	13.36630846	13.10463265	0.01485611	13.36630846	12.08233659	5.96E‐11	BASEMENT_MEMBRANES	1.019968191	1.106268507	COAD
COL5A1	12.62603625	11.66527755	2.28E‐12	12.62603625	11.35673415	3.47E‐08	COLLAGENS	1.082360552	1.111766472	COAD
COL5A2	12.07467795	11.39125581	4.58E‐08	12.07467795	10.70444146	1.09E‐08	COLLAGENS	1.059995328	1.12800635	COAD
COL6A3	13.54584381	12.4598605	1.79E‐12	13.54584381	12.94646829	0.016257269	BASEMENT_MEMBRANES	1.087158544	1.046296449	COAD
COL6A3	13.54584381	12.4598605	1.79E‐12	13.54584381	12.94646829	0.016257269	COLLAGENS	1.087158544	1.046296449	COAD
COL9A3	8.182997281	6.830510682	1.34E‐21	8.182997281	6.703219512	7.63E‐06	COLLAGENS	1.198006659	1.220756275	COAD
CSF2	2.841800604	1.948265976	2.95E‐13	2.841800604	1.243990244	2.35E‐08	SECRETED_FACTORS	1.458630721	2.284423546	COAD
CSF3	4.576332628	2.809586086	9.58E‐29	4.576332628	3.166931707	0.000190332	SECRETED_FACTORS	1.628828051	1.445036727	COAD
CST1	7.820570393	4.675118846	5.03E‐46	7.820570393	1.791290244	5.44E‐26	ECM_REGULATORS	1.672806757	4.365886779	COAD
CST4	2.665591541	2.050409364	1.31E‐05	2.665591541	0.15047561	5.80E‐14	ECM_REGULATORS	1.300028954	17.71444253	COAD
CSTL1	1.168087915	0.510782866	5.51E‐36	1.168087915	0.203880488	5.99E‐07	ECM_REGULATORS	2.286858064	5.729277617	COAD
CTSV	8.429963142	7.231072045	4.07E‐16	8.429963142	7.281407317	6.29E‐07	ECM_REGULATORS	1.165797145	1.157738164	COAD
CXCL1	10.25534773	6.556732015	9.25E‐96	10.25534773	7.884412195	8.99E‐15	SECRETED_FACTORS	1.564094386	1.300711769	COAD
CXCL11	7.610099698	6.342739488	2.83E‐17	7.610099698	5.055195122	3.00E‐11	SECRETED_FACTORS	1.199812749	1.505401773	COAD
CXCL2	8.599125076	6.828612117	7.13E‐36	8.599125076	6.915368293	1.59E‐09	SECRETED_FACTORS	1.259278595	1.243480421	COAD
CXCL3	9.562309063	4.889910098	2.58E‐275	9.562309063	7.143853659	6.46E‐16	SECRETED_FACTORS	1.955518378	1.338536527	COAD
CXCL5	6.851458006	4.732781069	2.25E‐32	6.851458006	3.568592683	4.19E‐10	SECRETED_FACTORS	1.447660034	1.919932762	COAD
CXCL6	5.31704713	4.336360895	6.48E‐08	5.31704713	3.923902439	2.09E‐05	SECRETED_FACTORS	1.226154201	1.355040604	COAD
CXCL8	9.950111178	7.779989041	1.23E‐44	9.950111178	6.867073171	1.50E‐14	SECRETED_FACTORS	1.2789364	1.448959539	COAD
EPYC	3.160630514	2.536326265	6.88E‐05	3.160630514	0.320021951	1.66E‐10	PROTEOGLYCANS	1.246145087	9.876292865	COAD
EREG	9.240881873	3.905234524	2.70E‐182	9.240881873	7.427312195	4.09E‐05	SECRETED_FACTORS	2.366280902	1.244175771	COAD
F12	8.796860121	7.100190636	5.86E‐34	8.796860121	7.947385366	5.23E‐06	ECM_REGULATORS	1.238961117	1.106887324	COAD
FGF18	5.608446224	4.782199904	1.25E‐10	5.608446224	4.12797561	3.13E‐11	SECRETED_FACTORS	1.172775362	1.358643256	COAD
FGF19	3.81191571	1.643065402	5.40E‐51	3.81191571	0.581517073	1.37E‐11	SECRETED_FACTORS	2.320002421	6.555122602	COAD
FGF20	2.132281571	1.844686926	0.005489186	2.132281571	0.345326829	2.80E‐06	SECRETED_FACTORS	1.155904311	6.174676829	COAD
FGF23	0.853424773	0.469638924	3.47E‐10	0.853424773	0.18964878	0.006894498	SECRETED_FACTORS	1.817193442	4.500027742	COAD
FGF3	0.758840181	0.3792103	1.15E‐07	0.758840181	0.061429268	0.00362738	SECRETED_FACTORS	2.001106462	12.35307212	COAD
GPC4	11.06736163	9.843267751	1.43E‐22	11.06736163	10.66705854	0.004812882	ECM_AFFILIATED	1.124358487	1.037527036	COAD
HTRA3	10.08740272	9.118383418	1.46E‐12	10.08740272	9.320917073	0.001038068	ECM_REGULATORS	1.106270954	1.082232858	COAD
LAMB1	12.69793565	12.17469109	3.04E‐08	12.69793565	12.31526098	0.001056658	BASEMENT_MEMBRANES	1.042978056	1.031073209	COAD
LAMB1	12.69793565	12.17469109	3.04E‐08	12.69793565	12.31526098	0.001056658	ECM_GLYCOPROTEINS	1.042978056	1.031073209	COAD
LAMC2	12.4503994	9.831347513	1.14E‐32	12.4503994	11.65961463	3.70E‐07	ECM_GLYCOPROTEINS	1.266398058	1.067822547	COAD
LAMC2	12.4503994	9.831347513	1.14E‐32	12.4503994	11.65961463	3.70E‐07	BASEMENT_MEMBRANES	1.266398058	1.067822547	COAD
LOXL2	10.62957855	10.07428463	1.70E‐08	10.62957855	9.347885366	1.00E‐11	ECM_REGULATORS	1.055119936	1.137110494	COAD
MMP1	9.955311178	6.627750723	6.42E‐51	9.955311178	6.787319512	1.64E‐13	ECM_REGULATORS	1.502064817	1.466751515	COAD
MMP10	5.406912387	4.533528019	2.08E‐05	5.406912387	3.13967561	2.39E‐09	ECM_REGULATORS	1.192650043	1.722124531	COAD
MMP11	11.20469879	9.858270961	5.55E‐17	11.20469879	8.025609756	6.72E‐22	ECM_REGULATORS	1.136578497	1.396118069	COAD
MMP12	9.839807855	5.270708918	2.90E‐104	9.839807855	8.746031707	0.000668816	ECM_REGULATORS	1.866885083	1.125059705	COAD
MMP20	0.908372508	0.592134173	1.57E‐06	0.908372508	0.294458537	0.002182214	ECM_REGULATORS	1.534065333	3.084891062	COAD
MMP3	8.497773414	4.142292602	8.26E‐97	8.497773414	4.818139024	8.27E‐15	ECM_REGULATORS	2.051466236	1.763704486	COAD
MMP7	8.937566767	8.135262776	0.000503342	8.937566767	2.8683	4.91E‐27	ECM_REGULATORS	1.098620538	3.115980465	COAD
MMP8	2.568664048	1.926423533	5.31E‐07	2.568664048	0.532968293	7.74E‐09	ECM_REGULATORS	1.333384899	4.819543833	COAD
MMP9	10.01092961	9.293933642	8.68E‐06	10.01092961	9.1798	0.004315545	ECM_REGULATORS	1.077146663	1.090538967	COAD
MUC5AC	6.66353716	2.53302771	1.23E‐100	6.66353716	4.263578049	5.03E‐05	ECM_AFFILIATED	2.63066098	1.562897896	COAD
MXRA5	11.20178882	10.90338756	0.037003251	11.20178882	10.55420732	0.00922954	ECM_GLYCOPROTEINS	1.027367757	1.061357664	COAD
NID2	9.39686284	9.115427105	0.009912174	9.39686284	8.794329268	0.000836664	BASEMENT_MEMBRANES	1.030874662	1.068513874	COAD
NID2	9.39686284	9.115427105	0.009912174	9.39686284	8.794329268	0.000836664	ECM_GLYCOPROTEINS	1.030874662	1.068513874	COAD
OVGP1	7.185370695	6.287084938	1.20E‐21	7.185370695	5.874529268	4.55E‐15	ECM_AFFILIATED	1.142877942	1.223139824	COAD
PLOD3	12.43899607	11.61495715	1.62E‐45	12.43899607	11.62421707	6.86E‐13	ECM_REGULATORS	1.070946359	1.070093237	COAD
PODNL1	7.261954985	6.538444441	5.79E‐09	7.261954985	6.171687805	5.74E‐09	PROTEOGLYCANS	1.110654843	1.176656243	COAD
POSTN	11.76367221	10.68835551	6.50E‐08	11.76367221	11.15212195	0.038804147	ECM_GLYCOPROTEINS	1.100606375	1.05483712	COAD
PRSS1	2.28724139	1.947603848	0.046862798	2.28724139	0.540290244	2.58E‐05	ECM_REGULATORS	1.174387385	4.233356822	COAD
PRSS2	4.922577644	2.974642102	5.17E‐23	4.922577644	2.596470732	9.95E‐05	ECM_REGULATORS	1.654847028	1.895872572	COAD
REG1A	8.510999396	2.150232005	6.82E‐211	8.510999396	5.872134146	0.000587104	ECM_AFFILIATED	3.958177247	1.449387767	COAD
REG1B	5.172576133	0.604387787	3.35e‐322	5.172576133	2.999946341	0.001892955	ECM_AFFILIATED	8.558373025	1.724222884	COAD
REG3A	6.572507553	0.691989679	0	6.572507553	4.018180488	0.0003001	ECM_AFFILIATED	9.497984945	1.635692466	COAD
SDC4	13.11104139	12.80251828	0.001697108	13.11104139	12.69398537	9.57E‐05	ECM_AFFILIATED	1.024098627	1.032854617	COAD
SERPINA4	3.353470091	2.266563977	2.52E‐08	3.353470091	0.267243902	4.51E‐15	ECM_REGULATORS	1.479539128	12.54835025	COAD
SERPINA7	2.670365861	1.114846407	2.51E‐23	2.670365861	1.594773171	0.006112327	ECM_REGULATORS	2.395276913	1.674448699	COAD
SERPINB5	9.648550151	5.535738191	1.08E‐51	9.648550151	6.890763415	4.47E‐12	ECM_REGULATORS	1.742956372	1.400214979	COAD
SERPINE2	11.14265921	10.74347755	0.002672357	11.14265921	10.10229756	2.84E‐07	ECM_REGULATORS	1.037155722	1.102982678	COAD
SFTA2	4.350291239	2.87030541	6.62E‐14	4.350291239	0.296768293	5.28E‐21	ECM_AFFILIATED	1.515619635	14.65888151	COAD
SPON2	10.79167492	10.24663644	2.91E‐05	10.79167492	9.972619512	5.78E‐07	ECM_GLYCOPROTEINS	1.053191942	1.082130418	COAD
SRPX2	8.940777644	7.587607153	1.60E‐25	8.940777644	6.808426829	3.25E‐13	ECM_GLYCOPROTEINS	1.178339556	1.313192881	COAD
SULF1	12.01272296	10.89942983	6.75E‐16	12.01272296	10.49467317	4.47E‐07	ECM_REGULATORS	1.102142328	1.144649554	COAD
TGFBI	14.18545408	12.17238885	1.43E‐71	14.18545408	11.77384634	4.14E‐22	ECM_GLYCOPROTEINS	1.165379635	1.204827519	COAD
TSPEAR	4.051556193	2.483923895	5.12E‐41	4.051556193	2.607041463	4.28E‐05	ECM_GLYCOPROTEINS	1.631111244	1.554081993	COAD
WISP1	7.612747432	7.255730357	0.005976733	7.612747432	5.250046341	6.38E‐16	ECM_GLYCOPROTEINS	1.049204843	1.450034331	COAD
WNT11	7.739306647	5.899689413	2.45E‐43	7.739306647	6.9725	0.030773984	SECRETED_FACTORS	1.311815946	1.109975855	COAD
WNT2	7.172414804	5.44718666	1.35E‐24	7.172414804	2.466446341	2.63E‐32	SECRETED_FACTORS	1.316719116	2.907995476	COAD
WNT8B	2.009831722	1.719004804	0.000761904	2.009831722	0.780387805	1.30E‐07	SECRETED_FACTORS	1.169183307	2.57542687	COAD
VWA2	8.487925076	5.360233535	5.86E‐76	8.487925076	5.181985366	1.33E‐24	ECM_GLYCOPROTEINS	1.583499118	1.637967782	COAD
VWA9	10.72670453	10.61265181	6.57E‐06	10.72670453	10.5460878	0.001727008	ECM_GLYCOPROTEINS	1.010746864	1.01712642	COAD
ZP3	8.696715408	7.783635916	1.42E‐28	8.696715408	7.458843902	6.69E‐10	ECM_GLYCOPROTEINS	1.11730758	1.165960237	COAD
ACAN	7.643793846	6.323319026	2.99E‐14	7.643793846	5.261592308	1.84E‐05	PROTEOGLYCANS	1.208826222	1.452752969	ESCA
ADAM10	12.65238103	12.04475783	5.54E‐30	12.65238103	12.09913846	0.004309001	ECM_REGULATORS	1.050447107	1.045725782	ESCA
ADAM12	9.459065128	8.421758121	3.79E‐08	9.459065128	6.0994	1.84E‐08	ECM_REGULATORS	1.123169888	1.550818954	ESCA
ADAM17	11.16374154	10.20838575	6.92E‐30	11.16374154	10.15537692	0.000134765	ECM_REGULATORS	1.093585393	1.099293667	ESCA
ADAM8	9.872030769	8.821557749	4.86E‐16	9.872030769	8.428230769	0.000716041	ECM_REGULATORS	1.119080218	1.171305229	ESCA
ADAMDEC1	7.070861026	5.850329943	3.14E‐10	7.070861026	4.6466	3.98E‐05	ECM_REGULATORS	1.208626025	1.521727936	ESCA
ADAMTS12	9.607984615	7.868232738	1.45E‐24	9.607984615	6.631392308	2.98E‐08	ECM_REGULATORS	1.221110882	1.448863854	ESCA
ADAMTS14	8.415809744	6.534747141	4.92E‐35	8.415809744	6.572523077	1.59E‐05	ECM_REGULATORS	1.287855454	1.280453434	ESCA
ADAMTS2	10.79261026	9.391779411	8.54E‐21	10.79261026	9.175669231	0.000593237	ECM_REGULATORS	1.149154999	1.176220501	ESCA
ADAMTS20	3.727416923	1.790075893	2.38E‐30	3.727416923	1.073938462	0.002775868	ECM_REGULATORS	2.082267538	3.470791909	ESCA
ADAMTS6	6.928011282	5.681847736	6.29E‐22	6.928011282	5.974030769	0.020367439	ECM_REGULATORS	1.219323643	1.159687914	ESCA
ADAMTS7	9.147463077	8.00658547	3.75E‐24	9.147463077	8.211084615	0.003296582	ECM_REGULATORS	1.142492403	1.11403834	ESCA
ADAMTSL5	8.596593333	6.033847598	1.73E‐70	8.596593333	7.807423077	0.04897076	ECM_REGULATORS	1.424728284	1.101079479	ESCA
AGRN	14.51676205	13.28611182	1.98E‐38	14.51676205	13.42239231	0.000229687	BASEMENT_MEMBRANES	1.092626816	1.081533136	ESCA
AGRN	14.51676205	13.28611182	1.98E‐38	14.51676205	13.42239231	0.000229687	ECM_GLYCOPROTEINS	1.092626816	1.081533136	ESCA
AMH	6.30182	4.78537348	4.52E‐18	6.30182	5.143623077	0.048902531	SECRETED_FACTORS	1.316891989	1.225171422	ESCA
ANGPT2	9.245981538	8.572867687	7.52E‐09	9.245981538	7.494123077	1.76E‐07	SECRETED_FACTORS	1.078516767	1.233764304	ESCA
ANXA2	15.50781077	14.42235591	4.19E‐22	15.50781077	14.38373846	8.68E‐05	ECM_AFFILIATED	1.075261966	1.078148828	ESCA
ANXA8	9.253132308	5.867657451	1.82E‐25	9.253132308	5.756746154	0.002675698	ECM_AFFILIATED	1.576972137	1.607354582	ESCA
ANXA8L1	9.189085128	5.816157217	2.97E‐32	9.189085128	6.7563	0.01558048	ECM_AFFILIATED	1.579923786	1.36007654	ESCA
ARTN	6.935233333	5.510244494	8.63E‐19	6.935233333	5.3514	0.020226771	SECRETED_FACTORS	1.258607189	1.295966165	ESCA
ASPN	9.32468	8.261593676	4.83E‐09	9.32468	8.150392308	0.014657761	PROTEOGLYCANS	1.128678118	1.144077444	ESCA
BGN	13.61419897	13.22871855	0.008277135	13.61419897	11.42556154	1.01E‐06	PROTEOGLYCANS	1.029139665	1.191556225	ESCA
BMP1	11.37506872	10.62402635	3.19E‐20	11.37506872	10.10366154	1.11E‐05	ECM_REGULATORS	1.070692819	1.12583628	ESCA
BMP8A	6.619213846	4.035349936	2.96E‐87	6.619213846	5.049584615	0.000271714	SECRETED_FACTORS	1.640307272	1.310843238	ESCA
BMP8B	8.798971795	7.691986097	9.82E‐19	8.798971795	7.993153846	0.024670619	SECRETED_FACTORS	1.143914157	1.100813517	ESCA
CCL18	8.447629744	6.923515264	4.76E‐10	8.447629744	6.628276923	0.005119934	SECRETED_FACTORS	1.220135931	1.274483526	ESCA
CCL20	9.324222051	5.551004688	6.37E‐58	9.324222051	5.799869231	5.26E‐06	SECRETED_FACTORS	1.679735935	1.607660739	ESCA
CCL22	7.501091282	5.887581409	1.14E‐20	7.501091282	5.984853846	0.002273717	SECRETED_FACTORS	1.274053089	1.253345775	ESCA
CCL24	4.503682051	2.305375744	3.21E‐48	4.503682051	3.019338462	0.007277726	SECRETED_FACTORS	1.953556622	1.491612189	ESCA
CCL26	4.098959487	3.004064052	8.79E‐15	4.098959487	1.924653846	7.50E‐05	SECRETED_FACTORS	1.364471402	2.129712569	ESCA
CCL7	2.627906667	2.256527657	0.013414109	2.627906667	0.983615385	0.003675837	SECRETED_FACTORS	1.164579862	2.671681134	ESCA
CD109	11.27835179	9.848226658	2.26E‐23	11.27835179	9.809415385	0.012645181	ECM_REGULATORS	1.145216513	1.1497476	ESCA
CLEC2B	8.854177436	8.265322842	3.56E‐07	8.854177436	7.797076923	0.034212678	ECM_AFFILIATED	1.071243992	1.135576515	ESCA
CLEC6A	1.674436923	1.388828189	0.010584461	1.674436923	0.691453846	0.019673636	ECM_AFFILIATED	1.205647276	2.421617773	ESCA
CLEC7A	8.254169231	7.78728395	0.000295486	8.254169231	6.634223077	0.000783286	ECM_AFFILIATED	1.059954829	1.244180236	ESCA
CNTF	5.009567179	4.014342028	2.58E‐24	5.009567179	4.416807692	0.028729978	SECRETED_FACTORS	1.247917378	1.13420541	ESCA
COCH	7.885620513	6.377181409	2.23E‐16	7.885620513	6.044215385	0.00418985	ECM_GLYCOPROTEINS	1.23653696	1.304655776	ESCA
COL10A1	8.241527179	6.694443984	6.84E‐09	8.241527179	3.686184615	2.75E‐07	COLLAGENS	1.23109958	2.235787959	ESCA
COL12A1	13.29082564	11.1207018	6.52E‐31	13.29082564	11.90566154	0.000969624	COLLAGENS	1.195142706	1.116344993	ESCA
COL13A1	7.078155897	6.342576509	1.41E‐07	7.078155897	6.377892308	0.022021592	COLLAGENS	1.115974855	1.109795455	ESCA
COL18A1	13.22397231	12.91779311	0.004805203	13.22397231	12.44866923	0.004415298	BASEMENT_MEMBRANES	1.023702129	1.062279997	ESCA
COL18A1	13.22397231	12.91779311	0.004805203	13.22397231	12.44866923	0.004415298	COLLAGENS	1.023702129	1.062279997	ESCA
COL1A1	16.57822103	14.56758602	3.95E‐19	16.57822103	14.09875385	4.34E‐06	COLLAGENS	1.138021152	1.175864279	ESCA
COL1A2	15.62648359	14.3745589	1.60E‐10	15.62648359	14.12480769	0.001849271	COLLAGENS	1.087093086	1.106314785	ESCA
COL24A1	6.323890769	5.296083259	3.58E‐12	6.323890769	4.541546154	0.000602171	COLLAGENS	1.194069364	1.392453265	ESCA
COL27A1	11.07643077	9.554815529	1.41E‐31	11.07643077	9.812953846	0.000444242	COLLAGENS	1.159251137	1.128756024	ESCA
COL3A1	15.67227692	14.11161066	5.75E‐13	15.67227692	14.07846923	0.001244422	COLLAGENS	1.110594481	1.113208877	ESCA
COL4A1	14.2105159	13.10463265	2.59E‐15	14.2105159	12.99077692	0.000446812	COLLAGENS	1.084388725	1.093892689	ESCA
COL4A1	14.2105159	13.10463265	2.59E‐15	14.2105159	12.99077692	0.000446812	BASEMENT_MEMBRANES	1.084388725	1.093892689	ESCA
COL4A2	14.30296513	13.38834677	1.43E‐11	14.30296513	13.54701538	0.024448104	COLLAGENS	1.068314511	1.05580194	ESCA
COL4A2	14.30296513	13.38834677	1.43E‐11	14.30296513	13.54701538	0.024448104	BASEMENT_MEMBRANES	1.068314511	1.05580194	ESCA
COL5A1	13.31153949	11.66527755	2.70E‐20	13.31153949	11.85597692	0.002323144	COLLAGENS	1.141124969	1.122770361	ESCA
COL5A2	12.83734	11.39125581	5.96E‐19	12.83734	11.10731538	9.28E‐05	COLLAGENS	1.126946863	1.155755424	ESCA
COL5A3	10.44755179	9.425908801	8.51E‐14	10.44755179	8.729923077	8.62E‐05	COLLAGENS	1.108386683	1.196751873	ESCA
COL6A3	14.29269231	12.4598605	6.10E‐20	14.29269231	13.12082308	0.010579034	COLLAGENS	1.147098903	1.089313698	ESCA
COL6A3	14.29269231	12.4598605	6.10E‐20	14.29269231	13.12082308	0.010579034	BASEMENT_MEMBRANES	1.147098903	1.089313698	ESCA
COL7A1	12.11862769	9.209955931	6.14E‐49	12.11862769	8.9184	3.21E‐07	COLLAGENS	1.315818206	1.358834286	ESCA
COL8A1	10.2832759	9.734282292	0.005138472	10.2832759	9.165130769	0.040399215	COLLAGENS	1.056397954	1.12199991	ESCA
CRLF3	10.00320718	8.988405963	8.58E‐57	10.00320718	9.129569231	3.26E‐06	SECRETED_FACTORS	1.112901133	1.095693228	ESCA
CSF2	3.875177949	1.948265976	1.74E‐33	3.875177949	1.0002	5.76E‐06	SECRETED_FACTORS	1.989039483	3.874403068	ESCA
CST1	9.169130769	4.675118846	1.83E‐55	9.169130769	3.910076923	2.96E‐08	ECM_REGULATORS	1.961261536	2.345000098	ESCA
CST2	4.52867641	3.474976626	2.73E‐07	4.52867641	2.618392308	0.001778224	ECM_REGULATORS	1.303224999	1.729563747	ESCA
CST4	2.929877436	2.050409364	1.63E‐06	2.929877436	0.6525	0.000609483	ECM_REGULATORS	1.428923164	4.490233618	ESCA
CST6	5.763257436	5.121371418	0.008089193	5.763257436	3.543061538	0.005731374	ECM_REGULATORS	1.125334791	1.626632045	ESCA
CSTL1	1.590729231	0.510782866	4.92E‐57	1.590729231	0.480353846	0.002325061	ECM_REGULATORS	3.114296383	3.311578003	ESCA
CTHRC1	10.02414308	9.01501605	7.30E‐08	10.02414308	6.8966	2.83E‐09	ECM_GLYCOPROTEINS	1.111938461	1.453490572	ESCA
CTSA	13.13848359	12.74033457	2.40E‐09	13.13848359	12.61066154	0.015929984	ECM_REGULATORS	1.031251065	1.041855223	ESCA
CTSB	15.56231949	15.24836909	0.000752586	15.56231949	14.597	0.001986708	ECM_REGULATORS	1.020589113	1.066131362	ESCA
CTSC	12.99329077	12.11148266	8.86E‐15	12.99329077	11.64567692	5.81E‐05	ECM_REGULATORS	1.07280761	1.115717949	ESCA
CTSK	10.85443128	10.28017202	0.000168625	10.85443128	10.0544	0.048746984	ECM_REGULATORS	1.055860861	1.079570266	ESCA
CTSV	9.786259487	7.231072045	3.06E‐40	9.786259487	7.323623077	2.83E‐06	ECM_REGULATORS	1.353362188	1.336259306	ESCA
CXCL1	10.37594872	6.556732015	2.38E‐61	10.37594872	6.772238462	1.49E‐07	SECRETED_FACTORS	1.582487845	1.532129853	ESCA
CXCL10	8.794414872	8.345707122	0.023492332	8.794414872	5.888746154	3.01E‐05	SECRETED_FACTORS	1.053765097	1.493427402	ESCA
CXCL11	7.359250256	6.342739488	1.66E‐07	7.359250256	4.918738462	0.000454182	SECRETED_FACTORS	1.16026368	1.496166205	ESCA
CXCL13	7.768841026	6.191608355	1.56E‐10	7.768841026	5.860576923	0.012527552	SECRETED_FACTORS	1.254737151	1.325610282	ESCA
CXCL3	8.128645641	4.889910098	9.14E‐83	8.128645641	6.661115385	0.037461614	SECRETED_FACTORS	1.662330284	1.220312991	ESCA
CXCL5	7.430538462	4.732781069	1.99E‐31	7.430538462	4.559953846	0.001561149	SECRETED_FACTORS	1.570015252	1.629520542	ESCA
CXCL6	7.748362564	4.336360895	6.49E‐47	7.748362564	4.690661538	1.02E‐05	SECRETED_FACTORS	1.786835264	1.651869891	ESCA
CXCL8	10.52959385	7.779989041	8.67E‐43	10.52959385	6.636138462	7.46E‐09	SECRETED_FACTORS	1.353420139	1.586704965	ESCA
CXCL9	9.897547692	8.857239179	1.61E‐06	9.897547692	7.860130769	0.003246439	SECRETED_FACTORS	1.11745291	1.259209036	ESCA
DMP1	3.902303077	1.378079634	9.55E‐116	3.902303077	1.283884615	9.10E‐05	ECM_GLYCOPROTEINS	2.831696355	3.039449987	ESCA
DSPP	3.108010256	0.492041358	0	3.108010256	0.758930769	0.000393852	ECM_GLYCOPROTEINS	6.316563035	4.095248714	ESCA
EGFL6	8.462397436	5.7928	1.80E‐32	8.462397436	6.717638462	1.59E‐05	SECRETED_FACTORS	1.460847507	1.259728026	ESCA
ELFN1	7.575115385	6.692110066	1.48E‐10	7.575115385	6.558007692	0.007356338	ECM_AFFILIATED	1.13194722	1.155094007	ESCA
EREG	8.442176923	3.905234524	2.47E‐81	8.442176923	6.499692308	0.021713566	SECRETED_FACTORS	2.161759267	1.298857934	ESCA
F12	8.602102564	7.100190636	1.31E‐16	8.602102564	5.777684615	7.06E‐10	ECM_REGULATORS	1.211531212	1.48884945	ESCA
FGF11	8.306902051	7.804446418	0.001729826	8.306902051	6.633007692	0.004541305	SECRETED_FACTORS	1.064380688	1.252358272	ESCA
FGF19	4.355058462	1.643065402	3.14E‐47	4.355058462	1.608546154	0.009144709	SECRETED_FACTORS	2.650569148	2.70745011	ESCA
FNDC1	9.045342564	8.021472757	5.97E‐06	9.045342564	6.787546154	0.000427981	ECM_GLYCOPROTEINS	1.127641125	1.332638093	ESCA
GPC1	12.90311949	11.63795591	3.29E‐29	12.90311949	11.77865385	0.031875166	ECM_AFFILIATED	1.108710119	1.095466397	ESCA
HAPLN3	8.90456359	8.519183557	0.003439171	8.90456359	7.391823077	9.90E‐06	PROTEOGLYCANS	1.045236733	1.20465053	ESCA
HPSE	9.290810769	7.671407813	1.75E‐47	9.290810769	7.892838462	2.00E‐05	ECM_REGULATORS	1.211095929	1.177119083	ESCA
HTRA3	10.63171897	9.118383418	1.97E‐17	10.63171897	9.672338462	0.033686128	ECM_REGULATORS	1.165965335	1.099188063	ESCA
IBSP	4.902907179	3.204938584	8.29E‐19	4.902907179	0.768992308	6.26E‐10	ECM_GLYCOPROTEINS	1.529797545	6.375755818	ESCA
ITIH6	4.151086154	2.729944452	3.62E‐11	4.151086154	1.619492308	1.15E‐05	ECM_REGULATORS	1.520575318	2.563202143	ESCA
LAMA3	12.86893538	9.61444257	3.57E‐63	12.86893538	11.86246923	0.033773012	BASEMENT_MEMBRANES	1.338500417	1.084844574	ESCA
LAMA3	12.86893538	9.61444257	3.57E‐63	12.86893538	11.86246923	0.033773012	ECM_GLYCOPROTEINS	1.338500417	1.084844574	ESCA
LAMA5	14.04234051	12.30493433	7.92E‐66	14.04234051	13.42252308	0.02035747	ECM_GLYCOPROTEINS	1.141195892	1.046177416	ESCA
LAMA5	14.04234051	12.30493433	7.92E‐66	14.04234051	13.42252308	0.02035747	BASEMENT_MEMBRANES	1.141195892	1.046177416	ESCA
LAMB3	13.83676308	10.59206818	4.34E‐54	13.83676308	11.90557692	0.000136215	ECM_GLYCOPROTEINS	1.306332517	1.162208532	ESCA
LAMB3	13.83676308	10.59206818	4.34E‐54	13.83676308	11.90557692	0.000136215	BASEMENT_MEMBRANES	1.306332517	1.162208532	ESCA
LAMC2	13.7035041	9.831347513	2.12E‐41	13.7035041	11.45524615	1.74E‐05	ECM_GLYCOPROTEINS	1.393858175	1.196264482	ESCA
LAMC2	13.7035041	9.831347513	2.12E‐41	13.7035041	11.45524615	1.74E‐05	BASEMENT_MEMBRANES	1.393858175	1.196264482	ESCA
LAMC3	8.370059487	7.867710874	0.00082982	8.370059487	7.141546154	0.008564238	BASEMENT_MEMBRANES	1.063849399	1.17202344	ESCA
LAMC3	8.370059487	7.867710874	0.00082982	8.370059487	7.141546154	0.008564238	ECM_GLYCOPROTEINS	1.063849399	1.17202344	ESCA
LGALS7	6.538820513	2.682360013	5.61E‐59	6.538820513	3.982892308	0.030853475	ECM_AFFILIATED	2.437711747	1.641726667	ESCA
LGALS8	11.95496564	11.28158572	5.82E‐25	11.95496564	11.44238462	0.005836635	ECM_AFFILIATED	1.05968841	1.044796696	ESCA
LOX	10.65215179	9.477059811	4.20E‐14	10.65215179	9.4727	0.006010146	ECM_REGULATORS	1.123993307	1.124510625	ESCA
LOXL2	11.20392256	10.07428463	1.25E‐18	11.20392256	9.537892308	2.00E‐05	ECM_REGULATORS	1.112130834	1.174674887	ESCA
LUM	13.26252718	11.42934962	1.70E‐15	13.26252718	12.04977692	0.005189877	PROTEOGLYCANS	1.160392115	1.100645038	ESCA
MFAP2	9.897047692	9.073903157	4.66E‐05	9.897047692	7.241015385	2.79E‐07	ECM_GLYCOPROTEINS	1.090715596	1.366803848	ESCA
MMP1	11.52730256	6.627750723	9.65E‐65	11.52730256	7.633846154	2.28E‐07	ECM_REGULATORS	1.739248057	1.510025527	ESCA
MMP10	7.774604615	4.533528019	1.12E‐33	7.774604615	3.959538462	1.76E‐06	ECM_REGULATORS	1.714912665	1.963512841	ESCA
MMP11	11.27450103	9.858270961	1.25E‐11	11.27450103	7.165853846	1.81E‐09	ECM_REGULATORS	1.143659073	1.573364636	ESCA
MMP12	9.635189744	5.270708918	1.28E‐57	9.635189744	5.363907692	9.68E‐10	ECM_REGULATORS	1.828063339	1.796300439	ESCA
MMP13	6.751493846	4.357289753	1.04E‐15	6.751493846	2.191946154	7.79E‐06	ECM_REGULATORS	1.549470939	3.080136724	ESCA
MMP14	13.57414615	12.90987096	2.51E‐07	13.57414615	12.15228462	3.67E‐06	ECM_REGULATORS	1.051454828	1.11700364	ESCA
MMP20	1.108764615	0.592134173	1.54E‐09	1.108764615	0.253861538	0.038620348	ECM_REGULATORS	1.872488814	4.367595903	ESCA
MMP25	7.002941026	6.268618718	1.43E‐11	7.002941026	6.280161538	0.037060066	ECM_REGULATORS	1.117142602	1.115089315	ESCA
MMP3	9.10476359	4.142292602	1.66E‐75	9.10476359	4.870730769	1.40E‐07	ECM_REGULATORS	2.198001074	1.869280817	ESCA
MMP7	9.356091795	8.135262776	4.46E‐05	9.356091795	6.355438462	0.001330112	ECM_REGULATORS	1.150066329	1.472139468	ESCA
MMP8	2.66470359	1.926423533	8.29E‐06	2.66470359	0.760753846	0.001406696	ECM_REGULATORS	1.383238703	3.502714581	ESCA
MMP9	9.930635385	9.293933642	0.002397483	9.930635385	7.024846154	2.28E‐06	ECM_REGULATORS	1.06850724	1.413644536	ESCA
MUC16	6.913934359	5.384185087	9.85E‐07	6.913934359	3.801884615	0.001467491	ECM_AFFILIATED	1.284118998	1.818554496	ESCA
MUCL1	3.480963077	2.692369792	0.001980121	3.480963077	0.808192308	0.001656486	ECM_AFFILIATED	1.292899322	4.307097511	ESCA
NID2	10.12509231	9.115427105	1.32E‐12	10.12509231	8.838846154	0.00323724	ECM_GLYCOPROTEINS	1.110764443	1.145521953	ESCA
NID2	10.12509231	9.115427105	1.32E‐12	10.12509231	8.838846154	0.00323724	BASEMENT_MEMBRANES	1.110764443	1.145521953	ESCA
OGFOD1	10.75158615	10.45417434	2.50E‐16	10.75158615	10.34435385	0.009790388	ECM_REGULATORS	1.028449096	1.039367593	ESCA
PI3	11.93877795	5.438570844	1.08E‐90	11.93877795	8.346023077	0.000658415	ECM_REGULATORS	2.195205007	1.43047507	ESCA
PLAU	11.83188205	10.53550347	1.49E‐16	11.83188205	9.151892308	2.57E‐08	ECM_REGULATORS	1.123048565	1.292834493	ESCA
PLOD3	12.04825077	11.61495715	1.03E‐08	12.04825077	11.00083077	0.000509551	ECM_REGULATORS	1.037304797	1.095212809	ESCA
PLXDC1	9.320161026	8.810221397	9.69E‐07	9.320161026	8.401207692	0.003938519	ECM_AFFILIATED	1.057880456	1.10938348	ESCA
PLXNA1	13.12843641	11.47403255	1.33E‐69	13.12843641	12.34681538	0.012731139	ECM_AFFILIATED	1.144186785	1.063305476	ESCA
PLXNA3	11.76699641	10.69586156	4.89E‐41	11.76699641	11.09333846	0.009156754	ECM_AFFILIATED	1.100144793	1.06072635	ESCA
PODNL1	7.979619487	6.538444441	6.45E‐19	7.979619487	6.157630769	0.000119323	PROTEOGLYCANS	1.220415583	1.295891194	ESCA
PXDN	11.84663179	11.25497626	1.10E‐05	11.84663179	10.61263077	0.002393483	ECM_GLYCOPROTEINS	1.05256835	1.116276638	ESCA
SDC1	14.2739241	12.36422045	6.46E‐23	14.2739241	12.47496154	0.000207311	ECM_AFFILIATED	1.154454028	1.144205861	ESCA
SEMA4B	13.53802	11.79546499	1.81E‐78	13.53802	12.76428462	0.012051994	ECM_AFFILIATED	1.14773093	1.060617215	ESCA
SERPINB2	8.234593846	3.854974139	2.55E‐59	8.234593846	5.588176923	0.015719074	ECM_REGULATORS	2.136095743	1.473574291	ESCA
SERPINB3	9.101648205	3.364342102	2.51E‐66	9.101648205	6.041546154	0.024003919	ECM_REGULATORS	2.705327796	1.506509753	ESCA
SERPINB4	7.289621538	2.728945079	4.75E‐58	7.289621538	4.201607692	0.01293812	ECM_REGULATORS	2.671223249	1.734960061	ESCA
SERPINB5	12.49761179	5.535738191	1.54E‐85	12.49761179	8.564661538	7.67E‐07	ECM_REGULATORS	2.257623349	1.459206734	ESCA
SERPINB7	6.581345641	3.093882334	2.81E‐51	6.581345641	4.2684	0.008356575	ECM_REGULATORS	2.127212651	1.541876497	ESCA
SERPINB9	10.24224923	9.199020844	2.92E‐27	10.24224923	8.871261538	0.000235061	ECM_REGULATORS	1.11340646	1.154542585	ESCA
SERPINE1	12.31690205	10.74768977	1.22E‐21	12.31690205	10.78537692	0.005734948	ECM_REGULATORS	1.146004612	1.142000149	ESCA
SERPINH1	13.038	12.68452609	0.000590143	13.038	11.48388462	2.73E‐06	ECM_REGULATORS	1.027866544	1.135330111	ESCA
SPON2	10.69802564	10.24663644	0.007812454	10.69802564	9.478461538	0.000222126	ECM_GLYCOPROTEINS	1.044052427	1.128666883	ESCA
ST14	13.42460256	11.48217639	2.02E‐25	13.42460256	12.26475385	0.002816678	ECM_REGULATORS	1.169168815	1.094567631	ESCA
SULF1	11.96557436	10.89942983	2.41E‐09	11.96557436	10.37616154	0.001472433	ECM_REGULATORS	1.097816542	1.153179267	ESCA
SULF2	13.03585846	11.71216418	1.86E‐27	13.03585846	11.6123	0.0001348	ECM_REGULATORS	1.113018761	1.122590569	ESCA
TGFBI	12.89621333	12.17238885	6.24E‐07	12.89621333	11.17114615	0.000567278	ECM_GLYCOPROTEINS	1.059464456	1.154421682	ESCA
THBS2	11.80440821	11.11429101	3.80E‐05	11.80440821	10.50054615	0.013137334	ECM_GLYCOPROTEINS	1.062092777	1.12417088	ESCA
TINAG	2.590997949	1.575004602	8.04E‐06	2.590997949	0.832123077	0.022305541	ECM_GLYCOPROTEINS	1.645073255	3.113719617	ESCA
TNC	13.37205436	11.82924378	1.32E‐18	13.37205436	11.92383846	0.030670438	ECM_GLYCOPROTEINS	1.130423432	1.121455511	ESCA
TNFAIP6	7.574409744	6.456752307	1.84E‐09	7.574409744	6.102261538	0.003454241	ECM_GLYCOPROTEINS	1.173099011	1.241246331	ESCA
VCAN	12.25474154	11.6322721	0.000343256	12.25474154	11.09766923	0.019360246	PROTEOGLYCANS	1.053512283	1.104262641	ESCA
WISP1	8.068133846	7.255730357	1.45E‐06	8.068133846	5.837430769	1.85E‐05	ECM_GLYCOPROTEINS	1.111967155	1.382137821	ESCA
WNT10A	8.032941538	5.868206431	1.04E‐26	8.032941538	5.917769231	0.001659691	SECRETED_FACTORS	1.368892119	1.357427305	ESCA
WNT11	6.676541538	5.899689413	6.30E‐06	6.676541538	5.137553846	0.025053523	SECRETED_FACTORS	1.131676783	1.299556508	ESCA
WNT2	6.58204	5.44718666	1.93E‐07	6.58204	3.668392308	5.48E‐07	SECRETED_FACTORS	1.208337516	1.794257388	ESCA
WNT3A	4.873461538	2.892981229	2.60E‐24	4.873461538	2.627853846	0.012568961	SECRETED_FACTORS	1.684581113	1.854540558	ESCA
WNT5A	11.21177846	8.979624458	5.32E‐40	11.21177846	9.713746154	0.001288968	SECRETED_FACTORS	1.248579884	1.154217774	ESCA
WNT7B	9.563474872	7.379284375	1.23E‐16	9.563474872	5.403084615	1.32E‐05	SECRETED_FACTORS	1.295989473	1.770002795	ESCA
VWA9	10.82967846	10.61265181	5.09E‐11	10.82967846	10.46946923	0.015702004	ECM_GLYCOPROTEINS	1.020449804	1.034405682	ESCA
XCL1	5.096330256	4.158361692	1.22E‐10	5.096330256	3.825692308	0.01848279	SECRETED_FACTORS	1.225562044	1.332132813	ESCA
ZPLD1	2.808174359	2.32646436	0.00187849	2.808174359	1.324253846	0.005266199	ECM_GLYCOPROTEINS	1.207056685	2.120571042	ESCA
A2M	14.92080409	14.08456856	3.08E‐09	14.92080409	13.3281	0.000210522	ECM_REGULATORS	1.059372464	1.119499711	GBM
ADAM12	9.689019298	8.54835507	7.31E‐09	9.689019298	7.1656	0.000100881	ECM_REGULATORS	1.133436693	1.352157432	GBM
ADAM17	10.76146491	10.17811342	4.41E‐11	10.76146491	9.79774	2.56E‐05	ECM_REGULATORS	1.057314305	1.09836196	GBM
ADAM9	12.52838187	11.81519477	1.81E‐12	12.52838187	10.89746	1.90E‐05	ECM_REGULATORS	1.060361857	1.149660735	GBM
ADAMTS15	8.277893567	7.764800786	0.005238777	8.277893567	6.15078	0.001365331	ECM_REGULATORS	1.066079323	1.345828264	GBM
ADAMTS6	7.47978538	5.613373369	1.89E‐45	7.47978538	5.10728	1.52E‐06	ECM_REGULATORS	1.33249383	1.464534034	GBM
ADAMTS9	10.04706784	8.96845603	2.24E‐14	10.04706784	8.12938	0.00019715	ECM_REGULATORS	1.120267279	1.235895952	GBM
AEBP1	13.40413743	12.89517578	0.00057708	13.40413743	11.05854	0.000426762	ECM_GLYCOPROTEINS	1.039469152	1.212107333	GBM
ANGPT2	10.3335848	8.578557541	1.76E‐47	10.3335848	6.56438	2.19E‐10	SECRETED_FACTORS	1.204583025	1.574190525	GBM
ANGPTL2	11.48728538	10.30002002	3.45E‐19	11.48728538	9.82668	0.000125598	SECRETED_FACTORS	1.115268257	1.168989463	GBM
ANXA5	14.29945439	13.38816387	3.62E‐30	14.29945439	11.6682	1.81E‐10	ECM_AFFILIATED	1.068066878	1.225506452	GBM
C1QA	12.78696901	11.44298469	7.51E‐23	12.78696901	10.60316	0.000139674	ECM_AFFILIATED	1.117450503	1.205958319	GBM
C1QB	13.47323216	11.57063529	4.30E‐40	13.47323216	11.26478	0.000105875	ECM_AFFILIATED	1.164433225	1.196049294	GBM
C1QC	13.22345439	11.40477196	1.57E‐39	13.22345439	11.12644	0.00012245	ECM_AFFILIATED	1.159466795	1.18847128	GBM
C1QL1	11.10762456	5.470629542	1.55E‐162	11.10762456	9.54586	0.04693223	ECM_AFFILIATED	2.030410664	1.163606481	GBM
C1QTNF1	10.78645556	9.803191698	1.14E‐13	10.78645556	8.39614	9.91E‐05	ECM_AFFILIATED	1.10030038	1.284692199	GBM
C1QTNF5	10.39453275	9.224824415	3.19E‐21	10.39453275	8.31122	4.26E‐06	ECM_AFFILIATED	1.126800065	1.250662688	GBM
CCL25	2.8051	2.245968906	0.006003885	2.8051	1.1001	0.007298855	SECRETED_FACTORS	1.248948724	2.549859104	GBM
CELA1	1.973848538	0.601802042	9.74E‐74	1.973848538	0.3527	0.011197702	ECM_REGULATORS	3.279896709	5.596395061	GBM
CLEC18B	8.844843275	4.291425886	4.03E‐107	8.844843275	6.60962	0.000650599	ECM_AFFILIATED	2.061049989	1.338177274	GBM
CLEC18C	5.896684795	3.336971755	6.26E‐35	5.896684795	3.45574	0.0005729	ECM_AFFILIATED	1.767076627	1.706345036	GBM
CLEC1A	6.488012281	6.256580537	0.043885321	6.488012281	5.20304	0.001325695	ECM_AFFILIATED	1.036990133	1.246965674	GBM
CLEC4A	6.691049123	6.154100306	5.67E‐08	6.691049123	5.20506	0.001450987	ECM_AFFILIATED	1.087250579	1.285489336	GBM
CLEC4E	5.952890058	5.397074257	0.000208283	5.952890058	2.30614	6.31E‐06	ECM_AFFILIATED	1.10298465	2.581322061	GBM
CLEC5A	8.526384211	6.282516645	6.57E‐43	8.526384211	5.01384	1.02E‐05	ECM_AFFILIATED	1.357160624	1.700569665	GBM
COL22A1	8.85425731	6.480732707	9.98E‐29	8.85425731	6.35596	0.002023541	COLLAGENS	1.366243249	1.393063724	GBM
COL28A1	8.27685731	5.407354682	1.81E‐58	8.27685731	6.06172	0.016007492	COLLAGENS	1.530666619	1.36543049	GBM
COL4A6	6.94462807	6.147784938	0.000812358	6.94462807	4.95066	0.013248676	BASEMENT_MEMBRANES	1.129614673	1.40276813	GBM
COL4A6	6.94462807	6.147784938	0.000812358	6.94462807	4.95066	0.013248676	COLLAGENS	1.129614673	1.40276813	GBM
CRISPLD1	11.75843275	7.920171806	1.97E‐108	11.75843275	8.618	1.43E‐08	ECM_GLYCOPROTEINS	1.484618394	1.364403893	GBM
CSF1	11.4924	10.52971149	9.14E‐23	11.4924	10.41772	0.01020349	SECRETED_FACTORS	1.091425915	1.103158849	GBM
CSPG4	12.00906433	10.12697844	3.26E‐34	12.00906433	10.75842	0.011178378	ECM_AFFILIATED	1.18584871	1.116247955	GBM
CTSL	12.24415673	11.89488844	0.000350999	12.24415673	11.04692	0.001114008	ECM_REGULATORS	1.029362889	1.108377423	GBM
CTSO	10.88078129	10.41942741	7.66E‐08	10.88078129	9.74212	0.000409833	ECM_REGULATORS	1.044278237	1.116880236	GBM
DMP1	2.393780702	1.437188155	3.40E‐15	2.393780702	1.19868	0.026714204	ECM_GLYCOPROTEINS	1.665600077	1.997013967	GBM
ECM2	9.647707018	8.074004319	7.23E‐31	9.647707018	7.4039	2.99E‐05	ECM_GLYCOPROTEINS	1.194909816	1.303057445	GBM
EFEMP1	12.94942398	10.3545701	5.10E‐45	12.94942398	10.28012	9.68E‐05	ECM_GLYCOPROTEINS	1.250599866	1.259656889	GBM
EFEMP2	11.61823977	10.48730135	2.81E‐23	11.61823977	9.78854	8.52E‐05	ECM_GLYCOPROTEINS	1.107838841	1.186922643	GBM
ELN	12.09867135	9.960839426	1.91E‐33	12.09867135	9.6098	4.18E‐06	ECM_GLYCOPROTEINS	1.214623671	1.258993043	GBM
EMILIN1	11.02497251	10.71583015	0.03241808	11.02497251	9.33006	0.001857221	ECM_GLYCOPROTEINS	1.028849128	1.181661481	GBM
EMILIN3	9.496962573	4.774837108	2.76E‐135	9.496962573	7.66324	0.047526473	ECM_GLYCOPROTEINS	1.988960536	1.239288157	GBM
EPO	2.917418129	2.129279741	8.99E‐07	2.917418129	1.25194	0.00992709	SECRETED_FACTORS	1.370143186	2.33031785	GBM
F13A1	10.21198889	9.303279016	1.82E‐08	10.21198889	7.60208	0.023026719	ECM_REGULATORS	1.0976763	1.343315104	GBM
FAM20C	12.3022807	10.64280416	6.96E‐56	12.3022807	10.94456	0.008545014	ECM_REGULATORS	1.155924747	1.124054389	GBM
FGF11	10.07708421	7.485597978	9.50E‐56	10.07708421	8.68298	0.001727878	SECRETED_FACTORS	1.346196288	1.160555962	GBM
FREM2	9.408122807	6.572103656	5.81E‐26	9.408122807	7.61154	0.009432587	ECM_AFFILIATED	1.431523801	1.236034075	GBM
GPC2	8.460523977	5.339490218	3.68E‐94	8.460523977	6.59618	0.009484983	ECM_AFFILIATED	1.584519052	1.282639949	GBM
HPSE	8.182471345	7.779119534	0.000808658	8.182471345	6.72414	0.005431225	ECM_REGULATORS	1.051850574	1.216879979	GBM
HYAL2	11.41889766	11.18846337	0.000155815	11.41889766	9.34486	3.84E‐12	ECM_REGULATORS	1.020595705	1.22194422	GBM
IBSP	7.619619298	3.261130655	5.10E‐104	7.619619298	3.27828	0.000281774	ECM_GLYCOPROTEINS	2.336496174	2.32427349	GBM
IGFBP1	5.678107018	2.828676024	2.24E‐27	5.678107018	3.26974	0.000565389	ECM_GLYCOPROTEINS	2.007337344	1.73656224	GBM
IGFBP2	13.51584327	11.64802408	6.91E‐26	13.51584327	8.24424	1.07E‐11	ECM_GLYCOPROTEINS	1.160355025	1.639428653	GBM
IGFBP5	14.81711287	13.33117424	1.14E‐16	14.81711287	13.27962	0.006107684	ECM_GLYCOPROTEINS	1.111463447	1.115778378	GBM
IGFBP7	14.40253801	13.40811877	1.93E‐23	14.40253801	11.66528	8.51E‐08	ECM_GLYCOPROTEINS	1.074165456	1.234650005	GBM
LAMA2	10.24906608	8.543781701	1.17E‐25	10.24906608	9.1419	0.024603957	ECM_GLYCOPROTEINS	1.199593627	1.121108969	GBM
LAMA2	10.24906608	8.543781701	1.17E‐25	10.24906608	9.1419	0.024603957	BASEMENT_MEMBRANES	1.199593627	1.121108969	GBM
LAMA4	11.26409357	10.94833087	0.019152065	11.26409357	9.20852	1.66E‐05	ECM_GLYCOPROTEINS	1.028841172	1.223225184	GBM
LAMA4	11.26409357	10.94833087	0.019152065	11.26409357	9.20852	1.66E‐05	BASEMENT_MEMBRANES	1.028841172	1.223225184	GBM
LAMB4	4.150412281	3.022570295	5.27E‐16	4.150412281	1.17232	4.33E‐08	ECM_GLYCOPROTEINS	1.373140035	3.540340761	GBM
LAMB4	4.150412281	3.022570295	5.27E‐16	4.150412281	1.17232	4.33E‐08	BASEMENT_MEMBRANES	1.373140035	3.540340761	GBM
LAMC3	9.413076608	7.734006658	3.29E‐25	9.413076608	8.37412	0.023318582	ECM_GLYCOPROTEINS	1.217102212	1.124067557	GBM
LAMC3	9.413076608	7.734006658	3.29E‐25	9.413076608	8.37412	0.023318582	BASEMENT_MEMBRANES	1.217102212	1.124067557	GBM
LGALS1	13.43515614	12.75693088	2.57E‐10	13.43515614	11.47842	4.48E‐05	ECM_AFFILIATED	1.053165238	1.170470861	GBM
LOX	10.00684795	9.666983029	0.030015082	10.00684795	6.5775	2.55E‐05	ECM_REGULATORS	1.03515729	1.521375592	GBM
LOXL3	10.0967117	7.745675268	1.19E‐97	10.0967117	7.88156	1.58E‐11	ECM_REGULATORS	1.303528917	1.281054981	GBM
MASP1	10.83901813	6.007358593	3.27E‐79	10.83901813	8.93504	0.007579586	ECM_REGULATORS	1.804290182	1.21309117	GBM
MATN2	11.78138187	10.21987741	1.22E‐28	11.78138187	10.16568	0.000357027	ECM_GLYCOPROTEINS	1.152790919	1.15893692	GBM
MATN3	7.555430409	6.422352037	8.13E‐11	7.555430409	6.55734	0.04471118	ECM_GLYCOPROTEINS	1.176427322	1.152209647	GBM
MFAP3	8.959746784	8.775480752	0.035689467	8.959746784	8.42072	0.045404131	ECM_GLYCOPROTEINS	1.020997828	1.064011959	GBM
MMP25	7.214401754	6.312897651	9.34E‐15	7.214401754	4.7201	4.13E‐05	ECM_REGULATORS	1.142803535	1.528442566	GBM
MMRN1	7.664406433	6.709784938	8.02E‐08	7.664406433	5.85858	0.000337644	ECM_GLYCOPROTEINS	1.142273039	1.308236199	GBM
NGLY1	10.09700409	9.985555438	0.014202023	10.09700409	9.4496	4.04E‐05	ECM_REGULATORS	1.011160987	1.06851127	GBM
NID1	11.75846433	11.42389893	0.005053943	11.75846433	8.65532	2.36E‐09	BASEMENT_MEMBRANES	1.029286446	1.358524506	GBM
NID1	11.75846433	11.42389893	0.005053943	11.75846433	8.65532	2.36E‐09	ECM_GLYCOPROTEINS	1.029286446	1.358524506	GBM
NTN1	11.32829766	8.219197304	2.15E‐69	11.32829766	9.07214	6.07E‐06	ECM_GLYCOPROTEINS	1.378272992	1.24869079	GBM
NTN1	11.32829766	8.219197304	2.15E‐69	11.32829766	9.07214	6.07E‐06	BASEMENT_MEMBRANES	1.378272992	1.24869079	GBM
PLAT	11.39158947	10.87718591	0.001089954	11.39158947	9.59414	0.000458037	ECM_REGULATORS	1.047291971	1.187348681	GBM
PLOD2	11.57145146	11.20386516	0.008848531	11.57145146	9.72598	4.70E‐05	ECM_REGULATORS	1.032808883	1.189746582	GBM
PLXNA3	11.11822047	10.71939606	3.41E‐06	11.11822047	10.17876	0.007993257	ECM_AFFILIATED	1.037205866	1.092296161	GBM
PXDNL	6.287045614	4.518930379	8.02E‐29	6.287045614	4.24882	0.004668019	ECM_GLYCOPROTEINS	1.391268527	1.479715689	GBM
SERPINA3	14.45566374	9.066903829	3.10E‐58	14.45566374	10.92132	7.31E‐06	ECM_REGULATORS	1.594332974	1.323618733	GBM
SERPINA5	7.74141462	6.563903441	8.94E‐05	7.74141462	4.65622	9.07E‐05	ECM_REGULATORS	1.17939191	1.662596402	GBM
SERPINB6	12.22094795	11.89663158	4.42E‐06	12.22094795	10.95826	4.51E‐06	ECM_REGULATORS	1.027261193	1.115227048	GBM
SERPINB8	9.339094152	8.817767763	2.41E‐08	9.339094152	8.17354	0.000325245	ECM_REGULATORS	1.059122264	1.142600899	GBM
SERPINE1	11.93378596	10.86046701	1.82E‐10	11.93378596	8.37998	3.27E‐05	ECM_REGULATORS	1.098828067	1.42408287	GBM
SPARC	16.74061637	15.03396626	8.73E‐45	16.74061637	13.82872	1.18E‐12	ECM_GLYCOPROTEINS	1.113519618	1.210568756	GBM
SPP1	16.22759181	11.86787706	1.85E‐72	16.22759181	13.77804	0.001201029	ECM_GLYCOPROTEINS	1.367354223	1.177786667	GBM
SRGN	11.83501754	10.95284832	2.97E‐14	11.83501754	9.99404	0.000992635	PROTEOGLYCANS	1.080542449	1.184207542	GBM
SRPX	11.16343392	8.003414041	1.91E‐74	11.16343392	8.07598	1.18E‐05	ECM_GLYCOPROTEINS	1.394833987	1.382300838	GBM
SRPX2	9.372615205	7.769879659	3.15E‐20	9.372615205	4.73826	1.76E‐08	ECM_GLYCOPROTEINS	1.206275466	1.978071107	GBM
TGM5	4.991847953	2.902514786	2.84E‐24	4.991847953	1.55432	0.00024444	ECM_REGULATORS	1.719835495	3.211596038	GBM
TIMP4	11.04222105	4.989430644	1.98E‐260	11.04222105	7.32874	3.44E‐07	ECM_REGULATORS	2.213122466	1.506701159	GBM
TNC	14.00795497	11.78978764	7.62E‐33	14.00795497	10.10318	7.00E‐10	ECM_GLYCOPROTEINS	1.188143111	1.386489696	GBM
TNFAIP6	8.519797661	6.560521832	6.10E‐24	8.519797661	6.29632	0.001107522	ECM_GLYCOPROTEINS	1.298646339	1.35313924	GBM
VCAN	12.93575263	11.54805434	1.86E‐14	12.93575263	11.1978	1.04E‐05	PROTEOGLYCANS	1.120167281	1.155204829	GBM
WISP1	7.917148538	7.472480874	0.009447198	7.917148538	5.7609	0.019244273	ECM_GLYCOPROTEINS	1.059507367	1.374290222	GBM
WNT5A	9.941411111	9.054258664	7.64E‐07	9.941411111	8.03454	2.70E‐05	SECRETED_FACTORS	1.097981787	1.237334198	GBM
VWF	12.51642164	12.22619669	0.015786384	12.51642164	11.3773	0.00838525	ECM_GLYCOPROTEINS	1.023737958	1.100122317	GBM
ADAM12	9.948067376	8.350742022	1.05E‐45	9.948067376	6.419404545	2.34E‐28	ECM_REGULATORS	1.191279452	1.549686938	HNSC
ADAM17	10.95340993	10.14128815	5.93E‐62	10.95340993	10.377175	0.000453842	ECM_REGULATORS	1.080080732	1.055529075	HNSC
ADAM19	9.921342199	8.982960699	1.25E‐40	9.921342199	8.620761364	8.28E‐09	ECM_REGULATORS	1.104462385	1.150866122	HNSC
ADAM23	8.840080319	6.703816141	5.92E‐74	8.840080319	7.994961364	0.012746523	ECM_REGULATORS	1.318663897	1.105706446	HNSC
ADAM8	10.0261734	8.674758783	7.23E‐74	10.0261734	8.335984091	1.59E‐16	ECM_REGULATORS	1.155786997	1.202758222	HNSC
ADAM9	12.10201826	11.80565268	1.84E‐07	12.10201826	11.72331364	0.004994061	ECM_REGULATORS	1.025103702	1.032303548	HNSC
ADAMDEC1	6.715496277	6.075688093	1.18E‐07	6.715496277	4.908579545	3.64E‐07	ECM_REGULATORS	1.105306292	1.368113976	HNSC
ADAMTS12	8.898492199	8.012440085	4.44E‐18	8.898492199	5.717672727	7.89E‐24	ECM_REGULATORS	1.110584554	1.556313665	HNSC
ADAMTS14	7.776204965	6.612327525	9.53E‐37	7.776204965	5.892034091	1.66E‐16	ECM_REGULATORS	1.176016302	1.319782752	HNSC
ADAMTS15	8.207466489	7.84373793	0.000346353	8.207466489	7.277186364	0.003149876	ECM_REGULATORS	1.04637184	1.127835138	HNSC
ADAMTS2	10.75396879	9.443182303	2.43E‐48	10.75396879	7.706502273	9.48E‐25	ECM_REGULATORS	1.138807708	1.395440942	HNSC
ADAMTS20	3.076375	1.652162821	1.78E‐46	3.076375	0.291618182	1.48E‐12	ECM_REGULATORS	1.862028948	10.54932508	HNSC
ADAMTS4	9.474466135	9.181597333	0.000378262	9.474466135	8.540547727	3.66E‐05	ECM_REGULATORS	1.031897369	1.109351114	HNSC
AGRN	13.96252376	13.21509687	1.69E‐39	13.96252376	12.43534091	1.06E‐22	ECM_GLYCOPROTEINS	1.056558563	1.12280989	HNSC
AGRN	13.96252376	13.21509687	1.69E‐39	13.96252376	12.43534091	1.06E‐22	BASEMENT_MEMBRANES	1.056558563	1.12280989	HNSC
ANXA10	2.54477234	2.193632586	0.015295502	2.54477234	1.33505	0.000767955	ECM_AFFILIATED	1.160072273	1.906125119	HNSC
ANXA8	13.16645603	4.785109393	0	13.16645603	12.71096364	0.028187346	ECM_AFFILIATED	2.751547551	1.035834607	HNSC
ANXA8L1	12.07652571	4.967643938	0	12.07652571	11.53127273	0.016651098	ECM_AFFILIATED	2.431036898	1.047284718	HNSC
ARTN	7.862509752	5.254881498	1.00E‐176	7.862509752	4.71635	3.59E‐26	SECRETED_FACTORS	1.496229697	1.667075122	HNSC
ASPN	9.140427837	8.403881748	1.73E‐11	9.140427837	7.020922727	3.34E‐11	PROTEOGLYCANS	1.087643557	1.301884124	HNSC
BGN	13.43368511	13.2532102	0.038932474	13.43368511	11.83328182	4.62E‐11	PROTEOGLYCANS	1.013617449	1.135245937	HNSC
BMP1	11.46753635	10.57772517	4.05E‐78	11.46753635	9.818897727	3.24E‐28	ECM_REGULATORS	1.084121223	1.167904653	HNSC
BMP2	9.608940426	7.888544515	2.91E‐61	9.608940426	8.775618182	0.000180573	SECRETED_FACTORS	1.218087875	1.094958808	HNSC
C1QTNF1	10.26840638	9.864086471	3.74E‐08	10.26840638	9.524468182	0.000113333	ECM_AFFILIATED	1.040989088	1.078108109	HNSC
C1QTNF6	10.02811401	9.306514889	5.48E‐34	10.02811401	7.322515909	1.07E‐28	ECM_AFFILIATED	1.077536986	1.369490231	HNSC
CCL11	5.397409574	3.82493177	1.55E‐37	5.397409574	2.269229545	1.57E‐19	SECRETED_FACTORS	1.411112642	2.378520756	HNSC
CCL18	9.035768972	6.932424042	4.52E‐47	9.035768972	7.828165909	0.000196076	SECRETED_FACTORS	1.303406848	1.154263857	HNSC
CCL20	8.126826596	5.783442632	1.80E‐56	8.126826596	6.537947727	1.44E‐05	SECRETED_FACTORS	1.405188417	1.243024101	HNSC
CCL26	4.805993794	3.033188246	2.19E‐97	4.805993794	3.874595455	0.002014565	SECRETED_FACTORS	1.584469346	1.240385958	HNSC
CCL3	7.679767199	7.449845244	0.001895206	7.679767199	6.691304545	1.37E‐05	SECRETED_FACTORS	1.030862648	1.147723459	HNSC
CCL4	7.884945035	7.697607401	0.010304435	7.884945035	7.254159091	0.004721971	SECRETED_FACTORS	1.024337125	1.086955075	HNSC
CCL5	10.41276259	9.278506976	2.45E‐38	10.41276259	9.162879545	2.40E‐06	SECRETED_FACTORS	1.122245488	1.136407233	HNSC
CCL7	3.09194078	2.225775566	4.88E‐22	3.09194078	1.5775	5.00E‐08	SECRETED_FACTORS	1.38915209	1.960025851	HNSC
CD109	12.0543422	9.638371256	1.22E‐182	12.0543422	10.98536591	2.34E‐11	ECM_REGULATORS	1.250661743	1.09730912	HNSC
CLCF1	7.861660106	7.690002013	0.027969312	7.861660106	7.222940909	0.001436758	SECRETED_FACTORS	1.022322243	1.088429243	HNSC
CLEC12A	5.475124823	5.085718143	2.83E‐05	5.475124823	3.7949	8.28E‐10	ECM_AFFILIATED	1.076568671	1.442758656	HNSC
CLEC12B	2.127197695	1.684964628	8.52E‐10	2.127197695	0.923445455	2.03E‐06	ECM_AFFILIATED	1.262458369	2.303544497	HNSC
CLEC2B	9.558077128	8.063107423	9.99E‐115	9.558077128	9.0737	0.017736648	ECM_AFFILIATED	1.185408631	1.053382537	HNSC
CLEC4D	2.632829965	2.265460601	4.06E‐06	2.632829965	1.790034091	0.0001252	ECM_AFFILIATED	1.162161003	1.470826717	HNSC
CLEC6A	1.689381915	1.437028124	0.000207915	1.689381915	0.695747727	7.37E‐06	ECM_AFFILIATED	1.175608109	2.428152977	HNSC
CLEC7A	9.047491844	7.68305222	9.55E‐74	9.047491844	7.725547727	1.04E‐08	ECM_AFFILIATED	1.17759083	1.17111332	HNSC
COL10A1	8.292123582	6.767186112	3.39E‐21	8.292123582	3.586397727	1.49E‐26	COLLAGENS	1.225342919	2.312103735	HNSC
COL11A1	8.577338475	7.421047464	3.83E‐12	8.577338475	4.628520455	7.38E‐16	COLLAGENS	1.155812372	1.853149091	HNSC
COL12A1	12.89354734	11.16124339	2.86E‐53	12.89354734	10.255075	1.51E‐21	COLLAGENS	1.155207076	1.257284548	HNSC
COL13A1	7.113368972	6.322005039	1.00E‐21	7.113368972	4.840290909	6.40E‐29	COLLAGENS	1.1251761	1.469616001	HNSC
COL16A1	11.77041348	10.36012609	4.36E‐61	11.77041348	10.17894091	1.64E‐14	COLLAGENS	1.136126469	1.156349524	HNSC
COL17A1	14.78535408	7.260558424	0	14.78535408	13.81915	0.001286475	COLLAGENS	2.036393513	1.069917765	HNSC
COL1A1	16.26503759	14.59467244	2.55E‐35	16.26503759	12.85541818	1.62E‐23	COLLAGENS	1.114450335	1.265228199	HNSC
COL1A2	15.49162748	14.42088372	3.59E‐20	15.49162748	12.93503864	3.90E‐16	COLLAGENS	1.074249525	1.197648335	HNSC
COL22A1	7.618780851	6.534245331	1.35E‐19	7.618780851	4.991179545	3.54E‐10	COLLAGENS	1.165977166	1.526448965	HNSC
COL24A1	5.590579787	5.304828298	0.001318744	5.590579787	4.103320455	1.28E‐08	COLLAGENS	1.053866303	1.36245264	HNSC
COL27A1	10.6764695	9.516521506	2.20E‐50	10.6764695	8.75675	4.88E‐23	COLLAGENS	1.121887813	1.219227396	HNSC
COL2A1	4.706288121	4.212122029	0.000961517	4.706288121	2.003331818	9.09E‐15	COLLAGENS	1.117319985	2.349230456	HNSC
COL3A1	15.58749362	14.16122497	2.36E‐28	15.58749362	12.74591364	8.53E‐18	COLLAGENS	1.100716474	1.22294047	HNSC
COL4A1	13.46562908	13.20038037	0.001550095	13.46562908	10.77245455	3.34E‐31	COLLAGENS	1.02009402	1.250005653	HNSC
COL4A1	13.46562908	13.20038037	0.001550095	13.46562908	10.77245455	3.34E‐31	BASEMENT_MEMBRANES	1.02009402	1.250005653	HNSC
COL4A2	13.7168477	13.46444425	0.001752434	13.7168477	11.2737	3.45E‐29	COLLAGENS	1.018745923	1.216712144	HNSC
COL4A2	13.7168477	13.46444425	0.001752434	13.7168477	11.2737	3.45E‐29	BASEMENT_MEMBRANES	1.018745923	1.216712144	HNSC
COL4A5	11.00873528	9.093607706	1.20E‐78	11.00873528	9.027431818	1.80E‐19	BASEMENT_MEMBRANES	1.210601517	1.219475871	HNSC
COL4A5	11.00873528	9.093607706	1.20E‐78	11.00873528	9.027431818	1.80E‐19	COLLAGENS	1.210601517	1.219475871	HNSC
COL4A6	9.309090603	5.843072094	7.72E‐163	9.309090603	7.164411364	1.34E‐08	COLLAGENS	1.593184279	1.299351772	HNSC
COL4A6	9.309090603	5.843072094	7.72E‐163	9.309090603	7.164411364	1.34E‐08	BASEMENT_MEMBRANES	1.593184279	1.299351772	HNSC
COL5A1	13.24905248	11.70819783	1.46E‐47	13.24905248	10.263775	3.03E‐23	COLLAGENS	1.131604767	1.290855702	HNSC
COL5A2	12.72768936	11.42975977	5.35E‐41	12.72768936	9.799897727	1.27E‐23	COLLAGENS	1.113557031	1.298757366	HNSC
COL5A3	11.02522979	9.373327384	1.83E‐94	11.02522979	9.206318182	2.11E‐15	COLLAGENS	1.176234365	1.197572099	HNSC
COL6A1	13.86867465	13.21081672	1.27E‐18	13.86867465	11.89552727	1.48E‐15	COLLAGENS	1.049796916	1.165873049	HNSC
COL6A1	13.86867465	13.21081672	1.27E‐18	13.86867465	11.89552727	1.48E‐15	BASEMENT_MEMBRANES	1.049796916	1.165873049	HNSC
COL6A2	14.13536099	13.24389445	1.38E‐23	14.13536099	12.363275	7.22E‐13	COLLAGENS	1.067311511	1.143334674	HNSC
COL6A2	14.13536099	13.24389445	1.38E‐23	14.13536099	12.363275	7.22E‐13	BASEMENT_MEMBRANES	1.067311511	1.143334674	HNSC
COL6A3	13.75072589	12.54847187	1.63E‐23	13.75072589	11.27796818	9.27E‐17	BASEMENT_MEMBRANES	1.095808799	1.219255602	HNSC
COL6A3	13.75072589	12.54847187	1.63E‐23	13.75072589	11.27796818	9.27E‐17	COLLAGENS	1.095808799	1.219255602	HNSC
COL7A1	13.42070461	8.794812919	0	13.42070461	11.14698864	4.35E‐26	COLLAGENS	1.525979544	1.203975804	HNSC
COL8A2	9.681838652	8.872417403	1.37E‐18	9.681838652	8.981990909	0.001004895	COLLAGENS	1.091228942	1.077916773	HNSC
CRELD2	10.58404149	10.36891182	3.54E‐09	10.58404149	10.11055	2.91E‐06	ECM_GLYCOPROTEINS	1.020747565	1.046831428	HNSC
CRISPLD2	10.38468511	10.21860656	0.029887909	10.38468511	9.622375	0.000251088	ECM_GLYCOPROTEINS	1.016252563	1.079222656	HNSC
CRLF3	9.561390957	8.999731443	1.75E‐48	9.561390957	9.312945455	0.013262946	SECRETED_FACTORS	1.062408475	1.026677436	HNSC
CSF2	4.917521631	1.803928526	1.94E‐247	4.917521631	1.779447727	1.20E‐16	SECRETED_FACTORS	2.726006912	2.763510024	HNSC
CSH2	0.50612961	0.354145385	0.000718265	0.50612961	0.027243182	0.005772246	SECRETED_FACTORS	1.429157716	18.57821209	HNSC
CSPG4	11.51334344	10.21595992	8.57E‐50	11.51334344	9.946181818	1.39E‐07	ECM_AFFILIATED	1.126995753	1.157564144	HNSC
CST1	6.577290957	4.974311134	3.28E‐19	6.577290957	4.508120455	0.000403519	ECM_REGULATORS	1.32225162	1.458987404	HNSC
CSTL1	0.795301773	0.531965836	3.24E‐10	0.795301773	0.456052273	0.016950456	ECM_REGULATORS	1.495024153	1.743882929	HNSC
CTHRC1	9.880125887	8.99135062	1.74E‐15	9.880125887	6.681602273	3.89E‐26	ECM_GLYCOPROTEINS	1.098847804	1.478706077	HNSC
CTSB	15.5636984	15.22599296	9.42E‐10	15.5636984	15.11861364	0.000245571	ECM_REGULATORS	1.022179535	1.029439523	HNSC
CTSC	13.31164982	12.06247845	7.12E‐79	13.31164982	12.156625	3.00E‐13	ECM_REGULATORS	1.103558434	1.095011964	HNSC
CTSK	11.05114326	10.316325	4.65E‐16	11.05114326	9.913252273	2.69E‐06	ECM_REGULATORS	1.071228685	1.114784831	HNSC
CTSV	11.08001206	7.038075392	1.51E‐301	11.08001206	9.122595455	2.65E‐15	ECM_REGULATORS	1.574295733	1.21456795	HNSC
CXCL1	10.01229291	6.587876067	1.75E‐132	10.01229291	9.311431818	0.038088185	SECRETED_FACTORS	1.519805899	1.075268885	HNSC
CXCL10	10.17109929	8.216557989	7.63E‐65	10.17109929	7.718206818	8.83E‐09	SECRETED_FACTORS	1.237878355	1.317806005	HNSC
CXCL11	8.059074113	6.317128309	1.18E‐52	8.059074113	5.387018182	3.57E‐09	SECRETED_FACTORS	1.275749632	1.496017619	HNSC
CXCL13	8.683501064	6.126360231	1.29E‐68	8.683501064	5.522095455	4.54E‐19	SECRETED_FACTORS	1.417399685	1.57250108	HNSC
CXCL3	6.127595922	5.265943317	7.62E‐14	6.127595922	5.365513636	0.008202595	SECRETED_FACTORS	1.163627398	1.142033426	HNSC
CXCL5	6.144514184	5.007960057	1.50E‐14	6.144514184	4.388020455	3.53E‐05	SECRETED_FACTORS	1.226949519	1.400292968	HNSC
CXCL8	10.49552943	7.774415085	1.31E‐111	10.49552943	8.950822727	2.29E‐06	SECRETED_FACTORS	1.350008884	1.172577064	HNSC
CXCL9	10.44496365	8.855705986	2.27E‐35	10.44496365	8.271879545	8.54E‐08	SECRETED_FACTORS	1.179461431	1.262707417	HNSC
EGFL6	8.145789539	5.613663158	7.79E‐82	8.145789539	6.792277273	8.94E‐09	SECRETED_FACTORS	1.451064895	1.199272234	HNSC
EGFLAM	7.889874645	7.639742403	0.001291868	7.889874645	7.079447727	2.93E‐05	ECM_GLYCOPROTEINS	1.032740926	1.114476008	HNSC
EGLN3	10.46199149	9.469607858	8.70E‐22	10.46199149	9.636084091	0.00184461	ECM_REGULATORS	1.104796698	1.085709858	HNSC
EPO	2.394135993	2.125263975	0.002913864	2.394135993	1.706686364	0.013060045	SECRETED_FACTORS	1.126512293	1.402797868	HNSC
F12	9.042606915	7.072578026	2.49E‐74	9.042606915	8.526218182	0.004633166	ECM_REGULATORS	1.278544667	1.060564804	HNSC
FBN1	11.47918032	11.2276634	0.001784653	11.47918032	10.79095682	0.012769299	ECM_GLYCOPROTEINS	1.022401537	1.063777801	HNSC
FBN2	8.900113475	7.06951108	8.45E‐61	8.900113475	6.250988636	1.92E‐12	ECM_GLYCOPROTEINS	1.258943281	1.423792938	HNSC
FGF11	9.828681028	7.455610263	1.09E‐139	9.828681028	9.034220455	0.000184517	SECRETED_FACTORS	1.318293296	1.087939029	HNSC
FGF19	2.173263298	1.87229003	0.010612808	2.173263298	0.557827273	0.000101682	SECRETED_FACTORS	1.160751413	3.895943071	HNSC
FNDC1	8.842	8.254219536	1.36E‐05	8.842	6.809625	6.12E‐09	ECM_GLYCOPROTEINS	1.071209696	1.298456229	HNSC
GPC1	13.63316241	11.38650372	3.91E‐255	13.63316241	12.97210909	1.19E‐06	ECM_AFFILIATED	1.197308914	1.050959587	HNSC
GREM1	10.27995904	7.815446474	5.00E‐58	10.27995904	7.713704545	4.19E‐17	ECM_AFFILIATED	1.315338679	1.332687684	HNSC
HAPLN1	5.888536348	5.192622214	1.54E‐07	5.888536348	2.883011364	5.83E‐25	PROTEOGLYCANS	1.134019789	2.042495018	HNSC
HAPLN3	9.942170213	8.387811025	2.97E‐92	9.942170213	9.083365909	1.21E‐07	PROTEOGLYCANS	1.18531166	1.094546924	HNSC
HMSD	4.224640426	2.728630736	1.40E‐69	4.224640426	3.036027273	6.28E‐05	ECM_REGULATORS	1.548263886	1.391502792	HNSC
HSPG2	13.66084131	13.38147567	1.92E‐05	13.66084131	12.84305909	5.53E‐07	BASEMENT_MEMBRANES	1.020877043	1.063675034	HNSC
HSPG2	13.66084131	13.38147567	1.92E‐05	13.66084131	12.84305909	5.53E‐07	PROTEOGLYCANS	1.020877043	1.063675034	HNSC
HTRA1	12.09709929	11.83951613	0.001648197	12.09709929	10.749425	9.10E‐11	ECM_REGULATORS	1.021756224	1.125371756	HNSC
HTRA3	10.29356773	9.168616141	2.76E‐26	10.29356773	8.240006818	3.13E‐13	ECM_REGULATORS	1.122695898	1.249218351	HNSC
IBSP	4.392891489	3.203609632	1.18E‐24	4.392891489	1.263134091	1.03E‐19	ECM_GLYCOPROTEINS	1.371231827	3.4777713	HNSC
IGFBP3	12.74142465	12.2994363	1.22E‐06	12.74142465	11.46306136	1.05E‐07	ECM_GLYCOPROTEINS	1.035935659	1.111520234	HNSC
KCP	6.914541844	5.804015945	3.46E‐28	6.914541844	6.235527273	0.002152512	ECM_GLYCOPROTEINS	1.1913375	1.108894491	HNSC
LAMA1	7.705062234	7.464246593	0.042844921	7.705062234	5.303031818	6.17E‐10	BASEMENT_MEMBRANES	1.032262552	1.452954178	HNSC
LAMA1	7.705062234	7.464246593	0.042844921	7.705062234	5.303031818	6.17E‐10	ECM_GLYCOPROTEINS	1.032262552	1.452954178	HNSC
LAMA3	13.33518741	9.549523324	3.57E‐248	13.33518741	11.13958182	7.59E‐16	BASEMENT_MEMBRANES	1.396424404	1.197099463	HNSC
LAMA3	13.33518741	9.549523324	3.57E‐248	13.33518741	11.13958182	7.59E‐16	ECM_GLYCOPROTEINS	1.396424404	1.197099463	HNSC
LAMA5	12.86174521	12.24232562	2.69E‐23	12.86174521	12.09035909	1.31E‐10	ECM_GLYCOPROTEINS	1.050596562	1.063801754	HNSC
LAMA5	12.86174521	12.24232562	2.69E‐23	12.86174521	12.09035909	1.31E‐10	BASEMENT_MEMBRANES	1.050596562	1.063801754	HNSC
LAMB1	12.51245621	12.20358609	2.34E‐05	12.51245621	11.19618636	4.26E‐17	ECM_GLYCOPROTEINS	1.025309783	1.117564124	HNSC
LAMB1	12.51245621	12.20358609	2.34E‐05	12.51245621	11.19618636	4.26E‐17	BASEMENT_MEMBRANES	1.025309783	1.117564124	HNSC
LAMB3	14.67629291	10.41794833	1.96E‐277	14.67629291	13.03279773	2.30E‐15	ECM_GLYCOPROTEINS	1.408750786	1.126104557	HNSC
LAMB3	14.67629291	10.41794833	1.96E‐277	14.67629291	13.03279773	2.30E‐15	BASEMENT_MEMBRANES	1.408750786	1.126104557	HNSC
LAMC1	12.95617128	12.82066114	0.019953475	12.95617128	11.89305682	1.51E‐13	BASEMENT_MEMBRANES	1.010569668	1.089389505	HNSC
LAMC1	12.95617128	12.82066114	0.019953475	12.95617128	11.89305682	1.51E‐13	ECM_GLYCOPROTEINS	1.010569668	1.089389505	HNSC
LAMC2	14.71451206	9.673943753	1.30E‐198	14.71451206	11.42653636	3.18E‐26	ECM_GLYCOPROTEINS	1.521045856	1.287749112	HNSC
LAMC2	14.71451206	9.673943753	1.30E‐198	14.71451206	11.42653636	3.18E‐26	BASEMENT_MEMBRANES	1.521045856	1.287749112	HNSC
LGALS1	13.23956294	12.66720456	9.28E‐21	13.23956294	11.61540455	6.15E‐14	ECM_AFFILIATED	1.045184269	1.139827967	HNSC
LOX	10.29464043	9.47525591	5.32E‐19	10.29464043	8.968677273	5.47E‐08	ECM_REGULATORS	1.086476241	1.14784378	HNSC
LOXL1	9.525580851	9.174167468	5.06E‐05	9.525580851	8.799395455	0.000308855	ECM_REGULATORS	1.038304662	1.082526737	HNSC
LOXL2	10.87377535	10.13900373	8.16E‐22	10.87377535	7.924936364	1.03E‐29	ECM_REGULATORS	1.072469805	1.372096236	HNSC
LTBP1	12.13962039	10.73405085	2.57E‐81	12.13962039	10.62178409	5.42E‐11	ECM_GLYCOPROTEINS	1.13094493	1.142898433	HNSC
LTBP2	12.01934007	11.21481983	2.12E‐21	12.01934007	11.17380227	7.87E‐06	ECM_GLYCOPROTEINS	1.071737242	1.075671448	HNSC
LUM	12.83399504	11.49733654	3.87E‐22	12.83399504	10.91654318	2.93E‐13	PROTEOGLYCANS	1.1162581	1.175646431	HNSC
MFAP1	10.56507872	10.35962327	6.98E‐21	10.56507872	10.41875227	0.010646991	ECM_GLYCOPROTEINS	1.019832329	1.014044527	HNSC
MFAP2	10.90941702	8.904379745	2.70E‐64	10.90941702	7.977972727	4.73E‐30	ECM_GLYCOPROTEINS	1.225174278	1.367442256	HNSC
MMP1	12.68449504	6.509346419	9.05E‐286	12.68449504	7.607865909	2.10E‐26	ECM_REGULATORS	1.948658777	1.667286883	HNSC
MMP10	10.23030355	4.176157259	0	10.23030355	6.923118182	1.51E‐11	ECM_REGULATORS	2.449693082	1.477701706	HNSC
MMP11	11.05668812	9.817103461	1.50E‐23	11.05668812	6.673270455	6.14E‐30	ECM_REGULATORS	1.126267861	1.656861983	HNSC
MMP12	10.06848564	5.248954386	7.94E‐187	10.06848564	6.373284091	6.33E‐27	ECM_REGULATORS	1.918188823	1.579795517	HNSC
MMP13	9.423479078	3.879871474	1.96E‐236	9.423479078	4.072188636	7.78E‐21	ECM_REGULATORS	2.428812176	2.314106717	HNSC
MMP14	14.19266507	12.80056123	8.42E‐76	14.19266507	12.78506591	8.69E‐22	ECM_REGULATORS	1.108753344	1.110097138	HNSC
MMP17	7.641632624	6.561373182	7.99E‐27	7.641632624	6.440379545	6.47E‐09	ECM_REGULATORS	1.164639232	1.186518989	HNSC
MMP19	8.607979078	7.869768524	7.14E‐23	8.607979078	7.177961364	2.95E‐12	ECM_REGULATORS	1.093803338	1.199223379	HNSC
MMP2	12.99935195	12.20524881	1.55E‐19	12.99935195	11.67833182	2.58E‐07	ECM_REGULATORS	1.065062429	1.113117195	HNSC
MMP25	7.006467021	6.273813703	2.17E‐29	7.006467021	6.292288636	0.000270202	ECM_REGULATORS	1.116779578	1.113500576	HNSC
MMP28	9.381712943	6.980837886	1.72E‐147	9.381712943	8.479990909	0.001574075	ECM_REGULATORS	1.343923623	1.10633526	HNSC
MMP3	10.09752518	4.050837788	5.36E‐304	10.09752518	6.433013636	7.50E‐15	ECM_REGULATORS	2.49270045	1.569641501	HNSC
MMP7	9.027723404	8.186261406	2.85E‐06	9.027723404	7.051911364	1.28E‐05	ECM_REGULATORS	1.102789534	1.280181066	HNSC
MMP8	2.558814539	2.003374782	3.55E‐08	2.558814539	0.998368182	5.69E‐07	ECM_REGULATORS	1.277252046	2.562996884	HNSC
MMP9	11.62381312	9.218202699	1.34E‐85	11.62381312	7.799352273	4.13E‐29	ECM_REGULATORS	1.260963064	1.490356213	HNSC
MXRA5	11.9320406	10.96681191	6.89E‐18	11.9320406	11.27	0.008792321	ECM_GLYCOPROTEINS	1.088013609	1.05874362	HNSC
NELL2	10.07812039	7.786844362	5.96E‐86	10.07812039	7.361497727	1.34E‐13	ECM_GLYCOPROTEINS	1.294249624	1.369031244	HNSC
NPNT	10.70802979	10.23714763	6.68E‐05	10.70802979	9.329920455	3.13E‐10	ECM_GLYCOPROTEINS	1.045997399	1.147708583	HNSC
NPNT	10.70802979	10.23714763	6.68E‐05	10.70802979	9.329920455	3.13E‐10	BASEMENT_MEMBRANES	1.045997399	1.147708583	HNSC
P4HA2	11.68479043	10.62915453	9.97E‐63	11.68479043	10.56820455	1.18E‐13	ECM_REGULATORS	1.099315133	1.105655211	HNSC
PAPLN	9.446656738	9.232874075	0.005014819	9.446656738	8.482959091	8.09E‐07	ECM_GLYCOPROTEINS	1.023154509	1.113603948	HNSC
PAPLN	9.446656738	9.232874075	0.005014819	9.446656738	8.482959091	8.09E‐07	BASEMENT_MEMBRANES	1.023154509	1.113603948	HNSC
PLAU	12.92889716	10.34115838	5.05E‐183	12.92889716	10.50826136	3.43E‐25	ECM_REGULATORS	1.250236839	1.2303555	HNSC
PLXNA1	12.77613812	11.39477878	6.11E‐139	12.77613812	11.51009091	5.86E‐23	ECM_AFFILIATED	1.121227395	1.109994545	HNSC
PLXNB2	13.8183516	13.65677356	2.54E‐05	13.8183516	13.61067273	0.029434193	ECM_AFFILIATED	1.011831347	1.015258531	HNSC
PLXNB3	9.12092039	8.229032259	7.74E‐15	9.12092039	8.265372727	1.16E‐07	ECM_AFFILIATED	1.108383113	1.103509871	HNSC
PODNL1	8.254925355	6.502546702	7.54E‐75	8.254925355	7.558140909	0.000436448	PROTEOGLYCANS	1.269491129	1.092189925	HNSC
POSTN	12.17274202	10.82205528	1.15E‐18	12.17274202	9.266120455	1.64E‐16	ECM_GLYCOPROTEINS	1.124808709	1.313682687	HNSC
SDC1	15.40230408	12.08857194	1.92E‐204	15.40230408	14.80989318	0.000106916	ECM_AFFILIATED	1.274121058	1.040001024	HNSC
SEMA3C	11.11344663	9.935833391	3.90E‐25	11.11344663	10.06454091	3.30E‐05	ECM_AFFILIATED	1.118521838	1.10421794	HNSC
SEMA4B	13.2726672	11.68045987	3.01E‐203	13.2726672	12.86804318	0.004110259	ECM_AFFILIATED	1.136313753	1.031444098	HNSC
SEMA7A	9.143028191	8.367978994	2.34E‐27	9.143028191	8.04295	6.16E‐11	ECM_AFFILIATED	1.092620834	1.136775461	HNSC
SERPINA9	2.749595745	1.30724655	1.30E‐72	2.749595745	0.999440909	3.83E‐07	ECM_REGULATORS	2.103349016	2.751133879	HNSC
SERPINB7	8.374102837	2.707530387	0	8.374102837	7.466768182	0.009968649	ECM_REGULATORS	3.092893389	1.121516382	HNSC
SERPINE1	12.7405383	10.57539853	4.26E‐112	12.7405383	9.908793182	3.18E‐19	ECM_REGULATORS	1.204733634	1.285781029	HNSC
SERPINE2	11.3924789	10.83624116	2.42E‐08	11.3924789	10.39336591	0.000125248	ECM_REGULATORS	1.051331244	1.096129877	HNSC
SERPINH1	13.20814628	12.63826873	8.31E‐21	13.20814628	11.16637955	1.91E‐27	ECM_REGULATORS	1.045091425	1.182849483	HNSC
SPON2	11.01452234	10.30146379	1.29E‐12	11.01452234	10.29451136	0.000431021	ECM_GLYCOPROTEINS	1.069219148	1.069941248	HNSC
SULF1	11.33008014	11.06337253	0.0128019	11.33008014	9.711231818	4.44E‐09	ECM_REGULATORS	1.024107261	1.166698556	HNSC
SULF2	13.04080142	11.77359221	4.14E‐73	13.04080142	12.10724773	6.80E‐06	ECM_REGULATORS	1.107631485	1.077107012	HNSC
TGFBI	14.05956844	12.19407224	3.39E‐103	14.05956844	11.25018409	1.31E‐21	ECM_GLYCOPROTEINS	1.152983857	1.249718967	HNSC
TGM4	3.408146454	1.955925218	1.67E‐44	3.408146454	2.311361364	1.60E‐06	ECM_REGULATORS	1.742472781	1.47451909	HNSC
THBS2	11.90535124	11.14111553	2.13E‐14	11.90535124	10.28936136	1.42E‐08	ECM_GLYCOPROTEINS	1.068595977	1.157054439	HNSC
TINAGL1	11.080425	10.43268998	5.39E‐14	11.080425	9.852768182	4.88E‐08	ECM_GLYCOPROTEINS	1.062087058	1.124600193	HNSC
TNC	14.30787305	11.74784416	9.39E‐139	14.30787305	12.53642273	1.05E‐09	ECM_GLYCOPROTEINS	1.217914782	1.141304291	HNSC
TNFAIP6	7.613089894	6.48153929	8.80E‐25	7.613089894	6.1573	2.38E‐08	ECM_GLYCOPROTEINS	1.174580536	1.23643316	HNSC
TSKU	11.90481312	10.73257483	2.85E‐53	11.90481312	11.61267727	0.012422396	ECM_GLYCOPROTEINS	1.109222467	1.025156632	HNSC
WISP1	8.281605142	7.293077917	7.09E‐23	8.281605142	5.257627273	1.10E‐25	ECM_GLYCOPROTEINS	1.135543215	1.575160184	HNSC
WISP3	5.01121117	4.005596049	7.55E‐29	5.01121117	3.625781818	0.000628306	ECM_GLYCOPROTEINS	1.251052555	1.382104997	HNSC
WNT10A	8.857202837	5.674497355	1.15E‐162	8.857202837	7.922647727	0.001863564	SECRETED_FACTORS	1.560878838	1.117959947	HNSC
WNT10B	5.586805496	4.127468111	5.80E‐69	5.586805496	5.049140909	0.031350554	SECRETED_FACTORS	1.35356721	1.10648635	HNSC
WNT2	6.210688121	5.484353537	3.34E‐08	6.210688121	3.074609091	3.50E‐17	SECRETED_FACTORS	1.132437593	2.019992766	HNSC
WNT2B	8.482610993	7.515716369	4.57E‐40	8.482610993	7.712663636	0.002328686	SECRETED_FACTORS	1.128649696	1.099828982	HNSC
WNT3A	7.17197766	2.46023867	0	7.17197766	6.539538636	0.012500959	SECRETED_FACTORS	2.915155244	1.096710037	HNSC
WNT7A	7.420093972	3.42596503	1.87E‐167	7.420093972	5.332127273	1.67E‐07	SECRETED_FACTORS	2.165840546	1.391582307	HNSC
WNT7B	11.18605248	6.71497389	3.44E‐185	11.18605248	9.545902273	3.29E‐14	SECRETED_FACTORS	1.665837078	1.171817201	HNSC
XCL1	5.053192199	4.009227797	4.28E‐34	5.053192199	3.732634091	1.13E‐07	SECRETED_FACTORS	1.260390393	1.353787185	HNSC
ZP3	8.373817553	7.723563354	1.13E‐23	8.373817553	7.464363636	1.66E‐07	ECM_GLYCOPROTEINS	1.084190958	1.121839444	HNSC
ZP4	1.205608511	0.317821985	2.47E‐87	1.205608511	0.260545455	3.44E‐05	ECM_GLYCOPROTEINS	3.793345227	4.627248296	HNSC
ADAM2	4.082815385	0.556721136	5.39E‐105	4.082815385	1.313852	3.68E‐05	ECM_REGULATORS	7.333681301	3.107515447	KICH
ADAMTSL1	10.45967363	6.85884034	1.05E‐64	10.45967363	8.640016	0.001427815	ECM_REGULATORS	1.524991559	1.210608132	KICH
AMBN	0.737930769	0.363815372	0.000581757	0.737930769	0.225992	0.001785494	ECM_GLYCOPROTEINS	2.028311135	3.265295981	KICH
ANGPT1	10.58045165	7.036744816	1.62E‐62	10.58045165	9.336088	0.000260589	SECRETED_FACTORS	1.503600304	1.133285338	KICH
CCBE1	9.417736264	4.770810695	3.07E‐70	9.417736264	7.967592	0.000863116	SECRETED_FACTORS	1.974032689	1.182005337	KICH
COCH	7.982751648	6.597409565	1.59E‐07	7.982751648	6.509388	0.008609444	ECM_GLYCOPROTEINS	1.209982732	1.22634442	KICH
CTSA	13.80329121	12.75228011	1.41E‐26	13.80329121	13.024148	7.14E‐06	ECM_REGULATORS	1.082417504	1.05982297	KICH
CTSD	17.0778033	15.04259047	6.83E‐80	17.0778033	15.668436	2.48E‐09	ECM_REGULATORS	1.135296699	1.089949456	KICH
EDA	9.3144	7.1486447	4.82E‐29	9.3144	8.330912	0.000247674	SECRETED_FACTORS	1.302960266	1.118052861	KICH
EGLN2	11.86002967	11.46866805	2.22E‐08	11.86002967	11.25576	2.19E‐06	ECM_REGULATORS	1.034124418	1.053685373	KICH
ELSPBP1	1.735616484	0.400242473	2.00E‐28	1.735616484	0.644264	0.022405719	ECM_GLYCOPROTEINS	4.336412556	2.693952298	KICH
ESM1	9.752767033	7.370375887	1.88E‐23	9.752767033	8.584032	0.000567929	PROTEOGLYCANS	1.323238758	1.136152222	KICH
F7	5.671462637	3.953165836	9.00E‐08	5.671462637	4.243908	0.00187656	ECM_REGULATORS	1.434663475	1.336377376	KICH
FBN3	9.929897802	4.399688545	7.07E‐53	9.929897802	7.456724	0.000142475	ECM_GLYCOPROTEINS	2.256954714	1.331670289	KICH
FGF13	9.153572527	7.191609269	2.74E‐16	9.153572527	8.092036	0.000326565	SECRETED_FACTORS	1.272812827	1.131182873	KICH
FGF14	8.339159341	5.464790762	3.30E‐27	8.339159341	6.307288	0.0009575	SECRETED_FACTORS	1.525979622	1.322146593	KICH
GAS6	13.99842637	11.70844753	9.08E‐50	13.99842637	13.270436	4.68E‐05	ECM_GLYCOPROTEINS	1.195583474	1.05485806	KICH
GLDN	8.507069231	6.26903598	1.41E‐21	8.507069231	5.056184	5.50E‐06	ECM_GLYCOPROTEINS	1.356997991	1.682507842	KICH
ITIH1	3.240041758	2.262396326	0.005539042	3.240041758	1.097	4.62E‐06	ECM_REGULATORS	1.43212828	2.953547637	KICH
LAMA5	12.92159341	12.27180755	2.20E‐05	12.92159341	12.517688	0.024712695	ECM_GLYCOPROTEINS	1.052949482	1.032266774	KICH
LAMA5	12.92159341	12.27180755	2.20E‐05	12.92159341	12.517688	0.024712695	BASEMENT_MEMBRANES	1.052949482	1.032266774	KICH
LAMB4	8.088335165	2.812860536	2.10E‐200	8.088335165	6.927324	0.023507155	ECM_GLYCOPROTEINS	2.875483893	1.167598796	KICH
LAMB4	8.088335165	2.812860536	2.10E‐200	8.088335165	6.927324	0.023507155	BASEMENT_MEMBRANES	2.875483893	1.167598796	KICH
LGALS3	14.31726374	12.37218833	7.24E‐26	14.31726374	12.24306	1.75E‐09	ECM_AFFILIATED	1.15721353	1.169418735	KICH
LMAN1	13.23705604	12.33211867	8.96E‐26	13.23705604	12.767116	0.006457524	ECM_AFFILIATED	1.073380528	1.03680863	KICH
MEPE	1.693049451	1.017366121	3.39E‐05	1.693049451	0.576976	0.000549147	ECM_GLYCOPROTEINS	1.664149626	2.93434987	KICH
MMP15	11.55500769	10.78826829	2.58E‐06	11.55500769	10.702056	0.000259217	ECM_REGULATORS	1.071071592	1.079699797	KICH
MMP24	11.26327582	6.583126742	8.91E‐89	11.26327582	9.643124	3.94E‐05	ECM_REGULATORS	1.710931031	1.168011095	KICH
MMP26	2.326157143	0.445473057	8.39E‐36	2.326157143	0.384288	0.000184698	ECM_REGULATORS	5.221768419	6.053161022	KICH
MUC20	14.11225495	8.917898849	2.07E‐77	14.11225495	12.263312	0.00083432	ECM_AFFILIATED	1.582464119	1.150770277	KICH
MUCL1	3.848931868	2.809124356	0.004956504	3.848931868	1.76462	0.003099099	ECM_AFFILIATED	1.370153607	2.181167542	KICH
NTN1	11.17801758	8.63186912	2.03E‐25	11.17801758	8.423124	5.74E‐10	ECM_GLYCOPROTEINS	1.294970698	1.327063164	KICH
NTN1	11.17801758	8.63186912	2.03E‐25	11.17801758	8.423124	5.74E‐10	BASEMENT_MEMBRANES	1.294970698	1.327063164	KICH
NTN3	2.76332967	2.20448523	0.001396752	2.76332967	1.88634	0.014367241	ECM_GLYCOPROTEINS	1.253503372	1.464916012	KICH
NTN3	2.76332967	2.20448523	0.001396752	2.76332967	1.88634	0.014367241	BASEMENT_MEMBRANES	1.253503372	1.464916012	KICH
OGFOD2	9.536465934	9.056172382	6.57E‐12	9.536465934	9.146448	0.000325649	ECM_REGULATORS	1.053034939	1.042641464	KICH
PRSS1	3.109471429	2.259461729	0.013080291	3.109471429	0.582472	6.17E‐05	ECM_REGULATORS	1.376200087	5.338404985	KICH
SDC4	14.98805824	12.74528157	5.19E‐34	14.98805824	14.201924	1.60E‐05	ECM_AFFILIATED	1.175969174	1.055354066	KICH
SEMA3C	11.78956264	10.13217717	2.59E‐09	11.78956264	10.273432	0.000409658	ECM_AFFILIATED	1.163576439	1.147577814	KICH
SEMA3F	11.99166923	10.55298595	1.50E‐13	11.99166923	11.052212	0.00018665	ECM_AFFILIATED	1.136329499	1.085001738	KICH
SEMA6B	9.723021978	8.737020281	1.86E‐10	9.723021978	8.978488	0.042820798	ECM_AFFILIATED	1.112853314	1.082924205	KICH
SERPINI1	10.6349	7.887681936	8.00E‐58	10.6349	9.182568	3.81E‐06	ECM_REGULATORS	1.348292196	1.158161856	KICH
SFTPB	8.603405495	4.253465498	1.17E‐14	8.603405495	4.432088	4.40E‐07	ECM_AFFILIATED	2.022681387	1.941163058	KICH
SLIT2	11.10335934	8.224947487	2.04E‐35	11.10335934	8.929716	2.30E‐05	ECM_GLYCOPROTEINS	1.349961122	1.24341685	KICH
SMOC1	9.778545055	7.171748427	3.49E‐13	9.778545055	7.537304	0.000893658	ECM_GLYCOPROTEINS	1.363481326	1.297353146	KICH
SPARCL1	14.29788791	12.32108392	6.97E‐17	14.29788791	12.616812	0.000179104	ECM_GLYCOPROTEINS	1.160440754	1.133240942	KICH
ST14	13.92157582	11.7281401	2.62E‐15	13.92157582	12.955956	0.000117234	ECM_REGULATORS	1.187023322	1.074530959	KICH
WFIKKN1	6.769836264	4.942840678	4.07E‐27	6.769836264	6.055988	0.019976603	SECRETED_FACTORS	1.369624616	1.117874782	KICH
VWF	12.76904176	12.07067299	2.41E‐06	12.76904176	11.383168	4.30E‐05	ECM_GLYCOPROTEINS	1.057856655	1.121747633	KICH
A2M	15.70100149	14.02514141	5.57E‐110	15.70100149	15.48531111	0.035654791	ECM_REGULATORS	1.11948971	1.013928708	KIRC
ACAN	9.72783466	6.316032264	1.80E‐263	9.72783466	7.435811111	7.22E‐21	PROTEOGLYCANS	1.540181281	1.308241228	KIRC
ADAM18	3.200157877	0.293273311	0	3.200157877	0.136519444	1.52E‐20	ECM_REGULATORS	10.91186194	23.44104087	KIRC
ADAM28	9.036876285	7.966519172	1.62E‐38	9.036876285	7.827138889	1.86E‐16	ECM_REGULATORS	1.134356937	1.154556782	KIRC
ADAM9	12.57898557	11.75748795	1.65E‐51	12.57898557	12.29076806	0.00220817	ECM_REGULATORS	1.069870165	1.023449919	KIRC
ADAMTS10	8.550409453	7.606247466	1.91E‐49	8.550409453	6.801998611	7.70E‐22	ECM_REGULATORS	1.124129801	1.257043693	KIRC
ADAMTS18	5.619278441	3.755358034	1.45E‐82	5.619278441	4.660552778	5.63E‐07	ECM_REGULATORS	1.496336272	1.205710719	KIRC
ADAMTS4	10.82078358	9.142641237	1.73E‐106	10.82078358	8.412451389	9.53E‐26	ECM_REGULATORS	1.183551153	1.286281856	KIRC
ADAMTS5	10.12485904	7.573374989	6.80E‐229	10.12485904	9.530538889	4.03E‐06	ECM_REGULATORS	1.336901851	1.062359553	KIRC
ADAMTS7	8.48764461	8.054007021	2.49E‐11	8.48764461	6.316693056	3.87E‐40	ECM_REGULATORS	1.053841223	1.343684826	KIRC
ADAMTSL4	9.131905307	8.831679561	7.65E‐05	9.131905307	7.438222222	3.23E‐24	ECM_REGULATORS	1.033994185	1.227699984	KIRC
AGRN	14.00731376	13.21223926	1.39E‐48	14.00731376	13.79238889	0.02006401	BASEMENT_MEMBRANES	1.06017712	1.015582861	KIRC
AGRN	14.00731376	13.21223926	1.39E‐48	14.00731376	13.79238889	0.02006401	ECM_GLYCOPROTEINS	1.06017712	1.015582861	KIRC
AGT	11.19882537	8.26131118	2.90E‐86	11.19882537	9.989651389	1.11E‐07	ECM_REGULATORS	1.355574815	1.121042661	KIRC
ANGPT2	11.42097861	8.447859692	0	11.42097861	8.524740278	3.74E‐39	SECRETED_FACTORS	1.351937535	1.339745052	KIRC
ANGPT4	4.893195688	2.985718317	6.32E‐122	4.893195688	4.170411111	9.07E‐05	SECRETED_FACTORS	1.638867156	1.173312548	KIRC
ANGPTL2	11.33397944	10.42380202	6.24E‐35	11.33397944	10.09700556	1.85E‐16	SECRETED_FACTORS	1.087317221	1.122508983	KIRC
ANGPTL4	13.67519701	9.073770735	0	13.67519701	8.673445833	9.46E‐49	SECRETED_FACTORS	1.50711291	1.576674055	KIRC
ANXA13	8.106730182	3.573841375	2.63E‐254	8.106730182	6.476006944	2.28E‐06	ECM_AFFILIATED	2.268351987	1.251809989	KIRC
ANXA4	14.43841128	11.74772896	0	14.43841128	12.88178333	1.29E‐35	ECM_AFFILIATED	1.229038508	1.120839476	KIRC
ANXA5	13.85351526	13.35401873	4.38E‐30	13.85351526	13.39930139	3.69E‐16	ECM_AFFILIATED	1.037404211	1.033898325	KIRC
ANXA6	12.77003367	12.23624529	1.45E‐24	12.77003367	12.48158194	6.93E‐05	ECM_AFFILIATED	1.043623543	1.023110189	KIRC
BDNF	6.437959701	5.149569943	1.30E‐48	6.437959701	5.1248875	1.76E‐09	SECRETED_FACTORS	1.250193661	1.256214834	KIRC
BGN	14.6958325	13.16003454	1.95E‐75	14.6958325	13.89452361	6.82E‐07	PROTEOGLYCANS	1.116701666	1.057670843	KIRC
BMP2	9.390164179	7.930017789	8.09E‐47	9.390164179	8.684381944	1.13E‐07	SECRETED_FACTORS	1.184129018	1.081270289	KIRC
C1QA	12.37058905	11.42867589	1.21E‐37	12.37058905	9.954880556	1.74E‐36	ECM_AFFILIATED	1.082416649	1.242665744	KIRC
C1QB	12.47623002	11.59366766	5.00E‐30	12.47623002	9.824451389	1.57E‐38	ECM_AFFILIATED	1.076124517	1.269916204	KIRC
C1QC	12.22649685	11.43836338	5.25E‐26	12.22649685	9.682797222	1.92E‐37	ECM_AFFILIATED	1.068902643	1.262702974	KIRC
C1QL1	7.913460697	5.832533995	1.32E‐59	7.913460697	4.984013889	2.08E‐15	ECM_AFFILIATED	1.356779181	1.587768588	KIRC
C1QL4	5.976339801	3.416379244	9.45E‐108	5.976339801	4.105866667	1.95E‐08	ECM_AFFILIATED	1.749319784	1.4555611	KIRC
C1QTNF1	10.57609784	9.796196717	1.38E‐27	10.57609784	9.7274625	1.50E‐07	ECM_AFFILIATED	1.079612645	1.087241184	KIRC
C1QTNF5	10.41621177	9.229578758	2.06E‐67	10.41621177	9.720984722	2.88E‐09	ECM_AFFILIATED	1.128568491	1.071518171	KIRC
CBLN3	7.894085738	6.674096505	4.25E‐123	7.894085738	6.601611111	6.88E‐22	SECRETED_FACTORS	1.182794665	1.195781697	KIRC
CBLN4	6.144408955	3.16523712	2.52E‐171	6.144408955	4.858958333	1.14E‐07	SECRETED_FACTORS	1.941216004	1.264552716	KIRC
CCL15	6.716117579	2.358480184	1.45E‐219	6.716117579	5.998088889	0.009232839	SECRETED_FACTORS	2.847646389	1.119709578	KIRC
CCL20	7.643207463	5.937788081	1.91E‐32	7.643207463	5.1621125	9.42E‐15	SECRETED_FACTORS	1.287214592	1.480635585	KIRC
CCL28	9.394191045	7.846971484	3.40E‐55	9.394191045	8.237198611	9.50E‐09	SECRETED_FACTORS	1.197174103	1.140459456	KIRC
CCL3	7.775709121	7.442840382	3.78E‐06	7.775709121	6.108431944	2.47E‐16	SECRETED_FACTORS	1.044723348	1.272946837	KIRC
CCL3L3	5.880202819	5.502708425	2.98E‐06	5.880202819	4.569527778	9.90E‐08	SECRETED_FACTORS	1.068601562	1.286829429	KIRC
CCL4	8.653224046	7.664904751	7.20E‐44	8.653224046	6.309963889	3.95E‐31	SECRETED_FACTORS	1.128940845	1.371358727	KIRC
CCL4L2	7.182091874	6.474404508	4.96E‐18	7.182091874	5.100302778	1.58E‐16	SECRETED_FACTORS	1.109305399	1.408169708	KIRC
CCL5	10.46199353	9.337918444	2.27E‐39	10.46199353	7.666788889	7.64E‐36	SECRETED_FACTORS	1.12037748	1.364586098	KIRC
CD109	11.34672322	9.706693571	1.18E‐86	11.34672322	10.44636389	4.11E‐10	ECM_REGULATORS	1.16895863	1.086188777	KIRC
CD209	7.545014096	6.79707709	6.37E‐19	7.545014096	6.678206944	1.38E‐06	ECM_AFFILIATED	1.110038035	1.12979639	KIRC
CDCP2	1.508277612	0.839142293	4.33E‐68	1.508277612	1.146961111	0.002896403	ECM_GLYCOPROTEINS	1.797403878	1.315020708	KIRC
CHRD	8.579543947	7.613930184	1.11E‐30	8.579543947	8.234683333	0.02320428	SECRETED_FACTORS	1.126821988	1.041879038	KIRC
CLEC10A	7.000780763	6.170362648	1.44E‐20	7.000780763	6.313555556	0.000240295	ECM_AFFILIATED	1.134581736	1.108849158	KIRC
CLEC12A	6.440212438	5.032945365	7.25E‐55	6.440212438	3.9739375	6.38E‐32	ECM_AFFILIATED	1.279611037	1.620612412	KIRC
CLEC12B	2.187917081	1.694381166	1.77E‐12	2.187917081	0.521280556	9.28E‐19	ECM_AFFILIATED	1.291277976	4.197196803	KIRC
CLEC14A	11.20403881	8.897483098	0	11.20403881	10.16789028	2.92E‐13	ECM_AFFILIATED	1.259236874	1.101903984	KIRC
CLEC17A	3.092544942	2.763759048	9.46E‐05	3.092544942	2.033172222	2.79E‐07	ECM_AFFILIATED	1.118963299	1.521044262	KIRC
CLEC18A	10.44670912	4.513542726	0	10.44670912	8.084451389	1.02E‐14	ECM_AFFILIATED	2.314525364	1.292197654	KIRC
CLEC18B	10.47349022	3.95675984	0	10.47349022	9.261241667	2.99E‐06	ECM_AFFILIATED	2.646986585	1.130894819	KIRC
CLEC18C	9.77235539	2.916698976	0	9.77235539	7.694377778	5.39E‐10	ECM_AFFILIATED	3.350484733	1.270064412	KIRC
CLEC1A	8.086524212	6.162316353	1.90E‐226	8.086524212	7.058401389	6.94E‐16	ECM_AFFILIATED	1.312253988	1.145659444	KIRC
CLEC1B	1.946277944	1.415200739	2.52E‐13	1.946277944	0.589652778	7.51E‐21	ECM_AFFILIATED	1.375266342	3.300718689	KIRC
CLEC2B	8.837280597	8.242477576	3.99E‐19	8.837280597	6.944370833	6.47E‐36	ECM_AFFILIATED	1.072163135	1.272581895	KIRC
CLEC2D	8.659300829	8.181053125	1.06E‐18	8.659300829	6.625101389	2.96E‐33	ECM_AFFILIATED	1.058457963	1.307044273	KIRC
CLEC4A	6.794940464	6.12701686	1.64E‐36	6.794940464	5.136445833	1.99E‐32	ECM_AFFILIATED	1.109012856	1.322887593	KIRC
CLEC4D	2.904792371	2.252958499	2.53E‐17	2.904792371	2.253077778	2.63E‐05	ECM_AFFILIATED	1.289323515	1.289255258	KIRC
CLEC4E	6.874488723	5.286163302	7.69E‐87	6.874488723	5.905483333	2.01E‐09	ECM_AFFILIATED	1.300468474	1.164085704	KIRC
CLEC4F	3.911364179	3.249367684	4.22E‐17	3.911364179	2.705805556	2.02E‐09	ECM_AFFILIATED	1.203730867	1.44554518	KIRC
CLEC5A	6.949000332	6.184372762	1.07E‐16	6.949000332	4.924469444	1.81E‐24	ECM_AFFILIATED	1.123638661	1.41111655	KIRC
CLEC7A	8.473397015	7.752143338	2.13E‐22	8.473397015	6.350652778	7.90E‐32	ECM_AFFILIATED	1.09303926	1.33425607	KIRC
CLEC9A	5.180434494	3.391493402	4.33E‐102	5.180434494	4.116405556	1.84E‐08	ECM_AFFILIATED	1.527478866	1.258484963	KIRC
COL15A1	11.74691277	10.45141803	1.63E‐44	11.74691277	10.40918194	2.00E‐15	COLLAGENS	1.123953968	1.128514501	KIRC
COL15A1	11.74691277	10.45141803	1.63E‐44	11.74691277	10.40918194	2.00E‐15	BASEMENT_MEMBRANES	1.123953968	1.128514501	KIRC
COL21A1	8.031513433	6.099536518	9.35E‐99	8.031513433	6.363894444	1.04E‐13	COLLAGENS	1.316741593	1.262043785	KIRC
COL23A1	11.58185871	6.192223163	0	11.58185871	6.686234722	2.48E‐45	COLLAGENS	1.870387808	1.732194454	KIRC
COL27A1	10.85414328	9.480106408	5.67E‐78	10.85414328	9.429201389	8.62E‐17	COLLAGENS	1.144938972	1.151120104	KIRC
COL4A1	15.16350597	13.08107084	1.00E‐151	15.16350597	13.50309444	3.25E‐29	COLLAGENS	1.159194546	1.12296526	KIRC
COL4A1	15.16350597	13.08107084	1.00E‐151	15.16350597	13.50309444	3.25E‐29	BASEMENT_MEMBRANES	1.159194546	1.12296526	KIRC
COL4A2	15.0285131	13.3373902	1.26E‐106	15.0285131	13.69891944	9.70E‐25	COLLAGENS	1.126795638	1.097058287	KIRC
COL4A2	15.0285131	13.3373902	1.26E‐106	15.0285131	13.69891944	9.70E‐25	BASEMENT_MEMBRANES	1.126795638	1.097058287	KIRC
COL5A3	9.718981426	9.554075074	0.025700093	9.718981426	6.625777778	2.61E‐47	COLLAGENS	1.017260316	1.466843856	KIRC
COL8A1	11.37484776	9.731375528	1.20E‐48	11.37484776	9.448852778	7.39E‐24	COLLAGENS	1.168883857	1.203833738	KIRC
CRLF3	9.199522056	9.065529698	0.000262257	9.199522056	8.397855556	4.87E‐25	SECRETED_FACTORS	1.014780422	1.095460858	KIRC
CSF1	11.19209022	10.56072784	4.84E‐32	11.19209022	10.33311944	1.95E‐16	SECRETED_FACTORS	1.059783983	1.083127924	KIRC
CSPG4	11.92532305	10.2142164	1.41E‐94	11.92532305	9.533372222	5.18E‐36	ECM_AFFILIATED	1.167522068	1.25090291	KIRC
CST7	8.298978939	6.979783879	5.99E‐57	8.298978939	5.5285875	2.41E‐35	ECM_REGULATORS	1.189002279	1.501102938	KIRC
CTSD	15.87999917	15.04259047	7.74E‐87	15.87999917	15.61078472	0.005256144	ECM_REGULATORS	1.055669182	1.017245414	KIRC
CTSL	12.90206053	11.76380357	8.50E‐108	12.90206053	12.70466528	0.002378692	ECM_REGULATORS	1.096759263	1.015537226	KIRC
CTSS	12.03344925	11.4009428	2.12E‐22	12.03344925	10.33526667	4.05E‐29	ECM_REGULATORS	1.055478434	1.164309509	KIRC
CTSW	8.191033831	6.880932485	1.19E‐52	8.191033831	5.523063889	4.42E‐34	ECM_REGULATORS	1.190395902	1.483059765	KIRC
CTSZ	13.28780912	12.78600574	2.33E‐27	13.28780912	12.23794306	1.24E‐24	ECM_REGULATORS	1.039246297	1.085787788	KIRC
CX3CL1	12.84839668	10.45128073	1.10E‐169	12.84839668	12.05495	2.20E‐13	SECRETED_FACTORS	1.229360976	1.06581916	KIRC
CXCL10	9.247189552	8.42873144	3.74E‐13	9.247189552	6.565777778	1.25E‐28	SECRETED_FACTORS	1.097103356	1.4083921	KIRC
CXCL11	7.082460199	6.55354109	1.95E‐06	7.082460199	4.349088889	4.15E‐28	SECRETED_FACTORS	1.080707377	1.628492859	KIRC
CXCL2	7.289367993	7.062526151	0.035299681	7.289367993	6.398533333	6.57E‐05	SECRETED_FACTORS	1.03211908	1.139224821	KIRC
CXCL9	10.32818624	8.957809945	3.15E‐28	10.32818624	7.325129167	6.46E‐31	SECRETED_FACTORS	1.152981175	1.409966432	KIRC
DDX26B	8.471691874	8.186677101	1.43E‐07	8.471691874	7.020068056	1.46E‐26	ECM_GLYCOPROTEINS	1.034814464	1.206782015	KIRC
DMP1	1.851439303	1.433549018	2.10E‐10	1.851439303	0.44505	1.48E‐13	ECM_GLYCOPROTEINS	1.291507496	4.160070337	KIRC
EBI3	7.037408292	5.996347445	1.73E‐55	7.037408292	4.940815278	4.92E‐34	SECRETED_FACTORS	1.173615831	1.42434151	KIRC
EDIL3	11.62819337	9.137124229	8.40E‐156	11.62819337	10.78246111	7.62E‐07	ECM_GLYCOPROTEINS	1.272631637	1.07843592	KIRC
EFEMP2	11.76636517	10.33536263	1.48E‐118	11.76636517	10.96328056	2.74E‐15	ECM_GLYCOPROTEINS	1.138456927	1.073252218	KIRC
EGFL7	10.74446617	9.72576932	4.31E‐74	10.74446617	9.981395833	1.11E‐07	SECRETED_FACTORS	1.104742033	1.076449261	KIRC
EGFLAM	8.492099668	7.633638376	8.41E‐32	8.492099668	7.380697222	2.12E‐12	ECM_GLYCOPROTEINS	1.112457684	1.150582311	KIRC
EGLN1	12.24558972	11.13169949	2.26E‐283	12.24558972	11.936975	2.88E‐07	ECM_REGULATORS	1.100064705	1.025853679	KIRC
EGLN3	13.47001874	9.356348406	0	13.47001874	9.729830556	2.75E‐46	ECM_REGULATORS	1.43966622	1.384404247	KIRC
EPO	4.640887894	1.997428822	3.08E‐215	4.640887894	2.528947222	5.32E‐07	SECRETED_FACTORS	2.323430924	1.835106661	KIRC
ESM1	12.42546086	7.370375887	0	12.42546086	9.05735	5.60E‐45	PROTEOGLYCANS	1.685865287	1.371864934	KIRC
F2	3.856571144	2.012606461	2.16E‐36	3.856571144	1.697127778	2.81E‐08	ECM_REGULATORS	1.916207276	2.272410596	KIRC
FASLG	5.689646269	4.107513714	1.06E‐80	5.689646269	2.872016667	1.03E‐33	SECRETED_FACTORS	1.385180103	1.98106311	KIRC
FBLN7	7.526677944	7.268946263	0.000416672	7.526677944	5.9656875	1.97E‐16	ECM_GLYCOPROTEINS	1.03545654	1.26166145	KIRC
FBN1	11.54930315	11.18550923	4.21E‐06	11.54930315	11.0740375	0.000417453	ECM_GLYCOPROTEINS	1.03252368	1.042917107	KIRC
FCN1	8.221015257	6.275952259	2.65E‐98	8.221015257	7.165208333	1.11E‐10	ECM_AFFILIATED	1.309923167	1.147351881	KIRC
FCN3	9.0575733	5.495804307	0	9.0575733	7.607698611	4.80E‐11	ECM_AFFILIATED	1.648088759	1.190579933	KIRC
FGF11	9.851438806	7.539408404	9.17E‐139	9.851438806	7.818938889	2.04E‐22	SECRETED_FACTORS	1.306659393	1.259945748	KIRC
FGF14	6.73802272	5.464790762	1.24E‐34	6.73802272	6.354980556	0.020849244	SECRETED_FACTORS	1.232988236	1.060274325	KIRC
FGF20	2.359872968	1.855644531	4.17E‐10	2.359872968	1.197641667	1.32E‐12	SECRETED_FACTORS	1.271726847	1.970433256	KIRC
FGG	5.71429005	3.216749229	1.22E‐34	5.71429005	3.605713889	5.53E‐05	ECM_GLYCOPROTEINS	1.776417632	1.584787431	KIRC
FN1	15.47287214	15.22713282	0.012573832	15.47287214	13.98961528	3.05E‐18	ECM_GLYCOPROTEINS	1.016138253	1.106025565	KIRC
GPC6	10.87708308	8.242906746	8.06E‐180	10.87708308	10.22113333	3.40E‐05	ECM_AFFILIATED	1.319568863	1.064175834	KIRC
HAPLN1	8.064862521	5.195900929	2.95E‐119	8.064862521	4.250297222	2.42E‐32	PROTEOGLYCANS	1.55215864	1.897482011	KIRC
HAPLN2	3.421747595	2.633874831	7.36E‐15	3.421747595	2.686426389	1.16E‐05	PROTEOGLYCANS	1.299130678	1.273717236	KIRC
HAPLN4	3.954277446	3.642159027	0.002661679	3.954277446	1.940705556	1.63E‐15	PROTEOGLYCANS	1.085695989	2.037546311	KIRC
HMCN1	9.900076783	8.678227302	5.03E‐39	9.900076783	8.940238889	3.50E‐10	BASEMENT_MEMBRANES	1.140794824	1.107361549	KIRC
HMCN1	9.900076783	8.678227302	5.03E‐39	9.900076783	8.940238889	3.50E‐10	ECM_GLYCOPROTEINS	1.140794824	1.107361549	KIRC
HSPG2	14.47044511	13.32827609	5.85E‐76	14.47044511	13.65412222	1.41E‐09	BASEMENT_MEMBRANES	1.08569518	1.059785819	KIRC
HSPG2	14.47044511	13.32827609	5.85E‐76	14.47044511	13.65412222	1.41E‐09	PROTEOGLYCANS	1.08569518	1.059785819	KIRC
HTRA1	13.02821211	11.75354396	3.26E‐59	13.02821211	12.34995139	4.74E‐09	ECM_REGULATORS	1.108449685	1.054920112	KIRC
HTRA4	4.143048425	3.286020429	3.91E‐27	4.143048425	1.068151389	5.69E‐34	ECM_REGULATORS	1.260810307	3.878709018	KIRC
IGFBP1	5.747076285	2.801140298	2.30E‐95	5.747076285	4.9471875	0.033226399	ECM_GLYCOPROTEINS	2.051691695	1.161685561	KIRC
IGFBP3	15.67271443	12.20539058	0	15.67271443	12.62461111	8.80E‐41	ECM_GLYCOPROTEINS	1.284081351	1.241441363	KIRC
IGFBP4	14.95431907	13.33754914	1.13E‐106	14.95431907	14.21862361	6.57E‐12	ECM_GLYCOPROTEINS	1.121219417	1.051741679	KIRC
LAMA4	12.18136949	10.8735146	5.38E‐74	12.18136949	9.671184722	8.06E‐46	ECM_GLYCOPROTEINS	1.120278947	1.259552975	KIRC
LAMA4	12.18136949	10.8735146	5.38E‐74	12.18136949	9.671184722	8.06E‐46	BASEMENT_MEMBRANES	1.120278947	1.259552975	KIRC
LAMA5	12.72284179	12.27180755	6.43E‐14	12.72284179	12.16372222	1.80E‐07	ECM_GLYCOPROTEINS	1.036753693	1.045966157	KIRC
LAMA5	12.72284179	12.27180755	6.43E‐14	12.72284179	12.16372222	1.80E‐07	BASEMENT_MEMBRANES	1.036753693	1.045966157	KIRC
LAMB2	13.70115771	12.62592665	1.29E‐93	13.70115771	13.4987125	0.00943834	ECM_GLYCOPROTEINS	1.085160566	1.014997372	KIRC
LAMB2	13.70115771	12.62592665	1.29E‐93	13.70115771	13.4987125	0.00943834	BASEMENT_MEMBRANES	1.085160566	1.014997372	KIRC
LAMC1	13.51508557	12.74272957	2.79E‐43	13.51508557	12.96420139	9.38E‐11	BASEMENT_MEMBRANES	1.060611504	1.04249272	KIRC
LAMC1	13.51508557	12.74272957	2.79E‐43	13.51508557	12.96420139	9.38E‐11	ECM_GLYCOPROTEINS	1.060611504	1.04249272	KIRC
LGALS12	5.359220896	2.965744046	4.38E‐133	5.359220896	2.600404167	2.07E‐17	ECM_AFFILIATED	1.807040936	2.060918439	KIRC
LGALS2	9.935327695	4.971912606	0	9.935327695	8.854563889	0.000145832	ECM_AFFILIATED	1.998290896	1.12205726	KIRC
LGALS3	12.53880862	12.37218833	0.021097249	12.53880862	11.71294167	2.81E‐10	ECM_AFFILIATED	1.013467326	1.070508928	KIRC
LGALS4	6.815552239	5.61655076	1.03E‐11	6.815552239	5.825394444	0.007070449	ECM_AFFILIATED	1.213476479	1.169972661	KIRC
LGALS8	11.68758109	11.27448579	6.65E‐28	11.68758109	11.47609028	1.00E‐05	ECM_AFFILIATED	1.036639836	1.018428821	KIRC
LGI4	9.742774793	6.763202956	8.69E‐286	9.742774793	6.834722222	3.86E‐22	ECM_GLYCOPROTEINS	1.440556325	1.425482189	KIRC
LOX	12.20320498	9.413232496	1.37E‐231	12.20320498	8.994881944	3.08E‐29	ECM_REGULATORS	1.296388353	1.356683173	KIRC
LOXL2	11.38397828	10.14151548	3.28E‐65	11.38397828	8.782736111	1.02E‐36	ECM_REGULATORS	1.122512538	1.296176742	KIRC
MASP1	10.01143997	6.013994785	4.15E‐169	10.01143997	8.433825	6.64E‐12	ECM_REGULATORS	1.664690497	1.187058063	KIRC
MATN1	2.705213101	2.397074958	3.79E‐07	2.705213101	1.476141667	5.54E‐16	ECM_GLYCOPROTEINS	1.128547563	1.832624309	KIRC
MMRN1	8.317568325	6.661839073	1.22E‐69	8.317568325	7.528338889	0.000756579	ECM_GLYCOPROTEINS	1.248539365	1.104834472	KIRC
MUC12	5.264200663	4.96823485	0.020242154	5.264200663	2.091136111	3.78E‐28	ECM_AFFILIATED	1.059571623	2.517387862	KIRC
MUC3A	8.593650415	6.251572804	5.14E‐57	8.593650415	5.777555556	1.94E‐28	ECM_AFFILIATED	1.374638141	1.48741978	KIRC
NID1	12.79713947	11.34216783	2.77E‐115	12.79713947	11.5376125	1.25E‐21	BASEMENT_MEMBRANES	1.128279854	1.109167037	KIRC
NID1	12.79713947	11.34216783	2.77E‐115	12.79713947	11.5376125	1.25E‐21	ECM_GLYCOPROTEINS	1.128279854	1.109167037	KIRC
NID2	10.62164826	9.157650623	1.42E‐73	10.62164826	9.872540278	2.13E‐07	BASEMENT_MEMBRANES	1.159866072	1.075877936	KIRC
NID2	10.62164826	9.157650623	1.42E‐73	10.62164826	9.872540278	2.13E‐07	ECM_GLYCOPROTEINS	1.159866072	1.075877936	KIRC
OIT3	5.799255556	3.156478009	3.52E‐163	5.799255556	4.537640278	2.68E‐07	ECM_GLYCOPROTEINS	1.837255175	1.278033339	KIRC
OTOG	2.711248756	1.158646569	8.74E‐89	2.711248756	1.556794444	5.54E‐10	ECM_GLYCOPROTEINS	2.340013624	1.741558602	KIRC
P4HA1	12.23105854	11.09278501	3.21E‐168	12.23105854	10.76867639	3.56E‐38	ECM_REGULATORS	1.102613864	1.135799619	KIRC
P4HA2	11.81924876	10.63943168	8.32E‐85	11.81924876	10.53157778	2.04E‐24	ECM_REGULATORS	1.110890986	1.122267623	KIRC
P4HA3	7.0343199	6.413283868	9.44E‐15	7.0343199	4.990619444	2.70E‐23	ECM_REGULATORS	1.096835887	1.409508374	KIRC
PAMR1	8.908585738	7.58100814	2.36E‐54	8.908585738	8.296740278	9.82E‐06	ECM_REGULATORS	1.175118873	1.073745283	KIRC
PCSK5	9.35573665	8.304611201	2.44E‐48	9.35573665	8.997338889	0.005244554	ECM_REGULATORS	1.126571302	1.039833751	KIRC
PCSK6	11.4643592	9.095109544	1.33E‐139	11.4643592	8.997893056	7.37E‐24	ECM_REGULATORS	1.2604971	1.274115966	KIRC
PLOD1	13.10309718	12.50637365	4.45E‐49	13.10309718	11.99509861	1.14E‐23	ECM_REGULATORS	1.047713554	1.092370943	KIRC
PLOD2	13.07497297	11.00814783	1.16E‐166	13.07497297	11.69973472	3.32E‐22	ECM_REGULATORS	1.187754123	1.117544396	KIRC
PLOD3	11.87019652	11.66421617	3.72E‐06	11.87019652	10.66856667	7.19E‐38	ECM_REGULATORS	1.017659167	1.112632736	KIRC
PLXDC1	10.26218242	8.791182675	1.08E‐141	10.26218242	7.847458333	1.59E‐39	ECM_AFFILIATED	1.167326718	1.307707793	KIRC
PLXDC2	11.99356633	10.79286649	3.54E‐71	11.99356633	11.61820278	0.00090517	ECM_AFFILIATED	1.111249393	1.032308229	KIRC
PLXNA2	11.08723765	10.54093009	5.96E‐24	11.08723765	10.37407083	2.85E‐11	ECM_AFFILIATED	1.051827263	1.068745127	KIRC
PLXND1	12.88422272	11.84135469	2.83E‐108	12.88422272	11.50862083	4.99E‐30	ECM_AFFILIATED	1.088069994	1.119527953	KIRC
PXDN	11.85385108	11.2128316	4.57E‐17	11.85385108	10.31253056	1.65E‐24	ECM_GLYCOPROTEINS	1.057168386	1.149460941	KIRC
PZP	3.459644279	2.539882844	6.35E‐32	3.459644279	2.898555556	2.83E‐05	ECM_REGULATORS	1.362127504	1.193575287	KIRC
REG1A	7.856792206	2.469637468	2.10E‐205	7.856792206	5.193655556	7.61E‐09	ECM_AFFILIATED	3.181354473	1.512767283	KIRC
REG1B	2.53455937	0.831605184	3.28E‐60	2.53455937	0.928422222	2.80E‐07	ECM_AFFILIATED	3.047791692	2.729964136	KIRC
SEMA3F	11.76249718	10.55298595	2.03E‐56	11.76249718	10.77075694	2.59E‐19	ECM_AFFILIATED	1.114613176	1.092077116	KIRC
SEMA5B	11.68887048	6.513178062	0	11.68887048	8.360398611	6.67E‐41	ECM_AFFILIATED	1.794649305	1.398123585	KIRC
SEMA6A	11.54077181	9.413355469	3.02E‐146	11.54077181	9.825670833	3.58E‐25	ECM_AFFILIATED	1.225999788	1.174553066	KIRC
SEMA6B	9.86630995	8.737020281	7.56E‐76	9.86630995	8.392631944	1.82E‐24	ECM_AFFILIATED	1.129253411	1.175591878	KIRC
SEMA6C	8.782595854	8.339472382	6.83E‐16	8.782595854	8.354565278	2.86E‐05	ECM_AFFILIATED	1.053135672	1.051233136	KIRC
SERPINA1	14.95360498	11.61734368	1.15E‐134	14.95360498	13.89255833	3.90E‐07	ECM_REGULATORS	1.287179358	1.07637518	KIRC
SERPINB1	11.68110746	11.54642448	0.032431084	11.68110746	11.03191667	3.74E‐26	ECM_REGULATORS	1.011664475	1.058846601	KIRC
SERPINB6	12.39492355	11.84919963	4.50E‐45	12.39492355	11.90864444	6.72E‐22	ECM_REGULATORS	1.046055762	1.040834127	KIRC
SERPINB9	10.02796799	9.250079476	1.57E‐44	10.02796799	8.781790278	5.15E‐28	ECM_REGULATORS	1.084095333	1.141904746	KIRC
SERPINE1	12.42297562	10.71683257	2.60E‐75	12.42297562	10.64312083	6.34E‐14	ECM_REGULATORS	1.159202175	1.167230535	KIRC
SERPINE2	11.74547363	10.61310534	3.43E‐32	11.74547363	10.97230556	4.54E‐06	ECM_REGULATORS	1.106695284	1.070465416	KIRC
SERPINE3	1.463690713	1.085625179	3.49E‐15	1.463690713	0.815306944	6.06E‐07	ECM_REGULATORS	1.348246836	1.795263395	KIRC
SERPINF2	12.10498557	7.33069281	0	12.10498557	11.15714306	4.23E‐05	ECM_REGULATORS	1.651274427	1.084953873	KIRC
SERPING1	14.13853847	12.81372791	4.80E‐70	14.13853847	13.73928333	0.004964138	ECM_REGULATORS	1.10338994	1.029059386	KIRC
SERPINH1	12.85610647	12.70051871	0.00815546	12.85610647	11.50330972	1.10E‐32	ECM_REGULATORS	1.012250504	1.117600654	KIRC
SERPINI1	9.692102819	7.887681936	9.88E‐156	9.692102819	9.254679167	0.000312622	ECM_REGULATORS	1.228764407	1.047265134	KIRC
SNED1	9.818390713	9.178406915	9.54E‐23	9.818390713	9.476165278	0.002546701	ECM_GLYCOPROTEINS	1.069727111	1.036114338	KIRC
SPARC	16.23162471	15.12703417	2.49E‐59	16.23162471	14.50161667	1.67E‐36	ECM_GLYCOPROTEINS	1.073020959	1.119297599	KIRC
SPARCL1	13.80186833	12.32108392	4.23E‐57	13.80186833	12.48785972	2.98E‐16	ECM_GLYCOPROTEINS	1.120182966	1.105222883	KIRC
SPON2	10.63698773	10.24074302	2.76E‐05	10.63698773	9.052461111	3.47E‐14	ECM_GLYCOPROTEINS	1.038692965	1.175038213	KIRC
SRGN	12.06489254	10.89604364	8.04E‐79	12.06489254	11.43566111	4.67E‐09	PROTEOGLYCANS	1.10727278	1.055023616	KIRC
SULF1	11.57327761	11.0555136	5.13E‐07	11.57327761	10.50840694	6.92E‐10	ECM_REGULATORS	1.046833104	1.101335119	KIRC
SULF2	12.26121012	11.74720074	1.64E‐13	12.26121012	11.48369306	1.91E‐08	ECM_REGULATORS	1.043755903	1.067706186	KIRC
TGFBI	13.9308466	12.22635787	1.67E‐91	13.9308466	11.42486806	2.10E‐17	ECM_GLYCOPROTEINS	1.139410997	1.2193442	KIRC
TGM2	13.77264046	11.97478609	1.83E‐117	13.77264046	12.59867222	6.94E‐15	ECM_REGULATORS	1.150136659	1.093181902	KIRC
TIMP1	13.36011841	13.0633727	5.15E‐05	13.36011841	11.4754875	1.42E‐26	ECM_REGULATORS	1.022715857	1.16423101	KIRC
TLL1	8.683251575	5.422040308	2.28E‐277	8.683251575	7.693520833	2.50E‐08	ECM_REGULATORS	1.601473077	1.128644708	KIRC
TNFAIP6	9.24041675	6.325536518	7.85E‐180	9.24041675	3.766816667	1.36E‐47	ECM_GLYCOPROTEINS	1.460811541	2.453110296	KIRC
TNN	5.074218408	4.777913081	0.001873261	5.074218408	4.333523611	0.000530431	ECM_GLYCOPROTEINS	1.062015638	1.170922063	KIRC
VCAN	12.8368869	11.58204903	8.77E‐38	12.8368869	11.09440417	2.74E‐15	PROTEOGLYCANS	1.10834334	1.157059605	KIRC
WFIKKN1	6.173001824	4.942840678	3.86E‐73	6.173001824	5.469561111	0.000335116	SECRETED_FACTORS	1.248877362	1.128610084	KIRC
WNT2B	7.899565174	7.570306894	3.12E‐06	7.899565174	7.193263889	0.000178062	SECRETED_FACTORS	1.043493386	1.098189264	KIRC
VWA1	12.19261376	11.52317063	2.82E‐29	12.19261376	11.13334583	3.24E‐16	ECM_GLYCOPROTEINS	1.058095394	1.095143719	KIRC
VWCE	7.715001493	5.70891516	1.59E‐112	7.715001493	5.624819444	2.37E‐16	ECM_GLYCOPROTEINS	1.351395366	1.371599848	KIRC
VWF	14.6267602	12.07067299	0	14.6267602	11.87630417	3.86E‐37	ECM_GLYCOPROTEINS	1.211760124	1.231591916	KIRC
XCL1	4.892048425	4.142711434	8.00E‐19	4.892048425	3.118611111	6.85E‐19	SECRETED_FACTORS	1.180880808	1.568662539	KIRC
XCL2	4.622433167	3.443631978	1.40E‐51	4.622433167	2.592145833	1.63E‐23	SECRETED_FACTORS	1.342313347	1.783245799	KIRC
ZP1	2.464280929	2.149809407	2.13E‐05	2.464280929	0.528861111	3.20E‐13	ECM_GLYCOPROTEINS	1.146278792	4.659599424	KIRC
ADAM10	12.59589221	12.00752005	3.53E‐45	12.59589221	12.0682375	6.47E‐05	ECM_REGULATORS	1.049000307	1.043722599	KIRP
ADAM18	0.631162928	0.293273311	5.56E‐12	0.631162928	0	0.001473833	ECM_REGULATORS	2.152132175	Inf	KIRP
ADAM28	8.671511526	7.966519172	3.42E‐10	8.671511526	7.778990625	0.000192492	ECM_REGULATORS	1.088494403	1.114734796	KIRP
ADAMTS10	7.990943614	7.606247466	7.36E‐06	7.990943614	7.45928125	0.031531271	ECM_REGULATORS	1.050576339	1.071275281	KIRP
ADAMTS13	8.100636449	7.026120957	1.58E‐45	8.100636449	7.452178125	0.002299593	ECM_REGULATORS	1.152931539	1.087015945	KIRP
ADAMTS3	7.629615576	5.729295809	1.55E‐70	7.629615576	6.7797625	0.000255731	ECM_REGULATORS	1.331684701	1.125351452	KIRP
ADAMTS9	11.19361215	8.839440287	4.49E‐119	11.19361215	10.38225	9.90E‐07	ECM_REGULATORS	1.266325897	1.078148971	KIRP
ANXA1	12.94412586	12.60711304	0.005055428	12.94412586	11.0567875	3.89E‐15	ECM_AFFILIATED	1.026731958	1.170695001	KIRP
ANXA13	8.637501558	3.573841375	1.41E‐175	8.637501558	6.5670375	0.000211675	ECM_AFFILIATED	2.416867637	1.31528129	KIRP
ANXA4	13.65363863	11.74772896	2.72E‐158	13.65363863	12.71661563	1.87E‐10	ECM_AFFILIATED	1.162236435	1.073684936	KIRP
BDNF	5.430978816	5.149569943	0.018053609	5.430978816	4.694178125	0.043626365	SECRETED_FACTORS	1.054647063	1.156960531	KIRP
BMP1	10.8820514	10.65086269	0.00019105	10.8820514	9.26795	8.69E‐16	ECM_REGULATORS	1.021706102	1.174159485	KIRP
C1QTNF3	9.394130218	7.836027745	6.59E‐46	9.394130218	8.4200125	0.017124323	ECM_AFFILIATED	1.198838305	1.115690769	KIRP
C1QTNF5	10.38591028	9.229578758	2.29E‐35	10.38591028	9.816803125	0.005306626	ECM_AFFILIATED	1.125285406	1.057972758	KIRP
C1QTNF8	0.452791589	0.335373638	0.016336358	0.452791589	0.118353125	0.02004039	ECM_AFFILIATED	1.350110854	3.825767919	KIRP
CCL18	7.961552025	7.110148818	7.71E‐06	7.961552025	2.835803125	3.83E‐13	SECRETED_FACTORS	1.11974478	2.807512255	KIRP
CCL28	8.923380062	7.846971484	1.35E‐15	8.923380062	7.83704375	0.005176882	SECRETED_FACTORS	1.137175034	1.138615573	KIRP
CELA1	0.900054517	0.6377678	3.92E‐06	0.900054517	0.119390625	3.38E‐06	ECM_REGULATORS	1.411257385	7.538736958	KIRP
CLCF1	9.926199065	7.578864274	1.40E‐119	9.926199065	8.69990625	1.94E‐09	SECRETED_FACTORS	1.309721181	1.140954716	KIRP
CLEC17A	3.426080374	2.763759048	6.84E‐09	3.426080374	2.38930625	0.000736231	ECM_AFFILIATED	1.239645105	1.43392266	KIRP
CLEC4E	6.376849221	5.286163302	1.99E‐23	6.376849221	5.307953125	0.000738535	ECM_AFFILIATED	1.206328457	1.201376325	KIRP
CLEC5A	6.545141433	6.184372762	0.003972951	6.545141433	4.384225	1.49E‐13	ECM_AFFILIATED	1.058335531	1.492884474	KIRP
COL23A1	9.439427726	6.192223163	6.59E‐139	9.439427726	7.159628125	5.54E‐10	COLLAGENS	1.524400442	1.318424304	KIRP
COL27A1	11.32645202	9.480106408	5.94E‐77	11.32645202	10.31993438	4.35E‐07	COLLAGENS	1.19476001	1.0975314	KIRP
COLQ	6.8583081	6.26206762	3.24E‐16	6.8583081	6.102709375	4.87E‐05	ECM_GLYCOPROTEINS	1.095214634	1.12381365	KIRP
COLQ	6.8583081	6.26206762	3.24E‐16	6.8583081	6.102709375	4.87E‐05	BASEMENT_MEMBRANES	1.095214634	1.12381365	KIRP
CRELD1	10.86847944	10.22277786	2.38E‐36	10.86847944	10.68195625	0.046787122	ECM_GLYCOPROTEINS	1.063163025	1.01746152	KIRP
CST3	13.87110093	13.57421519	3.50E‐06	13.87110093	13.13172188	7.83E‐08	ECM_REGULATORS	1.021871301	1.056304807	KIRP
CTSA	13.79110561	12.75228011	4.53E‐85	13.79110561	13.5067625	0.030104231	ECM_REGULATORS	1.081461942	1.021051907	KIRP
CTSB	15.5677704	15.22879197	3.28E‐06	15.5677704	15.15025938	0.019058605	ECM_REGULATORS	1.02225905	1.027558012	KIRP
CTSC	14.46493894	12.03806892	1.54E‐172	14.46493894	13.08364063	2.13E‐12	ECM_REGULATORS	1.201599612	1.105574462	KIRP
CTSD	16.61061745	15.04259047	7.56E‐159	16.61061745	16.03045938	0.001042485	ECM_REGULATORS	1.104239159	1.036190982	KIRP
CTSL	13.04041807	11.76380357	2.53E‐73	13.04041807	12.75044375	0.02995159	ECM_REGULATORS	1.108520556	1.022742292	KIRP
CTSZ	13.5529757	12.78600574	8.38E‐34	13.5529757	12.34570938	3.75E‐11	ECM_REGULATORS	1.05998511	1.097788332	KIRP
CX3CL1	12.6440215	10.45128073	9.06E‐79	12.6440215	12.257825	0.004039731	SECRETED_FACTORS	1.209805938	1.031506119	KIRP
CXCL1	8.110678816	6.955120429	1.07E‐09	8.110678816	6.52434375	0.000271251	SECRETED_FACTORS	1.166144986	1.243140939	KIRP
CXCL5	5.802856386	5.078675021	0.000185536	5.802856386	2.851815625	1.58E‐06	SECRETED_FACTORS	1.142592578	2.034793672	KIRP
CXCL6	8.086219938	4.379255152	1.74E‐90	8.086219938	5.762940625	0.000134894	SECRETED_FACTORS	1.846482942	1.403141289	KIRP
EBI3	6.608440187	5.996347445	8.49E‐12	6.608440187	5.2003375	2.73E‐08	SECRETED_FACTORS	1.102077598	1.270771404	KIRP
EGFL8	8.128786916	7.67385114	2.91E‐09	8.128786916	7.409	0.010091308	SECRETED_FACTORS	1.059283894	1.097150346	KIRP
EGLN3	10.22908037	9.356348406	1.87E‐12	10.22908037	9.4548625	0.002235524	ECM_REGULATORS	1.093276985	1.081885683	KIRP
ELFN2	2.185737072	1.091319468	1.30E‐34	2.185737072	1.1796125	4.48E‐05	ECM_AFFILIATED	2.00283889	1.852928035	KIRP
ELSPBP1	1.682143302	0.400242473	1.72E‐80	1.682143302	0.52133125	0.003433874	ECM_GLYCOPROTEINS	4.20281059	3.226630481	KIRP
F12	7.884756386	7.30649261	3.45E‐05	7.884756386	5.290778125	1.72E‐13	ECM_REGULATORS	1.079143826	1.490282941	KIRP
FBLN7	8.16224891	7.268946263	2.95E‐19	8.16224891	6.211996875	2.50E‐09	ECM_GLYCOPROTEINS	1.122893005	1.313949294	KIRP
FGF17	3.428017445	3.165921094	0.038448031	3.428017445	2.502115625	0.002310742	SECRETED_FACTORS	1.082786761	1.370047575	KIRP
FGF20	2.082680685	1.855644531	0.038811808	2.082680685	1.110853125	0.000159748	SECRETED_FACTORS	1.122348947	1.874847933	KIRP
GPC4	12.2659757	9.796160452	1.76E‐86	12.2659757	11.7863625	0.021807793	ECM_AFFILIATED	1.252120743	1.040692215	KIRP
HTRA4	4.644349844	3.286020429	2.83E‐36	4.644349844	1.256496875	1.05E‐14	ECM_REGULATORS	1.41336609	3.69626852	KIRP
IGFBP6	11.63734174	8.715188514	8.09E‐117	11.63734174	9.177053125	4.58E‐11	ECM_GLYCOPROTEINS	1.335294323	1.268091356	KIRP
KCP	10.93225171	5.632865192	0	10.93225171	10.00592813	0.000148395	ECM_GLYCOPROTEINS	1.940797683	1.092577478	KIRP
LAMA3	10.62209564	9.84153712	5.36E‐07	10.62209564	8.7836625	8.34E‐09	BASEMENT_MEMBRANES	1.079312663	1.209301432	KIRP
LAMA3	10.62209564	9.84153712	5.36E‐07	10.62209564	8.7836625	8.34E‐09	ECM_GLYCOPROTEINS	1.079312663	1.209301432	KIRP
LAMA5	13.19917819	12.27180755	1.23E‐29	13.19917819	12.87041563	0.018267389	ECM_GLYCOPROTEINS	1.075569197	1.025544052	KIRP
LAMA5	13.19917819	12.27180755	1.23E‐29	13.19917819	12.87041563	0.018267389	BASEMENT_MEMBRANES	1.075569197	1.025544052	KIRP
LAMB1	14.51635919	12.08447157	4.07E‐149	14.51635919	13.75882188	2.87E‐05	ECM_GLYCOPROTEINS	1.201240709	1.055058298	KIRP
LAMB1	14.51635919	12.08447157	4.07E‐149	14.51635919	13.75882188	2.87E‐05	BASEMENT_MEMBRANES	1.201240709	1.055058298	KIRP
LAMC1	13.20527134	12.74272957	1.37E‐09	13.20527134	12.56580313	3.12E‐05	BASEMENT_MEMBRANES	1.036298484	1.050889562	KIRP
LAMC1	13.20527134	12.74272957	1.37E‐09	13.20527134	12.56580313	3.12E‐05	ECM_GLYCOPROTEINS	1.036298484	1.050889562	KIRP
LGALS12	4.018092835	2.965744046	1.95E‐16	4.018092835	2.83313125	0.000474026	ECM_AFFILIATED	1.354834663	1.418251567	KIRP
MASP1	10.18852461	6.013994785	2.30E‐101	10.18852461	8.741159375	1.65E‐05	ECM_REGULATORS	1.694135924	1.165580465	KIRP
MMP15	11.68384143	10.78826829	1.85E‐24	11.68384143	10.88892188	0.000396395	ECM_REGULATORS	1.083013615	1.073002595	KIRP
MMP24	11.01330125	6.583126742	6.20E‐264	11.01330125	10.3208875	0.002894253	ECM_REGULATORS	1.672959017	1.067088586	KIRP
MMP7	13.07205826	7.939855923	1.91E‐109	13.07205826	11.9315375	0.003654131	ECM_REGULATORS	1.646384819	1.09558875	KIRP
MUC12	6.546148287	4.96823485	1.95E‐19	6.546148287	2.312725	2.65E‐13	ECM_AFFILIATED	1.317600412	2.830491427	KIRP
MUC22	1.248452648	0.955345006	0.002749573	1.248452648	0.549109375	0.005760463	ECM_AFFILIATED	1.306808158	2.27359558	KIRP
MUC3A	9.093922741	6.251572804	2.52E‐45	9.093922741	5.70645625	8.46E‐13	ECM_AFFILIATED	1.454661575	1.593619988	KIRP
NTN5	4.013013084	3.722585082	0.001091724	4.013013084	2.834084375	3.69E‐06	ECM_GLYCOPROTEINS	1.078017828	1.41598222	KIRP
NTN5	4.013013084	3.722585082	0.001091724	4.013013084	2.834084375	3.69E‐06	BASEMENT_MEMBRANES	1.078017828	1.41598222	KIRP
OGFOD2	9.463765421	9.056172382	2.31E‐27	9.463765421	9.24090625	0.020626991	ECM_REGULATORS	1.045007209	1.024116593	KIRP
OTOG	3.096923988	1.158646569	4.64E‐75	3.096923988	1.9328125	0.000268218	ECM_GLYCOPROTEINS	2.672880644	1.602288886	KIRP
OVGP1	7.822942991	6.27086932	9.61E‐60	7.822942991	6.4070375	4.85E‐09	ECM_AFFILIATED	1.247505344	1.220992228	KIRP
P4HTM	11.36993333	10.26899876	1.64E‐48	11.36993333	10.97552813	5.70E‐05	ECM_REGULATORS	1.107209534	1.035934964	KIRP
PAPLN	12.23612492	8.998343095	2.61E‐261	12.23612492	11.3163125	0.000120046	BASEMENT_MEMBRANES	1.359819779	1.081281992	KIRP
PAPLN	12.23612492	8.998343095	2.61E‐261	12.23612492	11.3163125	0.000120046	ECM_GLYCOPROTEINS	1.359819779	1.081281992	KIRP
PLOD2	11.96637072	11.00814783	1.42E‐21	11.96637072	11.13271563	9.01E‐07	ECM_REGULATORS	1.087046695	1.074883355	KIRP
PLOD3	12.17843053	11.66421617	2.38E‐17	12.17843053	11.0299875	4.35E‐17	ECM_REGULATORS	1.044084776	1.104120066	KIRP
PLXDC2	12.02954019	10.79286649	1.23E‐41	12.02954019	11.33408125	2.39E‐05	ECM_AFFILIATED	1.114582507	1.061359975	KIRP
PXDN	12.14663178	11.2128316	3.33E‐19	12.14663178	10.14875625	5.75E‐15	ECM_GLYCOPROTEINS	1.083279604	1.19685915	KIRP
REG1B	1.742262617	0.831605184	5.86E‐11	1.742262617	0.757484375	0.016708556	ECM_AFFILIATED	2.095059832	2.300064099	KIRP
REG3G	4.680821807	0.752465266	1.29E‐247	4.680821807	3.0763375	0.004342932	ECM_AFFILIATED	6.220648338	1.521556658	KIRP
SEMA4F	9.016138629	8.657883224	1.70E‐09	9.016138629	8.58793125	0.000704471	ECM_AFFILIATED	1.041379099	1.049861529	KIRP
SEMA6A	11.34110685	9.413355469	3.39E‐67	11.34110685	10.11896563	6.81E‐09	ECM_AFFILIATED	1.204788972	1.120777288	KIRP
SERPINE2	13.28343832	10.61310534	1.40E‐90	13.28343832	10.9273	1.87E‐11	ECM_REGULATORS	1.25160713	1.215619441	KIRP
SLPI	10.48679595	9.820370365	0.002815295	10.48679595	9.2418625	0.032658316	ECM_REGULATORS	1.067861553	1.134705905	KIRP
SPON2	12.26753707	10.24074302	8.69E‐55	12.26753707	9.468040625	2.06E‐12	ECM_GLYCOPROTEINS	1.197914746	1.295678542	KIRP
SPP1	17.23932056	11.59797863	4.07E‐242	17.23932056	15.96070938	1.28E‐06	ECM_GLYCOPROTEINS	1.486407339	1.080109922	KIRP
SULF2	12.89173178	11.74720074	2.95E‐33	12.89173178	11.66308125	5.48E‐08	ECM_REGULATORS	1.097430108	1.105345277	KIRP
TGM2	12.99723614	11.97478609	3.57E‐22	12.99723614	12.37251563	0.022808045	ECM_REGULATORS	1.085383575	1.050492602	KIRP
THBS3	10.28046885	9.860752133	6.09E‐13	10.28046885	9.2702	1.42E‐10	ECM_GLYCOPROTEINS	1.042564371	1.108980264	KIRP
TIMP1	13.27896885	13.0633727	0.029914409	13.27896885	11.24769063	1.89E‐18	ECM_REGULATORS	1.016503866	1.180595136	KIRP
TIMP2	13.60509938	13.32464488	0.000461695	13.60509938	13.13305938	0.006965581	ECM_REGULATORS	1.021047803	1.035942882	KIRP
TINAGL1	13.33965794	10.38895489	8.82E‐149	13.33965794	12.59830938	8.26E‐06	ECM_GLYCOPROTEINS	1.284023089	1.058845084	KIRP
TLL2	5.640549533	4.952078748	2.45E‐11	5.640549533	4.697865625	0.000619081	ECM_REGULATORS	1.139026623	1.200662169	KIRP
TNFAIP6	7.853962928	6.325536518	7.09E‐30	7.853962928	3.591609375	2.15E‐14	ECM_GLYCOPROTEINS	1.241627948	2.186753098	KIRP
VCAN	13.02272741	11.58204903	3.08E‐27	13.02272741	10.35019375	4.99E‐11	PROTEOGLYCANS	1.124388904	1.258210979	KIRP
WNT2B	7.807886916	7.570306894	0.012792755	7.807886916	7.264059375	0.038082634	SECRETED_FACTORS	1.031383143	1.074865514	KIRP
WNT5A	9.663325545	9.166653262	0.000142986	9.663325545	8.2600125	1.46E‐06	SECRETED_FACTORS	1.05418251	1.169892363	KIRP
VWDE	4.841403427	4.296767061	0.000793592	4.841403427	3.898359375	0.035043347	ECM_GLYCOPROTEINS	1.12675492	1.241907931	KIRP
ADAM10	12.9438526	12.04652004	1.47E‐57	12.9438526	7.340137247	0	ECM_REGULATORS	1.074488944	1.763434683	LAML
ADAM11	6.272948555	4.996735932	2.39E‐18	6.272948555	5.243065182	5.57E‐161	ECM_REGULATORS	1.255409259	1.196427726	LAML
ADAM17	11.50581503	10.18508517	1.01E‐52	11.50581503	3.687994332	2.06E‐195	ECM_REGULATORS	1.129672933	3.119802796	LAML
ADAM20	4.248837572	1.684467879	2.68E‐206	4.248837572	2.451197976	7.27E‐67	ECM_REGULATORS	2.522361884	1.733371851	LAML
ADAM28	11.17229538	7.985893853	3.65E‐102	11.17229538	0.117832389	2.43E‐31	ECM_REGULATORS	1.399003741	94.81514805	LAML
ADAM8	10.93917803	8.844270584	3.33E‐54	10.93917803	2.167739676	1.47E‐145	ECM_REGULATORS	1.236866051	5.04635227	LAML
ADAMTS10	8.554260694	7.648778621	8.98E‐15	8.554260694	3.57282753	1.39E‐112	ECM_REGULATORS	1.11838257	2.394255144	LAML
ADAMTS6	6.716960694	5.754721194	1.65E‐12	6.716960694	0.021462348	3.64E‐81	ECM_REGULATORS	1.167208709	312.9648554	LAML
ADAMTSL4	11.09090289	8.801570118	5.56E‐63	11.09090289	5.204299595	6.68E‐14	ECM_REGULATORS	1.260105043	2.131103847	LAML
AMH	5.666390173	4.836136843	7.71E‐06	5.666390173	1.710121457	1.22E‐28	SECRETED_FACTORS	1.171676972	3.313443118	LAML
ANGPT1	10.60055145	7.076903742	9.05E‐114	10.60055145	1.965484615	3.04E‐30	SECRETED_FACTORS	1.497908101	5.393352541	LAML
ANGPTL3	4.175817919	2.358567355	9.72E‐14	4.175817919	1.401635628	8.80E‐12	SECRETED_FACTORS	1.770489153	2.979246415	LAML
ANXA1	14.14795318	12.5695958	1.88E‐23	14.14795318	0.036306883	2.31E‐82	ECM_AFFILIATED	1.125569462	389.6768924	LAML
AREG	7.550857225	7.014058251	0.030869553	7.550857225	0.227155061	2.04E‐05	SECRETED_FACTORS	1.076531867	33.24098174	LAML
ARTN	6.9857	5.485786184	1.70E‐19	6.9857	0.261886235	8.60E‐24	SECRETED_FACTORS	1.273418206	26.67455968	LAML
ASTL	2.554580347	1.930034691	1.17E‐07	2.554580347	1.904823482	7.94E‐47	ECM_REGULATORS	1.323592969	1.341111327	LAML
BMP8B	8.121893064	7.790625965	0.011475905	8.121893064	3.383938057	9.33E‐70	SECRETED_FACTORS	1.042521243	2.400130537	LAML
CCL1	2.355576879	0.606005333	3.02E‐111	2.355576879	0.705804049	1.36E‐208	SECRETED_FACTORS	3.887056354	3.337437471	LAML
CCL3L3	5.933883237	5.506648109	0.003870467	5.933883237	4.902368421	8.72E‐05	SECRETED_FACTORS	1.077585333	1.210411525	LAML
CLEC11A	11.83482486	8.470163845	1.36E‐205	11.83482486	6.799356275	5.13E‐09	ECM_AFFILIATED	1.397236827	1.740580193	LAML
CLEC12A	11.59656416	4.993967122	0	11.59656416	3.961307692	2.69E‐53	ECM_AFFILIATED	2.322114639	2.927458572	LAML
CLEC12B	8.040116185	1.599652792	0	8.040116185	1.945121862	2.07E‐22	ECM_AFFILIATED	5.026163317	4.133476848	LAML
CLEC17A	5.650477457	2.74487387	1.16E‐81	5.650477457	1.722210526	1.03E‐06	ECM_AFFILIATED	2.058556321	3.280944676	LAML
CLEC18A	5.865421387	4.952130182	8.40E‐07	5.865421387	4.756684211	5.02E‐99	ECM_AFFILIATED	1.184423909	1.233090348	LAML
CLEC2B	10.06702486	8.191380948	1.46E‐53	10.06702486	6.539072065	3.99E‐163	ECM_AFFILIATED	1.228977741	1.539518873	LAML
CLEC2D	10.98961965	8.137838094	4.33E‐189	10.98961965	7.754911336	2.19E‐157	ECM_AFFILIATED	1.350434787	1.417117382	LAML
CLEC4A	7.171749133	6.130756971	4.78E‐27	7.171749133	0.113618219	1.17E‐05	ECM_AFFILIATED	1.169798308	63.12147136	LAML
CLEC4D	5.328216763	2.227688491	5.67E‐112	5.328216763	0.172690688	7.01E‐59	ECM_AFFILIATED	2.391814109	30.85410578	LAML
CLEC4G	4.23326185	2.525975005	1.63E‐27	4.23326185	2.918590283	8.42E‐06	ECM_AFFILIATED	1.675892217	1.450447455	LAML
CLEC5A	8.68282948	6.181991885	7.35E‐51	8.68282948	3.459968016	1.26E‐50	ECM_AFFILIATED	1.404535891	2.509511487	LAML
CLEC7A	9.081417341	7.747657446	3.71E‐23	9.081417341	9.055188664	1.22E‐37	ECM_AFFILIATED	1.172150086	1.002896536	LAML
COCH	8.79724104	6.435326401	8.30E‐35	8.79724104	1.409151012	1.31E‐10	ECM_GLYCOPROTEINS	1.367023286	6.242937034	LAML
COL19A1	4.549876879	2.541607475	2.36E‐30	4.549876879	2.529996761	0.008396548	COLLAGENS	1.790157183	1.79837261	LAML
COL23A1	7.52	6.575577972	3.12E‐06	7.52	5.123671255	0.023257637	COLLAGENS	1.143625706	1.467697599	LAML
COL24A1	10.43625665	5.245340508	8.28E‐261	10.43625665	5.248983401	1.68E‐21	COLLAGENS	1.989624245	1.988243408	LAML
COLQ	7.852090173	6.248510287	2.40E‐61	7.852090173	6.721824291	2.20E‐15	ECM_GLYCOPROTEINS	1.256633952	1.16814868	LAML
COLQ	7.852090173	6.248510287	2.40E‐61	7.852090173	6.721824291	2.20E‐15	BASEMENT_MEMBRANES	1.256633952	1.16814868	LAML
CRLF3	11.53849075	9.005339422	0	11.53849075	10.00208988	1.47E‐183	SECRETED_FACTORS	1.281294376	1.153607985	LAML
CST7	11.15283642	6.963638869	6.84E‐175	11.15283642	3.935171255	0.004626887	ECM_REGULATORS	1.601581677	2.834142581	LAML
CSTA	9.417616185	7.583918024	4.44E‐15	9.417616185	0.360797571	2.50E‐36	ECM_REGULATORS	1.241787709	26.10221616	LAML
CTSA	13.34331792	12.80281218	4.70E‐14	13.34331792	0.218745344	1.72E‐221	ECM_REGULATORS	1.042217736	60.99932308	LAML
CTSC	12.89961503	12.15051554	1.49E‐10	12.89961503	2.008253846	1.29E‐256	ECM_REGULATORS	1.061651663	6.423299053	LAML
CTSG	11.20455087	3.707475567	2.35E‐303	11.20455087	10.10622955	6.73E‐07	ECM_REGULATORS	3.022150966	1.108677653	LAML
CTSS	13.30250173	11.38905414	7.47E‐59	13.30250173	1.435295142	8.42E‐259	ECM_REGULATORS	1.168007595	9.268129841	LAML
CTSW	11.61744509	6.857769217	5.97E‐213	11.61744509	7.856733198	1.75E‐39	ECM_REGULATORS	1.694056	1.478661015	LAML
CXCL2	7.757123699	7.036650853	0.000243546	7.757123699	5.453459919	7.18E‐11	SECRETED_FACTORS	1.102388602	1.422422428	LAML
CXCL3	6.194993642	5.329789034	1.94E‐05	6.194993642	0.921595951	0.00035187	SECRETED_FACTORS	1.162333744	6.722027839	LAML
CXCL8	9.700831792	8.007138705	5.05E‐15	9.700831792	5.072441296	0.014612053	SECRETED_FACTORS	1.211522886	1.912458169	LAML
DDX26B	11.44502312	8.11844362	1.16E‐262	11.44502312	4.050267206	8.67E‐188	ECM_GLYCOPROTEINS	1.409755817	2.825745201	LAML
ECM2	8.428275145	8.124389432	0.024761478	8.428275145	2.296951417	2.16E‐12	ECM_GLYCOPROTEINS	1.037404129	3.669331046	LAML
EGFL8	8.340536416	7.64745797	2.24E‐11	8.340536416	5.877795547	1.22E‐50	SECRETED_FACTORS	1.090628605	1.418990564	LAML
ELANE	10.87367861	1.630488899	0	10.87367861	6.553738462	6.00E‐25	ECM_REGULATORS	6.668968199	1.659156629	LAML
EMID1	10.17125607	8.120219566	7.02E‐47	10.17125607	4.51798502	1.33E‐95	ECM_GLYCOPROTEINS	1.252583873	2.251281495	LAML
EMILIN2	12.27820751	9.281946122	1.15E‐152	12.27820751	2.904724696	2.12E‐66	ECM_GLYCOPROTEINS	1.322805299	4.226978044	LAML
EPGN	5.804923121	1.832324753	1.29E‐97	5.804923121	1.894318623	9.60E‐39	SECRETED_FACTORS	3.168064565	3.064385816	LAML
EREG	8.497576301	4.250374762	3.12E‐58	8.497576301	1.47559919	3.84E‐56	SECRETED_FACTORS	1.999253425	5.758729306	LAML
EYS	7.171964162	4.208640295	9.68E‐166	7.171964162	4.568393522	3.27E‐16	ECM_GLYCOPROTEINS	1.704104808	1.56990945	LAML
F13A1	11.73250925	9.187595734	7.77E‐56	11.73250925	6.308240486	7.65E‐06	ECM_REGULATORS	1.276994503	1.85987032	LAML
FAM20B	11.47866358	11.29822391	0.000205542	11.47866358	1.862123077	1.14E‐11	ECM_REGULATORS	1.015970623	6.164288347	LAML
FCN1	11.33375202	6.31953918	4.57E‐202	11.33375202	2.474690688	2.06E‐10	ECM_AFFILIATED	1.793445962	4.579866113	LAML
FGF17	5.616921387	3.078817093	8.03E‐52	5.616921387	1.323577328	1.57E‐11	SECRETED_FACTORS	1.824376446	4.243742522	LAML
FNDC7	1.784879769	0.765987948	1.02E‐29	1.784879769	0.012794737	1.96E‐74	ECM_GLYCOPROTEINS	2.330166907	139.5010926	LAML
GRIFIN	2.493548555	0.151489393	0	2.493548555	1.624798381	7.27E‐76	ECM_AFFILIATED	16.4602188	1.534681832	LAML
HPSE	8.447778613	7.768240973	9.63E‐09	8.447778613	5.664127126	6.99E‐25	ECM_REGULATORS	1.087476385	1.491452862	LAML
HYAL3	9.00286185	7.078630153	4.49E‐139	9.00286185	3.313623482	6.34E‐257	ECM_REGULATORS	1.271836733	2.716923603	LAML
IMPG2	6.310452601	3.81454489	9.76E‐94	6.310452601	1.175668421	9.90E‐122	PROTEOGLYCANS	1.654313367	5.367544529	LAML
KNG1	3.337751445	2.198945676	0.000122203	3.337751445	2.913063968	9.02E‐148	ECM_REGULATORS	1.517887177	1.145787213	LAML
KY	4.549816763	3.145937086	2.14E‐16	4.549816763	1.514387449	1.43E‐101	ECM_REGULATORS	1.44625167	3.00439413	LAML
LGALS12	7.602139306	3.057418955	6.35E‐146	7.602139306	0.560155466	3.62E‐13	ECM_AFFILIATED	2.486456524	13.57148109	LAML
LGALS8	12.51443121	11.27085609	1.24E‐75	12.51443121	6.346947368	8.52E‐198	ECM_AFFILIATED	1.110335463	1.971724435	LAML
LGALS9	12.76034104	10.85436987	3.43E‐65	12.76034104	5.830256275	1.27E‐200	ECM_AFFILIATED	1.175594825	2.188641534	LAML
LGALS9C	4.491741618	3.677051018	4.48E‐05	4.491741618	4.138217814	2.88E‐31	ECM_AFFILIATED	1.221560864	1.085428999	LAML
LOXL3	9.226018497	7.824301891	9.83E‐36	9.226018497	1.654054656	1.07E‐258	ECM_REGULATORS	1.179149095	5.577819611	LAML
MASP2	8.973761272	4.799598129	8.40E‐137	8.973761272	7.579575304	5.92E‐117	ECM_REGULATORS	1.869690135	1.183939853	LAML
MFAP3	9.452482081	8.756427002	8.49E‐16	9.452482081	0.008181377	5.59E‐175	ECM_GLYCOPROTEINS	1.079490765	1155.365733	LAML
MMP21	3.063899422	1.247988908	4.75E‐114	3.063899422	2.095264777	9.07E‐132	ECM_REGULATORS	2.455069433	1.462297011	LAML
MMP25	7.784336416	6.303884322	2.53E‐38	7.784336416	0.021526316	5.18E‐71	ECM_REGULATORS	1.234847598	361.6195401	LAML
MMP8	6.255147399	1.920925771	1.25E‐139	6.255147399	2.016360729	3.74E‐54	ECM_REGULATORS	3.256319163	3.102196601	LAML
MMRN1	10.12605318	6.643129145	5.34E‐90	10.12605318	7.531660324	6.49E‐32	ECM_GLYCOPROTEINS	1.524289677	1.344464931	LAML
MUC19	6.412321965	1.457422726	5.81E‐254	6.412321965	0.566216599	6.88E‐72	ECM_AFFILIATED	4.399768063	11.32485691	LAML
MUC6	6.790424855	4.110726537	1.19E‐21	6.790424855	5.225644534	0.007986686	ECM_AFFILIATED	1.65187949	1.299442549	LAML
NGLY1	11.53614046	9.946942942	2.77E‐296	11.53614046	2.755565587	0	ECM_REGULATORS	1.159767431	4.186487346	LAML
NTN3	3.513287283	2.087444454	1.20E‐29	3.513287283	2.342884211	3.36E‐88	ECM_GLYCOPROTEINS	1.683056656	1.499556516	LAML
NTN3	3.513287283	2.087444454	1.20E‐29	3.513287283	2.342884211	3.36E‐88	BASEMENT_MEMBRANES	1.683056656	1.499556516	LAML
NTN5	5.130250289	3.67578025	3.65E‐34	5.130250289	0.968868421	5.54E‐53	ECM_GLYCOPROTEINS	1.39569015	5.295094956	LAML
NTN5	5.130250289	3.67578025	3.65E‐34	5.130250289	0.968868421	5.54E‐53	BASEMENT_MEMBRANES	1.39569015	5.295094956	LAML
NTNG2	10.28887746	5.874825461	6.78E‐181	10.28887746	1.466815789	8.87E‐14	BASEMENT_MEMBRANES	1.751350321	7.014430531	LAML
NTNG2	10.28887746	5.874825461	6.78E‐181	10.28887746	1.466815789	8.87E‐14	ECM_GLYCOPROTEINS	1.751350321	7.014430531	LAML
OGFOD1	10.66913353	10.46473275	7.98E‐08	10.66913353	1.7273	1.33E‐45	ECM_REGULATORS	1.019532345	6.17676925	LAML
OGFOD2	9.175483815	9.066398041	0.032076855	9.175483815	6.328080162	2.18E‐38	ECM_REGULATORS	1.012031876	1.449963272	LAML
OGN	7.705776879	6.172076895	8.59E‐10	7.705776879	1.990348178	1.08E‐79	PROTEOGLYCANS	1.248490096	3.871572302	LAML
PLXDC2	11.2131815	10.891156	0.008922507	11.2131815	0.137824291	9.43E‐72	ECM_AFFILIATED	1.029567614	81.35852817	LAML
PLXNC1	11.2651474	9.636059143	2.27E‐39	11.2651474	0.794257085	8.42E‐122	ECM_AFFILIATED	1.169061671	14.18325075	LAML
PLXND1	13.51380058	11.83996109	2.03E‐82	13.51380058	2.477731579	0.027130201	ECM_AFFILIATED	1.141372043	5.454101926	LAML
PRG2	8.108887861	1.85115956	0	8.108887861	1.200249798	2.72E‐83	PROTEOGLYCANS	4.380437018	6.756000191	LAML
PRG4	5.660745665	5.028648119	0.008054864	5.660745665	0.170848178	1.44E‐106	PROTEOGLYCANS	1.125699299	33.13319303	LAML
SEMA4A	11.21776012	9.698539083	2.89E‐34	11.21776012	0.775150607	6.49E‐29	ECM_AFFILIATED	1.156644317	14.47171686	LAML
SEMA4D	12.7009896	10.40048786	3.09E‐161	12.7009896	2.606353846	2.66E‐172	ECM_AFFILIATED	1.221191714	4.873087211	LAML
SERPINB1	14.10931734	11.50648687	1.80E‐120	14.10931734	2.378901619	1.41E‐116	ECM_REGULATORS	1.226205487	5.93102179	LAML
SERPINB10	8.213713295	1.092046665	0	8.213713295	5.445735628	2.52E‐05	ECM_REGULATORS	7.521394058	1.508283519	LAML
SERPINB2	7.440518497	3.891332742	5.82E‐36	7.440518497	1.472166397	4.49E‐54	ECM_REGULATORS	1.9120746	5.054128741	LAML
SERPINB8	10.98026127	8.745631918	1.94E‐131	10.98026127	4.302958704	1.25E‐57	ECM_REGULATORS	1.255513767	2.551793318	LAML
SERPINB9	9.929163584	9.257366473	3.95E‐11	9.929163584	0.864357895	0	ECM_REGULATORS	1.072568923	11.48732908	LAML
SERPIND1	6.521765318	3.246120719	5.30E‐37	6.521765318	1.690732794	2.50E‐90	ECM_REGULATORS	2.009095127	3.857360159	LAML
SERPINI2	6.863645087	1.522773366	6.42E‐242	6.863645087	5.413568421	2.33E‐10	ECM_REGULATORS	4.507331976	1.267859673	LAML
SLIT1	6.431248555	5.417977274	8.68E‐06	6.431248555	5.280717004	1.96E‐40	ECM_GLYCOPROTEINS	1.187020216	1.217874116	LAML
SRGN	15.38833121	10.8746825	0	15.38833121	3.283348988	9.66E‐138	PROTEOGLYCANS	1.415060276	4.686779039	LAML
SSPO	7.86233237	5.512489752	6.89E‐51	7.86233237	0.724367206	2.38E‐149	ECM_GLYCOPROTEINS	1.426276097	10.85407001	LAML
THBS3	10.0452815	9.856948885	0.016535824	10.0452815	4.043587045	1.13E‐134	ECM_GLYCOPROTEINS	1.019106584	2.484250096	LAML
VCAN	12.71811908	11.66010408	4.16E‐09	12.71811908	0.147120243	2.69E‐06	PROTEOGLYCANS	1.09073804	86.44710492	LAML
WFIKKN1	6.477812717	5.008217452	3.35E‐32	6.477812717	0.183051012	8.35E‐61	SECRETED_FACTORS	1.293436792	35.38801911	LAML
WNT1	1.349380925	0.687615969	5.05E‐19	1.349380925	0.352096356	4.90E‐117	SECRETED_FACTORS	1.962404869	3.832419452	LAML
WNT16	4.675616763	2.550006147	1.14E‐47	4.675616763	2.565715385	7.01E‐27	SECRETED_FACTORS	1.833570781	1.822344283	LAML
WNT2B	8.933253757	7.55502292	1.05E‐26	8.933253757	8.476351012	3.12E‐92	SECRETED_FACTORS	1.182425765	1.053903236	LAML
VWCE	7.879437572	5.798354334	6.84E‐37	7.879437572	5.376004049	7.98E‐55	ECM_GLYCOPROTEINS	1.35890929	1.465668087	LAML
XCL2	3.796474566	3.486271553	0.029322267	3.796474566	0.041340891	1.29E‐42	SECRETED_FACTORS	1.088978443	91.83340038	LAML
ZFP91	12.38289595	11.64241937	7.35E‐53	12.38289595	0.60864332	2.54E‐275	SECRETED_FACTORS	1.063601607	20.34507823	LAML
A2M	14.2534413	14.08456856	0.036741604	14.2534413	13.3281	0.011803153	ECM_REGULATORS	1.011989912	1.069427848	LGG
ABI3BP	9.620694073	8.639476095	1.94E‐20	9.620694073	7.7298	0.009356049	ECM_GLYCOPROTEINS	1.113573782	1.244623932	LGG
ADAM17	10.56405201	10.17811342	4.00E‐14	10.56405201	9.79774	0.014642725	ECM_REGULATORS	1.03791848	1.07821314	LGG
ADAMTS20	4.615450669	1.601717176	4.98E‐191	4.615450669	1.6891	0.012039795	ECM_REGULATORS	2.881564074	2.732491072	LGG
ADAMTS6	8.155678585	5.613373369	3.95E‐235	8.155678585	5.10728	1.88E‐09	ECM_REGULATORS	1.4529015	1.596873206	LGG
ADAMTS9	9.466436902	8.96845603	9.01E‐10	9.466436902	8.12938	0.009172046	ECM_REGULATORS	1.05552582	1.164472186	LGG
AMH	8.026862333	4.640634749	2.78E‐225	8.026862333	5.77342	0.005131941	SECRETED_FACTORS	1.729690606	1.390313252	LGG
ANGPTL2	12.54337361	10.30002002	1.18E‐181	12.54337361	9.82668	1.16E‐06	SECRETED_FACTORS	1.217800896	1.276460983	LGG
BCAN	16.70403002	3.738930879	0	16.70403002	13.6481	1.01E‐07	PROTEOGLYCANS	4.467595299	1.223908824	LGG
BMP2	10.59951128	7.892823374	3.41E‐142	10.59951128	7.57198	3.06E‐05	SECRETED_FACTORS	1.342930252	1.399833502	LGG
BMP7	12.12375296	7.749604289	3.28E‐154	12.12375296	11.11576	0.002296236	SECRETED_FACTORS	1.5644351	1.090681426	LGG
C1QL1	12.17040229	5.470629542	0	12.17040229	9.54586	0.000391298	ECM_AFFILIATED	2.224680396	1.274940371	LGG
C1QTNF1	10.10105048	9.803191698	9.68E‐05	10.10105048	8.39614	0.003464395	ECM_AFFILIATED	1.030383858	1.203058843	LGG
C1QTNF5	11.11847897	9.224824415	1.74E‐151	11.11847897	8.31122	2.97E‐10	ECM_AFFILIATED	1.205278113	1.337767376	LGG
CLEC4F	5.119072658	3.191926539	2.01E‐119	5.119072658	1.03112	1.46E‐06	ECM_AFFILIATED	1.603756413	4.964575081	LGG
CRISPLD1	10.58353767	7.920171806	4.92E‐156	10.58353767	8.618	5.46E‐05	ECM_GLYCOPROTEINS	1.336276274	1.228073528	LGG
CSF1	11.42384723	10.52971149	9.45E‐56	11.42384723	10.41772	0.019917551	SECRETED_FACTORS	1.084915502	1.096578448	LGG
CTSO	11.21049962	10.41942741	5.14E‐57	11.21049962	9.74212	5.77E‐06	ECM_REGULATORS	1.07592281	1.150724854	LGG
EFEMP1	11.74695679	10.3545701	1.95E‐39	11.74695679	10.28012	0.023888391	ECM_GLYCOPROTEINS	1.134470738	1.142686738	LGG
EGFL8	8.986040918	7.577419851	2.23E‐121	8.986040918	8.23844	0.034974029	SECRETED_FACTORS	1.185897191	1.090745447	LGG
ELN	11.06343327	9.960839426	2.15E‐27	11.06343327	9.6098	0.002055739	ECM_GLYCOPROTEINS	1.110692864	1.151265715	LGG
FBN2	7.914928107	7.156657102	8.43E‐11	7.914928107	5.37108	0.00049353	ECM_GLYCOPROTEINS	1.10595324	1.473619478	LGG
FGF11	10.48437476	7.485597978	1.22E‐213	10.48437476	8.68298	5.34E‐06	SECRETED_FACTORS	1.400606176	1.207462733	LGG
FGF2	10.94636119	7.605882212	2.72E‐305	10.94636119	10.30794	0.045054253	SECRETED_FACTORS	1.43919678	1.061934895	LGG
GPC2	9.041081071	5.339490218	0	9.041081071	6.59618	8.94E‐07	ECM_AFFILIATED	1.693247989	1.370654086	LGG
IGFBP1	5.188856788	2.828676024	1.29E‐54	5.188856788	3.26974	0.020135081	ECM_GLYCOPROTEINS	1.834376487	1.586932535	LGG
LOXL3	9.017237667	7.745675268	1.83E‐86	9.017237667	7.88156	0.00470528	ECM_REGULATORS	1.164164176	1.144093005	LGG
LTBP3	13.08680287	12.10880309	6.61E‐72	13.08680287	12.31454	0.004088892	ECM_GLYCOPROTEINS	1.080767667	1.062711467	LGG
MASP1	11.94411759	6.007358593	0	11.94411759	8.93504	6.86E‐08	ECM_REGULATORS	1.988247814	1.336772705	LGG
MATN2	11.53295315	10.21987741	1.24E‐58	11.53295315	10.16568	0.008627595	ECM_GLYCOPROTEINS	1.128482534	1.134498937	LGG
MATN3	7.377682792	6.422352037	1.27E‐21	7.377682792	6.55734	0.03658978	ECM_GLYCOPROTEINS	1.148750917	1.125102983	LGG
MEP1A	3.418512046	2.593111222	2.68E‐10	3.418512046	1.95394	0.033023487	ECM_REGULATORS	1.318305214	1.749548116	LGG
MFAP1	10.52323289	10.36659452	5.42E‐12	10.52323289	10.24414	0.030378151	ECM_GLYCOPROTEINS	1.015109916	1.02724415	LGG
MMP16	11.47538623	6.534650148	0	11.47538623	10.08548	0.004060414	ECM_REGULATORS	1.756082724	1.137812601	LGG
NTN1	11.71538489	8.219197304	4.68E‐251	11.71538489	9.07214	1.26E‐09	BASEMENT_MEMBRANES	1.425368495	1.291358477	LGG
NTN1	11.71538489	8.219197304	4.68E‐251	11.71538489	9.07214	1.26E‐09	ECM_GLYCOPROTEINS	1.425368495	1.291358477	LGG
PLXNA3	10.94491185	10.71939606	4.70E‐06	10.94491185	10.17876	0.004209866	ECM_AFFILIATED	1.021038107	1.075269665	LGG
PODN	9.46768738	8.912276391	4.21E‐08	9.46768738	7.98692	0.008747869	PROTEOGLYCANS	1.062319767	1.18539905	LGG
SEMA5A	12.04332581	9.578621883	1.04E‐168	12.04332581	10.95534	0.033454814	ECM_AFFILIATED	1.257313	1.099311004	LGG
SEMA6A	12.28387591	9.411305514	1.42E‐238	12.28387591	11.59464	0.031211903	ECM_AFFILIATED	1.305225496	1.059444356	LGG
SMOC1	13.92400956	6.587153773	0	13.92400956	11.10822	0.000628423	ECM_GLYCOPROTEINS	2.113812739	1.253487018	LGG
SPARC	16.99384723	15.03396626	1.57E‐166	16.99384723	13.82872	1.57E‐09	ECM_GLYCOPROTEINS	1.130363534	1.228880708	LGG
SRPX	10.39182428	8.003414041	9.14E‐126	10.39182428	8.07598	0.000191407	ECM_GLYCOPROTEINS	1.298423926	1.28675706	LGG
SULF2	13.31131549	11.71489504	4.48E‐103	13.31131549	11.30822	1.79E‐05	ECM_REGULATORS	1.136272706	1.177136233	LGG
TGM5	3.389331358	2.902514786	3.69E‐05	3.389331358	1.55432	0.018243093	ECM_REGULATORS	1.16772234	2.180587883	LGG
TIMP3	14.11998967	13.16736585	1.83E‐30	14.11998967	12.42296	1.52E‐05	ECM_REGULATORS	1.072347334	1.136604294	LGG
TIMP4	11.13904493	4.989430644	0	11.13904493	7.32874	8.34E‐09	ECM_REGULATORS	2.232528264	1.519912691	LGG
TNC	12.42727763	11.78978764	2.39E‐09	12.42727763	10.10318	0.000689646	ECM_GLYCOPROTEINS	1.054071371	1.230036249	LGG
VCAN	13.69108642	11.54805434	9.45E‐93	13.69108642	11.1978	1.27E‐07	PROTEOGLYCANS	1.185575164	1.222658596	LGG
WNT5A	9.341081644	9.054258664	0.005387261	9.341081644	8.03454	0.012285011	SECRETED_FACTORS	1.03167824	1.162615613	LGG
VWCE	8.119607839	5.683643368	4.77E‐145	8.119607839	6.86424	0.006739663	ECM_GLYCOPROTEINS	1.428592069	1.18288519	LGG
ADAMTS10	8.142894299	7.635274144	1.91E‐11	8.142894299	7.486658	0.00195358	ECM_REGULATORS	1.066483553	1.087654104	LIHC
AMBN	0.853220428	0.3279475	2.72E‐26	0.853220428	0	0.000890941	ECM_GLYCOPROTEINS	2.60169822	Inf	LIHC
C17orf58	9.232926603	8.744455833	4.14E‐28	9.232926603	8.561548	1.33E‐10	ECM_REGULATORS	1.055860625	1.078417899	LIHC
CBLN1	5.568139905	3.936572458	5.82E‐34	5.568139905	4.419758	0.000348208	SECRETED_FACTORS	1.41446397	1.259829137	LIHC
CCL15	9.854640143	2.415644656	0	9.854640143	9.202952	0.00882769	SECRETED_FACTORS	4.079507355	1.070812946	LIHC
CCL20	8.750070546	5.85601887	1.96E‐66	8.750070546	7.15508	0.000230199	SECRETED_FACTORS	1.494201221	1.222917221	LIHC
CCL25	4.60824228	2.165042421	1.35E‐81	4.60824228	2.379118	1.82E‐06	SECRETED_FACTORS	2.128476669	1.936954065	LIHC
CELA3A	0.91937981	0.528904151	1.97E‐05	0.91937981	0.072372	0.000561595	ECM_REGULATORS	1.738273008	12.70352913	LIHC
CLEC14A	9.376042518	9.003399132	2.86E‐07	9.376042518	9.030356	0.014919114	ECM_AFFILIATED	1.041389189	1.038280497	LIHC
COL27A1	10.84546865	9.541330536	1.89E‐49	10.84546865	10.50045	0.018941356	COLLAGENS	1.136683045	1.03285751	LIHC
COL5A3	10.38562732	9.412519309	3.19E‐26	10.38562732	9.283058	2.24E‐05	COLLAGENS	1.103384437	1.11877221	LIHC
CRELD1	10.71393492	10.2293722	3.59E‐28	10.71393492	10.300148	6.21E‐07	ECM_GLYCOPROTEINS	1.047369742	1.04017291	LIHC
CRELD2	10.99834703	10.3681307	6.53E‐53	10.99834703	10.296032	3.70E‐09	ECM_GLYCOPROTEINS	1.060783988	1.068212204	LIHC
CSTL1	0.699043705	0.580929847	0.016614064	0.699043705	0.374988	0.044393987	ECM_REGULATORS	1.203318626	1.864176202	LIHC
CTSA	13.69355297	12.77392136	4.06E‐88	13.69355297	12.823326	1.07E‐14	ECM_REGULATORS	1.071992898	1.067862813	LIHC
EGLN1	11.94505012	11.17259565	7.09E‐97	11.94505012	11.758498	0.03237828	ECM_REGULATORS	1.069138318	1.015865302	LIHC
EGLN2	11.68868717	11.41882167	3.43E‐16	11.68868717	11.209264	1.96E‐07	ECM_REGULATORS	1.023633393	1.042770263	LIHC
FBLN7	8.720601425	7.233815028	6.72E‐66	8.720601425	8.106112	0.000731723	ECM_GLYCOPROTEINS	1.205532819	1.075805691	LIHC
GPC3	12.46773349	7.863516386	1.36E‐237	12.46773349	8.105304	7.88E‐18	ECM_AFFILIATED	1.585516311	1.538219108	LIHC
LGALS8	11.78049335	11.269759	5.34E‐31	11.78049335	11.555006	0.023552646	ECM_AFFILIATED	1.045319013	1.019514256	LIHC
MEP1A	4.136321378	2.571939098	1.57E‐27	4.136321378	1.647292	1.00E‐06	ECM_REGULATORS	1.608250126	2.510982496	LIHC
MUC13	8.896255582	4.625577288	6.70E‐82	8.896255582	5.724394	1.93E‐08	ECM_AFFILIATED	1.923274659	1.554095609	LIHC
OGFOD2	9.753190261	9.036881988	8.12E‐107	9.753190261	9.440706	0.000163832	ECM_REGULATORS	1.07926498	1.033099671	LIHC
PLOD1	13.20997387	12.49407436	4.49E‐50	13.20997387	12.938524	0.010653468	ECM_REGULATORS	1.057299123	1.020979972	LIHC
PLOD3	12.29088551	11.66115053	1.89E‐33	12.29088551	11.326502	2.45E‐19	ECM_REGULATORS	1.054002817	1.085143984	LIHC
REG1A	3.881072922	2.828283195	8.92E‐07	3.881072922	1.105046	7.88E‐06	ECM_AFFILIATED	1.372236319	3.51213698	LIHC
REG3A	4.71291924	1.146505079	3.31E‐112	4.71291924	1.272898	5.19E‐06	ECM_AFFILIATED	4.110683262	3.702511309	LIHC
SEMA6C	9.14252114	8.341219629	2.00E‐35	9.14252114	7.947982	3.09E‐11	ECM_AFFILIATED	1.096065269	1.150294646	LIHC
SPON2	12.61736295	10.21770282	1.10E‐101	12.61736295	11.768112	4.41E‐07	ECM_GLYCOPROTEINS	1.234853192	1.072165437	LIHC
TGM3	6.971352257	3.865587137	4.23E‐86	6.971352257	3.389808	4.32E‐14	ECM_REGULATORS	1.803439428	2.056562571	LIHC
TINAG	3.103591924	1.888654027	2.28E‐13	3.103591924	0.508714	8.02E‐07	ECM_GLYCOPROTEINS	1.643282401	6.100858093	LIHC
TMPRSS15	1.453154394	0.984701297	7.30E‐08	1.453154394	0.074748	0.000410202	ECM_REGULATORS	1.475731167	19.44071272	LIHC
TSPEAR	3.505656295	2.613054575	3.86E‐17	3.505656295	2.752282	0.004042314	ECM_GLYCOPROTEINS	1.341593217	1.273727145	LIHC
VWA7	6.914300713	6.571677298	0.000144315	6.914300713	6.32681	0.002140942	ECM_GLYCOPROTEINS	1.052136372	1.092857335	LIHC
ADAM12	8.848474042	8.348884303	6.73E‐06	8.848474042	6.561020339	5.45E‐19	ECM_REGULATORS	1.059839102	1.348642983	LUAD (lung adenocarcinoma)
ADAM15	12.71221254	12.12676564	9.63E‐44	12.71221254	11.90235424	3.47E‐14	ECM_REGULATORS	1.048277251	1.068041859	LUAD (lung adenocarcinoma)
ADAM19	9.638549652	8.974371885	3.75E‐21	9.638549652	9.040608475	5.89E‐05	ECM_REGULATORS	1.074008273	1.066139484	LUAD (lung adenocarcinoma)
ADAM2	0.721807666	0.558411265	0.01336353	0.721807666	0.058111864	0.000674348	ECM_REGULATORS	1.292609427	12.4210034	LUAD (lung adenocarcinoma)
ADAM28	9.412993728	7.91717527	4.35E‐70	9.412993728	7.675532203	5.25E‐19	ECM_REGULATORS	1.188933352	1.226363655	LUAD (lung adenocarcinoma)
ADAM8	10.54010592	8.731807571	4.33E‐126	10.54010592	8.872135593	3.07E‐20	ECM_REGULATORS	1.207093244	1.188000996	LUAD (lung adenocarcinoma)
ADAM9	12.65690906	11.71973271	5.64E‐65	12.65690906	12.35555424	0.023919962	ECM_REGULATORS	1.079965676	1.024390231	LUAD (lung adenocarcinoma)
ADAMDEC1	7.424546864	5.936989589	3.77E‐36	7.424546864	5.417447458	5.00E‐12	ECM_REGULATORS	1.250557501	1.370488025	LUAD (lung adenocarcinoma)
ADAMTS12	9.264763763	7.851592077	1.04E‐44	9.264763763	7.958935593	1.02E‐11	ECM_REGULATORS	1.179985368	1.164070704	LUAD (lung adenocarcinoma)
ADAMTS14	7.163511672	6.635430198	7.08E‐09	7.163511672	4.933784746	1.32E‐25	ECM_REGULATORS	1.079585115	1.451930322	LUAD (lung adenocarcinoma)
ADAMTS16	6.612009059	5.034281014	8.16E‐44	6.612009059	4.162805085	3.47E‐18	ECM_REGULATORS	1.313396896	1.588354229	LUAD (lung adenocarcinoma)
ADAMTS2	9.8477777	9.441430027	5.87E‐06	9.8477777	9.341244068	0.002237282	ECM_REGULATORS	1.043038785	1.0542255	LUAD (lung adenocarcinoma)
ADAMTSL5	6.40815122	6.177318889	0.008268301	6.40815122	5.471638983	4.99E‐06	ECM_REGULATORS	1.037367721	1.171157534	LUAD (lung adenocarcinoma)
AGRN	13.64358275	13.26079766	1.12E‐11	13.64358275	13.23345085	0.005757839	BASEMENT_MEMBRANES	1.028865917	1.03099206	LUAD (lung adenocarcinoma)
AGRN	13.64358275	13.26079766	1.12E‐11	13.64358275	13.23345085	0.005757839	ECM_GLYCOPROTEINS	1.028865917	1.03099206	LUAD (lung adenocarcinoma)
ANGPTL4	9.622597213	9.294404527	0.001747439	9.622597213	8.419622034	7.09E‐06	SECRETED_FACTORS	1.035310781	1.142877575	LUAD (lung adenocarcinoma)
ANXA10	2.794986237	2.250012568	0.000233315	2.794986237	0.802064407	6.88E‐07	ECM_AFFILIATED	1.242209167	3.484740394	LUAD (lung adenocarcinoma)
ASPN	9.445250871	8.283267336	1.33E‐26	9.445250871	9.046740678	0.045178635	PROTEOGLYCANS	1.14028082	1.04405014	LUAD (lung adenocarcinoma)
BGN	14.02716411	13.14403239	2.40E‐24	14.02716411	13.68819153	0.015882831	PROTEOGLYCANS	1.067188797	1.024763869	LUAD (lung adenocarcinoma)
BMP8A	4.402228049	4.233057469	0.03982155	4.402228049	2.359913559	4.19E‐20	SECRETED_FACTORS	1.039964158	1.865419194	LUAD (lung adenocarcinoma)
BMP8B	7.97126446	7.785403332	0.012707897	7.97126446	6.983752542	2.30E‐11	SECRETED_FACTORS	1.023873025	1.141401333	LUAD (lung adenocarcinoma)
C1QL2	2.574679617	1.56304504	1.32E‐23	2.574679617	1.275869492	0.000567784	ECM_AFFILIATED	1.647220362	2.017980392	LUAD (lung adenocarcinoma)
C1QTNF6	9.506119512	9.358422232	0.013501192	9.506119512	7.607322034	2.29E‐26	ECM_AFFILIATED	1.015782284	1.249601301	LUAD (lung adenocarcinoma)
CBLN3	7.112201045	6.731921741	1.72E‐12	7.112201045	6.722327119	0.000879314	SECRETED_FACTORS	1.056488967	1.057996869	LUAD (lung adenocarcinoma)
CCL1	1.206354704	0.585415387	2.29E‐45	1.206354704	0.541835593	9.67E‐05	SECRETED_FACTORS	2.060681578	2.226422035	LUAD (lung adenocarcinoma)
CCL19	8.519009756	6.00968536	3.90E‐75	8.519009756	7.427488136	7.92E‐05	SECRETED_FACTORS	1.417546718	1.146957033	LUAD (lung adenocarcinoma)
CCL20	8.601482578	5.6792485	8.52E‐91	8.601482578	7.528376271	0.000426218	SECRETED_FACTORS	1.514545908	1.142541535	LUAD (lung adenocarcinoma)
CCL22	8.14944007	5.80571685	3.20E‐119	8.14944007	7.683220339	0.025103088	SECRETED_FACTORS	1.403692305	1.06068025	LUAD (lung adenocarcinoma)
CCL26	3.287485889	2.992511927	0.000326706	3.287485889	2.41969661	0.000112071	SECRETED_FACTORS	1.098570689	1.358635572	LUAD (lung adenocarcinoma)
CCL7	3.910518467	2.122847421	6.23E‐93	3.910518467	2.284505085	5.86E‐09	SECRETED_FACTORS	1.842110002	1.711757392	LUAD (lung adenocarcinoma)
CHAD	5.165752091	4.90545464	0.019617279	5.165752091	4.662118644	0.049298488	PROTEOGLYCANS	1.05306286	1.108026733	LUAD (lung adenocarcinoma)
CHRD	8.006191115	7.648675334	4.13E‐05	8.006191115	7.406262712	0.003901321	SECRETED_FACTORS	1.046742183	1.081002852	LUAD (lung adenocarcinoma)
CHRDL2	5.85492108	4.721666086	1.36E‐19	5.85492108	5.017574576	0.00065872	SECRETED_FACTORS	1.240011677	1.166882722	LUAD (lung adenocarcinoma)
CILP	8.026508537	6.874250443	4.75E‐18	8.026508537	6.427998305	4.28E‐08	ECM_GLYCOPROTEINS	1.167619452	1.248679318	LUAD (lung adenocarcinoma)
CILP2	7.548761847	6.195282958	6.08E‐35	7.548761847	4.452372881	3.73E‐27	ECM_GLYCOPROTEINS	1.218469261	1.695446911	LUAD (lung adenocarcinoma)
CLCF1	8.780628746	7.644861121	1.19E‐48	8.780628746	7.854884746	9.94E‐08	SECRETED_FACTORS	1.148566155	1.117855835	LUAD (lung adenocarcinoma)
CLEC17A	3.594714111	2.697537608	1.65E‐25	3.594714111	2.689708475	7.82E‐05	ECM_AFFILIATED	1.332590916	1.336469787	LUAD (lung adenocarcinoma)
CLEC2D	8.674361498	8.138486802	1.56E‐21	8.674361498	8.176230508	0.000419804	ECM_AFFILIATED	1.065844513	1.060924284	LUAD (lung adenocarcinoma)
COCH	7.039310627	6.334502499	3.49E‐11	7.039310627	4.6993	3.97E‐15	ECM_GLYCOPROTEINS	1.111264954	1.497948764	LUAD (lung adenocarcinoma)
COL10A1	9.639965331	6.53605465	6.25E‐86	9.639965331	5.402659322	4.07E‐37	COLLAGENS	1.474890564	1.784300056	LUAD (lung adenocarcinoma)
COL11A1	8.63662892	7.216588393	6.26E‐18	8.63662892	3.937052542	3.25E‐26	COLLAGENS	1.196774494	2.193678857	LUAD (lung adenocarcinoma)
COL17A1	8.589133275	7.609714255	3.79E‐08	8.589133275	5.95710339	6.13E‐12	COLLAGENS	1.128706412	1.441830486	LUAD (lung adenocarcinoma)
COL1A1	15.6819561	14.60099167	4.03E‐16	15.6819561	13.11496102	6.72E‐25	COLLAGENS	1.074033631	1.195730287	LUAD (lung adenocarcinoma)
COL1A2	15.33991185	14.3746144	4.94E‐17	15.33991185	14.19507627	8.07E‐10	COLLAGENS	1.067152928	1.080650188	LUAD (lung adenocarcinoma)
COL24A1	6.400852091	5.194934608	1.22E‐43	6.400852091	4.852837288	8.09E‐20	COLLAGENS	1.232133333	1.318991697	LUAD (lung adenocarcinoma)
COL28A1	6.814599826	5.440382605	8.64E‐42	6.814599826	6.16759322	0.014323458	COLLAGENS	1.252595694	1.104904228	LUAD (lung adenocarcinoma)
COL3A1	15.35310087	14.10683089	9.19E‐23	15.35310087	13.16751695	1.27E‐21	COLLAGENS	1.088345142	1.165982997	LUAD (lung adenocarcinoma)
COL5A1	12.73341794	11.68922889	3.43E‐23	12.73341794	11.09924068	2.45E‐15	COLLAGENS	1.089329164	1.147233249	LUAD (lung adenocarcinoma)
COL5A2	12.07339077	11.40793507	3.70E‐12	12.07339077	10.38746949	1.56E‐16	COLLAGENS	1.058332704	1.162303367	LUAD (lung adenocarcinoma)
COL6A3	14.10555906	12.4519153	1.42E‐44	14.10555906	13.17073898	4.26E‐08	BASEMENT_MEMBRANES	1.132802362	1.070977041	LUAD (lung adenocarcinoma)
COL6A3	14.10555906	12.4519153	1.42E‐44	14.10555906	13.17073898	4.26E‐08	COLLAGENS	1.132802362	1.070977041	LUAD (lung adenocarcinoma)
COL9A2	8.976551045	8.737339028	0.010108377	8.976551045	7.855925424	9.54E‐07	COLLAGENS	1.027378132	1.142647182	LUAD (lung adenocarcinoma)
COMP	8.963234843	7.08737953	6.36E‐30	8.963234843	6.497016949	2.78E‐13	ECM_GLYCOPROTEINS	1.264675442	1.379592344	LUAD (lung adenocarcinoma)
CRELD2	10.67204808	10.36259582	6.48E‐18	10.67204808	9.756508475	2.29E‐14	ECM_GLYCOPROTEINS	1.029862427	1.093838858	LUAD (lung adenocarcinoma)
CRLF1	9.252050174	6.917476241	2.32E‐142	9.252050174	7.502684746	3.96E‐06	SECRETED_FACTORS	1.337489259	1.233165259	LUAD (lung adenocarcinoma)
CST1	6.996181882	4.863208286	7.57E‐34	6.996181882	1.573347458	2.38E‐28	ECM_REGULATORS	1.438593922	4.446685853	LUAD (lung adenocarcinoma)
CST2	5.005652265	3.491917704	5.71E‐35	5.005652265	3.155718644	1.92E‐09	ECM_REGULATORS	1.433496631	1.586216273	LUAD (lung adenocarcinoma)
CST4	2.511594774	2.116840844	0.000322177	2.511594774	0.19489661	4.02E‐13	ECM_REGULATORS	1.186482574	12.88680584	LUAD (lung adenocarcinoma)
CSTB	13.12585784	12.62397843	1.45E‐19	13.12585784	12.86257966	0.04338464	ECM_REGULATORS	1.039756041	1.020468536	LUAD (lung adenocarcinoma)
CSTL1	0.852194425	0.539763865	9.06E‐14	0.852194425	0.082801695	2.52E‐06	ECM_REGULATORS	1.578828224	10.29199252	LUAD (lung adenocarcinoma)
CTHRC1	10.32879547	8.906081078	1.29E‐38	10.32879547	6.903474576	1.76E‐36	ECM_GLYCOPROTEINS	1.1597464	1.496173464	LUAD (lung adenocarcinoma)
CTSA	13.15958031	12.798058	7.07E‐19	13.15958031	12.58433729	1.02E‐10	ECM_REGULATORS	1.028248216	1.04571103	LUAD (lung adenocarcinoma)
CTSK	10.83321341	10.28276675	8.02E‐10	10.83321341	10.12259661	5.65E‐05	ECM_REGULATORS	1.053530988	1.070201039	LUAD (lung adenocarcinoma)
CXCL10	9.284108188	8.267030059	2.27E‐18	9.284108188	8.647608475	0.009759792	SECRETED_FACTORS	1.123028237	1.073604132	LUAD (lung adenocarcinoma)
CXCL13	8.705944599	6.042532066	2.96E‐77	8.705944599	5.421954237	2.44E‐20	SECRETED_FACTORS	1.440777559	1.605683895	LUAD (lung adenocarcinoma)
CXCL9	10.56689251	8.780968916	1.82E‐44	10.56689251	9.821430508	0.007066611	SECRETED_FACTORS	1.203385709	1.075901571	LUAD (lung adenocarcinoma)
ECM1	10.37943258	10.00734346	1.72E‐05	10.37943258	9.675513559	0.000750012	ECM_GLYCOPROTEINS	1.037181608	1.072752626	LUAD (lung adenocarcinoma)
EGF	7.34174547	5.35711905	4.21E‐58	7.34174547	5.913491525	1.83E‐08	SECRETED_FACTORS	1.370465245	1.241524646	LUAD (lung adenocarcinoma)
EGLN3	9.967910453	9.514325809	9.01E‐06	9.967910453	7.926094915	5.60E‐16	ECM_REGULATORS	1.047673861	1.257606748	LUAD (lung adenocarcinoma)
EPYC	3.026194599	2.527657405	4.03E‐05	3.026194599	0.858572881	3.65E‐11	PROTEOGLYCANS	1.197232898	3.524679925	LUAD (lung adenocarcinoma)
EYS	5.352576481	4.18147638	1.37E‐81	5.352576481	4.084064407	1.39E‐08	ECM_GLYCOPROTEINS	1.280068568	1.310600409	LUAD (lung adenocarcinoma)
FGB	5.894201742	2.873140865	3.60E‐51	5.894201742	2.491511864	1.46E‐07	ECM_GLYCOPROTEINS	2.051483731	2.365712894	LUAD (lung adenocarcinoma)
FGF19	2.094317944	1.779890069	0.005757324	2.094317944	0.086684746	1.68E‐08	SECRETED_FACTORS	1.176655784	24.16016712	LUAD (lung adenocarcinoma)
FGL1	6.417988153	2.661060758	2.18E‐126	6.417988153	2.872713559	2.11E‐12	ECM_GLYCOPROTEINS	2.411815714	2.234120465	LUAD (lung adenocarcinoma)
FNDC1	9.255183275	8.057008489	6.92E‐19	9.255183275	7.543559322	9.72E‐12	ECM_GLYCOPROTEINS	1.148712117	1.22689872	LUAD (lung adenocarcinoma)
GREM1	9.412007491	7.803377768	3.55E‐26	9.412007491	5.534950847	5.70E‐27	ECM_AFFILIATED	1.206145309	1.700468125	LUAD (lung adenocarcinoma)
HABP2	7.927193554	4.248317993	6.39E‐104	7.927193554	6.662459322	0.000659886	ECM_REGULATORS	1.865960497	1.189829937	LUAD (lung adenocarcinoma)
HAPLN3	8.891849826	8.457367485	1.76E‐08	8.891849826	7.872386441	2.07E‐10	PROTEOGLYCANS	1.051373237	1.129498646	LUAD (lung adenocarcinoma)
HPSE	8.395077352	7.687341837	2.24E‐26	8.395077352	8.063440678	0.008636253	ECM_REGULATORS	1.092065051	1.041128432	LUAD (lung adenocarcinoma)
HTRA3	10.59483031	9.087765894	4.68E‐47	10.59483031	9.970138983	0.000913911	ECM_REGULATORS	1.165834424	1.062656231	LUAD (lung adenocarcinoma)
IBSP	3.83315993	3.191351938	2.44E‐08	3.83315993	1.325101695	1.41E‐13	ECM_GLYCOPROTEINS	1.201108497	2.892728871	LUAD (lung adenocarcinoma)
IGFBP3	12.77350436	12.34110359	2.30E‐06	12.77350436	10.98132203	7.36E‐16	ECM_GLYCOPROTEINS	1.035037447	1.163202783	LUAD (lung adenocarcinoma)
IGFBPL1	4.897288328	3.014307923	6.85E‐76	4.897288328	3.627474576	5.73E‐07	ECM_GLYCOPROTEINS	1.62468084	1.350054487	LUAD (lung adenocarcinoma)
KAZALD1	7.843300348	7.408597309	1.53E‐08	7.843300348	7.289110169	0.000226166	ECM_REGULATORS	1.058675485	1.076029881	LUAD (lung adenocarcinoma)
LAMB3	13.21871568	10.50950965	7.47E‐112	13.21871568	12.65810508	0.004757765	BASEMENT_MEMBRANES	1.257786149	1.044288667	LUAD (lung adenocarcinoma)
LAMB3	13.21871568	10.50950965	7.47E‐112	13.21871568	12.65810508	0.004757765	ECM_GLYCOPROTEINS	1.257786149	1.044288667	LUAD (lung adenocarcinoma)
LGI2	7.865033624	6.633540331	1.03E‐50	7.865033624	5.990388136	2.44E‐16	ECM_GLYCOPROTEINS	1.185646462	1.312942241	LUAD (lung adenocarcinoma)
LMAN1	12.61828815	12.35524882	3.09E‐13	12.61828815	12.12246271	4.02E‐06	ECM_AFFILIATED	1.021289683	1.040901379	LUAD (lung adenocarcinoma)
LOXL1	9.530434495	9.17058456	2.73E‐05	9.530434495	8.644011864	7.94E‐09	ECM_REGULATORS	1.039239585	1.102547595	LUAD (lung adenocarcinoma)
MEP1A	3.116994774	2.603808457	5.53E‐05	3.116994774	2.22670678	7.15E‐05	ECM_REGULATORS	1.197090656	1.399822735	LUAD (lung adenocarcinoma)
MEPE	1.644044077	0.96349417	2.69E‐25	1.644044077	0.800840678	0.000299754	ECM_GLYCOPROTEINS	1.706335262	2.052897813	LUAD (lung adenocarcinoma)
MFAP2	9.8171223	8.982083524	1.33E‐12	9.8171223	8.560520339	3.45E‐12	ECM_GLYCOPROTEINS	1.092967158	1.146790371	LUAD (lung adenocarcinoma)
MMP1	9.346113763	6.655851201	4.78E‐56	9.346113763	5.255598305	1.57E‐24	ECM_REGULATORS	1.404195118	1.778315849	LUAD (lung adenocarcinoma)
MMP10	5.364680314	4.403483631	1.57E‐10	5.364680314	3.274566102	3.78E‐09	ECM_REGULATORS	1.218280971	1.638287378	LUAD (lung adenocarcinoma)
MMP11	10.25023467	9.902623033	0.004714791	10.25023467	5.693869492	1.11E‐36	ECM_REGULATORS	1.035102986	1.800222974	LUAD (lung adenocarcinoma)
MMP12	8.371388153	5.288873839	3.27E‐81	8.371388153	4.774123729	1.23E‐21	ECM_REGULATORS	1.582829995	1.753492081	LUAD (lung adenocarcinoma)
MMP13	6.980947213	4.027926599	1.93E‐68	6.980947213	2.404969492	6.67E‐24	ECM_REGULATORS	1.73313665	2.902717576	LUAD (lung adenocarcinoma)
MMP14	13.08398066	12.88654952	0.008714024	13.08398066	12.22577458	7.53E‐10	ECM_REGULATORS	1.015320714	1.070196459	LUAD (lung adenocarcinoma)
MMP15	11.38420157	10.79933345	7.00E‐19	11.38420157	10.61801017	9.65E‐07	ECM_REGULATORS	1.054157797	1.072159603	LUAD (lung adenocarcinoma)
MMP17	7.08890331	6.563556188	1.78E‐07	7.08890331	5.245347458	6.51E‐15	ECM_REGULATORS	1.080040013	1.351464963	LUAD (lung adenocarcinoma)
MMP7	10.23692892	8.028083566	1.23E‐35	10.23692892	9.245591525	0.001139171	ECM_REGULATORS	1.275139806	1.107222712	LUAD (lung adenocarcinoma)
MMP8	2.907500871	1.844659915	8.93E‐28	2.907500871	2.022523729	0.000642026	ECM_REGULATORS	1.576171764	1.437560821	LUAD (lung adenocarcinoma)
MMP9	10.63465418	9.186752173	1.50E‐32	10.63465418	8.634183051	1.08E‐14	ECM_REGULATORS	1.157607605	1.231691999	LUAD (lung adenocarcinoma)
MUC13	6.978524042	4.715810945	1.69E‐30	6.978524042	3.868523729	2.66E‐09	ECM_AFFILIATED	1.479814209	1.803924321	LUAD (lung adenocarcinoma)
MUC16	8.577284146	5.006450731	1.74E‐84	8.577284146	6.194062712	3.47E‐07	ECM_AFFILIATED	1.713246491	1.38475901	LUAD (lung adenocarcinoma)
MUC20	10.88399268	8.842053604	2.42E‐73	10.88399268	9.301166102	5.47E‐11	ECM_AFFILIATED	1.230934936	1.170175069	LUAD (lung adenocarcinoma)
MUC21	9.306322648	2.022117619	0	9.306322648	7.5981	0.000102819	ECM_AFFILIATED	4.602265744	1.224822343	LUAD (lung adenocarcinoma)
MUC22	3.45166777	0.777409738	1.189e‐319	3.45166777	2.673716949	0.008153389	ECM_AFFILIATED	4.439959521	1.290962295	LUAD (lung adenocarcinoma)
MUC3A	8.787510279	6.385170582	1.99E‐55	8.787510279	6.213061017	3.47E‐12	ECM_AFFILIATED	1.376237356	1.414360853	LUAD (lung adenocarcinoma)
MUC4	11.03745767	6.23558142	1.29E‐198	11.03745767	9.481749153	7.35E‐06	ECM_AFFILIATED	1.770076745	1.164074	LUAD (lung adenocarcinoma)
MUC5AC	7.14116324	2.897735045	6.61E‐126	7.14116324	5.402264407	0.004306179	ECM_AFFILIATED	2.464394822	1.321883326	LUAD (lung adenocarcinoma)
MUC5B	11.57477108	5.629958548	5.55E‐208	11.57477108	9.071264407	1.38E‐06	ECM_AFFILIATED	2.055924743	1.275982108	LUAD (lung adenocarcinoma)
MXRA5	11.52951516	10.94950214	1.59E‐07	11.52951516	10.36780339	1.36E‐08	ECM_GLYCOPROTEINS	1.052971634	1.112049942	LUAD (lung adenocarcinoma)
OVGP1	6.652351916	6.354716658	3.31E‐05	6.652351916	5.599425424	1.68E‐09	ECM_AFFILIATED	1.046836905	1.188041882	LUAD (lung adenocarcinoma)
P4HA1	11.6889507	11.05711718	8.91E‐51	11.6889507	10.97171186	5.90E‐11	ECM_REGULATORS	1.057142699	1.065371643	LUAD (lung adenocarcinoma)
P4HA3	7.281101394	6.291833294	3.96E‐32	7.281101394	5.333608475	8.40E‐23	ECM_REGULATORS	1.157230501	1.365136085	LUAD (lung adenocarcinoma)
PAPLN	9.518667944	9.165869525	3.41E‐06	9.518667944	9.10520678	0.005643014	ECM_GLYCOPROTEINS	1.038490447	1.045409311	LUAD (lung adenocarcinoma)
PAPLN	9.518667944	9.165869525	3.41E‐06	9.518667944	9.10520678	0.005643014	BASEMENT_MEMBRANES	1.038490447	1.045409311	LUAD (lung adenocarcinoma)
PCOLCE	11.0133331	10.53977435	1.17E‐09	11.0133331	10.67757797	0.029833938	ECM_GLYCOPROTEINS	1.044930635	1.031444878	LUAD (lung adenocarcinoma)
PLAT	11.03202143	10.73300273	0.000841737	11.03202143	10.45898475	0.015789123	ECM_REGULATORS	1.027859743	1.05478894	LUAD (lung adenocarcinoma)
PLAU	11.60701829	10.42690117	2.77E‐39	11.60701829	9.921516949	4.90E‐13	ECM_REGULATORS	1.113180043	1.169883431	LUAD (lung adenocarcinoma)
PLOD2	11.30051063	11.10990963	0.014903702	11.30051063	9.97949661	7.16E‐12	ECM_REGULATORS	1.017155945	1.132372811	LUAD (lung adenocarcinoma)
PLXNA3	10.91470401	10.72869754	9.29E‐05	10.91470401	10.08320339	1.44E‐09	ECM_AFFILIATED	1.017337283	1.082463934	LUAD (lung adenocarcinoma)
PLXNB3	8.855291463	8.257915569	1.43E‐07	8.855291463	6.314579661	1.29E‐18	ECM_AFFILIATED	1.072339792	1.402356442	LUAD (lung adenocarcinoma)
PODNL1	7.933080662	6.498366151	8.01E‐52	7.933080662	6.008613559	1.02E‐15	PROTEOGLYCANS	1.220780805	1.320284719	LUAD (lung adenocarcinoma)
POSTN	12.40337927	10.65579905	9.98E‐31	12.40337927	10.94893051	1.52E‐11	ECM_GLYCOPROTEINS	1.164002738	1.132839345	LUAD (lung adenocarcinoma)
PRSS1	2.587647038	2.036197918	5.67E‐05	2.587647038	0.859279661	2.59E‐06	ECM_REGULATORS	1.270822947	3.011414276	LUAD (lung adenocarcinoma)
PRSS2	4.882862021	2.997010112	9.46E‐34	4.882862021	2.269169492	2.20E‐08	ECM_REGULATORS	1.629244426	2.151827812	LUAD (lung adenocarcinoma)
PXDN	11.67322056	11.2170192	6.52E‐09	11.67322056	11.13572712	0.00115538	ECM_GLYCOPROTEINS	1.040670462	1.048267476	LUAD (lung adenocarcinoma)
SDC1	14.15729843	12.22606245	3.77E‐68	14.15729843	13.52462712	2.33E‐07	ECM_AFFILIATED	1.157960586	1.046779206	LUAD (lung adenocarcinoma)
SEMA3A	8.497528397	6.75711843	1.74E‐69	8.497528397	7.798659322	0.004310548	ECM_AFFILIATED	1.257566888	1.089614002	LUAD (lung adenocarcinoma)
SEMA4B	12.38422683	11.75074548	7.05E‐33	12.38422683	11.02136102	4.51E‐18	ECM_AFFILIATED	1.053909886	1.123656762	LUAD (lung adenocarcinoma)
SEMA4C	10.98127491	10.75306554	1.08E‐08	10.98127491	10.15887288	2.03E‐12	ECM_AFFILIATED	1.021222727	1.080954063	LUAD (lung adenocarcinoma)
SEMA4D	10.6511507	10.41271202	1.18E‐06	10.6511507	10.36877797	0.008306744	ECM_AFFILIATED	1.022898806	1.027232981	LUAD (lung adenocarcinoma)
SEMA7A	8.862530314	8.435009856	3.92E‐09	8.862530314	8.313266102	0.000756518	ECM_AFFILIATED	1.05068405	1.066070808	LUAD (lung adenocarcinoma)
SERPINB4	2.874089024	2.46078551	0.009576698	2.874089024	1.176555932	1.92E‐05	ECM_REGULATORS	1.167955928	2.442798464	LUAD (lung adenocarcinoma)
SERPINF1	11.7852716	11.2102417	4.88E‐10	11.7852716	11.41286441	0.029084951	ECM_REGULATORS	1.05129505	1.032630476	LUAD (lung adenocarcinoma)
SERPINH1	13.05448188	12.6377388	3.83E‐12	13.05448188	12.06749492	1.45E‐14	ECM_REGULATORS	1.032976079	1.081788886	LUAD (lung adenocarcinoma)
SPP1	12.71463206	11.89340338	1.19E‐09	12.71463206	8.47020339	2.22E‐31	ECM_GLYCOPROTEINS	1.069049089	1.501101151	LUAD (lung adenocarcinoma)
SRPX2	9.109969686	7.532673305	6.73E‐58	9.109969686	7.412852542	2.75E‐15	ECM_GLYCOPROTEINS	1.209393972	1.22894252	LUAD (lung adenocarcinoma)
ST14	13.08375679	11.56402765	1.00E‐41	13.08375679	11.8177322	3.87E‐18	ECM_REGULATORS	1.131418671	1.107129233	LUAD (lung adenocarcinoma)
SULF1	11.70801376	10.9295462	2.66E‐13	11.70801376	9.709867797	4.30E‐19	ECM_REGULATORS	1.071225973	1.205785085	LUAD (lung adenocarcinoma)
THBS2	11.89290052	11.05818659	5.06E‐17	11.89290052	9.532767797	2.39E‐24	ECM_GLYCOPROTEINS	1.075483799	1.247581057	LUAD (lung adenocarcinoma)
TIMP1	13.65900174	13.02316839	7.13E‐17	13.65900174	12.24449831	4.53E‐18	ECM_REGULATORS	1.048823246	1.115521551	LUAD (lung adenocarcinoma)
TNC	12.4145378	11.73852488	3.88E‐11	12.4145378	11.63503559	0.001687767	ECM_GLYCOPROTEINS	1.057589257	1.066996117	LUAD (lung adenocarcinoma)
TNFAIP6	7.036201742	6.401114212	5.69E‐09	7.036201742	6.654264407	0.033903126	ECM_GLYCOPROTEINS	1.099215154	1.057397379	LUAD (lung adenocarcinoma)
VCAN	12.39823589	11.59335711	3.94E‐15	12.39823589	11.20094746	6.05E‐10	PROTEOGLYCANS	1.06942586	1.10689171	LUAD (lung adenocarcinoma)
WISP1	8.288399477	7.190848115	1.05E‐28	8.288399477	6.434661017	4.96E‐20	ECM_GLYCOPROTEINS	1.152631699	1.288086421	LUAD (lung adenocarcinoma)
WNT1	0.908371603	0.686474853	1.05E‐07	0.908371603	0.610986441	0.039426808	SECRETED_FACTORS	1.3232409	1.486729561	LUAD (lung adenocarcinoma)
WNT10A	6.541629791	5.866096775	1.66E‐08	6.541629791	5.545247458	6.12E‐05	SECRETED_FACTORS	1.11515886	1.179682213	LUAD (lung adenocarcinoma)
WNT10B	4.371216551	4.158620673	0.00933399	4.371216551	3.514228814	9.03E‐06	SECRETED_FACTORS	1.051121729	1.243862248	LUAD (lung adenocarcinoma)
WNT16	3.005846864	2.471660619	3.12E‐11	3.005846864	2.36250678	0.016777571	SECRETED_FACTORS	1.216124431	1.272312482	LUAD (lung adenocarcinoma)
WNT3	8.03024338	6.901643086	3.42E‐53	8.03024338	6.367279661	3.70E‐25	SECRETED_FACTORS	1.16352632	1.261173344	LUAD (lung adenocarcinoma)
WNT5B	7.792643031	7.450610945	4.48E‐05	7.792643031	7.360567797	0.028023667	SECRETED_FACTORS	1.045906583	1.058701346	LUAD (lung adenocarcinoma)
WNT8B	2.032936934	1.776435163	0.000154055	2.032936934	1.357922034	0.000144436	SECRETED_FACTORS	1.144391293	1.497094003	LUAD (lung adenocarcinoma)
VWA1	12.18069303	11.50385576	5.45E‐28	12.18069303	11.51391356	1.25E‐06	ECM_GLYCOPROTEINS	1.058835688	1.057910759	LUAD (lung adenocarcinoma)
VWDE	5.687624913	4.057989055	1.99E‐41	5.687624913	4.637950847	0.000191182	ECM_GLYCOPROTEINS	1.401587051	1.226322809	LUAD (lung adenocarcinoma)
ZPLD1	2.920290244	2.231629151	6.39E‐14	2.920290244	0.722018644	1.39E‐15	ECM_GLYCOPROTEINS	1.308591189	4.044618886	LUAD (lung adenocarcinoma)
A2ML1	8.646600547	4.481047987	3.88E‐115	8.646600547	2.402734	8.99E‐29	ECM_REGULATORS	1.929593384	3.598650765	LUAD (lung squamous cell carcinoma)
ADAM12	9.935634489	8.348884303	2.76E‐44	9.935634489	7.253842	2.82E‐25	ECM_REGULATORS	1.190055357	1.369706493	LUAD (lung squamous cell carcinoma)
ADAM17	11.59019434	10.0946329	1.89E‐202	11.59019434	11.251512	0.001617325	ECM_REGULATORS	1.148154119	1.030101052	LUAD (lung squamous cell carcinoma)
ADAM20	2.160307482	1.720521954	2.67E‐19	2.160307482	1.830912	0.041962926	ECM_REGULATORS	1.255611692	1.179907872	LUAD (lung squamous cell carcinoma)
ADAM23	9.8278	6.705551778	6.90E‐152	9.8278	6.908458	6.61E‐12	ECM_REGULATORS	1.465621372	1.422575052	LUAD (lung squamous cell carcinoma)
ADAM28	8.67137135	7.91717527	1.44E‐18	8.67137135	7.974716	0.000318447	ECM_REGULATORS	1.095260753	1.087358014	LUAD (lung squamous cell carcinoma)
ADAMDEC1	7.879349453	5.936989589	1.08E‐57	7.879349453	5.746754	1.80E‐12	ECM_REGULATORS	1.327162417	1.371095657	LUAD (lung squamous cell carcinoma)
ADAMTS12	9.588904745	7.851592077	1.96E‐63	9.588904745	8.539328	8.99E‐07	ECM_REGULATORS	1.22126884	1.12291093	LUAD (lung squamous cell carcinoma)
ADAMTS14	7.340764781	6.635430198	3.71E‐14	7.340764781	5.62757	2.48E‐15	ECM_REGULATORS	1.106298245	1.304428871	LUAD (lung squamous cell carcinoma)
ADAMTS17	7.221102007	6.498386492	6.70E‐24	7.221102007	6.727954	0.020029304	ECM_REGULATORS	1.111214609	1.073298362	LUAD (lung squamous cell carcinoma)
ADAMTS18	4.100185401	3.840909856	0.011868452	4.100185401	2.623042	6.14E‐06	ECM_REGULATORS	1.067503679	1.563141346	LUAD (lung squamous cell carcinoma)
ADAMTS20	4.408810401	1.624489002	4.31E‐169	4.408810401	0.568792	3.28E‐24	ECM_REGULATORS	2.713967529	7.751182157	LUAD (lung squamous cell carcinoma)
ADAMTSL5	6.943487591	6.177318889	1.09E‐17	6.943487591	5.74168	3.49E‐08	ECM_REGULATORS	1.124029327	1.209312883	LUAD (lung squamous cell carcinoma)
AGRN	13.54030584	13.26079766	1.16E‐06	13.54030584	13.21525	0.033302707	BASEMENT_MEMBRANES	1.02107778	1.024597025	LUAD (lung squamous cell carcinoma)
AGRN	13.54030584	13.26079766	1.16E‐06	13.54030584	13.21525	0.033302707	ECM_GLYCOPROTEINS	1.02107778	1.024597025	LUAD (lung squamous cell carcinoma)
ANXA10	3.382676095	2.250012568	7.10E‐14	3.382676095	1.124568	7.47E‐08	ECM_AFFILIATED	1.5034032	3.007978259	LUAD (lung squamous cell carcinoma)
ANXA8	11.19839507	5.352544442	4.82E‐199	11.19839507	9.918826	0.000108298	ECM_AFFILIATED	2.092162932	1.129004085	LUAD (lung squamous cell carcinoma)
ARTN	8.079219891	5.385328083	6.18E‐179	8.079219891	3.81504	1.08E‐36	SECRETED_FACTORS	1.500227983	2.11772875	LUAD (lung squamous cell carcinoma)
ASTL	2.460307299	1.92820977	6.55E‐15	2.460307299	1.79538	0.001139337	ECM_REGULATORS	1.275954171	1.370354632	LUAD (lung squamous cell carcinoma)
BMP1	10.78444763	10.64880498	0.005389351	10.78444763	10.46007	0.012991429	ECM_REGULATORS	1.012737829	1.031011038	LUAD (lung squamous cell carcinoma)
BMP7	10.44977956	7.991588991	1.01E‐49	10.44977956	7.370448	2.62E‐19	SECRETED_FACTORS	1.307597222	1.417794354	LUAD (lung squamous cell carcinoma)
C1QTNF6	9.893833577	9.358422232	1.69E‐18	9.893833577	8.017602	2.90E‐25	ECM_AFFILIATED	1.057211711	1.234014058	LUAD (lung squamous cell carcinoma)
CCL26	5.073585219	2.992511927	1.42E‐130	5.073585219	2.649104	9.91E‐19	SECRETED_FACTORS	1.6954269	1.915208017	LUAD (lung squamous cell carcinoma)
CCL7	3.754296533	2.122847421	7.44E‐76	3.754296533	2.688636	4.29E‐05	SECRETED_FACTORS	1.768519252	1.39635731	LUAD (lung squamous cell carcinoma)
CD109	11.66947117	9.685100993	2.12E‐114	11.66947117	10.475196	2.81E‐09	ECM_REGULATORS	1.20488895	1.114009816	LUAD (lung squamous cell carcinoma)
CILP	7.870831204	6.874250443	2.33E‐13	7.870831204	7.15791	0.021615322	ECM_GLYCOPROTEINS	1.144973008	1.099599074	LUAD (lung squamous cell carcinoma)
CILP2	7.506387774	6.195282958	8.13E‐32	7.506387774	5.045382	1.78E‐19	ECM_GLYCOPROTEINS	1.211629529	1.487773924	LUAD (lung squamous cell carcinoma)
CLEC2A	0.643396533	0.358863609	2.43E‐08	0.643396533	0.043618	0.00644145	ECM_AFFILIATED	1.792872045	14.75071147	LUAD (lung squamous cell carcinoma)
CLEC2L	4.673113321	2.600579466	3.43E‐74	4.673113321	1.674224	7.01E‐12	ECM_AFFILIATED	1.796950788	2.791211523	LUAD (lung squamous cell carcinoma)
COCH	8.27134854	6.334502499	2.90E‐69	8.27134854	5.474966	1.03E‐14	ECM_GLYCOPROTEINS	1.305761351	1.510757974	LUAD (lung squamous cell carcinoma)
COL10A1	9.31967135	6.53605465	4.69E‐67	9.31967135	6.248992	4.67E‐22	COLLAGENS	1.425886387	1.491387947	LUAD (lung squamous cell carcinoma)
COL11A1	9.538168613	7.216588393	1.78E‐43	9.538168613	4.435304	1.38E‐33	COLLAGENS	1.321700517	2.150510678	LUAD (lung squamous cell carcinoma)
COL16A1	11.03827135	10.44124955	1.24E‐11	11.03827135	10.446768	0.004580538	COLLAGENS	1.057179153	1.056620703	LUAD (lung squamous cell carcinoma)
COL17A1	11.5984708	7.609714255	9.34E‐104	11.5984708	6.779046	7.83E‐27	COLLAGENS	1.524166403	1.71092965	LUAD (lung squamous cell carcinoma)
COL19A1	3.078537956	2.565919327	5.57E‐07	3.078537956	2.354778	0.040761256	COLLAGENS	1.199779714	1.307358042	LUAD (lung squamous cell carcinoma)
COL1A1	16.03940182	14.60099167	4.07E‐26	16.03940182	14.015766	1.48E‐13	COLLAGENS	1.098514552	1.14438282	LUAD (lung squamous cell carcinoma)
COL1A2	15.58816661	14.3746144	9.01E‐25	15.58816661	14.877108	0.001906581	COLLAGENS	1.084423287	1.047795486	LUAD (lung squamous cell carcinoma)
COL24A1	6.535150912	5.194934608	3.44E‐51	6.535150912	5.455178	1.20E‐09	COLLAGENS	1.257985212	1.197972076	LUAD (lung squamous cell carcinoma)
COL27A1	9.998671168	9.600441399	5.14E‐07	9.998671168	9.153602	3.48E‐05	COLLAGENS	1.04148036	1.092320943	LUAD (lung squamous cell carcinoma)
COL2A1	4.731746533	4.216924634	0.000611432	4.731746533	2.873426	1.36E‐06	COLLAGENS	1.122084681	1.646726428	LUAD (lung squamous cell carcinoma)
COL3A1	15.86105219	14.10683089	2.39E‐41	15.86105219	14.058312	8.50E‐12	COLLAGENS	1.124352614	1.128233047	LUAD (lung squamous cell carcinoma)
COL4A5	11.00072245	9.233981548	1.55E‐64	11.00072245	10.011668	2.46E‐05	COLLAGENS	1.191330347	1.098790176	LUAD (lung squamous cell carcinoma)
COL4A5	11.00072245	9.233981548	1.55E‐64	11.00072245	10.011668	2.46E‐05	BASEMENT_MEMBRANES	1.191330347	1.098790176	LUAD (lung squamous cell carcinoma)
COL4A6	9.060562409	6.084243043	8.62E‐111	9.060562409	7.154312	5.60E‐08	BASEMENT_MEMBRANES	1.489184825	1.26644776	LUAD (lung squamous cell carcinoma)
COL4A6	9.060562409	6.084243043	8.62E‐111	9.060562409	7.154312	5.60E‐08	COLLAGENS	1.489184825	1.26644776	LUAD (lung squamous cell carcinoma)
COL5A1	13.01577391	11.68922889	9.39E‐35	13.01577391	11.810644	1.46E‐07	COLLAGENS	1.11348439	1.102037612	LUAD (lung squamous cell carcinoma)
COL5A2	12.5918188	11.40793507	1.64E‐33	12.5918188	11.118954	1.10E‐11	COLLAGENS	1.103777215	1.13246433	LUAD (lung squamous cell carcinoma)
COL7A1	12.0410292	9.192337939	6.19E‐131	12.0410292	7.040214	2.94E‐40	COLLAGENS	1.309898448	1.710321476	LUAD (lung squamous cell carcinoma)
CRELD2	10.64335967	10.36259582	8.62E‐15	10.64335967	10.004696	4.03E‐10	ECM_GLYCOPROTEINS	1.027093969	1.06383639	LUAD (lung squamous cell carcinoma)
CRISPLD1	8.665226095	8.102181612	3.73E‐08	8.665226095	7.840674	0.000131764	ECM_GLYCOPROTEINS	1.069492948	1.10516342	LUAD (lung squamous cell carcinoma)
CRNN	2.342176642	1.271700427	1.01E‐16	2.342176642	0.924678	0.000714504	SECRETED_FACTORS	1.841767599	2.532964602	LUAD (lung squamous cell carcinoma)
CST1	7.341701825	4.863208286	2.75E‐43	7.341701825	2.290916	1.38E‐23	ECM_REGULATORS	1.509641659	3.204701449	LUAD (lung squamous cell carcinoma)
CST11	0.338239234	0.206593668	4.18E‐06	0.338239234	0	0.0028002	ECM_REGULATORS	1.637219751	Inf	LUAD (lung squamous cell carcinoma)
CST2	4.080574453	3.491917704	2.38E‐06	4.080574453	3.254296	0.007377502	ECM_REGULATORS	1.168576925	1.253903902	LUAD (lung squamous cell carcinoma)
CST4	2.492257299	2.116840844	0.000793745	2.492257299	0.094936	2.51E‐13	ECM_REGULATORS	1.177347511	26.2519729	LUAD (lung squamous cell carcinoma)
CSTA	11.59151241	7.376330763	1.38E‐217	11.59151241	9.299326	8.50E‐14	ECM_REGULATORS	1.57144694	1.246489521	LUAD (lung squamous cell carcinoma)
CSTB	13.73386807	12.62397843	1.58E‐83	13.73386807	13.07272	1.74E‐05	ECM_REGULATORS	1.087919164	1.050574637	LUAD (lung squamous cell carcinoma)
CSTL1	1.054700547	0.539763865	1.00E‐33	1.054700547	0.0424	3.28E‐10	ECM_REGULATORS	1.954003621	24.87501291	LUAD (lung squamous cell carcinoma)
CTHRC1	10.68446241	8.906081078	3.84E‐57	10.68446241	7.69606	8.52E‐34	ECM_GLYCOPROTEINS	1.199681691	1.388302899	LUAD (lung squamous cell carcinoma)
CTSK	11.14175584	10.28276675	8.75E‐21	11.14175584	10.655276	0.015407042	ECM_REGULATORS	1.083536767	1.04565624	LUAD (lung squamous cell carcinoma)
CTSV	9.500482117	7.28437811	2.23E‐81	9.500482117	5.84878	1.55E‐38	ECM_REGULATORS	1.304226932	1.624352791	LUAD (lung squamous cell carcinoma)
CXCL10	9.611589781	8.267030059	1.89E‐29	9.611589781	9.058222	0.048275056	SECRETED_FACTORS	1.162641204	1.06109011	LUAD (lung squamous cell carcinoma)
CXCL13	9.079429197	6.042532066	3.70E‐95	9.079429197	6.130736	9.74E‐15	SECRETED_FACTORS	1.502586846	1.480968875	LUAD (lung squamous cell carcinoma)
CXCL14	10.76109197	9.895338473	1.12E‐07	10.76109197	7.702888	3.00E‐16	SECRETED_FACTORS	1.087491044	1.397020438	LUAD (lung squamous cell carcinoma)
CXCL6	7.429093248	4.310898089	4.68E‐106	7.429093248	6.05043	0.000433487	SECRETED_FACTORS	1.723328433	1.227862028	LUAD (lung squamous cell carcinoma)
DDX26B	8.40835	8.158415761	1.37E‐05	8.40835	8.067562	0.013442348	ECM_GLYCOPROTEINS	1.030635144	1.042241758	LUAD (lung squamous cell carcinoma)
DMP1	2.225825365	1.386894842	3.67E‐34	2.225825365	0.640736	6.07E‐16	ECM_GLYCOPROTEINS	1.604898437	3.473857197	LUAD (lung squamous cell carcinoma)
DSPP	0.90179854	0.544958676	1.32E‐15	0.90179854	0.10041	4.00E‐09	ECM_GLYCOPROTEINS	1.654801694	8.981162635	LUAD (lung squamous cell carcinoma)
EGLN3	11.0053438	9.514325809	5.89E‐46	11.0053438	8.391256	3.01E‐23	ECM_REGULATORS	1.156712942	1.311525211	LUAD (lung squamous cell carcinoma)
EMILIN3	6.201634307	4.974561559	1.33E‐27	6.201634307	4.257484	2.03E‐07	ECM_GLYCOPROTEINS	1.246669527	1.456643009	LUAD (lung squamous cell carcinoma)
EPYC	2.94842792	2.527657405	0.000663543	2.94842792	0.993914	7.35E‐10	PROTEOGLYCANS	1.166466592	2.966481929	LUAD (lung squamous cell carcinoma)
F12	7.722950365	7.239870699	1.17E‐05	7.722950365	4.653612	2.47E‐37	ECM_REGULATORS	1.066724902	1.659560437	LUAD (lung squamous cell carcinoma)
FAM20B	11.70546496	11.28599471	1.33E‐50	11.70546496	11.462064	0.009034253	ECM_REGULATORS	1.037167326	1.021235352	LUAD (lung squamous cell carcinoma)
FBN2	8.654026825	7.214706321	1.33E‐36	8.654026825	5.714504	1.28E‐10	ECM_GLYCOPROTEINS	1.199498142	1.514396844	LUAD (lung squamous cell carcinoma)
FGF11	9.319413869	7.581973561	4.79E‐72	9.319413869	5.181768	9.32E‐45	SECRETED_FACTORS	1.229154097	1.798500795	LUAD (lung squamous cell carcinoma)
FGF12	7.214895985	6.297278665	1.87E‐18	7.214895985	6.22049	0.000505748	SECRETED_FACTORS	1.145716486	1.159859751	LUAD (lung squamous cell carcinoma)
FGF19	2.867705474	1.779890069	3.14E‐20	2.867705474	0.319134	3.97E‐08	SECRETED_FACTORS	1.611169995	8.985897693	LUAD (lung squamous cell carcinoma)
FGF3	0.655310766	0.441621676	0.000522181	0.655310766	0.066276	0.026133206	SECRETED_FACTORS	1.483873644	9.887602849	LUAD (lung squamous cell carcinoma)
FNDC1	9.342585949	8.057008489	1.36E‐20	9.342585949	8.008618	1.52E‐06	ECM_GLYCOPROTEINS	1.159560147	1.16656656	LUAD (lung squamous cell carcinoma)
FNDC8	1.346417336	1.185251575	0.000270973	1.346417336	0.902056	0.002342554	ECM_GLYCOPROTEINS	1.135975994	1.492609479	LUAD (lung squamous cell carcinoma)
GPC1	13.20194161	11.54649143	9.85E‐132	13.20194161	10.789932	2.96E‐26	ECM_AFFILIATED	1.143372573	1.223542614	LUAD (lung squamous cell carcinoma)
GPC2	5.882286679	5.581202819	0.001243922	5.882286679	3.24719	2.59E‐26	ECM_AFFILIATED	1.053946052	1.811500614	LUAD (lung squamous cell carcinoma)
GREM1	10.09896624	7.803377768	1.65E‐49	10.09896624	6.264874	3.18E‐29	ECM_AFFILIATED	1.294178821	1.611998301	LUAD (lung squamous cell carcinoma)
HAPLN3	9.618239234	8.457367485	9.39E‐49	9.618239234	8.514438	1.15E‐11	PROTEOGLYCANS	1.137261595	1.129638766	LUAD (lung squamous cell carcinoma)
HPSE	8.708708759	7.687341837	2.44E‐50	8.708708759	8.345318	0.015031287	ECM_REGULATORS	1.132863471	1.043544267	LUAD (lung squamous cell carcinoma)
HRG	2.512062774	1.764826866	2.15E‐06	2.512062774	0.461036	3.99E‐11	ECM_REGULATORS	1.423404654	5.448734532	LUAD (lung squamous cell carcinoma)
HTRA3	10.83117482	9.087765894	1.10E‐59	10.83117482	10.447054	0.040750311	ECM_REGULATORS	1.191841311	1.036768338	LUAD (lung squamous cell carcinoma)
IBSP	4.025513869	3.191351938	7.54E‐13	4.025513869	1.25143	4.80E‐24	ECM_GLYCOPROTEINS	1.261381993	3.216731154	LUAD (lung squamous cell carcinoma)
IGFBP2	13.49237664	11.45141622	4.70E‐87	13.49237664	11.0501	1.39E‐16	ECM_GLYCOPROTEINS	1.178227774	1.22101851	LUAD (lung squamous cell carcinoma)
IGFBP3	13.43426624	12.34110359	2.89E‐31	13.43426624	11.424918	7.50E‐16	ECM_GLYCOPROTEINS	1.088579003	1.175874194	LUAD (lung squamous cell carcinoma)
IGFBP5	13.89259982	13.31700634	1.90E‐08	13.89259982	13.174706	0.000860734	ECM_GLYCOPROTEINS	1.043222438	1.05449031	LUAD (lung squamous cell carcinoma)
ITIH6	3.166669891	2.714329856	0.000482406	3.166669891	0.795968	4.04E‐21	ECM_REGULATORS	1.166648882	3.978388441	LUAD (lung squamous cell carcinoma)
KCP	6.424840511	5.963599477	9.35E‐06	6.424840511	4.890912	3.54E‐10	ECM_GLYCOPROTEINS	1.077342725	1.313628319	LUAD (lung squamous cell carcinoma)
LAMA1	8.62599635	7.364141068	6.39E‐25	8.62599635	6.515078	2.02E‐09	ECM_GLYCOPROTEINS	1.171351319	1.324005077	LUAD (lung squamous cell carcinoma)
LAMA1	8.62599635	7.364141068	6.39E‐25	8.62599635	6.515078	2.02E‐09	BASEMENT_MEMBRANES	1.171351319	1.324005077	LUAD (lung squamous cell carcinoma)
LAMA5	12.91348102	12.29558791	8.90E‐23	12.91348102	12.479082	0.008005131	BASEMENT_MEMBRANES	1.050253238	1.034810174	LUAD (lung squamous cell carcinoma)
LAMA5	12.91348102	12.29558791	8.90E‐23	12.91348102	12.479082	0.008005131	ECM_GLYCOPROTEINS	1.050253238	1.034810174	LUAD (lung squamous cell carcinoma)
LAMB3	13.66504434	10.50950965	1.73E‐143	13.66504434	12.649714	1.43E‐06	BASEMENT_MEMBRANES	1.300255178	1.080265083	LUAD (lung squamous cell carcinoma)
LAMB3	13.66504434	10.50950965	1.73E‐143	13.66504434	12.649714	1.43E‐06	ECM_GLYCOPROTEINS	1.300255178	1.080265083	LUAD (lung squamous cell carcinoma)
LAMC2	13.53287135	9.777165179	2.84E‐106	13.53287135	12.485904	4.39E‐05	BASEMENT_MEMBRANES	1.38413038	1.083851946	LUAD (lung squamous cell carcinoma)
LAMC2	13.53287135	9.777165179	2.84E‐106	13.53287135	12.485904	4.39E‐05	ECM_GLYCOPROTEINS	1.38413038	1.083851946	LUAD (lung squamous cell carcinoma)
LGALS7	6.138242883	2.521967037	1.53E‐141	6.138242883	1.662822	6.19E‐21	ECM_AFFILIATED	2.43391083	3.691461193	LUAD (lung squamous cell carcinoma)
LGI2	7.271919526	6.633540331	2.13E‐14	7.271919526	6.685724	0.011557024	ECM_GLYCOPROTEINS	1.096235066	1.087678691	LUAD (lung squamous cell carcinoma)
LMAN1	12.60747974	12.35524882	4.30E‐12	12.60747974	12.224118	7.03E‐06	ECM_AFFILIATED	1.02041488	1.031361097	LUAD (lung squamous cell carcinoma)
LOXL1	10.02550931	9.17058456	2.25E‐22	10.02550931	9.165316	1.10E‐07	ECM_REGULATORS	1.093224673	1.093853099	LUAD (lung squamous cell carcinoma)
LOXL2	10.49420985	10.1490868	8.36E‐06	10.49420985	9.479968	4.40E‐07	ECM_REGULATORS	1.034005331	1.106987898	LUAD (lung squamous cell carcinoma)
MFAP1	10.44435566	10.38744451	0.008601781	10.44435566	10.228088	0.000835841	ECM_GLYCOPROTEINS	1.00547884	1.021144485	LUAD (lung squamous cell carcinoma)
MFAP2	10.76625566	8.982083524	2.94E‐49	10.76625566	9.0782	2.74E‐18	ECM_GLYCOPROTEINS	1.198636778	1.185946075	LUAD (lung squamous cell carcinoma)
MMP1	11.06820146	6.655851201	7.54E‐139	11.06820146	6.488356	2.61E‐28	ECM_REGULATORS	1.66292802	1.705856069	LUAD (lung squamous cell carcinoma)
MMP10	8.922525	4.403483631	1.16E‐178	8.922525	4.411314	3.00E‐18	ECM_REGULATORS	2.026242346	2.022645633	LUAD (lung squamous cell carcinoma)
MMP11	11.24844361	9.902623033	8.78E‐27	11.24844361	6.389998	1.59E‐41	ECM_REGULATORS	1.135905464	1.760320365	LUAD (lung squamous cell carcinoma)
MMP12	10.36185438	5.288873839	1.58E‐202	10.36185438	5.287452	8.00E‐41	ECM_REGULATORS	1.959179722	1.959706562	LUAD (lung squamous cell carcinoma)
MMP13	7.822345803	4.027926599	2.21E‐105	7.822345803	3.633838	9.08E‐16	ECM_REGULATORS	1.942027892	2.152640212	LUAD (lung squamous cell carcinoma)
MMP14	13.77446004	12.88654952	1.18E‐30	13.77446004	12.540866	2.52E‐17	ECM_REGULATORS	1.068902115	1.098365937	LUAD (lung squamous cell carcinoma)
MMP20	1.20065146	0.621304132	1.78E‐27	1.20065146	0.07673	3.00E‐06	ECM_REGULATORS	1.93246978	15.64774482	LUAD (lung squamous cell carcinoma)
MMP27	1.014506569	0.790822424	0.000173395	1.014506569	0.583164	0.023556332	ECM_REGULATORS	1.282850029	1.739659117	LUAD (lung squamous cell carcinoma)
MMP3	6.709239964	4.47830094	2.70E‐38	6.709239964	2.545218	6.30E‐22	ECM_REGULATORS	1.498166393	2.636017804	LUAD (lung squamous cell carcinoma)
MMP7	10.10642318	8.028083566	1.43E‐30	10.10642318	9.45505	0.020689762	ECM_REGULATORS	1.258883654	1.068891563	LUAD (lung squamous cell carcinoma)
MMP8	3.559166606	1.844659915	4.70E‐66	3.559166606	2.581158	0.000465321	ECM_REGULATORS	1.929443242	1.378903037	LUAD (lung squamous cell carcinoma)
MMP9	11.20170766	9.186752173	1.56E‐58	11.20170766	9.37426	5.33E‐12	ECM_REGULATORS	1.219332736	1.194943138	LUAD (lung squamous cell carcinoma)
MUC20	10.1498531	8.842053604	7.33E‐30	10.1498531	9.471318	0.022205436	ECM_AFFILIATED	1.14790676	1.071641043	LUAD (lung squamous cell carcinoma)
MUCL1	3.799071168	2.585652963	2.49E‐15	3.799071168	1.998758	1.44E‐06	ECM_AFFILIATED	1.469288888	1.900715929	LUAD (lung squamous cell carcinoma)
MXRA5	12.10781825	10.94950214	1.69E‐24	12.10781825	10.90326	5.89E‐08	ECM_GLYCOPROTEINS	1.105787103	1.110476889	LUAD (lung squamous cell carcinoma)
NELL1	5.049544708	3.183604624	9.32E‐40	5.049544708	3.582784	0.002912466	ECM_GLYCOPROTEINS	1.586109239	1.40939133	LUAD (lung squamous cell carcinoma)
NELL2	9.280001642	7.784212985	2.64E‐35	9.280001642	8.542114	0.005751805	ECM_GLYCOPROTEINS	1.192156697	1.086382322	LUAD (lung squamous cell carcinoma)
NTN1	9.740960584	8.373452995	2.99E‐38	9.740960584	9.244002	0.029825567	ECM_GLYCOPROTEINS	1.163314655	1.053760112	LUAD (lung squamous cell carcinoma)
NTN1	9.740960584	8.373452995	2.99E‐38	9.740960584	9.244002	0.029825567	BASEMENT_MEMBRANES	1.163314655	1.053760112	LUAD (lung squamous cell carcinoma)
NTN3	2.346226277	2.122345115	0.002222824	2.346226277	1.454284	2.89E‐05	ECM_GLYCOPROTEINS	1.105487633	1.61332056	LUAD (lung squamous cell carcinoma)
NTN3	2.346226277	2.122345115	0.002222824	2.346226277	1.454284	2.89E‐05	BASEMENT_MEMBRANES	1.105487633	1.61332056	LUAD (lung squamous cell carcinoma)
OGFOD1	10.59556606	10.4677929	6.54E‐09	10.59556606	10.249286	4.13E‐08	ECM_REGULATORS	1.012206313	1.033785774	LUAD (lung squamous cell carcinoma)
OTOG	1.545167701	1.321034351	0.007569108	1.545167701	0.082344	6.90E‐09	ECM_GLYCOPROTEINS	1.169665043	18.76478797	LUAD (lung squamous cell carcinoma)
P4HA1	11.94876113	11.05711718	4.85E‐94	11.94876113	11.087436	9.81E‐13	ECM_REGULATORS	1.080639821	1.077684789	LUAD (lung squamous cell carcinoma)
P4HA3	6.910732117	6.291833294	4.17E‐13	6.910732117	6.022376	5.78E‐06	ECM_REGULATORS	1.09836542	1.147509242	LUAD (lung squamous cell carcinoma)
PI3	10.01309726	5.739437608	1.91E‐99	10.01309726	6.41362	3.61E‐13	ECM_REGULATORS	1.744612965	1.561223968	LUAD (lung squamous cell carcinoma)
PLAT	11.46175347	10.73300273	1.36E‐15	11.46175347	10.873996	0.008476133	ECM_REGULATORS	1.067898122	1.054051654	LUAD (lung squamous cell carcinoma)
PLAU	12.33468102	10.42690117	3.23E‐95	12.33468102	10.292114	2.73E‐20	ECM_REGULATORS	1.182967098	1.198459425	LUAD (lung squamous cell carcinoma)
PLOD1	12.8454146	12.50815465	4.02E‐15	12.8454146	12.052784	1.73E‐10	ECM_REGULATORS	1.026963206	1.065763279	LUAD (lung squamous cell carcinoma)
PLOD2	11.87069945	11.10990963	1.42E‐21	11.87069945	10.217694	1.83E‐21	ECM_REGULATORS	1.068478489	1.16177872	LUAD (lung squamous cell carcinoma)
PLXNA1	12.58902974	11.44635716	2.85E‐91	12.58902974	11.957206	2.17E‐06	ECM_AFFILIATED	1.099828493	1.052840416	LUAD (lung squamous cell carcinoma)
PLXNB3	9.293770438	8.257915569	2.56E‐19	9.293770438	6.656892	1.07E‐29	ECM_AFFILIATED	1.125437813	1.396112546	LUAD (lung squamous cell carcinoma)
PODNL1	7.758440146	6.498366151	2.61E‐39	7.758440146	6.501072	9.55E‐10	PROTEOGLYCANS	1.193906278	1.193409356	LUAD (lung squamous cell carcinoma)
POSTN	12.73912372	10.65579905	5.97E‐41	12.73912372	11.457848	2.50E‐07	ECM_GLYCOPROTEINS	1.195510882	1.111825163	LUAD (lung squamous cell carcinoma)
PRSS1	3.104124453	2.036197918	2.03E‐14	3.104124453	1.168906	8.35E‐08	ECM_REGULATORS	1.52447089	2.655580904	LUAD (lung squamous cell carcinoma)
PRSS2	5.38712646	2.997010112	3.48E‐51	5.38712646	3.314658	7.61E‐06	ECM_REGULATORS	1.797500261	1.625243527	LUAD (lung squamous cell carcinoma)
PXDNL	4.993241788	4.497337266	4.58E‐08	4.993241788	4.575702	0.029967658	ECM_GLYCOPROTEINS	1.110266251	1.091251526	LUAD (lung squamous cell carcinoma)
SDC1	14.79921186	12.22606245	1.15E‐112	14.79921186	13.461974	4.47E‐16	ECM_AFFILIATED	1.210464279	1.099334456	LUAD (lung squamous cell carcinoma)
SEMA3F	11.50432518	10.60397557	1.53E‐28	11.50432518	10.607284	5.99E‐12	ECM_AFFILIATED	1.084906798	1.084568414	LUAD (lung squamous cell carcinoma)
SEMA4B	13.13464562	11.75074548	4.95E‐139	13.13464562	11.28714	6.24E‐23	ECM_AFFILIATED	1.117771264	1.163682352	LUAD (lung squamous cell carcinoma)
SEMA4C	11.07020438	10.75306554	6.45E‐15	11.07020438	10.403734	1.12E‐08	ECM_AFFILIATED	1.029492877	1.06406069	LUAD (lung squamous cell carcinoma)
SEMA4F	9.450489599	8.601750593	1.22E‐79	9.450489599	8.960048	3.64E‐05	ECM_AFFILIATED	1.098670497	1.054736492	LUAD (lung squamous cell carcinoma)
SERPINB11	4.250412774	1.213348105	2.05E‐156	4.250412774	2.500328	0.00012945	ECM_REGULATORS	3.503044804	1.699942077	LUAD (lung squamous cell carcinoma)
SERPINB12	3.030064964	0.6472548	2.00E‐199	3.030064964	0.3851	1.28E‐10	ECM_REGULATORS	4.681409801	7.868254904	LUAD (lung squamous cell carcinoma)
SERPINB13	9.081497993	2.003399968	0	9.081497993	2.821118	6.89E‐26	ECM_REGULATORS	4.533042896	3.219113129	LUAD (lung squamous cell carcinoma)
SERPINB2	7.883534672	3.769084495	4.03E‐140	7.883534672	5.37378	2.01E‐08	ECM_REGULATORS	2.091631186	1.467037108	LUAD (lung squamous cell carcinoma)
SERPINB3	9.617741058	2.953548105	2.16E‐252	9.617741058	5.719938	3.86E‐13	ECM_REGULATORS	3.256334658	1.681441487	LUAD (lung squamous cell carcinoma)
SERPINB4	7.508500547	2.46078551	2.21E‐197	7.508500547	2.282844	1.61E‐21	ECM_REGULATORS	3.051261688	3.289099276	LUAD (lung squamous cell carcinoma)
SERPINB5	11.44991825	5.779809963	4.03E‐149	11.44991825	4.77262	6.36E‐47	ECM_REGULATORS	1.981019847	2.399084412	LUAD (lung squamous cell carcinoma)
SERPINB7	6.524130657	3.028885542	3.06E‐138	6.524130657	2.85953	1.88E‐17	ECM_REGULATORS	2.153970682	2.281539504	LUAD (lung squamous cell carcinoma)
SERPINE2	11.08869818	10.80134688	0.005466568	11.08869818	8.999292	9.82E‐19	ECM_REGULATORS	1.026603284	1.232174506	LUAD (lung squamous cell carcinoma)
SERPINH1	13.35134416	12.6377388	2.91E‐31	13.35134416	12.423648	1.66E‐13	ECM_REGULATORS	1.056466221	1.0746718	LUAD (lung squamous cell carcinoma)
SERPINI1	8.411880109	8.004189151	3.44E‐08	8.411880109	7.758726	0.001055219	ECM_REGULATORS	1.050934698	1.084183165	LUAD (lung squamous cell carcinoma)
SPOCK3	5.51814854	3.721253049	2.77E‐29	5.51814854	4.162816	0.000720377	PROTEOGLYCANS	1.482873771	1.325580698	LUAD (lung squamous cell carcinoma)
SPP1	13.54572299	11.89340338	5.53E‐33	13.54572299	9.487244	1.73E‐28	ECM_GLYCOPROTEINS	1.1389274	1.427782715	LUAD (lung squamous cell carcinoma)
SRPX2	9.098075547	7.532673305	3.55E‐55	9.098075547	8.074988	3.15E‐08	ECM_GLYCOPROTEINS	1.207814965	1.126698337	LUAD (lung squamous cell carcinoma)
ST14	12.98226661	11.56402765	3.65E‐35	12.98226661	11.851808	6.59E‐19	ECM_REGULATORS	1.122642301	1.095382798	LUAD (lung squamous cell carcinoma)
SULF1	12.15466004	10.9295462	2.23E‐29	12.15466004	10.294112	3.74E‐17	ECM_REGULATORS	1.112091921	1.180739051	LUAD (lung squamous cell carcinoma)
TGM3	5.620668978	3.957551628	1.54E‐31	5.620668978	4.407694	0.006882783	ECM_REGULATORS	1.420238952	1.275194916	LUAD (lung squamous cell carcinoma)
TGM4	2.787642701	2.008516903	1.16E‐13	2.787642701	2.08783	0.005902149	ECM_REGULATORS	1.387910998	1.33518663	LUAD (lung squamous cell carcinoma)
TGM5	4.813358577	2.888203759	1.23E‐61	4.813358577	1.353268	1.01E‐20	ECM_REGULATORS	1.666557826	3.556840609	LUAD (lung squamous cell carcinoma)
TGM6	0.798854927	0.259174704	3.54E‐36	0.798854927	0.013962	0.000206453	ECM_REGULATORS	3.082302847	57.21636778	LUAD (lung squamous cell carcinoma)
THBS2	12.15564288	11.05818659	4.30E‐27	12.15564288	10.365326	9.17E‐14	ECM_GLYCOPROTEINS	1.099243785	1.172721715	LUAD (lung squamous cell carcinoma)
TLL2	5.185689416	4.938260406	0.001887203	5.185689416	2.881134	3.68E‐20	ECM_REGULATORS	1.050104488	1.799877901	LUAD (lung squamous cell carcinoma)
TMPRSS15	1.564481387	0.974273241	2.36E‐14	1.564481387	0.342546	1.58E‐06	ECM_REGULATORS	1.605793243	4.56721546	LUAD (lung squamous cell carcinoma)
TNC	13.31201953	11.73852488	1.35E‐50	13.31201953	12.211386	7.66E‐05	ECM_GLYCOPROTEINS	1.134045347	1.090131745	LUAD (lung squamous cell carcinoma)
TSKU	11.7310615	10.79481481	3.26E‐34	11.7310615	9.818012	3.00E‐30	ECM_GLYCOPROTEINS	1.086731148	1.194851004	LUAD (lung squamous cell carcinoma)
VCAN	12.36162664	11.59335711	2.17E‐13	12.36162664	11.758308	0.002691562	PROTEOGLYCANS	1.066268082	1.051309988	LUAD (lung squamous cell carcinoma)
WISP1	8.824367883	7.190848115	2.09E‐58	8.824367883	7.348638	2.98E‐11	ECM_GLYCOPROTEINS	1.227166496	1.200816789	LUAD (lung squamous cell carcinoma)
WNT10A	7.135885401	5.866096775	5.16E‐25	7.135885401	5.978018	7.09E‐05	SECRETED_FACTORS	1.21646227	1.193687507	LUAD (lung squamous cell carcinoma)
WNT10B	5.424705109	4.158620673	4.33E‐50	5.424705109	3.643778	1.21E‐10	SECRETED_FACTORS	1.304448166	1.488758401	LUAD (lung squamous cell carcinoma)
WNT16	4.082458577	2.471660619	2.44E‐83	4.082458577	2.480258	3.01E‐07	SECRETED_FACTORS	1.651706769	1.645981417	LUAD (lung squamous cell carcinoma)
WNT3	7.473125547	6.901643086	2.21E‐14	7.473125547	6.459614	1.21E‐09	SECRETED_FACTORS	1.082803827	1.156899708	LUAD (lung squamous cell carcinoma)
WNT5A	11.1535219	8.931545478	4.00E‐107	11.1535219	9.820158	6.40E‐08	SECRETED_FACTORS	1.248778493	1.135778253	LUAD (lung squamous cell carcinoma)
WNT5B	8.44740438	7.450610945	4.82E‐31	8.44740438	7.477104	9.76E‐06	SECRETED_FACTORS	1.133786805	1.129769544	LUAD (lung squamous cell carcinoma)
WNT7B	10.98979416	6.848191223	5.09E‐149	10.98979416	9.483946	6.04E‐10	SECRETED_FACTORS	1.604773261	1.158778652	LUAD (lung squamous cell carcinoma)
VWA9	10.83498193	10.620444	5.59E‐28	10.83498193	10.373318	5.93E‐12	ECM_GLYCOPROTEINS	1.020200467	1.044504944	LUAD (lung squamous cell carcinoma)
VWDE	6.359392518	4.057989055	1.44E‐76	6.359392518	4.935474	6.46E‐06	ECM_GLYCOPROTEINS	1.567129046	1.288506943	LUAD (lung squamous cell carcinoma)
XCL1	6.157655474	3.996191618	2.88E‐133	6.157655474	5.536504	0.000305562	SECRETED_FACTORS	1.540880935	1.112192003	LUAD (lung squamous cell carcinoma)
ZFP91	11.88391241	11.64715431	1.34E‐17	11.88391241	11.69422	0.001915432	SECRETED_FACTORS	1.020327549	1.01622104	LUAD (lung squamous cell carcinoma)
ZP3	8.355566971	7.77258977	4.58E‐19	8.355566971	6.171748	3.03E‐27	ECM_GLYCOPROTEINS	1.075004242	1.353841241	LUAD (lung squamous cell carcinoma)
ZP4	0.917193066	0.347357779	1.17E‐34	0.917193066	0	0.000579378	ECM_GLYCOPROTEINS	2.640485175	Inf	LUAD (lung squamous cell carcinoma)
ZPLD1	2.606076277	2.231629151	5.86E‐05	2.606076277	1.097334	5.00E‐09	ECM_GLYCOPROTEINS	1.167790928	2.374916185	LUAD (lung squamous cell carcinoma)
ADAM15	12.71979885	12.1620167	1.20E‐07	12.71979885	0.83795	3.56E‐108	ECM_REGULATORS	1.045862636	15.17966329	MESO
ADAM19	9.450868966	9.009334678	0.010872967	9.450868966	4.969286364	4.37E‐122	ECM_REGULATORS	1.049008534	1.901856378	MESO
ADAM33	8.609277011	6.07140516	1.88E‐24	8.609277011	2.576570455	2.26E‐11	ECM_REGULATORS	1.418004034	3.341370695	MESO
ADAM8	9.494810345	8.89876033	0.001737574	9.494810345	1.253972727	2.87E‐35	ECM_REGULATORS	1.066981242	7.57178377	MESO
ADAM9	12.64007816	11.80909606	2.64E‐09	12.64007816	4.8283375	1.43E‐29	ECM_REGULATORS	1.070367968	2.617894495	MESO
ADAMTS17	7.317745977	6.470935793	1.27E‐06	7.317745977	1.917002273	4.62E‐100	ECM_REGULATORS	1.130863636	3.817286021	MESO
ADAMTS2	11.86501264	9.426232784	5.02E‐29	11.86501264	7.958089773	9.91E‐06	ECM_REGULATORS	1.258722643	1.49093727	MESO
ADAMTS3	9.860437931	5.811481354	4.18E‐91	9.860437931	2.823254545	0.014977928	ECM_REGULATORS	1.69671678	3.492578431	MESO
ADAMTS4	9.555248276	9.125549438	0.034234549	9.555248276	0	0.012047317	ECM_REGULATORS	1.047087448	Inf	MESO
ADAMTS7	9.998666667	7.996091801	2.33E‐35	9.998666667	1.104234091	5.26E‐107	ECM_REGULATORS	1.250444206	9.054843306	MESO
ADAMTSL1	8.364321839	6.790864128	3.23E‐13	8.364321839	1.164730682	2.32E‐23	ECM_REGULATORS	1.231702134	7.181335539	MESO
ADAMTSL4	11.30261839	8.780658761	6.16E‐40	11.30261839	0.429810227	7.70E‐14	ECM_REGULATORS	1.287217588	26.29676465	MESO
AEBP1	14.00148276	12.78698765	7.08E‐09	14.00148276	11.84688977	7.85E‐153	ECM_GLYCOPROTEINS	1.094978985	1.181869928	MESO
AGRN	14.64297931	13.31695538	1.15E‐21	14.64297931	5.316565909	1.63E‐38	ECM_GLYCOPROTEINS	1.099574107	2.754217583	MESO
AGRN	14.64297931	13.31695538	1.15E‐21	14.64297931	5.316565909	1.63E‐38	BASEMENT_MEMBRANES	1.099574107	2.754217583	MESO
ANGPTL1	7.123282759	5.966124566	1.51E‐05	7.123282759	0.705911364	6.83E‐19	SECRETED_FACTORS	1.193954749	10.09090252	MESO
ANGPTL2	10.76874598	10.36563627	0.03009494	10.76874598	10.47743068	3.14E‐71	SECRETED_FACTORS	1.038889046	1.027804078	MESO
ANGPTL7	3.823086207	2.6243956	2.35E‐05	3.823086207	0.365079545	1.94E‐93	SECRETED_FACTORS	1.456749206	10.47192661	MESO
ANXA1	13.83164138	12.57241633	1.79E‐08	13.83164138	0.224142045	1.25E‐43	ECM_AFFILIATED	1.10015776	61.70926722	MESO
ANXA11	13.52005057	12.81794992	2.47E‐10	13.52005057	13.39536591	2.90E‐05	ECM_AFFILIATED	1.054774801	1.009308045	MESO
ANXA2	16.29526437	14.47993711	1.55E‐28	16.29526437	0.084206818	2.68E‐109	ECM_AFFILIATED	1.125368449	193.5147856	MESO
ANXA3	12.32706667	9.217102772	6.43E‐28	12.32706667	3.499820455	0.00044701	ECM_AFFILIATED	1.337412305	3.522199732	MESO
ANXA4	12.81105517	11.97875792	3.85E‐08	12.81105517	4.551970455	4.37E‐86	ECM_AFFILIATED	1.069481098	2.814397699	MESO
ANXA5	13.88917816	13.35678082	1.65E‐06	13.88917816	0.076728409	8.46E‐67	ECM_AFFILIATED	1.039859705	181.0174136	MESO
ANXA8	13.834	5.723261602	8.13E‐65	13.834	8.312913636	1.41E‐71	ECM_AFFILIATED	2.417153183	1.664157792	MESO
ANXA8L1	12.90776552	5.756162687	2.29E‐66	12.90776552	11.30016023	1.95E‐87	ECM_AFFILIATED	2.242425417	1.142263938	MESO
ANXA9	8.140203448	7.45056614	0.001683406	8.140203448	0.125560227	4.13E‐104	ECM_AFFILIATED	1.092561732	64.83106653	MESO
BDNF	8.071434483	5.172303512	1.87E‐38	8.071434483	2.182115909	0.000229552	SECRETED_FACTORS	1.560510605	3.698902725	MESO
BGN	15.54251954	13.17120109	7.92E‐29	15.54251954	5.793145455	7.14E‐49	PROTEOGLYCANS	1.180038133	2.682915467	MESO
BMP1	12.32157241	10.58460187	2.37E‐51	12.32157241	9.4256625	1.30E‐85	ECM_REGULATORS	1.164103531	1.30723675	MESO
BMP3	4.499948276	3.732376391	0.027513127	4.499948276	2.530544318	4.35E‐64	SECRETED_FACTORS	1.205652326	1.778253099	MESO
C1QA	13.32276437	11.41637434	7.63E‐25	13.32276437	9.521038636	2.63E‐25	ECM_AFFILIATED	1.166987344	1.399297375	MESO
C1QB	13.32633678	11.58387838	7.86E‐19	13.32633678	11.57160795	1.51E‐29	ECM_AFFILIATED	1.150420985	1.151640881	MESO
C1QC	13.15924598	11.42031566	4.33E‐20	13.15924598	6.343613636	7.00E‐23	ECM_AFFILIATED	1.152266397	2.074408489	MESO
C1QTNF1	11.90692874	9.803957695	6.78E‐31	11.90692874	1.214376136	4.59E‐49	ECM_AFFILIATED	1.214502256	9.804975888	MESO
CCBE1	6.332402299	4.706428443	2.11E‐09	6.332402299	1.862502273	5.34E‐07	SECRETED_FACTORS	1.345479353	3.399943394	MESO
CCL1	0.976931034	0.637295008	0.002297226	0.976931034	0.614193182	8.17E‐149	SECRETED_FACTORS	1.532933763	1.590592445	MESO
CCL11	5.831643678	4.038724862	5.62E‐09	5.831643678	0.786252273	1.29E‐43	SECRETED_FACTORS	1.443931904	7.417013445	MESO
CCL13	5.074767816	4.445460024	0.026335718	5.074767816	2.6249875	6.48E‐86	SECRETED_FACTORS	1.141561906	1.933254088	MESO
CCL14	7.567655172	6.746117157	0.004187745	7.567655172	3.622790909	5.85E‐32	SECRETED_FACTORS	1.121779388	2.088901999	MESO
CCL2	12.26028506	9.299596113	6.79E‐44	12.26028506	11.58556477	6.97E‐05	SECRETED_FACTORS	1.318367476	1.058238014	MESO
CCL21	8.128348276	6.936625582	0.002239826	8.128348276	5.462685227	1.07E‐06	SECRETED_FACTORS	1.171801502	1.487976689	MESO
CCL3	8.845716092	7.421448589	1.29E‐14	8.845716092	6.340792045	2.23E‐76	SECRETED_FACTORS	1.191912332	1.395049077	MESO
CCL4L2	7.513467816	6.497752723	1.32E‐06	7.513467816	7.208472727	3.80E‐82	SECRETED_FACTORS	1.156317905	1.042310639	MESO
CCL5	10.42524598	9.371459816	1.38E‐06	10.42524598	9.316761364	9.06E‐33	SECRETED_FACTORS	1.112446319	1.118977461	MESO
CD209	7.3384	6.724245077	0.003663645	7.3384	4.470389773	0.005624516	ECM_AFFILIATED	1.091334405	1.641557084	MESO
CILP	9.709352874	6.909578285	1.24E‐17	9.709352874	0.229773864	9.06E‐46	ECM_GLYCOPROTEINS	1.405201949	42.256124	MESO
CILP2	9.42836092	6.291889828	5.25E‐31	9.42836092	3.601670455	1.67E‐48	ECM_GLYCOPROTEINS	1.49849428	2.617774457	MESO
CLEC12B	2.289172414	1.709411602	0.001166542	2.289172414	1.214805682	4.66E‐15	ECM_AFFILIATED	1.339158112	1.884393898	MESO
CLEC4A	6.9565	6.127433465	9.38E‐10	6.9565	0.693794318	2.85E‐24	ECM_AFFILIATED	1.135304045	10.02674686	MESO
COL10A1	8.368842529	6.885885606	0.000183149	8.368842529	4.158871591	7.79E‐26	COLLAGENS	1.21536183	2.01228683	MESO
COL11A1	11.38752299	7.376679647	8.49E‐23	11.38752299	4.648151136	5.67E‐100	COLLAGENS	1.543719334	2.449903769	MESO
COL11A2	6.44463908	5.977837806	0.04487258	6.44463908	3.157593182	4.22E‐109	COLLAGENS	1.078088648	2.040997275	MESO
COL12A1	12.97835977	11.23249695	2.39E‐10	12.97835977	6.947123864	2.76E‐112	COLLAGENS	1.155429628	1.868163002	MESO
COL13A1	7.132173563	6.351330091	9.34E‐05	7.132173563	4.500606818	0.001629923	COLLAGENS	1.122941724	1.584713762	MESO
COL14A1	11.99126322	9.908622593	4.46E‐19	11.99126322	0.121203409	1.68E‐63	COLLAGENS	1.210184676	98.93503251	MESO
COL15A1	11.0362977	10.43055367	0.010617429	11.0362977	7.035285227	3.76E‐72	COLLAGENS	1.058074005	1.568706505	MESO
COL15A1	11.0362977	10.43055367	0.010617429	11.0362977	7.035285227	3.76E‐72	BASEMENT_MEMBRANES	1.058074005	1.568706505	MESO
COL16A1	11.69893563	10.40352338	6.03E‐10	11.69893563	2.086480682	1.74E‐107	COLLAGENS	1.124516686	5.607018428	MESO
COL18A1	14.02407701	12.86523985	3.82E‐13	14.02407701	4.852423864	4.68E‐70	COLLAGENS	1.090075053	2.890117889	MESO
COL18A1	14.02407701	12.86523985	3.82E‐13	14.02407701	4.852423864	4.68E‐70	BASEMENT_MEMBRANES	1.090075053	2.890117889	MESO
COL1A1	18.11817471	14.62013411	5.34E‐27	18.11817471	5.928756818	2.31E‐145	COLLAGENS	1.239261869	3.0559821	MESO
COL1A2	17.09245057	14.38451312	4.69E‐22	17.09245057	7.728581818	7.33E‐73	COLLAGENS	1.188253675	2.211589523	MESO
COL21A1	6.592688506	6.098003966	0.036863303	6.592688506	5.823370455	8.86E‐59	COLLAGENS	1.081122371	1.132108726	MESO
COL3A1	17.24964253	14.15126581	2.51E‐23	17.24964253	4.069794318	3.19E‐21	COLLAGENS	1.218946966	4.238455602	MESO
COL4A2	13.92467816	13.39872327	0.007080911	13.92467816	5.313918182	5.05E‐11	COLLAGENS	1.039254105	2.620416364	MESO
COL4A2	13.92467816	13.39872327	0.007080911	13.92467816	5.313918182	5.05E‐11	BASEMENT_MEMBRANES	1.039254105	2.620416364	MESO
COL4A5	11.00118851	9.299093587	9.38E‐12	11.00118851	6.1588875	8.94E‐25	COLLAGENS	1.183038799	1.786229819	MESO
COL4A5	11.00118851	9.299093587	9.38E‐12	11.00118851	6.1588875	8.94E‐25	BASEMENT_MEMBRANES	1.183038799	1.786229819	MESO
COL4A6	8.278477011	6.169130328	6.40E‐11	8.278477011	4.933819318	2.11E‐13	COLLAGENS	1.341919618	1.677904373	MESO
COL4A6	8.278477011	6.169130328	6.40E‐11	8.278477011	4.933819318	2.11E‐13	BASEMENT_MEMBRANES	1.341919618	1.677904373	MESO
COL5A1	14.43998736	11.71228787	2.38E‐26	14.43998736	12.67630568	8.01E‐47	COLLAGENS	1.232892115	1.139132151	MESO
COL5A2	13.6010931	11.41711507	1.21E‐20	13.6010931	6.819744318	2.56E‐95	COLLAGENS	1.191289833	1.994369945	MESO
COL5A3	10.30551494	9.395735251	3.53E‐06	10.30551494	5.696418182	3.91E‐39	COLLAGENS	1.096829005	1.80912191	MESO
COL6A1	15.76334943	13.11534005	4.42E‐50	15.76334943	14.33658523	5.87E‐75	BASEMENT_MEMBRANES	1.201901695	1.09951911	MESO
COL6A1	15.76334943	13.11534005	4.42E‐50	15.76334943	14.33658523	5.87E‐75	COLLAGENS	1.201901695	1.09951911	MESO
COL6A2	15.75881034	13.17268439	7.11E‐34	15.75881034	11.82396818	4.08E‐92	COLLAGENS	1.1963249	1.332785246	MESO
COL6A2	15.75881034	13.17268439	7.11E‐34	15.75881034	11.82396818	4.08E‐92	BASEMENT_MEMBRANES	1.1963249	1.332785246	MESO
COL6A3	14.27122414	12.53777336	2.69E‐09	14.27122414	12.88514318	2.37E‐55	COLLAGENS	1.138258264	1.107572026	MESO
COL6A3	14.27122414	12.53777336	2.69E‐09	14.27122414	12.88514318	2.37E‐55	BASEMENT_MEMBRANES	1.138258264	1.107572026	MESO
COL8A1	11.92575287	9.753171152	2.99E‐14	11.92575287	10.4492	3.67E‐49	COLLAGENS	1.222756444	1.141307744	MESO
COMP	9.762024138	7.228315785	4.43E‐10	9.762024138	8.0084125	2.41E‐95	ECM_GLYCOPROTEINS	1.35052541	1.218971193	MESO
CRELD1	10.73991609	10.24479204	1.97E‐07	10.73991609	6.756992045	3.03E‐67	ECM_GLYCOPROTEINS	1.048329342	1.589452233	MESO
CRIM1	13.66764713	11.35632036	1.01E‐55	13.66764713	0.195836364	7.59E‐190	ECM_GLYCOPROTEINS	1.203527788	69.79116071	MESO
CRISPLD1	9.351166667	8.091082074	3.19E‐07	9.351166667	6.08975	2.12E‐11	ECM_GLYCOPROTEINS	1.155737463	1.535558384	MESO
CRLF1	7.6224	7.088001401	0.01984563	7.6224	6.768884091	2.11E‐92	SECRETED_FACTORS	1.075394821	1.126094035	MESO
CSF1	12.28516092	10.54940643	5.40E‐38	12.28516092	1.706475	2.73E‐05	SECRETED_FACTORS	1.164535749	7.199144974	MESO
CST7	7.777955172	7.028249852	0.000407107	7.777955172	5.448784091	1.44E‐105	ECM_REGULATORS	1.106670272	1.427466209	MESO
[truncated: 1,602 more rows]

## Sheet: MESO
Signature genes	Expression in tumor	Expression in rest of Pan‐ Cancer	P‐value	Expression in tumor	Expression in normal tissue	P‐value	Fold change vs. Pan‐Cancer MESO	Fold change vs. Normal MESO	Cancer type
ADAMTS2	11.86501264	9.426232784	5.02E‐29	11.86501264	7.958089773	9.91E‐06	1.25872	1.49094	MESO
ADAMTS4	9.555248276	9.125549438	0.034234549	9.555248276	0	0.012047317	1.04709	-	MESO
ADAMTSL4	11.30261839	8.780658761	6.16E‐40	11.30261839	0.429810227	7.70E‐14	1.28722	26.2968	MESO
BMP1	12.32157241	10.58460187	2.37E‐51	12.32157241	9.4256625	1.30E‐85	1.1641	1.30724	MESO
C1QA	13.32276437	11.41637434	7.63E‐25	13.32276437	9.521038636	2.63E‐25	1.16699	1.3993	MESO
C1QB	13.32633678	11.58387838	7.86E‐19	13.32633678	11.57160795	1.51E‐29	1.15042	1.15164	MESO
CCBE1	6.332402299	4.706428443	2.11E‐09	6.332402299	1.862502273	5.34E‐07	1.34548	3.39994	MESO
CCL3	8.845716092	7.421448589	1.29E‐14	8.845716092	6.340792045	2.23E‐76	1.19191	1.39505	MESO
COL13A1	7.132173563	6.351330091	9.34E‐05	7.132173563	4.500606818	0.001629923	1.12294	1.58471	MESO
COL18A1	14.02407701	12.86523985	3.82E‐13	14.02407701	4.852423864	4.68E‐70	1.09008	2.89012	MESO
COL1A1	18.11817471	14.62013411	5.34E‐27	18.11817471	5.928756818	2.31E‐145	1.23926	3.05598	MESO
COL1A2	17.09245057	14.38451312	4.69E‐22	17.09245057	7.728581818	7.33E‐73	1.18825	2.21159	MESO
COL3A1	17.24964253	14.15126581	2.51E‐23	17.24964253	4.069794318	3.19E‐21	1.21895	4.23846	MESO
COL4A2	13.92467816	13.39872327	0.007080911	13.92467816	5.313918182	5.05E‐11	1.03925	2.62042	MESO
COL5A1	14.43998736	11.71228787	2.38E‐26	14.43998736	12.67630568	8.01E‐47	1.23289	1.13913	MESO
COL6A1	15.76334943	13.11534005	4.42E‐50	15.76334943	14.33658523	5.87E‐75	1.2019	1.09952	MESO
COL6A3	14.27122414	12.53777336	2.69E‐09	14.27122414	12.88514318	2.37E‐55	1.13826	1.10757	MESO
CTGF	12.65613793	11.95918097	0.000838164	12.65613793	0.140071591	3.56E‐19	1.05828	90.3548	MESO
DPT	8.139389655	6.713021369	6.08E‐05	8.139389655	7.7318875	1.24E‐70	1.21248	1.0527	MESO
EFEMP2	12.85555402	10.38304768	3.93E‐55	12.85555402	3.0062375	1.25E‐81	1.23813	4.27629	MESO
ELN	11.20726782	9.982076421	3.58E‐07	11.20726782	10.14081705	5.99E‐71	1.12274	1.10516	MESO
FBLN5	10.33012069	9.870161158	0.013194561	10.33012069	8.263398864	3.70E‐130	1.0466	1.25011	MESO
FGF2	9.142921839	7.775464473	8.54E‐10	9.142921839	0.318039773	3.31E‐93	1.17587	28.7477	MESO
FMOD	12.42850575	10.31520491	5.77E‐17	12.42850575	6.794548864	2.10E‐36	1.20487	1.82919	MESO
FN1	16.35575517	15.10008369	6.85E‐07	16.35575517	3.210990909	5.44E‐27	1.08316	5.09368	MESO
HSPG2	13.77207356	13.33531073	0.005933004	13.77207356	3.715952273	6.69E‐54	1.03275	3.7062	MESO
HTRA1	13.81848851	11.76162011	4.73E‐25	13.81848851	4.689118182	1.65E‐72	1.17488	2.94693	MESO
LAMB1	13.53588966	12.18350672	2.15E‐14	13.53588966	6.506263636	1.60E‐48	1.111	2.08044	MESO
LAMB2	13.49917586	12.68118825	9.29E‐10	13.49917586	6.199969318	1.06E‐42	1.0645	2.1773	MESO
LAMC1	13.68217931	12.75481789	5.24E‐11	13.68217931	1.8319125	1.98E‐90	1.07271	7.4688	MESO
LOX	12.35414943	9.449353137	1.85E‐38	12.35414943	1.688184091	1.35E‐130	1.30741	7.31801	MESO
LOXL1	11.35404023	9.147083573	1.45E‐26	11.35404023	9.193948864	3.39E‐151	1.24127	1.23495	MESO
LOXL2	11.55769195	10.10354265	3.64E‐15	11.55769195	1.558902273	7.57E‐136	1.14392	7.41399	MESO
LOXL4	8.863649425	7.786948204	1.68E‐05	8.863649425	2.124920455	4.24E‐207	1.13827	4.17129	MESO
MATN2	11.84732069	10.27346922	7.09E‐16	11.84732069	3.5017	1.74E‐214	1.1532	3.38331	MESO
MFAP4	11.16551954	9.690583159	1.88E‐08	11.16551954	5.583082955	1.16E‐18	1.1522	1.99988	MESO
MFAP5	9.809078161	6.666390677	3.74E‐19	9.809078161	7.282652273	2.10E‐72	1.47142	1.34691	MESO
MMP2	13.74835632	12.20003146	2.90E‐13	13.74835632	11.88949318	2.24E‐123	1.12691	1.15635	MESO
PRG2	2.845818391	1.924254963	8.07E‐06	2.845818391	0.027786364	5.15E‐19	1.47892	102.418	MESO
SERPINE1	12.62652414	10.72367076	2.38E‐15	12.62652414	4.090814773	6.38E‐53	1.17744	3.08655	MESO
SPARC	16.96448851	15.0976259	1.40E‐27	16.96448851	6.178789773	3.13E‐132	1.12365	2.7456	MESO
TIMP3	14.05314368	13.18876945	1.37E‐05	14.05314368	10.76498864	1.72E‐09	1.06554	1.30545	MESO

## Sheet: OV
Signature genes	Expression in tumor	Expression in rest of Pan‐ Cancer	P‐value	Expression in tumor	Expression in normal tissue	P‐value	Fold change vs. Pan‐Cancer OV	Fold change vs. Normal OV	Cancer type
BMP1	10.92875902	10.62568557	3.27E‐08	10.92875902	9.4256625	4.66E‐194	1.02852	1.15947	OV
C1QA	11.7279555	11.46953003	0.002884938	11.7279555	9.521038636	6.10E‐87	1.02253	1.23179	OV
C1QB	12.45649087	11.60875435	1.54E‐20	12.45649087	11.57160795	7.85E‐13	1.07303	1.07647	OV
CCBE1	5.069017564	4.744636242	0.009695747	5.069017564	1.862502273	1.82E‐45	1.06837	2.72162	OV
CCL3	7.773451756	7.42891946	5.43E‐05	7.773451756	6.340792045	1.97E‐199	1.04638	1.22594	OV
COL13A1	7.876257143	6.311790513	1.84E‐64	7.876257143	4.500606818	2.56E‐17	1.24786	1.75004	OV
COL18A1	13.93399906	12.81815479	3.27E‐53	13.93399906	4.852423864	4.53E‐101	1.08705	2.87155	OV
COL1A1	16.64154965	14.65339649	2.67E‐39	16.64154965	5.928756818	1.19E‐213	1.13568	2.80692	OV
COL1A2	15.60984754	14.44426474	7.72E‐19	15.60984754	7.728581818	2.30E‐108	1.0807	2.01976	OV
COL3A1	14.88629157	14.24504373	1.09E‐05	14.88629157	4.069794318	0.000299101	1.04502	3.65775	OV
COL6A3	13.04769977	12.61917087	0.001570708	13.04769977	12.88514318	7.01E‐138	1.03396	1.01262	OV
CSH1	0.407759953	0.227973823	2.10E‐05	0.407759953	0.2683125	1.92E‐68	1.78863	1.51972	OV
CSTL1	1.240477986	0.550957741	4.73E‐46	1.240477986	1.133457955	2.39E‐200	2.25149	1.09442	OV
CTGF	12.25030351	11.970925	0.003653573	12.25030351	0.140071591	1.66E‐06	1.02334	87.4574	OV
EFEMP2	11.7654459	10.38452637	1.84E‐79	11.7654459	3.0062375	3.64E‐110	1.13298	3.91368	OV
FBLN5	10.73922108	9.85804377	6.85E‐25	10.73922108	8.263398864	5.86E‐274	1.08939	1.29961	OV
FMOD	11.88809859	10.27177107	1.37E‐43	11.88809859	6.794548864	3.77E‐75	1.15736	1.74965	OV
HSPG2	13.8345363	13.3520807	5.08E‐11	13.8345363	3.715952273	1.25E‐96	1.03613	3.72301	OV
LAMB2	13.05291335	12.69586931	8.37E‐09	13.05291335	6.199969318	3.90E‐109	1.02812	2.10532	OV
LAMC1	13.46229813	12.75514809	2.62E‐27	13.46229813	1.8319125	1.93E‐155	1.05544	7.34877	OV
LOX	9.938874941	9.511695292	4.31E‐05	9.938874941	1.688184091	1.16e‐315	1.04491	5.88732	OV
LOXL1	10.98252319	9.145221246	5.24E‐80	10.98252319	9.193948864	8.00e‐314	1.2009	1.19454	OV
LOXL4	8.863853396	7.771169947	1.96E‐21	8.863853396	2.124920455	7.34E‐248	1.14061	4.17138	OV
MATN2	10.86944379	10.28373041	7.84E‐11	10.86944379	3.5017	0	1.05696	3.10405	OV
MFAP5	9.402893208	6.656987033	9.81E‐63	9.402893208	7.282652273	1.26E‐216	1.41248	1.29114	OV
MMP2	12.66078244	12.24848089	3.70E‐05	12.66078244	11.88949318	0	1.03366	1.06487	OV
THSD4	12.47778759	9.59101531	2.35E‐148	12.47778759	0.623610227	0.000289088	1.30099	20.009	OV
