# Supplementary material for: The Interactome of Cancer-Related Lysyl Oxidase and Lysyl Oxidase-Like Proteins
Source: Cancers (Basel). 2020 Dec 29;13(1):71. doi: 10.3390/cancers13010071 (PMC7794802; doi:10.3390/cancers13010071)
Supplement: Supplementary file 1 [file cancers-13-00071-s001.zip › Supplementary_Material/Suppl_Table_S11A_MESO_FunRich.xlsx]

## Sheet: Dataset(MESO)
Name of dataset: MESO
No. of identified items: 42 of 42
No. of unidentified items: 0
ID type: GeneSymbol
Number of mapped gene: 42
Is dataset quantitative :NO
Mapped items:
Dataset item (Gene symbol )		Entrez ID	Gene symbol	Description	Alternate names	Chromosome	Map location
ADAMTS2		9509	ADAMTS2	ADAM metallopeptidase with thrombospondin type 1 motif, 2	ADAM-TS2|ADAMTS-2|ADAMTS-3|NPI|PC I-NP|PCI-NP|PCINP|PCPNI|PNPI	5	5qter
ADAMTS4		9507	ADAMTS4	ADAM metallopeptidase with thrombospondin type 1 motif, 4	ADAMTS-2|ADAMTS-4|ADMP-1	1	1q21-q23
ADAMTSL4		54507	ADAMTSL4	ADAMTS-like 4	ADAMTSL-4|ECTOL2|TSRC1	1	1q21.3
BMP1		649	BMP1	bone morphogenetic protein 1	OI13|PCOLC|PCP|PCP2|TLD	8	8p21.3
C1QA		712	C1QA	complement component 1, q subcomponent, A chain	-	1	1p36.12
C1QB		713	C1QB	complement component 1, q subcomponent, B chain	-	1	1p36.12
CCBE1		147372	CCBE1	collagen and calcium binding EGF domains 1	HKLLS1	18	18q21.32
CCL3		6348	CCL3	chemokine (C-C motif) ligand 3	G0S19-1|LD78ALPHA|MIP-1-alpha|MIP1A|SCYA3	17	17q12
COL13A1		1305	COL13A1	collagen, type XIII, alpha 1	COLXIIIA1	10	10q22
COL18A1		80781	COL18A1	collagen, type XVIII, alpha 1	KNO|KNO1|KS	21	21q22.3
COL1A1		1277	COL1A1	collagen, type I, alpha 1	EDSC|OI1|OI2|OI3|OI4	17	17q21.33
COL1A2		1278	COL1A2	collagen, type I, alpha 2	OI4	7	7q22.1
COL3A1		1281	COL3A1	collagen, type III, alpha 1	EDS4A	2	2q31
COL4A2		1284	COL4A2	collagen, type IV, alpha 2	ICH|POREN2	13	13q34
COL5A1		1289	COL5A1	collagen, type V, alpha 1	EDSC	9	9q34.2-q34.3
COL6A1		1291	COL6A1	collagen, type VI, alpha 1	OPLL	21	21q22.3
COL6A3		1293	COL6A3	collagen, type VI, alpha 3	DYT27	2	2q37
CTGF		1490	CTGF	connective tissue growth factor	CCN2|HCS24|IGFBP8|NOV2	6	6q23.1
DPT		1805	DPT	dermatopontin	TRAMP	1	1q12-q23
EFEMP2		30008	EFEMP2	EGF containing fibulin-like extracellular matrix protein 2	ARCL1B|FBLN4|MBP1|UPH1	11	11q13.1
ELN		2006	ELN	elastin	SVAS|WBS|WS	7	7q11.23
FBLN5		10516	FBLN5	fibulin 5	ADCL2|ARCL1A|ARMD3|DANCE|EVEC|FIBL-5|UP50	14	14q32.1
FGF2		2247	FGF2	fibroblast growth factor 2 (basic)	BFGF|FGF-2|FGFB|HBGF-2	4	4q26
FMOD		2331	FMOD	fibromodulin	FM|SLRR2E	1	1q32
FN1		2335	FN1	fibronectin 1	CIG|ED-B|FINC|FN|FNZ|GFND|GFND2|LETS|MSF	2	2q34
HSPG2		3339	HSPG2	heparan sulfate proteoglycan 2	HSPG|PLC|PRCAN|SJA|SJS|SJS1	1	1p36.1-p34
HTRA1		5654	HTRA1	HtrA serine peptidase 1	ARMD7|CARASIL|HtrA|L56|ORF480|PRSS11	10	10q26.3
LAMB1		3912	LAMB1	laminin, beta 1	CLM|LIS5	7	7q22
LAMB2		3913	LAMB2	laminin, beta 2 (laminin S)	LAMS|NPHS5	3	3p21
LAMC1		3915	LAMC1	laminin, gamma 1 (formerly LAMB2)	LAMB2	1	1q31
LOX		4015	LOX	lysyl oxidase	-	5	5q23.2
LOXL1		4016	LOXL1	lysyl oxidase-like 1	LOL|LOXL	15	15q22
LOXL2		4017	LOXL2	lysyl oxidase-like 2	LOR2|WS9-14	8	8p21.3
LOXL4		84171	LOXL4	lysyl oxidase-like 4	LOXC	10	10q24
MATN2		4147	MATN2	matrilin 2	-	8	8q22
MFAP4		4239	MFAP4	microfibrillar-associated protein 4	-	17	17p11.2
MFAP5		8076	MFAP5	microfibrillar associated protein 5	AAT9|MAGP-2|MAGP2|MFAP-5|MP25	12	12p13.1-p12.3
MMP2		4313	MMP2	matrix metallopeptidase 2	CLG4|CLG4A|MMP-2|MMP-II|MONA|TBE-1	16	16q12.2
PRG2		5553	PRG2	proteoglycan 2, bone marrow (natural killer cell activator, eosinophil granule major basic protein)	BMPG|MBP|MBP1	11	11q12
SERPINE1		5054	SERPINE1	serpin peptidase inhibitor, clade E (nexin, plasminogen activator inhibitor type 1), member 1	PAI|PAI-1|PAI1|PLANH1	7	7q22.1
SPARC		6678	SPARC	secreted protein, acidic, cysteine-rich (osteonectin)	BM-40|ON	5	5q31.3-q32
TIMP3		7078	TIMP3	TIMP metallopeptidase inhibitor 3	HSMRK222|K222|K222TA2|SFD	22	22q12.3

## Sheet: Cellular component
Analysis: Cellular component
Dataset name: MESO
Number of genes in the dataset: 42
Number of genes in the dataset (which are available in Cellular component database) :42
Number of genes in background: 14553
Is analysis quantitative: No
Cellular component	No. of genes in the dataset	No. of genes in the background dataset	Percentage of genes	Fold enrichment	P-value (Hypergeometric test)	Corrected p-values			genes mapped (from input data set)
						Bonferroni method	BH method	Q-value (Storey-Tibshirani method)
Plasma membrane	9	3479	21.4286	0.897159	0.703683	1	1	1	BMP1; COL13A1; COL1A1; COL1A2; CTGF; FGF2; LAMC1; MMP2; SERPINE1;
ER-Golgi intermediate compartment	1	30	2.38095	11.6588	0.0831321	1	1	1	FN1;
Golgi aparatus	2	897	4.7619	0.776245	0.740644	1	1	1	C1QA; CTGF;
Nucleus	5	5847	11.9048	0.296827	0.999989	1	1	1	BMP1; FGF2; FN1; LOX; LOXL1;
Mitochondrion	1	1259	2.38095	0.277902	0.977762	1	1	1	ELN;
Cytoplasm	7	5684	16.6667	0.427232	0.999564	1	1	1	BMP1; C1QA; LOX; LOXL2; LOXL4; SERPINE1; SPARC;
Exosomes	11	2043	26.1905	1.86688	0.0270239	1	0.814874	1	C1QB; COL18A1; COL6A1; COL6A3; EFEMP2; FN1; HSPG2; HTRA1; LAMB2; LAMC1; LOXL4;
Lysosome	8	1620	19.0476	1.71283	0.0888962	1	1	1	ADAMTSL4; COL6A1; COL6A3; FN1; HTRA1; LAMC1; PRG2; TIMP3;
Endoplasmic reticulum	2	1104	4.7619	0.630701	0.838556	1	1	1	FN1; LAMB2;
Extracellular	39	1825	92.8571	7.40476	3.73314e-32	2.92678e-29	1.46339e-29	9.74165e-29	ADAMTS2; ADAMTS4; BMP1; C1QA; C1QB; CCBE1; CCL3; COL18A1; COL1A1; COL1A2; COL3A1; COL4A2; COL5A1; COL6A1; COL6A3; CTGF; DPT; EFEMP2; ELN; FBLN5; FGF2; FMOD; FN1; HSPG2; HTRA1; LAMB1; LAMB2; LAMC1; LOX; LOXL1; LOXL2; LOXL4; MFAP4; MFAP5; MMP2; PRG2; SERPINE1; SPARC; TIMP3;
Extracellular region	14	442	33.3333	10.9801	1.12617e-11	8.82915e-09	2.20729e-09	1.46937e-08	C1QA; C1QB; CCL3; COL1A1; COL1A2; FGF2; FN1; LAMB1; LAMB2; LAMC1; LOXL1; PRG2; SERPINE1; SPARC;
Extracellular space	18	404	42.8571	15.4426	1.26606e-17	9.92591e-15	3.30864e-15	2.20253e-14	ADAMTS4; COL18A1; COL1A1; COL1A2; COL3A1; COL6A3; DPT; FBLN5; FGF2; FMOD; FN1; HSPG2; HTRA1; LAMB1; LAMC1; LOXL2; MMP2; SERPINE1;
Extracellular matrix	21	120	50	60.6469	1.29156e-33	1.01258e-30	1.01258e-30	6.74068e-30	COL18A1; COL1A1; COL1A2; COL3A1; COL4A2; COL5A1; COL6A1; COL6A3; DPT; FBLN5; FMOD; FN1; HSPG2; HTRA1; LAMB2; LAMC1; LOXL1; MATN2; MFAP4; SERPINE1; TIMP3;
Soluble fraction	2	180	4.7619	3.86812	0.095014	1	1	1	CCL3; FBLN5;
Platelet alpha granule lumen	2	35	4.7619	19.8886	0.00455472	1	0.198383	1	FN1; SPARC;
Proteinaceous extracellular matrix	8	70	19.0476	39.6344	1.9663e-11	1.54158e-08	3.08316e-09	2.05243e-08	CTGF; ELN; FBLN5; FMOD; FN1; MATN2; SPARC; TIMP3;
Intracellular membrane-bounded organelle	1	127	2.38095	2.75476	0.308335	1	1	1	MMP2;
Collagen type V	1	3	2.38095	116.24	0.00863364	1	0.322322	1	COL5A1;
Collagen type III	1	1	2.38095	346.418	0.002886	1	0.133096	0.886006	COL3A1;
Microfibril	1	3	2.38095	116.24	0.00863364	1	0.322322	1	MFAP4;
Fibrinogen complex	1	7	2.38095	49.9118	0.020032	1	0.628205	1	FN1;
Collagen type IV	1	5	2.38095	69.8367	0.0143489	1	0.489111	1	COL4A2;
Laminin-2 complex	1	1	2.38095	346.418	0.002886	1	0.133096	0.886006	LAMB1;
Laminin-10 complex	2	3	4.7619	231.329	2.43491e-05	0.0190897	0.00159081	0.0105899	LAMB1; LAMC1;
Basement membrane	4	21	9.52381	66.1178	3.4606e-07	0.000271311	4.52185e-05	0.000301016	EFEMP2; LAMB1; LAMB2; LAMC1;
Complement component C1 complex	2	2	4.7619	346.418	8.13126e-06	0.00637491	0.000708323	0.00471524	C1QA; C1QB;
Basal lamina	1	7	2.38095	49.9118	0.020032	1	0.628205	1	LAMB2;
Laminin-3 complex	1	2	2.38095	174.071	0.00576387	1	0.237836	1	LAMB2;
Laminin-1 complex	2	3	4.7619	231.329	2.43491e-05	0.0190897	0.00159081	0.0105899	LAMB1; LAMC1;
Collagen type VI	2	2	4.7619	346.418	8.13126e-06	0.00637491	0.000708323	0.00471524	COL6A1; COL6A3;
Collagen type I	2	2	4.7619	346.418	8.13126e-06	0.00637491	0.000708323	0.00471524	COL1A1; COL1A2;
Laminin-8 complex	1	1	2.38095	346.418	0.002886	1	0.133096	0.886006	LAMB1;
Collagen	1	4	2.38095	87.2524	0.0114953	1	0.409651	1	COL18A1;
Laminin-11 complex	2	3	4.7619	231.329	2.43491e-05	0.0190897	0.00159081	0.0105899	LAMB2; LAMC1;
Collagen type XIII	1	1	2.38095	346.418	0.002886	1	0.133096	0.886006	COL13A1;
Eosinophil	1	1	2.38095	346.418	0.002886	1	0.133096	0.886006	PRG2;

## Sheet: Molecular function
Analysis: Molecular function
Dataset name: MESO
Number of genes in the dataset: 42
Number of genes in the dataset (which are available in Molecular function database) :42
Number of genes in background: 18125
Is analysis quantitative: No
Molecular function	No. of genes in the dataset	No. of genes in the background dataset	Percentage of genes	Fold enrichment	P-value (Hypergeometric test)	Corrected p-values			genes mapped (from input data set)
						Bonferroni method	BH method	Q-value (Storey-Tibshirani method)
Molecular function unknown	2	5685	4.7619	0.152542	0.999997	1	1	1	ADAMTSL4; PRG2;
Protease inhibitor activity	1	94	2.38095	4.63525	0.196385	1	1	1	SERPINE1;
Catalytic activity	4	532	9.52381	3.252	0.034108	1	1	1	LOX; LOXL1; LOXL2; LOXL4;
Serine-type peptidase activity	1	98	2.38095	4.44607	0.203847	1	1	1	HTRA1;
Metallopeptidase activity	4	101	9.52381	17.128	8.64003e-05	0.0193537	0.00967683	0.0644322	ADAMTS2; ADAMTS4; BMP1; MMP2;
Extracellular matrix structural constituent	25	166	59.5238	64.9988	3.7737e-41	8.4531e-39	8.4531e-39	5.62841e-38	COL13A1; COL18A1; COL1A1; COL1A2; COL3A1; COL4A2; COL5A1; COL6A1; COL6A3; CTGF; DPT; EFEMP2; ELN; FBLN5; FMOD; FN1; HSPG2; LAMB1; LAMB2; LAMC1; MATN2; MFAP4; MFAP5; SPARC; TIMP3;
Calcium ion binding	1	185	2.38095	2.35533	0.35039	1	1	1	CCBE1;
Growth factor activity	1	110	2.38095	3.96109	0.22583	1	1	1	FGF2;
Complement activity	2	28	4.7619	30.9605	0.0019072	0.427212	0.142404	0.948183	C1QA; C1QB;
Cytokine activity	1	107	2.38095	4.07214	0.22039	1	1	1	CCL3;

## Sheet: Biological process
Analysis: Biological process
Dataset name: MESO
Number of genes in the dataset: 42
Number of genes in the dataset (which are available in Biological process database) :42
Number of genes in background: 18124
Is analysis quantitative: No
Biological process	No. of genes in the dataset	No. of genes in the background dataset	Percentage of genes	Fold enrichment	P-value (Hypergeometric test)	Corrected p-values			genes mapped (from input data set)
						Bonferroni method	BH method	Q-value (Storey-Tibshirani method)
Biological_process unknown	1	4731	2.38095	0.092102	0.999997	1	1	1	ADAMTSL4;
Protein metabolism	6	1323	14.2857	1.95981	0.0826816	1	1	1	ADAMTS2; ADAMTS4; BMP1; HTRA1; MMP2; SERPINE1;
Metabolism	1	1683	2.38095	0.258903	0.983396	1	1	1	LOX;
Energy pathways	1	1633	2.38095	0.26683	0.981135	1	1	1	LOX;
Cell growth and/or maintenance	28	1125	66.6667	10.7413	2.62762e-24	4.67715e-22	4.67715e-22	3.18767e-21	COL13A1; COL18A1; COL1A1; COL1A2; COL3A1; COL4A2; COL5A1; COL6A1; COL6A3; CTGF; DPT; EFEMP2; ELN; FBLN5; FMOD; FN1; HSPG2; LAMB1; LAMB2; LAMC1; LOXL1; LOXL2; LOXL4; MATN2; MFAP4; MFAP5; SPARC; TIMP3;
Cell communication	2	3713	4.7619	0.233546	0.999229	1	1	1	CCBE1; FGF2;
Signal transduction	2	3934	4.7619	0.220426	0.99957	1	1	1	CCBE1; FGF2;
Immune response	4	576	9.52381	3.00342	0.0436402	1	1	1	C1QA; C1QB; CCL3; PRG2;

## Sheet: Biological pathway
Analysis: Biological pathway
Dataset name: MESO
Number of genes in the dataset: 42
Number of genes in the dataset (which are available in Biological pathway database) :27
Number of genes in background: 6290
Is analysis quantitative: No
Biological pathway	No. of genes in the dataset	No. of genes in the background dataset	Percentage of genes	Fold enrichment	P-value (Hypergeometric test)	Corrected p-values			genes mapped (from input data set)
						Bonferroni method	BH method	Q-value (Storey-Tibshirani method)
Developmental Biology	2	432	7.40741	1.0835	0.562484	1	1	1	LAMB1; LAMC1;
Axon guidance	2	219	7.40741	2.13727	0.241694	1	1	1	LAMB1; LAMC1;
L1CAM interactions	2	79	7.40741	5.92435	0.0446468	1	1	1	LAMB1; LAMC1;
Platelet Adhesion to exposed collagen	2	13	7.40741	35.9787	0.00134442	1	0.203862	1	COL1A1; COL1A2;
Amyloids	1	2	3.7037	117.018	0.00856731	1	0.893142	1	HSPG2;
Hemostasis	4	375	14.8148	2.49017	0.0737115	1	1	1	COL1A1; COL1A2; FN1; SERPINE1;
Cell surface interactions at the vascular wall	1	72	3.7037	3.26629	0.267647	1	1	1	FN1;
Dissolution of Fibrin Clot	1	10	3.7037	23.4971	0.0421351	1	1	1	SERPINE1;
FGFR1 ligand binding and activation	1	7	3.7037	33.5529	0.0296775	1	1	1	FGF2;
FGFR1b ligand binding and activation	1	6	3.7037	39.1357	0.0254904	1	1	1	FGF2;
FGFR ligand binding and activation	1	14	3.7037	16.7884	0.0585059	1	1	1	FGF2;
Signaling by FGFR	1	95	3.7037	2.47559	0.337516	1	1	1	FGF2;
Signal Transduction	8	1208	29.6296	1.54415	0.130224	1	1	1	CCL3; COL1A1; COL1A2; FGF2; FN1; LAMB1; LAMB2; LAMC1;
Regulation of Insulin-like Growth Factor (IGF) Activity by Insulin-like Growth Factor Binding Proteins (IGFBPs)	1	14	3.7037	16.7884	0.0585059	1	1	1	MMP2;
Diabetes pathways	1	216	3.7037	1.08887	0.611503	1	1	1	MMP2;
Chemokine receptors bind chemokines	1	42	3.7037	5.59881	0.165787	1	1	1	CCL3;
Signaling by GPCR	1	800	3.7037	0.294004	0.974803	1	1	1	CCL3;
GPCR ligand binding	1	336	3.7037	0.699997	0.773588	1	1	1	CCL3;
Class A/1 (Rhodopsin-like receptors)	1	274	3.7037	0.858384	0.700334	1	1	1	CCL3;
Peptide ligand-binding receptors	1	167	3.7037	1.40833	0.517158	1	1	1	CCL3;
Immune System	2	522	7.40741	0.896693	0.668636	1	1	1	C1QA; C1QB;
Integrin cell surface interactions	6	72	22.2222	19.4361	4.45788e-07	0.000743574	0.000371787	0.00237243	COL1A1; COL1A2; FN1; LAMB1; LAMB2; LAMC1;
BMAL1:CLOCK/NPAS2 Activates Gene Expression	1	23	3.7037	10.2219	0.094361	1	1	1	SERPINE1;
Circadian Clock	1	32	3.7037	7.34789	0.128899	1	1	1	SERPINE1;
Lipoprotein metabolism	2	27	7.40741	17.33	0.00583003	1	0.648299	1	BMP1; HSPG2;
HDL-mediated lipid transport	1	15	3.7037	15.6699	0.0625563	1	1	1	BMP1;
Chylomicron-mediated lipid transport	1	16	3.7037	14.6912	0.0665899	1	1	1	HSPG2;
Lipid digestion, mobilization, and transport	2	46	7.40741	10.1735	0.0163518	1	1	1	BMP1; HSPG2;
Metabolism of lipids and lipoproteins	2	257	7.40741	1.82126	0.302932	1	1	1	BMP1; HSPG2;
Innate Immune System	2	183	7.40741	2.55769	0.184651	1	1	1	C1QA; C1QB;
Classical antibody-mediated complement activation	2	6	7.40741	77.884	0.000263383	0.439322	0.0732204	0.467231	C1QA; C1QB;
Complement cascade	2	22	7.40741	21.2668	0.00388786	1	0.463211	1	C1QA; C1QB;
Creation of C4 and C2 activators	2	9	7.40741	51.9515	0.00062711	1	0.116224	0.741648	C1QA; C1QB;
Initial triggering of complement	2	15	7.40741	31.1847	0.00180023	1	0.250233	1	C1QA; C1QB;
Wnt signaling network	1	200	3.7037	1.17597	0.582841	1	1	1	MMP2;
Osteopontin-mediated events	1	29	3.7037	8.10775	0.11753	1	1	1	MMP2;
Regulation of cytoplasmic and nuclear SMAD2/3 signaling	4	305	14.8148	3.06166	0.0394191	1	1	1	COL1A2; CTGF; LAMC1; SERPINE1;
Validated targets of C-MYC transcriptional repression	1	63	3.7037	3.73283	0.238419	1	1	1	COL1A2;
Integrins in angiogenesis	3	64	11.1111	10.9508	0.00246884	1	0.316771	1	FGF2; FN1; MMP2;
Syndecan-1-mediated signaling events	8	1297	29.6296	1.43819	0.176114	1	1	1	COL18A1; COL1A1; COL1A2; CTGF; FN1; LAMC1; MMP2; SERPINE1;
Regulation of CDC42 activity	5	768	18.5185	1.51914	0.227556	1	1	1	COL1A2; CTGF; LAMC1; MMP2; SERPINE1;
Notch-mediated HES/HEY network	1	94	3.7037	2.50192	0.334617	1	1	1	MFAP5;
Glypican pathway	9	1335	33.3333	1.57169	0.0995866	1	1	1	COL18A1; COL1A1; COL1A2; CTGF; FGF2; FN1; LAMC1; MMP2; SERPINE1;
GMCSF-mediated signaling events	8	1289	29.6296	1.44711	0.171688	1	1	1	COL18A1; COL1A1; COL1A2; CTGF; FN1; LAMC1; MMP2; SERPINE1;
Validated transcriptional targets of deltaNp63 isoforms	1	64	3.7037	3.67452	0.241721	1	1	1	COL5A1;
Insulin Pathway	8	1285	29.6296	1.45162	0.169497	1	1	1	COL18A1; COL1A1; COL1A2; CTGF; FN1; LAMC1; MMP2; SERPINE1;
C-MYC pathway	1	149	3.7037	1.57846	0.477245	1	1	1	COL1A2;
Stabilization and expansion of the E-cadherin adherens junction	1	275	3.7037	0.855263	0.701679	1	1	1	MMP2;
FOXA transcription factor networks	1	81	3.7037	2.90342	0.295793	1	1	1	COL18A1;
Glypican 3 network	1	206	3.7037	1.14172	0.59382	1	1	1	MMP2;
Nectin adhesion pathway	8	1292	29.6296	1.44375	0.173341	1	1	1	COL18A1; COL1A1; COL1A2; CTGF; FN1; LAMC1; MMP2; SERPINE1;
TRAIL signaling pathway	8	1325	29.6296	1.4078	0.192047	1	1	1	COL18A1; COL1A1; COL1A2; CTGF; FN1; LAMC1; MMP2; SERPINE1;
LPA receptor mediated events	1	100	3.7037	2.35182	0.351832	1	1	1	MMP2;
IGF1 pathway	8	1288	29.6296	1.44824	0.171139	1	1	1	COL18A1; COL1A1; COL1A2; CTGF; FN1; LAMC1; MMP2; SERPINE1;
ATF-2 transcription factor network	1	59	3.7037	3.98586	0.225071	1	1	1	MMP2;
HIF-1-alpha transcription factor network	1	66	3.7037	3.56319	0.248284	1	1	1	SERPINE1;
CDC42 signaling events	5	755	18.5185	1.5453	0.217059	1	1	1	COL1A2; CTGF; LAMC1; MMP2; SERPINE1;
Signaling events mediated by Hepatocyte Growth Factor Receptor (c-Met)	8	1290	29.6296	1.44599	0.172238	1	1	1	COL18A1; COL1A1; COL1A2; CTGF; FN1; LAMC1; MMP2; SERPINE1;
Glypican 1 network	9	1296	33.3333	1.61899	0.0855785	1	1	1	COL18A1; COL1A1; COL1A2; CTGF; FGF2; FN1; LAMC1; MMP2; SERPINE1;
N-cadherin signaling events	1	251	3.7037	0.937038	0.66774	1	1	1	MMP2;
VEGFR3 signaling in lymphatic endothelium	3	25	11.1111	28.0272	0.000152365	0.254145	0.0508289	0.324348	COL1A1; COL1A2; FN1;
PDGF receptor signaling network	8	1290	29.6296	1.44599	0.172238	1	1	1	COL18A1; COL1A1; COL1A2; CTGF; FN1; LAMC1; MMP2; SERPINE1;
Integrin family cell surface interactions	14	1375	51.8519	2.37279	0.000585648	0.97686	0.116224	0.741648	COL18A1; COL1A1; COL1A2; COL3A1; COL5A1; COL6A1; COL6A3; CTGF; FN1; LAMB1; LAMB2; LAMC1; MMP2; SERPINE1;
Internalization of ErbB1	8	1285	29.6296	1.45162	0.169497	1	1	1	COL18A1; COL1A1; COL1A2; CTGF; FN1; LAMC1; MMP2; SERPINE1;
TGF-beta receptor signaling	4	305	14.8148	3.06166	0.0394191	1	1	1	COL1A2; CTGF; LAMC1; SERPINE1;
Posttranslational regulation of adherens junction stability and dissassembly	1	231	3.7037	1.01816	0.636645	1	1	1	MMP2;
Signaling events mediated by TCPTP	2	92	7.40741	5.08731	0.0586403	1	1	1	COL1A1; COL1A2;
Signaling events mediated by VEGFR1 and VEGFR2	8	1293	29.6296	1.44264	0.173894	1	1	1	COL18A1; COL1A1; COL1A2; CTGF; FN1; LAMC1; MMP2; SERPINE1;
Beta1 integrin cell surface interactions	14	1348	51.8519	2.42031	0.000472394	0.787953	0.112565	0.718294	COL18A1; COL1A1; COL1A2; COL3A1; COL5A1; COL6A1; COL6A3; CTGF; FN1; LAMB1; LAMB2; LAMC1; MMP2; SERPINE1;
Urokinase-type plasminogen activator (uPA) and uPAR-mediated signaling	8	1285	29.6296	1.45162	0.169497	1	1	1	COL18A1; COL1A1; COL1A2; CTGF; FN1; LAMC1; MMP2; SERPINE1;
Validated nuclear estrogen receptor alpha network	1	64	3.7037	3.67452	0.241721	1	1	1	COL18A1;
IFN-gamma pathway	8	1293	29.6296	1.44264	0.173894	1	1	1	COL18A1; COL1A1; COL1A2; CTGF; FN1; LAMC1; MMP2; SERPINE1;
Regulation of RAC1 activity	1	205	3.7037	1.14729	0.59201	1	1	1	MMP2;
PAR1-mediated thrombin signaling events	8	1296	29.6296	1.4393	0.175558	1	1	1	COL18A1; COL1A1; COL1A2; CTGF; FN1; LAMC1; MMP2; SERPINE1;
Beta3 integrin cell surface interactions	5	43	18.5185	27.1266	8.48872e-07	0.00141592	0.000471973	0.00301174	COL1A1; COL1A2; FN1; LAMB1; LAMC1;
Noncanonical Wnt signaling pathway	1	182	3.7037	1.29227	0.548163	1	1	1	MMP2;
Alpha4 beta1 integrin signaling events	1	33	3.7037	7.12529	0.132658	1	1	1	FN1;
PDGFR-beta signaling pathway	8	1285	29.6296	1.45162	0.169497	1	1	1	COL18A1; COL1A1; COL1A2; CTGF; FN1; LAMC1; MMP2; SERPINE1;
p63 transcription factor network	1	105	3.7037	2.23984	0.36585	1	1	1	COL5A1;
Canonical Wnt signaling pathway	1	155	3.7037	1.51736	0.49089	1	1	1	MMP2;
HIF-2-alpha transcription factor network	1	34	3.7037	6.91579	0.1364	1	1	1	SERPINE1;
E-cadherin signaling in the nascent adherens junction	1	275	3.7037	0.855263	0.701679	1	1	1	MMP2;
Integrin-linked kinase signaling	5	654	18.5185	1.78394	0.142401	1	1	1	COL1A2; CTGF; LAMC1; MMP2; SERPINE1;
Regulation of nuclear beta catenin signaling and target gene transcription	1	135	3.7037	1.74214	0.444023	1	1	1	MMP2;
EGF receptor (ErbB1) signaling pathway	8	1285	29.6296	1.45162	0.169497	1	1	1	COL18A1; COL1A1; COL1A2; CTGF; FN1; LAMC1; MMP2; SERPINE1;
Thrombin/protease-activated receptor (PAR) pathway	8	1297	29.6296	1.43819	0.176114	1	1	1	COL18A1; COL1A1; COL1A2; CTGF; FN1; LAMC1; MMP2; SERPINE1;
Class I PI3K signaling events	8	1285	29.6296	1.45162	0.169497	1	1	1	COL18A1; COL1A1; COL1A2; CTGF; FN1; LAMC1; MMP2; SERPINE1;
Arf6 signaling events	8	1285	29.6296	1.45162	0.169497	1	1	1	COL18A1; COL1A1; COL1A2; CTGF; FN1; LAMC1; MMP2; SERPINE1;
Plasma membrane estrogen receptor signaling	8	1298	29.6296	1.43708	0.176671	1	1	1	COL18A1; COL1A1; COL1A2; CTGF; FN1; LAMC1; MMP2; SERPINE1;
C-MYB transcription factor network	1	84	3.7037	2.79974	0.304941	1	1	1	COL1A2;
p73 transcription factor network	1	78	3.7037	3.01507	0.286529	1	1	1	SERPINE1;
FOXM1 transcription factor network	1	42	3.7037	5.59881	0.165787	1	1	1	MMP2;
IL3-mediated signaling events	8	1292	29.6296	1.44375	0.173341	1	1	1	COL18A1; COL1A1; COL1A2; CTGF; FN1; LAMC1; MMP2; SERPINE1;
AP-1 transcription factor network	5	621	18.5185	1.87874	0.121107	1	1	1	COL1A2; CTGF; LAMC1; MMP2; SERPINE1;
Hypoxic and oxygen homeostasis regulation of HIF-1-alpha	1	80	3.7037	2.93971	0.292718	1	1	1	SERPINE1;
amb2 Integrin signaling	2	40	7.40741	11.6991	0.0125192	1	1	1	CTGF; MMP2;
mTOR signaling pathway	8	1285	29.6296	1.45162	0.169497	1	1	1	COL18A1; COL1A1; COL1A2; CTGF; FN1; LAMC1; MMP2; SERPINE1;
RAC1 signaling pathway	1	205	3.7037	1.14729	0.59201	1	1	1	MMP2;
ErbB receptor signaling network	8	1308	29.6296	1.42609	0.182292	1	1	1	COL18A1; COL1A1; COL1A2; CTGF; FN1; LAMC1; MMP2; SERPINE1;
Signaling events mediated by focal adhesion kinase	8	1285	29.6296	1.45162	0.169497	1	1	1	COL18A1; COL1A1; COL1A2; CTGF; FN1; LAMC1; MMP2; SERPINE1;
VEGF and VEGFR signaling network	8	1301	29.6296	1.43377	0.178348	1	1	1	COL18A1; COL1A1; COL1A2; CTGF; FN1; LAMC1; MMP2; SERPINE1;
Alpha9 beta1 integrin signaling events	8	1302	29.6296	1.43267	0.178909	1	1	1	COL18A1; COL1A1; COL1A2; CTGF; FN1; LAMC1; MMP2; SERPINE1;
Syndecan-2-mediated signaling events	2	77	7.40741	6.07821	0.0426225	1	1	1	FN1; MMP2;
ALK1 pathway	4	324	14.8148	2.88212	0.0475434	1	1	1	COL1A2; CTGF; LAMC1; SERPINE1;
Arf6 downstream pathway	8	1285	29.6296	1.45162	0.169497	1	1	1	COL18A1; COL1A1; COL1A2; CTGF; FN1; LAMC1; MMP2; SERPINE1;
IL4-mediated signaling events	2	62	7.40741	7.54851	0.0286475	1	1	1	COL1A1; COL1A2;
Validated transcriptional targets of AP1 family members Fra1 and Fra2	2	134	7.40741	3.4929	0.111983	1	1	1	COL1A2; MMP2;
S1P1 pathway	8	1285	29.6296	1.45162	0.169497	1	1	1	COL18A1; COL1A1; COL1A2; CTGF; FN1; LAMC1; MMP2; SERPINE1;
FOXA1 transcription factor network	1	44	3.7037	5.34437	0.172982	1	1	1	COL18A1;
ATM pathway	3	307	11.1111	2.28318	0.142558	1	1	1	COL18A1; MMP2; SERPINE1;
p53 pathway	3	189	11.1111	3.70859	0.0460155	1	1	1	COL18A1; MMP2; SERPINE1;
ErbB1 downstream signaling	8	1285	29.6296	1.45162	0.169497	1	1	1	COL18A1; COL1A1; COL1A2; CTGF; FN1; LAMC1; MMP2; SERPINE1;
EGFR-dependent Endothelin signaling events	8	1286	29.6296	1.45049	0.170044	1	1	1	COL18A1; COL1A1; COL1A2; CTGF; FN1; LAMC1; MMP2; SERPINE1;
Syndecan-4-mediated signaling events	3	209	11.1111	3.35372	0.0589031	1	1	1	FGF2; FN1; MMP2;
Alpha6 beta4 integrin-ligand interactions	3	11	11.1111	63.6658	1.13778e-05	0.0189781	0.00474453	0.0302756	LAMB1; LAMB2; LAMC1;
ATR signaling pathway	3	250	11.1111	2.80373	0.0900599	1	1	1	COL18A1; MMP2; SERPINE1;
Regulation of nuclear SMAD2/3 signaling	4	305	14.8148	3.06166	0.0394191	1	1	1	COL1A2; CTGF; LAMC1; SERPINE1;
ALK1 signaling events	4	321	14.8148	2.90906	0.0462018	1	1	1	COL1A2; CTGF; LAMC1; SERPINE1;
Angiopoietin receptor Tie2-mediated signaling	3	50	11.1111	14.0164	0.0012088	1	0.201628	1	FGF2; FN1; MMP2;
Arf6 trafficking events	8	1285	29.6296	1.45162	0.169497	1	1	1	COL18A1; COL1A1; COL1A2; CTGF; FN1; LAMC1; MMP2; SERPINE1;
E-cadherin signaling events	1	280	3.7037	0.839991	0.708317	1	1	1	MMP2;
Endothelins	9	1304	33.3333	1.60905	0.0883419	1	1	1	COL18A1; COL1A1; COL1A2; COL3A1; CTGF; FN1; LAMC1; MMP2; SERPINE1;
Beta5 beta6 beta7 and beta8 integrin cell surface interactions	1	17	3.7037	13.8275	0.0706068	1	1	1	FN1;
Notch signaling pathway	1	94	3.7037	2.50192	0.334617	1	1	1	MFAP5;
E2F transcription factor network	1	73	3.7037	3.22156	0.270827	1	1	1	SERPINE1;
IL5-mediated signaling events	8	1289	29.6296	1.44711	0.171688	1	1	1	COL18A1; COL1A1; COL1A2; CTGF; FN1; LAMC1; MMP2; SERPINE1;
Direct p53 effectors	3	138	11.1111	5.07905	0.0205708	1	1	1	COL18A1; MMP2; SERPINE1;
IL12-mediated signaling events	1	111	3.7037	2.11878	0.382286	1	1	1	CCL3;
Sphingosine 1-phosphate (S1P) pathway	8	1308	29.6296	1.42609	0.182292	1	1	1	COL18A1; COL1A1; COL1A2; CTGF; FN1; LAMC1; MMP2; SERPINE1;
Proteoglycan syndecan-mediated signaling events	9	1342	33.3333	1.56349	0.102244	1	1	1	COL18A1; COL1A1; COL1A2; CTGF; FGF2; FN1; LAMC1; MMP2; SERPINE1;
RhoA signaling pathway	1	205	3.7037	1.14729	0.59201	1	1	1	MMP2;
Class I PI3K signaling events mediated by Akt	8	1285	29.6296	1.45162	0.169497	1	1	1	COL18A1; COL1A1; COL1A2; CTGF; FN1; LAMC1; MMP2; SERPINE1;
LKB1 signaling events	8	1305	29.6296	1.42937	0.180596	1	1	1	COL18A1; COL1A1; COL1A2; CTGF; FN1; LAMC1; MMP2; SERPINE1;
Regulation of RhoA activity	1	205	3.7037	1.14729	0.59201	1	1	1	MMP2;
Epithelial-to-mesenchymal transition	10	185	37.037	12.5999	2.07801e-09	3.46613e-06	3.46613e-06	2.21179e-05	COL6A1; DPT; EFEMP2; FN1; LOX; LOXL2; MFAP4; MMP2; SERPINE1; SPARC;

## Sheet: Protein domain
Analysis: Protein domain
Dataset name: MESO
Number of genes in the dataset: 42
Number of genes in the dataset (which are available in Protein domain database) :41
Number of genes in background: 14847
Is analysis quantitative: No
Protein domain	No. of genes in the dataset	No. of genes in the background dataset	Percentage of genes	Fold enrichment	P-value (Hypergeometric test)	Corrected p-values			genes mapped (from input data set)
						Bonferroni method	BH method	Q-value (Storey-Tibshirani method)
coiled coil region	3	2968	7.31707	0.367156	0.993383	1	1	1	LAMB1; LAMB2; LAMC1;
signal peptide	39	3668	95.122	3.8503	8.49474e-22	8.2399e-19	8.2399e-19	5.47101e-18	ADAMTS2; ADAMTSL4; BMP1; C1QA; C1QB; CCBE1; CCL3; COL18A1; COL1A1; COL1A2; COL3A1; COL4A2; COL5A1; COL6A1; COL6A3; CTGF; DPT; EFEMP2; ELN; FBLN5; FMOD; FN1; HSPG2; HTRA1; LAMB1; LAMB2; LAMC1; LOX; LOXL1; LOXL2; LOXL4; MATN2; MFAP4; MFAP5; MMP2; PRG2; SERPINE1; SPARC; TIMP3;
transmembrane domain	2	4771	4.87805	0.152523	0.999998	1	1	1	ADAMTS4; ELN;
ZnMc	2	29	4.87805	25.084	0.00288146	1	0.155278	1	BMP1; MMP2;
HX	1	23	2.43902	15.8911	0.0616663	1	1	1	MMP2;
LRRNT	1	99	2.43902	3.6931	0.240181	1	1	1	FMOD;
LRR	1	233	2.43902	1.56926	0.477648	1	1	1	FMOD;
LRR_TYP	1	132	2.43902	2.7699	0.306944	1	1	1	FMOD;
IGc2	1	211	2.43902	1.73288	0.444371	1	1	1	HSPG2;
FN3	2	187	4.87805	3.89117	0.0940516	1	1	1	COL6A3; FN1;
EGF	4	208	9.7561	6.97926	0.00252613	1	0.153146	1	CCBE1; EFEMP2; HSPG2; MATN2;
EGF_like	4	87	9.7561	16.6849	9.43944e-05	0.0915625	0.0130804	0.0868492	EFEMP2; FBLN5; HSPG2; LAMC1;
VWA	3	84	7.31707	12.9713	0.00159478	1	0.118995	0.79009	COL6A1; COL6A3; MATN2;
FN2	2	14	4.87805	51.9406	0.000662995	0.643105	0.0584641	0.388182	FN1; MMP2;
FN1	1	4	2.43902	91.1856	0.0110014	1	0.485063	1	FN1;
EGF_CA	5	98	12.1951	18.5062	7.01803e-06	0.00680749	0.00170187	0.0112999	BMP1; CCBE1; EFEMP2; FBLN5; MATN2;
VWC	3	38	7.31707	28.6694	0.000154185	0.149559	0.0166932	0.110837	COL1A1; COL3A1; CTGF;
PDZ	1	150	2.43902	2.43753	0.340911	1	1	1	HTRA1;
C1Q	2	28	4.87805	25.9796	0.00268742	1	0.153341	1	C1QA; C1QB;
CUB	1	49	2.43902	7.46081	0.126913	1	1	1	BMP1;
FRI	1	19	2.43902	19.2348	0.051215	1	1	1	COL18A1;
TSP1	4	64	9.7561	22.6801	2.82079e-05	0.0273617	0.00456028	0.0302787	ADAMTS2; ADAMTS4; ADAMTSL4; CTGF;
CT	1	21	2.43902	17.4038	0.0564547	1	1	1	CTGF;
TSPN	2	26	4.87805	27.9772	0.00231869	1	0.149942	0.995566	COL18A1; COL5A1;
KAZAL	2	47	4.87805	15.4794	0.00743518	1	0.379585	1	HTRA1; SPARC;
CLECT	1	86	2.43902	4.2513	0.212193	1	1	1	PRG2;
LDLa	1	47	2.43902	7.77822	0.122056	1	1	1	HSPG2;
SR	2	26	4.87805	27.9772	0.00231869	1	0.149942	0.995566	LOXL2; LOXL4;
Matrilin_ccoil	1	4	2.43902	91.1856	0.0110014	1	0.485063	1	MATN2;
SCY	1	44	2.43902	8.30844	0.11472	1	1	1	CCL3;
EGF_Lam	4	33	9.7561	43.9793	1.93249e-06	0.00187451	0.000624838	0.00414871	HSPG2; LAMB1; LAMB2; LAMC1;
SERPIN	1	35	2.43902	10.4443	0.0923508	1	1	1	SERPINE1;
KU	1	17	2.43902	21.4964	0.0459468	1	1	1	COL6A3;
LamG	3	44	7.31707	24.7608	0.000239294	0.232115	0.0232115	0.154116	COL18A1; COL5A1; HSPG2;
FGF	1	22	2.43902	16.6131	0.059064	1	1	1	FGF2;
FOLN	1	11	2.43902	33.2111	0.0299705	1	1	1	SPARC;
SEA	1	14	2.43902	26.0995	0.037991	1	1	1	HSPG2;
COLFI	4	11	9.7561	131.858	1.62839e-08	1.57954e-05	7.89769e-06	5.2438e-05	COL1A1; COL1A2; COL3A1; COL5A1;
LamNT	3	16	7.31707	68.0651	1.06763e-05	0.0103561	0.00207121	0.0137521	LAMB1; LAMB2; LAMC1;
FBG	1	29	2.43902	12.6044	0.077133	1	1	1	MFAP4;
IB	2	18	4.87805	40.4047	0.00110693	1	0.0894772	0.594098	CTGF; HTRA1;
LamB	2	7	4.87805	103.807	0.000154885	0.150239	0.0166932	0.110837	HSPG2; LAMC1;
NTR	1	4	2.43902	91.1856	0.0110014	1	0.485063	1	TIMP3;
C4	1	6	2.43902	60.841	0.0164578	1	0.694089	1	COL4A2;

## Sheet: Site of expression
Analysis: Site of expression
Dataset name: MESO
Number of genes in the dataset: 42
Number of genes in the dataset (which are available in Site of expression database) :42
Number of genes in background: 18297
Is analysis quantitative: No
Site of expression	No. of genes in the dataset	No. of genes in the background dataset	Percentage of genes	Fold enrichment	P-value (Hypergeometric test)	Corrected p-values			genes mapped (from input data set)
						Bonferroni method	BH method	Q-value (Storey-Tibshirani method)
T cells	1	1726	2.38095	0.254862	0.984492	1	1	1	CCL3;
Monocyte	7	2842	16.6667	1.07429	0.484164	1	1	1	C1QA; C1QB; FN1; LAMB2; LAMC1; PRG2; SPARC;
MDA468	5	760	11.9048	2.87108	0.0291708	1	0.164912	0.793755	CTGF; FN1; LAMB2; LAMC1; LOXL2;
Small intestine	23	8360	54.7619	1.19877	0.152368	1	0.618219	1	ADAMTS2; ADAMTS4; ADAMTSL4; BMP1; C1QA; COL18A1; COL3A1; COL4A2; COL5A1; COL6A3; CTGF; EFEMP2; FN1; HSPG2; HTRA1; LAMB1; LAMB2; LOXL2; MATN2; MMP2; PRG2; SPARC; TIMP3;
Breast cancer	25	7467	59.5238	1.4588	0.0109532	1	0.0901774	0.434042	ADAMTS2; ADAMTS4; ADAMTSL4; BMP1; C1QA; COL18A1; COL1A1; COL3A1; COL5A1; COL6A3; CTGF; EFEMP2; ELN; FBLN5; FGF2; FN1; HSPG2; LAMB1; LAMB2; LAMC1; LOXL2; MATN2; MMP2; SPARC; TIMP3;
Thyroid cancer	24	7281	57.1429	1.43624	0.0170243	1	0.115493	0.55589	ADAMTS2; ADAMTS4; ADAMTSL4; BMP1; C1QA; COL18A1; COL1A1; COL3A1; COL5A1; COL6A3; CTGF; ELN; FBLN5; FGF2; FN1; HSPG2; LAMB1; LAMB2; LAMC1; LOXL2; MATN2; MMP2; SPARC; TIMP3;
Colon	26	8429	61.9048	1.34398	0.028343	1	0.163502	0.786969	ADAMTS2; ADAMTS4; ADAMTSL4; BMP1; C1QA; COL18A1; COL1A1; COL3A1; COL4A2; COL5A1; COL6A3; CTGF; EFEMP2; FBLN5; FGF2; FN1; HSPG2; HTRA1; LAMB1; LAMB2; LAMC1; LOXL2; MATN2; MMP2; PRG2; TIMP3;
Parathyroid gland	17	5997	40.4762	1.23537	0.183141	1	0.729124	1	ADAMTS4; BMP1; C1QA; COL18A1; COL3A1; COL5A1; CTGF; EFEMP2; FBLN5; HSPG2; LAMB1; LAMB2; LOXL2; MATN2; MMP2; SPARC; TIMP3;
Cervix, uterine	19	6391	45.2381	1.29551	0.10856	1	0.479472	1	ADAMTS2; C1QA; COL18A1; COL1A1; COL5A1; COL6A3; CTGF; EFEMP2; ELN; FN1; HSPG2; LAMB1; LAMB2; LAMC1; LOXL2; MATN2; MMP2; SPARC; TIMP3;
Spleen	22	7887	52.381	1.21544	0.144868	1	0.596555	1	ADAMTS2; ADAMTS4; ADAMTSL4; BMP1; C1QA; CCBE1; COL18A1; COL5A1; CTGF; EFEMP2; ELN; FGF2; FN1; HSPG2; HTRA1; LAMB1; LAMB2; LAMC1; LOXL2; MMP2; SPARC; TIMP3;
HUVEC	33	13061	78.5714	1.10077	0.196458	1	0.771281	1	ADAMTS2; ADAMTSL4; BMP1; C1QA; C1QB; CCBE1; CCL3; COL13A1; COL18A1; COL1A1; COL1A2; COL3A1; COL4A2; COL5A1; COL6A1; COL6A3; CTGF; EFEMP2; ELN; FBLN5; FN1; HSPG2; HTRA1; LAMB1; LAMB2; LAMC1; LOXL2; LOXL4; MATN2; MFAP5; MMP2; SERPINE1; SPARC;
Tonsils	22	7274	52.381	1.31787	0.0659823	1	0.32721	1	ADAMTS2; ADAMTS4; ADAMTSL4; BMP1; C1QA; COL18A1; COL1A1; COL3A1; COL5A1; COL6A1; COL6A3; CTGF; FN1; HSPG2; LAMB1; LAMB2; LAMC1; LOXL2; MATN2; MMP2; SPARC; TIMP3;
Jurkat A3	3	4200	7.14286	0.312136	0.998439	1	1	1	C1QA; HSPG2; SPARC;
Rectum	24	7113	57.1429	1.47017	0.0124154	1	0.0940025	0.452452	ADAMTS2; ADAMTS4; ADAMTSL4; BMP1; C1QA; COL18A1; COL1A1; COL3A1; COL5A1; COL6A3; CTGF; EFEMP2; FBLN5; FN1; HSPG2; HTRA1; LAMB1; LAMB2; LAMC1; LOXL2; MATN2; MMP2; SPARC; TIMP3;
Liver	37	11680	88.0952	1.38008	0.000407888	0.345889	0.00652621	0.0314119	ADAMTS2; ADAMTS4; ADAMTSL4; BMP1; C1QA; C1QB; CCBE1; CCL3; COL18A1; COL1A1; COL1A2; COL3A1; COL4A2; COL5A1; COL6A1; COL6A3; CTGF; DPT; EFEMP2; ELN; FBLN5; FGF2; FN1; HSPG2; HTRA1; LAMB1; LAMB2; LAMC1; LOX; LOXL1; LOXL2; MATN2; MFAP4; MMP2; PRG2; SPARC; TIMP3;
CD4	6	1901	14.2857	1.37695	0.267616	1	0.999728	1	C1QA; C1QB; COL18A1; COL1A2; FN1; PRG2;
Skeletal muscles	32	9060	76.1905	1.53881	0.000371592	0.31511	0.00605981	0.029167	ADAMTS2; ADAMTS4; ADAMTSL4; BMP1; C1QA; CCL3; COL18A1; COL1A1; COL1A2; COL3A1; COL4A2; COL5A1; COL6A1; COL6A3; CTGF; DPT; EFEMP2; ELN; FBLN5; FN1; HSPG2; HTRA1; LAMB1; LAMC1; LOXL1; LOXL2; MATN2; MFAP5; MMP2; PRG2; SPARC; TIMP3;
H293	22	6792	52.381	1.4114	0.0310752	1	0.174515	0.839976	BMP1; C1QA; C1QB; CCL3; COL18A1; COL1A1; COL3A1; COL4A2; COL5A1; COL6A1; COL6A3; CTGF; FN1; HSPG2; HTRA1; LAMB1; LAMB2; LAMC1; LOXL2; MMP2; PRG2; SPARC;
Prostate	22	7923	52.381	1.20992	0.150886	1	0.615149	1	ADAMTS2; ADAMTS4; ADAMTSL4; BMP1; C1QA; COL18A1; COL5A1; COL6A3; CTGF; EFEMP2; FGF2; FN1; HSPG2; HTRA1; LAMB1; LAMB2; LAMC1; LOXL2; MATN2; MMP2; PRG2; SPARC;
Jurkat	4	2869	9.52381	0.608751	0.913181	1	1	1	ADAMTS2; LAMB1; LAMB2; LOX;
Bone marrow	27	7808	64.2857	1.50665	0.00385112	1	0.0413387	0.198971	ADAMTS2; ADAMTSL4; BMP1; C1QA; CCL3; COL18A1; COL1A1; COL3A1; COL4A2; COL5A1; COL6A3; CTGF; FBLN5; FGF2; FN1; HSPG2; HTRA1; LAMB1; LAMB2; LAMC1; LOXL2; MATN2; MMP2; PRG2; SERPINE1; SPARC; TIMP3;
Lateral ventricle	23	6620	54.7619	1.51386	0.0105833	1	0.0879867	0.423497	ADAMTS2; ADAMTS4; ADAMTSL4; BMP1; C1QA; COL18A1; COL1A1; COL3A1; COL5A1; COL6A1; COL6A3; CTGF; ELN; FGF2; FN1; HSPG2; LAMB1; LAMB2; LAMC1; LOXL2; MATN2; SPARC; TIMP3;
Colorectal cancer	24	7513	57.1429	1.39189	0.02566	1	0.152166	0.732403	ADAMTS2; ADAMTS4; ADAMTSL4; BMP1; C1QA; COL18A1; COL1A1; COL3A1; COL4A2; COL5A1; COL6A3; CTGF; ELN; FN1; HSPG2; LAMB1; LAMB2; LAMC1; LOXL2; MATN2; MMP2; SERPINE1; SPARC; TIMP3;
Gall bladder	23	7295	54.7619	1.37378	0.0359284	1	0.194347	0.935431	ADAMTS2; ADAMTS4; ADAMTSL4; BMP1; C1QA; COL18A1; COL1A1; COL3A1; COL4A2; COL5A1; COL6A3; CTGF; EFEMP2; FN1; HSPG2; LAMB1; LAMB2; LAMC1; LOXL2; MATN2; MMP2; SPARC; TIMP3;
Plasma	41	11971	97.619	1.49206	4.14492e-07	0.000351489	1.59768e-05	7.68994e-05	ADAMTS2; ADAMTS4; ADAMTSL4; BMP1; C1QA; C1QB; CCBE1; CCL3; COL13A1; COL18A1; COL1A1; COL1A2; COL3A1; COL4A2; COL5A1; COL6A1; COL6A3; CTGF; DPT; EFEMP2; ELN; FBLN5; FGF2; FN1; HSPG2; HTRA1; LAMB1; LAMB2; LAMC1; LOX; LOXL1; LOXL2; LOXL4; MATN2; MFAP4; MFAP5; MMP2; PRG2; SERPINE1; SPARC; TIMP3;
Malignant carcinoid	24	7081	57.1429	1.47681	0.0116695	1	0.0916273	0.44102	ADAMTS2; ADAMTS4; ADAMTSL4; BMP1; C1QA; COL18A1; COL1A1; COL3A1; COL5A1; COL6A3; CTGF; EFEMP2; ELN; FBLN5; FN1; HSPG2; LAMB1; LAMB2; LAMC1; LOXL2; MATN2; MMP2; SPARC; TIMP3;
Ascites cancer cell	20	3509	47.619	2.48365	2.76894e-05	0.0234806	0.000617911	0.00297413	BMP1; C1QA; C1QB; CCL3; COL18A1; COL1A1; COL3A1; COL4A2; COL6A1; CTGF; EFEMP2; FN1; HSPG2; LAMB1; LAMB2; LAMC1; LOX; LOXL1; SERPINE1; SPARC;
Endometrial cancer	27	7460	64.2857	1.57693	0.00175689	1	0.0219094	0.105454	ADAMTS2; ADAMTS4; ADAMTSL4; BMP1; C1QA; COL18A1; COL1A1; COL3A1; COL4A2; COL5A1; COL6A1; COL6A3; CTGF; EFEMP2; ELN; FN1; HSPG2; LAMB1; LAMB2; LAMC1; LOXL2; MATN2; MFAP5; MMP2; SERPINE1; SPARC; TIMP3;
Lung cancer	25	7435	59.5238	1.46507	0.0102929	1	0.0864194	0.415953	ADAMTS2; ADAMTS4; ADAMTSL4; BMP1; C1QA; COL18A1; COL1A1; COL3A1; COL4A2; COL5A1; COL6A1; COL6A3; CTGF; ELN; FBLN5; FN1; HSPG2; LAMB1; LAMB2; LAMC1; LOXL2; MATN2; MMP2; SPARC; TIMP3;
HCT116	1	2651	2.38095	0.165935	0.998615	1	1	1	HSPG2;
PC3	20	1294	47.619	6.73499	9.70085e-13	8.22632e-10	1.17519e-10	5.65641e-10	BMP1; COL18A1; COL3A1; COL4A2; COL5A1; COL6A1; COL6A3; CTGF; FN1; HSPG2; HTRA1; LAMB1; LAMB2; LAMC1; LOXL1; LOXL2; LOXL4; MATN2; SERPINE1; SPARC;
MicroProt	11	440	26.1905	10.8981	3.00381e-09	2.54723e-06	1.95941e-07	9.43102e-07	ADAMTS2; C1QB; COL18A1; COL4A2; COL6A3; CTGF; FN1; HSPG2; LOXL1; MFAP5; MMP2;
Epididymis	25	7090	59.5238	1.53636	0.0050741	1	0.050033	0.240819	ADAMTS2; ADAMTS4; ADAMTSL4; BMP1; C1QA; COL18A1; COL1A1; COL3A1; COL5A1; COL6A3; CTGF; EFEMP2; ELN; FBLN5; FN1; HSPG2; LAMB1; LAMB2; LAMC1; LOXL2; MATN2; MMP2; SERPINE1; SPARC; TIMP3;
Cerebellum	24	7633	57.1429	1.37001	0.0313708	1	0.175016	0.842386	ADAMTS2; ADAMTSL4; BMP1; C1QA; CCBE1; COL18A1; COL1A1; COL3A1; COL5A1; COL6A3; CTGF; ELN; FGF2; FN1; HSPG2; LAMB1; LAMB2; LAMC1; LOXL2; MATN2; MMP2; PRG2; SPARC; TIMP3;
Nasopharynx	19	6904	45.2381	1.19925	0.19804	1	0.771905	1	ADAMTS2; ADAMTS4; ADAMTSL4; COL18A1; COL1A1; COL3A1; COL6A3; CTGF; EFEMP2; ELN; FN1; HSPG2; LAMB1; LAMB2; LOXL2; MATN2; MMP2; SPARC; TIMP3;
global_SCX_fractionated	2	2476	4.7619	0.353566	0.983215	1	1	1	LAMB1; SERPINE1;
Hippocampus	24	7355	57.1429	1.42179	0.0194664	1	0.129572	0.623657	ADAMTS2; ADAMTS4; ADAMTSL4; BMP1; C1QA; CCBE1; COL18A1; COL1A1; COL3A1; COL5A1; COL6A3; CTGF; ELN; FGF2; FN1; LAMB1; LAMB2; LAMC1; LOXL2; MATN2; MMP2; PRG2; SPARC; TIMP3;
HeLa	6	5789	14.2857	0.452166	0.997194	1	1	1	ADAMTSL4; COL3A1; COL6A1; COL6A3; HSPG2; LOXL1;
Malignant lymphoma	22	6586	52.381	1.45554	0.0216442	1	0.133973	0.644838	ADAMTS2; ADAMTS4; ADAMTSL4; BMP1; C1QA; COL18A1; COL1A1; COL3A1; COL5A1; COL6A3; CTGF; ELN; FN1; HSPG2; LAMB1; LAMC1; LOXL2; MATN2; MMP2; SERPINE1; SPARC; TIMP3;
Prostate cancer	22	7214	52.381	1.32883	0.0604874	1	0.307146	1	ADAMTS2; ADAMTS4; ADAMTSL4; BMP1; C1QA; COL18A1; COL1A1; COL5A1; COL6A3; CTGF; EFEMP2; FBLN5; FN1; HSPG2; LAMB1; LAMB2; LAMC1; LOXL2; MATN2; MMP2; SPARC; TIMP3;
Skin	32	7292	76.1905	1.9119	1.80995e-06	0.00153484	4.95109e-05	0.000238306	ADAMTS2; ADAMTSL4; BMP1; C1QA; C1QB; CCL3; COL18A1; COL1A1; COL1A2; COL3A1; COL4A2; COL5A1; COL6A1; COL6A3; CTGF; DPT; EFEMP2; FBLN5; FN1; HSPG2; HTRA1; LAMB1; LAMB2; LAMC1; LOX; LOXL2; MATN2; MFAP4; MMP2; SERPINE1; SPARC; TIMP3;
Placenta	39	10894	92.8571	1.55961	1.37314e-06	0.00116443	4.01526e-05	0.000193263	ADAMTS2; ADAMTS4; ADAMTSL4; BMP1; C1QA; C1QB; CCL3; COL13A1; COL18A1; COL1A1; COL1A2; COL3A1; COL4A2; COL5A1; COL6A1; COL6A3; CTGF; DPT; EFEMP2; ELN; FBLN5; FGF2; FMOD; FN1; HSPG2; HTRA1; LAMB1; LAMB2; LAMC1; LOX; LOXL1; LOXL2; MATN2; MFAP5; MMP2; PRG2; SERPINE1; SPARC; TIMP3;
Lung	33	9992	78.5714	1.43887	0.00110345	0.93573	0.0150924	0.0726427	ADAMTS2; ADAMTS4; ADAMTSL4; BMP1; C1QA; CCBE1; CCL3; COL18A1; COL1A1; COL3A1; COL4A2; COL5A1; COL6A3; CTGF; DPT; EFEMP2; ELN; FBLN5; FGF2; FN1; HSPG2; HTRA1; LAMB1; LAMB2; LAMC1; LOX; LOXL1; LOXL2; MATN2; MFAP4; MMP2; SPARC; TIMP3;
Cerebral cortex	23	7099	54.7619	1.41171	0.0258773	1	0.152389	0.733476	ADAMTS2; ADAMTS4; ADAMTSL4; BMP1; C1QA; COL18A1; COL1A1; COL5A1; COL6A3; CTGF; EFEMP2; ELN; FGF2; HSPG2; LAMB1; LAMB2; LAMC1; LOXL2; MATN2; MMP2; PRG2; SPARC; TIMP3;
Ovarian cancer	26	7644	61.9048	1.48199	0.00670529	1	0.0624845	0.30075	ADAMTS2; ADAMTS4; ADAMTSL4; BMP1; C1QA; COL18A1; COL1A1; COL3A1; COL4A2; COL5A1; COL6A3; CTGF; EFEMP2; ELN; FBLN5; FN1; HSPG2; LAMB1; LAMB2; LAMC1; LOXL2; MATN2; MMP2; SERPINE1; SPARC; TIMP3;
Kidney	34	10256	80.9524	1.44429	0.000635246	0.538689	0.00928773	0.0447037	ADAMTS2; ADAMTS4; ADAMTSL4; BMP1; C1QA; C1QB; CCBE1; COL18A1; COL1A1; COL1A2; COL3A1; COL4A2; COL5A1; COL6A1; COL6A3; CTGF; DPT; EFEMP2; FBLN5; FGF2; FMOD; FN1; HSPG2; HTRA1; LAMB1; LAMB2; LAMC1; LOXL1; LOXL2; MATN2; MFAP4; MMP2; SPARC; TIMP3;
H1688	5	1007	11.9048	2.16686	0.0791875	1	0.372346	1	HSPG2; LAMB1; LAMB2; LAMC1; MATN2;
Sy5y	3	2490	7.14286	0.526493	0.938001	1	1	1	C1QB; FGF2; PRG2;
Duodenum	24	7275	57.1429	1.43743	0.016838	1	0.115493	0.55589	ADAMTS2; ADAMTS4; ADAMTSL4; BMP1; C1QA; COL18A1; COL1A1; COL3A1; COL4A2; COL5A1; COL6A3; CTGF; EFEMP2; FN1; HSPG2; HTRA1; LAMB1; LAMB2; LAMC1; LOXL2; MATN2; MMP2; SPARC; TIMP3;
Bronchus	22	6923	52.381	1.38469	0.0386153	1	0.204661	0.985074	ADAMTS2; ADAMTS4; ADAMTSL4; BMP1; C1QA; COL18A1; COL1A1; COL3A1; COL5A1; CTGF; EFEMP2; ELN; FN1; HSPG2; HTRA1; LAMB1; LAMB2; LOXL2; MATN2; MMP2; SPARC; TIMP3;
Brain	17	7290	40.4762	1.01626	0.525096	1	1	1	ADAMTS4; C1QB; CCBE1; CCL3; COL18A1; COL4A2; COL6A1; CTGF; EFEMP2; FGF2; FN1; HTRA1; LAMB2; LAMC1; LOXL1; SPARC; TIMP3;
Stomach	28	8044	66.6667	1.51659	0.00249549	1	0.0274828	0.13228	ADAMTS2; ADAMTS4; ADAMTSL4; BMP1; C1QA; COL18A1; COL1A1; COL3A1; COL4A2; COL5A1; COL6A3; CTGF; EFEMP2; ELN; FBLN5; FN1; HSPG2; HTRA1; LAMB1; LAMB2; LAMC1; LOXL2; MATN2; MMP2; PRG2; SERPINE1; SPARC; TIMP3;
Pancreas	34	9936	80.9524	1.49081	0.000287915	0.244152	0.00488303	0.023503	ADAMTS2; ADAMTS4; ADAMTSL4; BMP1; C1QA; C1QB; CCBE1; CCL3; COL18A1; COL1A1; COL3A1; COL4A2; COL5A1; COL6A1; COL6A3; CTGF; DPT; EFEMP2; ELN; FGF2; FN1; HSPG2; HTRA1; LAMB1; LAMB2; LAMC1; LOXL1; LOXL2; MATN2; MFAP4; MMP2; PRG2; SPARC; TIMP3;
Lymph nodes	19	6700	45.2381	1.23576	0.158442	1	0.639805	1	ADAMTS2; ADAMTS4; ADAMTSL4; BMP1; C1QA; COL1A1; COL5A1; COL6A3; CTGF; EFEMP2; FN1; HSPG2; HTRA1; LAMB1; LOXL2; MMP2; PRG2; SPARC; TIMP3;
H358	9	1489	21.4286	2.63545	0.00583052	1	0.0549365	0.26442	BMP1; COL18A1; COL6A1; FN1; HSPG2; LAMB1; LAMB2; LAMC1; LOXL2;
Fallopian tubes	22	6677	52.381	1.43571	0.0254723	1	0.152116	0.732165	ADAMTS2; ADAMTS4; ADAMTSL4; BMP1; C1QA; COL18A1; COL1A1; COL5A1; COL6A3; CTGF; FGF2; FN1; HSPG2; HTRA1; LAMB1; LAMB2; LAMC1; LOXL2; MATN2; MMP2; SPARC; TIMP3;
Head & neck cancer	24	7062	57.1429	1.48078	0.0112449	1	0.0916273	0.44102	ADAMTS2; ADAMTS4; ADAMTSL4; BMP1; C1QA; COL18A1; COL1A1; COL3A1; COL5A1; COL6A3; CTGF; ELN; FBLN5; FN1; HSPG2; LAMB1; LAMB2; LAMC1; LOXL2; MATN2; MMP2; SERPINE1; SPARC; TIMP3;
Pancreatic cancer	33	8316	78.5714	1.72885	1.1854e-05	0.0100522	0.000280923	0.00135214	ADAMTS2; ADAMTS4; ADAMTSL4; BMP1; C1QA; C1QB; COL18A1; COL1A1; COL3A1; COL4A2; COL5A1; COL6A1; COL6A3; CTGF; DPT; EFEMP2; ELN; FBLN5; FGF2; FMOD; FN1; HSPG2; LAMB1; LAMB2; LAMC1; LOX; LOXL2; MATN2; MFAP4; MMP2; SERPINE1; SPARC; TIMP3;
BT474	1	558	2.38095	0.788328	0.72809	1	1	1	FN1;
Seminal vesicle	20	6620	47.619	1.31648	0.0848067	1	0.392984	1	ADAMTS2; ADAMTS4; ADAMTSL4; BMP1; C1QA; COL18A1; COL1A1; COL3A1; COL5A1; COL6A3; CTGF; FGF2; FN1; HSPG2; LAMB2; LAMC1; LOXL2; MATN2; MMP2; TIMP3;
Urinary bladder	20	7054	47.619	1.23549	0.147068	1	0.602482	1	ADAMTS2; ADAMTS4; ADAMTSL4; BMP1; C1QA; COL18A1; COL1A1; COL3A1; COL5A1; COL6A3; CTGF; FN1; HSPG2; LAMB1; LAMB2; LAMC1; LOXL2; MATN2; MMP2; TIMP3;
K-562	3	2513	7.14286	0.521675	0.940615	1	1	1	ADAMTSL4; FGF2; HSPG2;
Salivary glands	24	6607	57.1429	1.58276	0.00433728	1	0.0454076	0.218556	ADAMTS2; ADAMTS4; ADAMTSL4; BMP1; C1QA; COL18A1; COL1A1; COL3A1; COL5A1; COL6A3; CTGF; EFEMP2; FBLN5; FN1; HSPG2; HTRA1; LAMB1; LAMB2; LAMC1; LOXL2; MATN2; MMP2; PRG2; TIMP3;
Testis	32	10269	76.1905	1.35764	0.00568819	1	0.0547195	0.263376	ADAMTS2; ADAMTS4; ADAMTSL4; BMP1; C1QA; CCBE1; COL18A1; COL1A1; COL1A2; COL3A1; COL4A2; COL5A1; COL6A1; COL6A3; CTGF; DPT; EFEMP2; ELN; FBLN5; FGF2; FN1; HSPG2; LAMB1; LAMB2; LAMC1; LOXL2; MATN2; MFAP4; MMP2; PRG2; SPARC; TIMP3;
MDA231	9	336	21.4286	11.6788	5.58125e-08	4.7329e-05	3.15527e-06	1.51869e-05	COL5A1; COL6A1; FN1; LAMB1; LAMC1; LOXL2; LOXL4; MATN2; SERPINE1;
Urothelial cancer	25	7521	59.5238	1.44832	0.0121493	1	0.0931631	0.448412	ADAMTS2; ADAMTS4; ADAMTSL4; BMP1; C1QA; COL18A1; COL1A1; COL3A1; COL5A1; COL6A1; COL6A3; CTGF; ELN; FBLN5; FN1; HSPG2; LAMB1; LAMB2; LAMC1; LOXL2; MATN2; MMP2; SERPINE1; SPARC; TIMP3;
Soft tissue	27	6969	64.2857	1.68803	0.000513935	0.435817	0.00792395	0.0381395	ADAMTS2; ADAMTS4; ADAMTSL4; BMP1; C1QA; COL18A1; COL1A1; COL3A1; COL4A2; COL5A1; COL6A1; CTGF; EFEMP2; ELN; FBLN5; FGF2; FN1; HSPG2; LAMB1; LAMB2; LAMC1; LOXL2; MATN2; MFAP5; MMP2; SPARC; TIMP3;
Testis cancer	28	7248	66.6667	1.68315	0.000352082	0.298566	0.00585423	0.0281775	ADAMTS2; ADAMTS4; ADAMTSL4; BMP1; C1QA; COL18A1; COL1A1; COL3A1; COL4A2; COL5A1; COL6A1; COL6A3; CTGF; EFEMP2; ELN; FBLN5; FGF2; FN1; HSPG2; LAMB1; LAMB2; LAMC1; LOXL2; MATN2; MMP2; SERPINE1; SPARC; TIMP3;
Neutrophil	14	2031	33.3333	3.00437	0.000106887	0.0906403	0.0020731	0.00997823	C1QA; C1QB; COL1A2; COL5A1; COL6A1; COL6A3; CTGF; DPT; FN1; HSPG2; LAMB1; LAMC1; PRG2; SPARC;
CD8	6	3327	14.2857	0.78677	0.800819	1	1	1	C1QA; C1QB; COL18A1; FN1; LAMB1; SPARC;
Stomach cancer	25	7399	59.5238	1.4722	0.00959098	1	0.0838469	0.403572	ADAMTS2; ADAMTS4; ADAMTSL4; BMP1; C1QA; COL18A1; COL1A1; COL4A2; COL5A1; COL6A1; COL6A3; CTGF; ELN; FBLN5; FGF2; FN1; HSPG2; LAMB1; LAMB2; LAMC1; LOXL2; MATN2; MMP2; SPARC; TIMP3;
Skin cancer	26	7029	61.9048	1.61166	0.00171377	1	0.0219094	0.105454	ADAMTS2; ADAMTS4; ADAMTSL4; BMP1; C1QA; COL18A1; COL1A1; COL3A1; COL5A1; COL6A1; COL6A3; CTGF; ELN; FBLN5; FGF2; FN1; HSPG2; LAMB1; LAMB2; LAMC1; LOXL2; MATN2; MMP2; SERPINE1; SPARC; TIMP3;
Adrenal glands	24	7554	57.1429	1.38434	0.0275069	1	0.159766	0.768987	ADAMTS2; ADAMTS4; ADAMTSL4; BMP1; C1QA; COL18A1; COL1A1; COL3A1; COL5A1; COL6A3; CTGF; FBLN5; FN1; HSPG2; HTRA1; LAMB1; LAMB2; LAMC1; LOXL2; MATN2; MMP2; PRG2; SPARC; TIMP3;
TOV112D	14	1276	33.3333	4.78202	4.96772e-07	0.000421263	1.75526e-05	8.44842e-05	BMP1; COL18A1; COL1A1; COL1A2; COL4A2; COL6A1; CTGF; EFEMP2; HSPG2; HTRA1; LAMB1; LAMC1; LOXL1; SPARC;
LNCaP	8	1455	19.0476	2.3977	0.0162326	1	0.113762	0.547559	BMP1; COL18A1; COL6A1; FN1; HSPG2; LAMB2; LAMC1; LOX;
Corpus, uterine	26	6997	61.9048	1.61903	0.00158647	1	0.0210207	0.101177	ADAMTS2; ADAMTS4; ADAMTSL4; BMP1; C1QA; COL18A1; COL1A1; COL3A1; COL4A2; COL5A1; COL6A1; CTGF; EFEMP2; FBLN5; FGF2; FN1; HSPG2; LAMB1; LAMB2; LAMC1; LOXL2; MATN2; MFAP5; MMP2; SPARC; TIMP3;
Appendix	23	7004	54.7619	1.43086	0.0219038	1	0.134597	0.647844	ADAMTS2; ADAMTS4; ADAMTSL4; BMP1; C1QA; COL18A1; COL1A1; COL3A1; COL5A1; COL6A3; CTGF; FBLN5; FN1; HSPG2; LAMB1; LAMB2; LAMC1; LOXL2; MATN2; MMP2; SERPINE1; SPARC; TIMP3;
HTB75	17	1277	40.4762	5.80146	9.51193e-10	8.06612e-07	6.72177e-08	3.23532e-07	ADAMTSL4; BMP1; COL18A1; COL5A1; COL6A1; EFEMP2; FBLN5; FN1; HSPG2; HTRA1; LAMB1; LAMB2; LAMC1; LOX; LOXL2; MFAP5; SPARC;
Smooth muscle cells	23	5124	54.7619	1.95584	0.000234946	0.199234	0.00423902	0.0204033	ADAMTS2; ADAMTSL4; COL1A1; COL3A1; COL4A2; COL5A1; COL6A1; COL6A3; CTGF; EFEMP2; ELN; FBLN5; FGF2; FN1; HSPG2; HTRA1; LAMB1; LAMB2; LAMC1; LOXL2; MATN2; MMP2; SPARC;
Gastric juice	1	243	2.38095	1.81019	0.430028	1	1	1	FN1;
Urine	22	3267	52.381	2.93425	4.111e-07	0.000348613	1.59768e-05	7.68994e-05	ADAMTSL4; COL18A1; COL1A1; COL1A2; COL3A1; COL4A2; COL6A1; COL6A3; CTGF; DPT; EFEMP2; FBLN5; FMOD; FN1; HSPG2; LAMB1; LAMB2; LAMC1; LOX; MFAP4; MMP2; PRG2;
Heart	22	5507	52.381	1.74073	0.00206851	1	0.0250585	0.120611	ADAMTS4; BMP1; CCBE1; COL18A1; COL5A1; COL6A3; CTGF; DPT; EFEMP2; FBLN5; FGF2; FN1; HTRA1; LAMB1; LAMB2; LAMC1; LOX; LOXL1; LOXL2; MMP2; SPARC; TIMP3;
Amygdala	2	1204	4.7619	0.727099	0.773394	1	1	1	CCBE1; PRG2;
Thyroid gland	25	7306	59.5238	1.49094	0.00796447	1	0.0718497	0.345827	ADAMTS2; ADAMTS4; ADAMTSL4; BMP1; C1QA; COL18A1; COL1A1; COL5A1; COL6A1; CTGF; EFEMP2; FBLN5; FGF2; FN1; HSPG2; HTRA1; LAMB1; LAMB2; LAMC1; LOXL2; MATN2; MMP2; PRG2; SPARC; TIMP3;
H460	12	736	28.5714	7.10701	5.97432e-08	5.06622e-05	3.16639e-06	1.52404e-05	BMP1; COL4A2; COL5A1; COL6A1; CTGF; FN1; HSPG2; HTRA1; LAMB1; LAMB2; LAMC1; LOXL2;
Heart muscle	22	6191	52.381	1.54841	0.0100577	1	0.0861507	0.41466	ADAMTS2; ADAMTS4; ADAMTSL4; BMP1; C1QA; COL18A1; COL1A1; COL3A1; COL4A2; COL5A1; CTGF; ELN; FBLN5; FN1; HSPG2; LAMB1; LAMB2; LAMC1; LOXL2; MATN2; MMP2; TIMP3;
B Cell	6	2254	14.2857	1.1613	0.416368	1	1	1	CCL3; COL13A1; FN1; LAMB1; LAMC1; PRG2;
Spinal cord	2	1465	4.7619	0.597562	0.860439	1	1	1	C1QB; PRG2;
Malignant glioma	28	7169	66.6667	1.70169	0.000283967	0.240804	0.00488303	0.023503	ADAMTS2; ADAMTS4; ADAMTSL4; BMP1; C1QA; COL18A1; COL1A1; COL3A1; COL4A2; COL5A1; COL6A1; COL6A3; CTGF; EFEMP2; ELN; FBLN5; FGF2; FN1; HSPG2; LAMB1; LAMB2; LAMC1; LOXL2; MATN2; MMP2; SERPINE1; SPARC; TIMP3;
Cervical cancer	26	7426	61.9048	1.5255	0.00423966	1	0.0449404	0.216307	ADAMTS2; ADAMTS4; ADAMTSL4; BMP1; C1QA; COL18A1; COL1A1; COL3A1; COL4A2; COL5A1; COL6A1; COL6A3; CTGF; EFEMP2; ELN; FN1; HSPG2; LAMB1; LAMB2; LAMC1; LOXL2; MATN2; MMP2; SERPINE1; SPARC; TIMP3;
Malignant melanoma	28	7459	66.6667	1.63553	0.000613462	0.520216	0.0091266	0.0439281	ADAMTS2; ADAMTS4; ADAMTSL4; BMP1; C1QA; COL18A1; COL1A1; COL3A1; COL4A2; COL5A1; COL6A1; COL6A3; CTGF; EFEMP2; ELN; FBLN5; FGF2; FN1; HSPG2; LAMB1; LAMB2; LAMC1; LOXL2; MATN2; MMP2; SERPINE1; SPARC; TIMP3;
Oesophagus	7	921	16.6667	3.31498	0.00461252	1	0.0460167	0.221487	C1QA; COL5A1; COL6A3; FN1; HTRA1; LAMB2; MMP2;
Embryonal carcinoma cells	4	1232	9.52381	1.41761	0.31278	1	1	1	COL18A1; HSPG2; LAMB1; LAMC1;
ES2	23	3527	54.7619	2.84143	3.2462e-07	0.000275278	1.37639e-05	6.62483e-05	BMP1; C1QA; C1QB; COL13A1; COL18A1; COL1A1; COL3A1; COL4A2; COL6A1; COL6A3; CTGF; FGF2; FN1; HSPG2; HTRA1; LAMB1; LAMC1; LOX; LOXL1; LOXL2; MMP2; SERPINE1; SPARC;
Ovary	36	8592	85.7143	1.82539	2.00464e-07	0.000169993	9.44408e-06	4.54562e-05	ADAMTS2; ADAMTS4; ADAMTSL4; BMP1; C1QA; C1QB; CCBE1; COL18A1; COL1A1; COL1A2; COL3A1; COL4A2; COL5A1; COL6A1; COL6A3; CTGF; DPT; EFEMP2; ELN; FBLN5; FGF2; FMOD; FN1; HSPG2; HTRA1; LAMB1; LAMB2; LAMC1; LOXL2; MATN2; MFAP4; MFAP5; MMP2; PRG2; SPARC; TIMP3;
Liver cancer	25	7697	59.5238	1.4152	0.0168454	1	0.115493	0.55589	ADAMTS2; ADAMTS4; ADAMTSL4; BMP1; C1QA; COL18A1; COL1A1; COL3A1; COL5A1; COL6A3; CTGF; ELN; FBLN5; FGF2; FN1; HSPG2; LAMB1; LAMB2; LAMC1; LOXL2; MATN2; MMP2; SERPINE1; SPARC; TIMP3;
Dendritic cells	5	1954	11.9048	1.1167	0.470364	1	1	1	ADAMTSL4; C1QA; C1QB; CCL3; FN1;
OVCAR3	13	3714	30.9524	1.52567	0.0683793	1	0.333468	1	BMP1; COL18A1; COL1A1; COL4A2; COL6A1; CTGF; FN1; HSPG2; LAMB1; LAMB2; LAMC1; LOXL1; MMP2;
Huh7	10	2976	23.8095	1.46496	0.133371	1	0.562679	1	ADAMTS4; BMP1; C1QA; COL6A1; HSPG2; LAMB1; LAMB2; LAMC1; MMP2; SERPINE1;
Serum	30	7685	71.4286	1.70078	0.000107566	0.0912164	0.0020731	0.00997823	ADAMTS2; ADAMTS4; ADAMTSL4; C1QA; C1QB; CCBE1; COL13A1; COL18A1; COL1A1; COL1A2; COL3A1; COL4A2; COL5A1; COL6A1; COL6A3; CTGF; ELN; FBLN5; FN1; HSPG2; LAMB1; LAMB2; LAMC1; LOX; LOXL4; MFAP4; MFAP5; MMP2; SERPINE1; SPARC;
Lens	1	1037	2.38095	0.424195	0.913994	1	1	1	SPARC;
Breast	19	6413	45.2381	1.29106	0.111709	1	0.488293	1	ADAMTS2; ADAMTS4; ADAMTSL4; BMP1; C1QA; COL18A1; COL1A1; COL5A1; COL6A3; CTGF; EFEMP2; FN1; HSPG2; LAMB1; LOXL2; MATN2; MMP2; SPARC; TIMP3;
H520	6	843	14.2857	3.10505	0.0119501	1	0.0929695	0.447481	COL6A1; FN1; HTRA1; LAMC1; MATN2; MMP2;
Nipple aspirate fluid	11	754	26.1905	6.35972	7.18938e-07	0.000609659	2.258e-05	0.000108682	BMP1; C1QB; COL1A1; COL1A2; COL6A1; FBLN5; FN1; HSPG2; HTRA1; LAMC1; SPARC;
Uterus	5	917	11.9048	2.37953	0.0575342	1	0.295691	1	CTGF; FMOD; LOXL2; PRG2; SPARC;
T24	8	123	19.0476	28.3609	3.22991e-10	2.73896e-07	3.04329e-08	1.4648e-07	COL18A1; COL6A1; FN1; LAMB1; LAMC1; LOXL2; SERPINE1; SPARC;
CPE_SCX_fractionated	4	2331	9.52381	0.749252	0.800283	1	1	1	HSPG2; LAMB1; LAMB2; LAMC1;
CRC	23	4247	54.7619	2.35972	9.67874e-06	0.00820757	0.000241399	0.0011619	BMP1; COL18A1; COL1A1; COL1A2; COL3A1; COL4A2; COL5A1; COL6A1; COL6A3; CTGF; FN1; HSPG2; HTRA1; LAMB1; LAMB2; LAMC1; LOX; LOXL2; MATN2; MFAP4; MMP2; SERPINE1; SPARC;
Preadipocytes	21	510	50	17.9422	4.65318e-22	3.94589e-19	1.3153e-19	6.33079e-19	CCL3; COL18A1; COL1A1; COL1A2; COL3A1; COL4A2; COL5A1; COL6A1; COL6A3; DPT; FBLN5; FGF2; FMOD; FN1; HSPG2; HTRA1; LAMB2; LOX; MMP2; SERPINE1; SPARC;
Fetal hepatocytes	18	3784	42.8571	2.07295	0.000940565	0.797599	0.0130754	0.0629344	ADAMTS4; ADAMTSL4; BMP1; COL18A1; COL1A1; COL3A1; COL4A2; COL6A1; COL6A3; CTGF; FN1; HSPG2; HTRA1; LAMB1; LAMB2; LAMC1; LOXL2; SPARC;
Amniotic fluid	22	566	52.381	16.9365	1.18972e-22	1.00889e-19	1.00889e-19	4.85596e-19	ADAMTSL4; C1QB; COL1A1; COL1A2; COL3A1; COL4A2; COL5A1; COL6A1; COL6A3; CTGF; EFEMP2; FBLN5; FN1; HSPG2; LAMB1; LAMB2; LAMC1; MATN2; MMP2; PRG2; SERPINE1; SPARC;
Vulva/anal skin	16	6377	38.0952	1.09346	0.384365	1	1	1	ADAMTS2; ADAMTSL4; BMP1; C1QA; COL18A1; COL1A1; COL3A1; COL5A1; CTGF; FBLN5; HSPG2; LAMB1; LAMB2; MATN2; MMP2; SPARC;
	11	1183	26.1905	4.05346	5.24063e-05	0.0444405	0.00107527	0.00517549	ADAMTSL4; COL1A1; COL6A1; COL6A3; DPT; FN1; HSPG2; LAMB1; LAMC1; PRG2; TIMP3;
HH4	13	2684	30.9524	2.11116	0.00560259	1	0.0546091	0.262844	ADAMTS2; COL6A1; CTGF; EFEMP2; FN1; HSPG2; HTRA1; LAMB1; LAMB2; LAMC1; LOX; LOXL2; SPARC;
Leukocytes	3	2845	7.14286	0.460798	0.968784	1	1	1	EFEMP2; FGF2; PRG2;
Renal cancer	26	7121	61.9048	1.59084	0.00213199	1	0.0254638	0.122562	ADAMTS2; ADAMTS4; ADAMTSL4; BMP1; C1QA; COL18A1; COL1A1; COL3A1; COL4A2; COL5A1; COL6A1; COL6A3; CTGF; FBLN5; FGF2; FN1; HSPG2; LAMB1; LAMB2; LAMC1; LOXL2; MATN2; MMP2; SERPINE1; SPARC; TIMP3;
Aorta	5	530	11.9048	4.117	0.00703392	1	0.0641372	0.308705	ELN; HSPG2; HTRA1; PRG2; SPARC;
Thyroid	11	889	26.1905	5.39396	3.58336e-06	0.00303869	9.4959e-05	0.000457056	COL18A1; COL5A1; COL6A3; FBLN5; FGF2; FN1; LAMB1; LAMB2; LAMC1; MMP2; SPARC;
hupo46_reference_cam	4	1042	9.52381	1.6761	0.215571	1	0.823444	1	C1QA; C1QB; FN1; SPARC;
Substantia nigra	2	1146	4.7619	0.763898	0.748747	1	1	1	CCBE1; PRG2;
Vagina	16	5307	38.0952	1.31392	0.130329	1	0.552996	1	ADAMTS2; ADAMTSL4; C1QA; COL18A1; COL1A1; COL6A3; CTGF; EFEMP2; HSPG2; HTRA1; LAMB1; LAMB2; LAMC1; MATN2; MMP2; TIMP3;
Monocytes	4	745	9.52381	2.34428	0.0903912	1	0.412106	1	C1QA; CCL3; FN1; SERPINE1;
Platelets	6	2168	14.2857	1.20737	0.379393	1	1	1	C1QB; FN1; LAMB2; SERPINE1; SPARC; TIMP3;
HL60	1	545	2.38095	0.807132	0.719584	1	1	1	PRG2;
TOV21G	13	904	30.9524	6.26804	6.43913e-08	5.46038e-05	3.21199e-06	1.54599e-05	BMP1; COL18A1; COL1A1; COL1A2; COL4A2; COL6A1; HSPG2; HTRA1; LAMB1; LAMB2; LAMC1; LOXL1; SPARC;
Oral mucosa	15	5861	35.7143	1.11541	0.358191	1	1	1	ADAMTS2; ADAMTSL4; C1QA; COL18A1; COL1A1; COL5A1; COL6A3; CTGF; EFEMP2; FN1; HSPG2; LAMB1; LAMB2; LAMC1; MMP2;
Esophagus	19	6034	45.2381	1.37216	0.0656991	1	0.32721	1	ADAMTS2; ADAMTSL4; BMP1; C1QA; COL18A1; COL1A1; COL3A1; COL5A1; CTGF; EFEMP2; FBLN5; FN1; HSPG2; LAMB1; LAMB2; LOXL2; MATN2; MMP2; TIMP3;
NB4	2	711	4.7619	1.23125	0.489585	1	1	1	MFAP4; PRG2;
Mammary gland	2	760	4.7619	1.15187	0.52553	1	1	1	HTRA1; PRG2;
19_proteinag	2	98	4.7619	8.93209	0.0212749	1	0.132655	0.638495	C1QA; FN1;
031003_BALF2	13	1102	30.9524	5.14185	6.33143e-07	0.000536905	2.06502e-05	9.93934e-05	C1QA; C1QB; COL1A1; COL1A2; COL4A2; COL6A1; COL6A3; CTGF; FN1; HSPG2; LAMB1; LAMC1; SPARC;
Tears	4	510	9.52381	3.42447	0.0289759	1	0.16491	0.793744	COL6A1; FN1; HSPG2; HTRA1;
CaOV3	15	3355	35.7143	1.94856	0.00574296	1	0.0547195	0.263376	ADAMTSL4; BMP1; COL18A1; COL6A1; FMOD; FN1; HSPG2; HTRA1; LAMB1; LAMB2; LAMC1; LOXL2; MATN2; MFAP5; SPARC;
Cerebrospinal fluid	26	1059	61.9048	10.6971	3.39854e-22	2.88196e-19	1.3153e-19	6.33079e-19	ADAMTS4; C1QA; C1QB; COL18A1; COL1A1; COL1A2; COL3A1; COL6A1; COL6A3; CTGF; DPT; EFEMP2; FBLN5; FMOD; FN1; HSPG2; HTRA1; LAMB1; LAMB2; LAMC1; MATN2; MFAP4; MFAP5; MMP2; SERPINE1; SPARC;
Melanoma	12	1826	28.5714	2.86462	0.000601967	0.510468	0.0091155	0.0438747	C1QB; COL18A1; COL1A1; COL1A2; COL4A2; COL6A1; COL6A3; FN1; HSPG2; LAMB1; LAMC1; LOXL4;
hupo1_b1-hep_cam	1	80	2.38095	5.498	0.168269	1	0.673076	1	FN1;
Subthalamic nucleus	2	882	4.7619	0.992545	0.607683	1	1	1	CCBE1; PRG2;
Dentin	12	246	28.5714	21.2627	2.06422e-13	1.75046e-10	2.91744e-11	1.40422e-10	COL1A1; COL1A2; COL5A1; COL6A1; COL6A3; DPT; FMOD; FN1; HSPG2; LOX; MMP2; SPARC;
J82	1	216	2.38095	2.03646	0.393064	1	1	1	SERPINE1;
15_clinprot_c3	1	749	2.38095	0.587302	0.827523	1	1	1	FN1;
Ubiquitous	5	1052	11.9048	2.07417	0.0914844	1	0.41486	1	COL5A1; COL6A1; HTRA1; LAMC1; LOXL4;
Cortex	1	683	2.38095	0.644053	0.79803	1	1	1	COL1A2;
17_wcx	3	1438	7.14286	0.911658	0.651738	1	1	1	C1QA; C1QB; FN1;
hupo1_b2-edta_cam	3	316	7.14286	4.14852	0.035697	1	0.194347	0.935431	C1QA; C1QB; FN1;
H23	6	896	14.2857	2.92139	0.015765	1	0.112342	0.540724	COL6A1; HSPG2; HTRA1; LAMB1; LAMB2; LAMC1;
Ileum	1	201	2.38095	2.18842	0.371528	1	1	1	HTRA1;
Embryonic stem cells	9	3047	21.4286	1.28789	0.257126	1	0.969832	1	COL18A1; COL1A1; COL1A2; FGF2; FN1; HTRA1; LAMB1; LAMB2; LAMC1;
Saliva	12	912	28.5714	5.73549	6.04619e-07	0.000512717	2.05087e-05	9.87123e-05	ADAMTS2; COL18A1; COL4A2; COL6A1; EFEMP2; FMOD; FN1; HSPG2; HTRA1; LAMB2; LAMC1; LOXL4;
Caudate nucleus	2	1204	4.7619	0.727099	0.773394	1	1	1	CCBE1; PRG2;
Retina	3	364	7.14286	3.60148	0.0506855	1	0.263689	1	COL18A1; SPARC; TIMP3;
Medulla oblongata	1	473	2.38095	0.92999	0.667556	1	1	1	PRG2;
Bladder cancer cells	2	369	4.7619	2.37239	0.207545	1	0.799991	1	FN1; HSPG2;
PC3(AR)6	3	262	7.14286	5.00352	0.0220994	1	0.134822	0.648925	COL6A1; FN1; HSPG2;
Parathyroid	6	782	14.2857	3.34726	0.00843258	1	0.0752719	0.362298	COL5A1; COL6A3; FBLN5; LAMB2; MMP2; SPARC;
HEK293	7	4439	16.6667	0.687796	0.913192	1	1	1	COL18A1; COL5A1; COL6A1; FN1; LAMB1; LAMC1; LOXL2;
A549	1	997	2.38095	0.441214	0.905202	1	1	1	FN1;
Semen	11	966	26.1905	4.96402	7.9323e-06	0.00672659	0.000203836	0.000981103	COL18A1; COL6A1; FMOD; FN1; HSPG2; LAMB2; LAMC1; MATN2; MFAP4; MMP2; TIMP3;
Fetus	9	2992	21.4286	1.31156	0.239852	1	0.912083	1	CCBE1; COL13A1; COL18A1; FN1; HTRA1; LOXL2; MMP2; PRG2; SPARC;
MCF7	3	317	7.14286	4.13543	0.0359817	1	0.194347	0.935431	FN1; LAMB2; LAMC1;
051503_BAL20_gly_hui	1	268	2.38095	1.64134	0.462289	1	1	1	FN1;
MCF10A	6	661	14.2857	3.95999	0.00376284	1	0.0409089	0.196902	FN1; HSPG2; HTRA1; MMP2; SERPINE1; SPARC;
22_mars	3	196	7.14286	6.6883	0.0102259	1	0.0864194	0.415953	C1QA; C1QB; FN1;
041803_BALF3	3	1103	7.14286	1.18854	0.468687	1	1	1	C1QA; C1QB; FN1;
Macrophages	2	274	4.7619	3.1949	0.130424	1	0.552996	1	CCL3; FN1;
Muscle	8	904	19.0476	3.85911	0.000908518	0.770423	0.0128404	0.0618033	ADAMTS4; CTGF; EFEMP2; FGF2; HTRA1; LAMB1; LAMB2; TIMP3;
MicroProt2	18	561	42.8571	13.982	7.82758e-17	6.63779e-14	1.65945e-14	7.98724e-14	ADAMTS2; ADAMTSL4; BMP1; COL18A1; COL1A1; COL4A2; COL5A1; COL6A3; CTGF; ELN; FBLN5; FN1; HSPG2; LOX; LOXL1; MFAP5; MMP2; SPARC;
Ventricles	1	151	2.38095	2.91302	0.294215	1	1	1	HTRA1;
Endometrium	14	1202	33.3333	5.07642	2.39642e-07	0.000203216	1.06956e-05	5.148e-05	C1QA; COL5A1; COL6A3; FBLN5; FGF2; FN1; HTRA1; LAMB1; LAMB2; LAMC1; MMP2; PRG2; SERPINE1; SPARC;
Thalamus	2	1141	4.7619	0.767245	0.746522	1	1	1	CCBE1; PRG2;
Putamen	1	527	2.38095	0.834699	0.707376	1	1	1	PRG2;
PT45	11	361	26.1905	13.283	3.75282e-10	3.18239e-07	3.18239e-08	1.53175e-07	COL18A1; COL4A2; COL6A1; CTGF; FN1; HSPG2; LAMB2; LAMC1; LOXL2; SERPINE1; SPARC;
Colorectal cancer cells	1	561	2.38095	0.784112	0.730017	1	1	1	HSPG2;
Jejunum	1	194	2.38095	2.26738	0.361224	1	1	1	HTRA1;
ARPE-19	1	330	2.38095	1.33297	0.534797	1	1	1	SPARC;
BOB2H_ISB	2	98	4.7619	8.93209	0.0212749	1	0.132655	0.638495	C1QA; FN1;
Temporal lobe	1	477	2.38095	0.922192	0.670678	1	1	1	PRG2;
hupo53_reference_cam	3	104	7.14286	12.6043	0.00174334	1	0.0219094	0.105454	C1QA; C1QB; FN1;
RMUG	14	499	33.3333	12.228	2.7597e-12	2.34023e-09	2.92529e-10	1.408e-09	ADAMTSL4; BMP1; COL5A1; COL6A1; FN1; HSPG2; HTRA1; LAMB1; LAMB2; LAMC1; MATN2; MFAP5; SERPINE1; TIMP3;
DU145	6	941	14.2857	2.78168	0.019616	1	0.129572	0.623657	COL18A1; COL6A1; HSPG2; LAMB2; LAMC1; LOXL2;
Lacrimal glands	4	453	9.52381	3.85535	0.0197707	1	0.129572	0.623657	COL6A1; FN1; HSPG2; HTRA1;
hupo1_b1-edta_cam	1	42	2.38095	10.4712	0.0921068	1	0.41546	1	FN1;
Cervix	1	104	2.38095	4.22935	0.213119	1	0.817759	1	MMP2;
Epidermis	2	95	4.7619	9.21413	0.0200722	1	0.129572	0.623657	HTRA1; MATN2;
Cervico-vaginal fluid	2	565	4.7619	1.54941	0.37384	1	1	1	COL18A1; FN1;
Uterine cervix	9	902	21.4286	4.35052	0.000169353	0.143611	0.00312199	0.0150267	COL18A1; COL5A1; COL6A3; FN1; LAMB1; LAMB2; LAMC1; MMP2; SPARC;
Thymus	3	456	7.14286	2.87488	0.0865408	1	0.396684	1	EFEMP2; FGF2; HTRA1;
Aspc1	8	483	19.0476	7.22277	1.1926e-05	0.0101132	0.000280923	0.00135214	COL18A1; COL6A1; HSPG2; HTRA1; LAMB1; LAMB2; LAMC1; SERPINE1;
Vermiform appendix	2	286	4.7619	3.06085	0.139757	1	0.580953	1	HTRA1; PRG2;
Distal convoluted tubule	1	17	2.38095	25.861	0.0383308	1	0.204431	0.983966	HTRA1;
Bone	2	112	4.7619	7.81568	0.0272693	1	0.159478	0.767601	LOX; SPARC;
Trachea	1	612	2.38095	0.718771	0.760807	1	1	1	PRG2;
Astrocytes	1	58	2.38095	7.58309	0.124971	1	0.538292	1	HTRA1;
050603_BALF11	3	1019	7.14286	1.28652	0.416918	1	1	1	C1QB; FN1; LOXL2;
RBC	2	267	4.7619	3.27866	0.125051	1	0.538292	1	FN1; PRG2;
Hepatocytes	2	73	4.7619	11.9906	0.0121947	1	0.0931631	0.448412	CTGF; HTRA1;
Nervous system	4	212	9.52381	8.23788	0.00138906	1	0.0186972	0.0899931	C1QB; FBLN5; LAMB1; LAMB2;
HPDE6	7	414	16.6667	7.37453	3.92882e-05	0.0333164	0.000854266	0.00411175	COL4A2; FN1; HSPG2; LAMB1; LAMC1; SERPINE1; SPARC;
Blood vessels	8	130	19.0476	26.8339	5.03495e-10	4.26964e-07	3.88149e-08	1.86824e-07	C1QB; COL3A1; COL4A2; ELN; FBLN5; HSPG2; LAMB1; LAMB2;
NIBSC_glyco_qstar	1	60	2.38095	7.33036	0.128996	1	0.552468	1	FN1;
Cartilage	4	89	9.52381	19.6215	5.08307e-05	0.0431044	0.00107527	0.00517549	ADAMTS2; FMOD; FN1; HTRA1;
Pineal gland	1	31	2.38095	14.1856	0.0688171	1	0.333468	1	SPARC;
MiaPaCa2	9	289	21.4286	13.5781	1.526e-08	1.29405e-05	9.24321e-07	4.44894e-06	COL18A1; COL1A2; COL6A1; FN1; HSPG2; LAMC1; LOXL2; SERPINE1; SPARC;
Intestine	4	508	9.52381	3.43795	0.0286162	1	0.163963	0.789185	EFEMP2; FGF2; HTRA1; LAMB1;
Synovial fluid	1	17	2.38095	25.861	0.0383308	1	0.204431	0.983966	FN1;
Blood	1	227	2.38095	1.93778	0.408398	1	1	1	LOX;
Stem cell	4	138	9.52381	12.655	0.000277596	0.235402	0.00488303	0.023503	COL3A1; DPT; SERPINE1; SPARC;
Adipocytes	5	147	11.9048	14.8429	2.09321e-05	0.0177505	0.000479742	0.00230909	CCL3; FGF2; LOX; MMP2; SPARC;
Pituitary gland	1	494	2.38095	0.890457	0.683633	1	1	1	PRG2;
BOBFreezeThaw	2	64	4.7619	13.6765	0.00947727	1	0.0837159	0.402941	C1QA; FN1;
Vulva	6	838	14.2857	3.12358	0.011628	1	0.0916273	0.44102	COL5A1; COL6A3; LAMB1; LAMB2; MMP2; SPARC;
032403_BALF4_glypep	1	43	2.38095	10.2277	0.0941956	1	0.42041	1	C1QA;
Mesothelioma cells	1	29	2.38095	15.1636	0.0645204	1	0.323747	1	FN1;
Hematopoietic stem cells	1	200	2.38095	2.19936	0.370066	1	1	1	MMP2;
Pancreatic fluid	2	136	4.7619	6.43654	0.0389111	1	0.204948	0.986454	C1QA; FN1;
20_cys	1	96	2.38095	4.58176	0.198438	1	0.771905	1	FN1;
hupo1_b1-cit_cam	2	71	4.7619	12.3283	0.0115645	1	0.0916273	0.44102	C1QA; FN1;
Panc1	6	346	14.2857	7.56508	0.000129314	0.109658	0.00243684	0.011729	COL18A1; HSPG2; LAMB2; LAMC1; MMP2; SERPINE1;
Frontal lobe	1	480	2.38095	0.916428	0.673002	1	1	1	PRG2;
Lymphocytes	1	468	2.38095	0.939926	0.663612	1	1	1	HTRA1;
01_glyco	2	667	4.7619	1.31248	0.455974	1	1	1	C1QA; FN1;
Bronchoalveolar fluid	1	186	2.38095	2.3649	0.349246	1	1	1	LAMC1;
21_unfract	2	95	4.7619	9.21413	0.0200722	1	0.129572	0.623657	C1QA; FN1;
Kidney cancer	15	352	35.7143	18.5718	8.3831e-16	7.10887e-13	1.42177e-13	6.84328e-13	C1QB; COL18A1; COL1A1; COL1A2; COL3A1; COL4A2; COL6A1; COL6A3; FBLN5; FMOD; FN1; HSPG2; LAMB1; LAMB2; LAMC1;
Umbilical vein endothelial cells	4	178	9.52381	9.81132	0.000726292	0.615895	0.0104389	0.0502445	C1QA; C1QB; MMP2; SERPINE1;
Eyes	2	122	4.7619	7.1751	0.031919	1	0.176911	0.851506	COL13A1; COL4A2;
hupo1_b2-cit_cam	1	65	2.38095	6.76657	0.138981	1	0.58057	1	FN1;
Ciliary epithelium	1	9	2.38095	48.823	0.0204749	1	0.129572	0.623657	SPARC;
Ependymal cells	1	9	2.38095	48.823	0.0204749	1	0.129572	0.623657	HTRA1;
T lymphocytes	1	32	2.38095	13.7424	0.0709582	1	0.339958	1	CCL3;
Adipose tissue	2	155	4.7619	5.6476	0.0492346	1	0.257722	1	SERPINE1; SPARC;
WM1158	7	212	16.6667	14.4009	4.85531e-07	0.00041173	1.75526e-05	8.44842e-05	COL1A1; COL1A2; COL4A2; COL6A1; COL6A3; FN1; LAMC1;
Occipital pole	1	129	2.38095	3.40977	0.257326	1	0.969832	1	PRG2;
Chondrocytes	2	65	4.7619	13.4661	0.00976401	1	0.0844886	0.40666	CTGF; HTRA1;
BOB2L	2	96	4.7619	9.11816	0.0204698	1	0.129572	0.623657	C1QA; FN1;
Peripheral blood cells	1	140	2.38095	3.14188	0.276	1	1	1	HTRA1;
Syncytiotrophoblast	1	54	2.38095	8.14469	0.116865	1	0.508214	1	LOXL2;
Neurons	1	68	2.38095	6.46809	0.144918	1	0.596555	1	HTRA1;
Purkinje cells	1	35	2.38095	12.5648	0.0773528	1	0.366453	1	HTRA1;
Cornea	2	82	4.7619	10.6747	0.0152116	1	0.110252	0.530663	COL4A2; SPARC;
Teeth	1	2	2.38095	218.853	0.00458577	1	0.0460167	0.221487	SPARC;
Retinal pigmented epithelial cells	1	51	2.38095	8.6237	0.110738	1	0.486559	1	SPARC;
18_size	3	104	7.14286	12.6043	0.00174334	1	0.0219094	0.105454	C1QA; C1QB; FN1;
Decidua	1	43	2.38095	10.2277	0.0941956	1	0.42041	1	SPARC;
16_clinprot_c8	1	92	2.38095	4.78095	0.190997	1	0.753329	1	C1QA;
Collecting duct	1	23	2.38095	19.1175	0.0515138	1	0.266364	1	HTRA1;
b1-SE_nonglyco_qstar	1	90	2.38095	4.88718	0.187252	1	0.742007	1	FN1;
Eosinophils	1	100	2.38095	4.39851	0.205811	1	0.796932	1	PRG2;
Myocardium	1	30	2.38095	14.6583	0.0666711	1	0.328704	1	HTRA1;
AdducinII	3	116	7.14286	11.3005	0.00238063	1	0.0265629	0.127852	C1QA; C1QB; FN1;
Granulosa lutein cells	2	28	4.7619	31.2543	0.00187218	1	0.0230088	0.110746	CTGF; HTRA1;
Proximal convoluted tubule	1	32	2.38095	13.7424	0.0709582	1	0.339958	1	HTRA1;
Leydig cells	1	36	2.38095	12.2159	0.0794747	1	0.372346	1	HTRA1;
Dermis	3	9	7.14286	145.502	9.35696e-07	0.000793471	2.83382e-05	0.000136397	HSPG2; MATN2; SPARC;
BOB_Sensitivity	2	129	4.7619	6.78579	0.0353468	1	0.194347	0.935431	C1QA; FN1;
Skin fibroblasts	6	162	14.2857	16.157	1.76932e-06	0.00150038	4.95109e-05	0.000238306	BMP1; COL6A3; ELN; LAMC1; MATN2; SPARC;
Urothelium	1	33	2.38095	13.3261	0.0730945	1	0.348226	1	HTRA1;
Islets of Langerhans	1	135	2.38095	3.25824	0.267569	1	0.999728	1	COL6A1;
Atrium	1	146	2.38095	3.01277	0.285991	1	1	1	HTRA1;
Uterine myometrium	1	77	2.38095	5.71218	0.16249	1	0.653042	1	PRG2;
Sebaceous glands	1	29	2.38095	15.1636	0.0645204	1	0.323747	1	HTRA1;
Large intestine	1	39	2.38095	11.2765	0.085812	1	0.395482	1	HTRA1;
Hair follicle	2	83	4.7619	10.5461	0.0155647	1	0.111855	0.53838	HSPG2; HTRA1;
Glomerulus	1	44	2.38095	9.99534	0.0962797	1	0.427462	1	HTRA1;
B lymphocytes	1	27	2.38095	16.2864	0.0602043	1	0.307146	1	CCL3;
Malignant pleural effusions	1	31	2.38095	14.1856	0.0688171	1	0.333468	1	C1QB;
Sweat glands	1	37	2.38095	11.8858	0.0815919	1	0.380164	1	HTRA1;
Vascular endothelial cells	1	63	2.38095	6.98135	0.135	1	0.566734	1	CTGF;
Tooth	3	32	7.14286	40.9551	5.32563e-05	0.0451613	0.00107527	0.00517549	COL1A1; COL1A2; SPARC;
Chorion	2	14	4.7619	62.4864	0.000459984	0.390066	0.00722345	0.0347679	LOXL2; MMP2;
Chromaffin cell	1	7	2.38095	62.7525	0.0159606	1	0.112788	0.542871	HTRA1;
Amnionic epithelial cell	1	6	2.38095	73.1938	0.0136958	1	0.100121	0.481903	LOXL2;
BOB2L_ISB	2	87	4.7619	10.0613	0.0170123	1	0.115493	0.55589	C1QA; FN1;
Osteocytes	1	5	2.38095	87.8034	0.011426	1	0.0916273	0.44102	SPARC;
Ligament	1	10	2.38095	43.9455	0.0227244	1	0.137645	0.662514	SPARC;
Seminal plasma	1	8	2.38095	54.9182	0.0182203	1	0.122625	0.590219	MMP2;
Vitreous humor	1	6	2.38095	73.1938	0.0136958	1	0.100121	0.481903	SPARC;
Lungs	1	1	2.38095	435.539	0.00229546	1	0.025954	0.124922	CCL3;
Gingiva	1	11	2.38095	39.9541	0.024969	1	0.150168	0.722788	SPARC;
Germ cell layer	1	6	2.38095	73.1938	0.0136958	1	0.100121	0.481903	HTRA1;
Gall bladder epithelium	1	6	2.38095	73.1938	0.0136958	1	0.100121	0.481903	HTRA1;
Atrial septum	1	2	2.38095	218.853	0.00458577	1	0.0460167	0.221487	HTRA1;
Odontoblast	1	3	2.38095	146.144	0.00687095	1	0.0633323	0.304831	SPARC;
Macroglia	1	1	2.38095	435.539	0.00229546	1	0.025954	0.124922	HTRA1;
Aqueous humor	1	2	2.38095	218.853	0.00458577	1	0.0460167	0.221487	SPARC;
Nerves	1	1	2.38095	435.539	0.00229546	1	0.025954	0.124922	LAMB1;
Mesangial cell	1	1	2.38095	435.539	0.00229546	1	0.025954	0.124922	SERPINE1;

## Sheet: Transcription factor
Analysis: Transcription factor
Dataset name: MESO
Number of genes in the dataset: 42
Number of genes in the dataset (which are available in Transcription factor database) :38
Number of genes in background: 15253
Is analysis quantitative: No
Transcription factor	No. of genes in the dataset	No. of genes in the background dataset	Percentage of genes	Fold enrichment	P-value (Hypergeometric test)	Corrected p-values			genes mapped (from input data set)
						Bonferroni method	BH method	Q-value (Storey-Tibshirani method)
NFIC	9	2040	23.6842	1.77235	0.0591362	1	0.573315	1	ADAMTS2; ADAMTS4; COL1A1; COL1A2; COL5A1; CTGF; HSPG2; LAMB1; MMP2;
NR1H3	6	1020	15.7895	2.36444	0.0387683	1	0.428492	0.944208	ADAMTS4; ADAMTSL4; BMP1; HTRA1; LOXL1; TIMP3;
PITX3	1	265	2.63158	1.52938	0.48666	1	1	1	FN1;
RXRA	3	1113	7.89474	1.08524	0.531307	1	1	1	CTGF; ELN; HSPG2;
SOAT1	10	1261	26.3158	3.18547	0.000794537	0.166853	0.0317041	0.0698619	ADAMTS4; CCL3; COL13A1; COL1A2; DPT; FBLN5; FN1; LAMB1; LOX; LOXL4;
STAT1	10	1261	26.3158	3.18547	0.000794537	0.166853	0.0317041	0.0698619	ADAMTS4; CCL3; COL13A1; COL1A2; DPT; FBLN5; FN1; LAMB1; LOX; LOXL4;
DLX2	1	171	2.63158	2.37005	0.348804	1	1	1	COL1A2;
DLX3	2	413	5.26316	1.95296	0.275001	1	1	1	CCBE1; COL1A2;
ETS1	6	2496	15.7895	0.966242	0.605947	1	1	1	ADAMTS4; COL5A1; HSPG2; LAMB1; LAMC1; SPARC;
HNF1A	1	831	2.63158	0.487723	0.881338	1	1	1	LAMB1;
HOXC9	3	573	7.89474	2.10796	0.17026	1	0.812605	1	COL13A1; COL1A2; MATN2;
LHX3	6	1210	15.7895	1.99316	0.0767109	1	0.700404	1	C1QA; COL1A2; COL4A2; FBLN5; LAMB1; LAMC1;
MEF2A	9	1835	23.6842	1.97035	0.0331168	1	0.386363	0.851374	CCBE1; COL13A1; COL1A1; COL1A2; COL5A1; COL6A3; CTGF; FN1; LAMB1;
NKX6-1	3	1408	7.89474	0.857864	0.694368	1	1	1	COL1A2; FN1; LAMB1;
PHOX2A	2	442	5.26316	1.82483	0.301953	1	1	1	COL1A2; LAMC1;
POU2F1	5	2209	13.1579	0.910118	0.661711	1	1	1	COL1A2; COL3A1; FBLN5; FN1; MFAP5;
POU3F2	4	789	10.5263	2.03948	0.131517	1	0.789195	1	C1QA; CCBE1; COL1A2; FN1;
SRF	6	462	15.7895	5.22012	0.000905832	0.190225	0.0317041	0.0698619	ADAMTS4; CCL3; FBLN5; FN1; LOXL1; TIMP3;
ARID3A	9	1250	23.6842	2.89247	0.00299209	0.62834	0.0785425	0.173073	C1QA; COL13A1; COL1A2; COL3A1; COL4A2; FN1; LAMB1; LAMC1; MATN2;
FOXA1	2	804	5.26316	1.00321	0.602478	1	1	1	COL13A1; FN1;
ATF1	2	1037	5.26316	0.777805	0.740596	1	1	1	FN1; LAMC1;
CREB1	2	973	5.26316	0.828965	0.707168	1	1	1	FN1; LAMC1;
JDP2	2	763	5.26316	1.05712	0.573377	1	1	1	COL6A3; HSPG2;
NFYA	7	2544	18.4211	1.10575	0.452555	1	1	1	ADAMTS4; COL1A1; COL1A2; COL3A1; CTGF; FN1; LOXL4;
PLAU	2	1037	5.26316	0.777805	0.740596	1	1	1	FN1; LAMC1;
RORA	2	1168	5.26316	0.690569	0.79926	1	1	1	COL4A2; LOX;
YY1	1	1317	2.63158	0.307744	0.9678	1	1	1	COL1A2;
ELK1	4	1986	10.5263	0.810253	0.747286	1	1	1	ADAMTS2; C1QB; FN1; LAMC1;
GABPA	1	2702	2.63158	0.15	0.9994	1	1	1	COL5A1;
CTCF	10	2605	26.3158	1.54199	0.100968	1	0.785305	1	CCBE1; COL13A1; COL18A1; COL1A1; COL1A2; COL5A1; CTGF; ELN; HSPG2; TIMP3;
FEV	5	526	13.1579	3.82209	0.00938491	1	0.170971	0.376746	ADAMTS4; COL6A3; LAMB1; LAMC1; MATN2;
KLF7	11	4448	28.9474	0.993297	0.572672	1	1	1	ADAMTS4; COL13A1; COL1A1; COL1A2; COL4A2; COL6A3; EFEMP2; HSPG2; LAMC1; MFAP4; TIMP3;
MAF	2	466	5.26316	1.73085	0.324165	1	1	1	COL1A2; LAMC1;
NANOG	2	204	5.26316	3.95369	0.0914928	1	0.765349	1	BMP1; COL13A1;
NR5A1	4	1129	10.5263	1.42529	0.30906	1	1	1	ADAMTS4; ADAMTSL4; C1QA; COL18A1;
RFX1	2	2158	5.26316	0.373766	0.978055	1	1	1	COL1A1; LAMB1;
RREB1	8	2136	21.0526	1.50483	0.153326	1	0.804917	1	ADAMTSL4; BMP1; COL4A2; COL5A1; ELN; FN1; LOXL2; PRG2;
SF1	4	1129	10.5263	1.42529	0.30906	1	1	1	ADAMTS4; ADAMTSL4; C1QA; COL18A1;
SP1	18	7140	47.3684	1.01221	0.535886	1	1	1	ADAMTSL4; C1QA; COL18A1; COL1A1; COL1A2; COL4A2; COL5A1; CTGF; EFEMP2; ELN; FGF2; FN1; HSPG2; LAMC1; LOX; MFAP4; MMP2; TIMP3;
SP4	13	4345	34.2105	1.20156	0.268082	1	1	1	ADAMTS2; COL13A1; COL1A1; COL1A2; CTGF; EFEMP2; ELN; FGF2; HSPG2; LAMB1; LOXL2; MFAP4; TIMP3;
TCF3	5	2140	13.1579	0.939463	0.632394	1	1	1	C1QA; COL1A2; EFEMP2; ELN; LOXL4;
OTX1	1	848	2.63158	0.477945	0.886545	1	1	1	COL6A3;
PITX1	1	848	2.63158	0.477945	0.886545	1	1	1	COL6A3;
E2F1	1	1188	2.63158	0.341161	0.954279	1	1	1	COL1A1;
EGR1	9	3215	23.6842	1.12461	0.408266	1	1	1	ADAMTS2; COL1A1; COL1A2; COL4A2; ELN; FBLN5; LOXL2; MMP2; TIMP3;
NKX2-1	2	711	5.26316	1.13443	0.534406	1	1	1	COL13A1; COL1A2;
BACH1	1	648	2.63158	0.625457	0.808279	1	1	1	FN1;
HOXB4	5	718	13.1579	2.80004	0.0316451	1	0.386363	0.851374	C1QA; COL1A2; FN1; LAMB1; LAMC1;
MEIS2	2	527	5.26316	1.53051	0.379803	1	1	1	BMP1; COL1A2;
NR4A2	4	1042	10.5263	1.54429	0.259717	1	1	1	ADAMTSL4; CCBE1; COL3A1; ELN;
PPARG	12	2016	31.5789	2.39061	0.00269182	0.565282	0.0785425	0.173073	ADAMTS4; ADAMTSL4; COL13A1; COL4A2; COL5A1; ELN; FN1; HSPG2; LOX; LOXL2; MFAP5; TIMP3;
HSF1	1	806	2.63158	0.50285	0.873254	1	1	1	FBLN5;
ETV7	2	1049	5.26316	0.768908	0.746503	1	1	1	ADAMTS4; LAMC1;
TEAD1	6	422	15.7895	5.71491	0.000563917	0.118422	0.0317041	0.0698619	COL5A1; CTGF; ELN; FBLN5; HSPG2; LAMC1;
TFAP2A	2	258	5.26316	3.1262	0.134967	1	0.789195	1	ADAMTS4; MATN2;
GSC	2	379	5.26316	2.12815	0.24341	1	1	1	COL1A2; FN1;
HNF4A	10	3015	26.3158	1.3323	0.204478	1	0.894593	1	ADAMTS4; COL13A1; COL18A1; COL1A1; ELN; FN1; HSPG2; LAMB1; LAMC1; LOXL1;
HOXA3	2	573	5.26316	1.40764	0.420596	1	1	1	BMP1; LAMB1;
HOXB3	1	335	2.63158	1.20982	0.570412	1	1	1	COL1A2;
HOXD8	2	811	5.26316	0.994552	0.607302	1	1	1	COL1A2; LAMB1;
ONECUT1	1	564	2.63158	0.718608	0.761529	1	1	1	COL1A2;
PAX7	1	467	2.63158	0.867866	0.693667	1	1	1	CCBE1;
POU4F3	5	687	13.1579	2.92639	0.0268155	1	0.386363	0.851374	CCBE1; COL1A2; ELN; FN1; LAMB1;
PRRX2	4	597	10.5263	2.69538	0.0600616	1	0.573315	1	BMP1; COL1A2; COL6A3; FN1;
VAX2	2	434	5.26316	1.85846	0.294526	1	1	1	COL1A2; COL6A3;
VSX2	4	595	10.5263	2.70444	0.0594665	1	0.573315	1	BMP1; CCBE1; COL1A2; FN1;
CACD	2	514	5.26316	1.56921	0.368074	1	1	1	COL1A2; COL6A3;
HOXB13	3	526	7.89474	2.29631	0.142228	1	0.789195	1	CCBE1; COL1A2; FN1;
ZNF238	12	799	31.5789	6.03182	3.01313e-07	6.32757e-05	3.16378e-05	6.97159e-05	ADAMTS2; BMP1; COL13A1; COL18A1; COL3A1; COL5A1; DPT; ELN; HSPG2; LAMB1; LAMC1; MMP2;
ZNF513	12	799	31.5789	6.03182	3.01313e-07	6.32757e-05	3.16378e-05	6.97159e-05	ADAMTS2; BMP1; COL13A1; COL18A1; COL3A1; COL5A1; DPT; ELN; HSPG2; LAMB1; LAMC1; MMP2;
MYC	2	1086	5.26316	0.742711	0.76402	1	1	1	COL18A1; COL1A2;
MYF5	8	1856	21.0526	1.73185	0.0831835	1	0.727856	1	BMP1; C1QA; COL13A1; COL1A2; COL6A3; ELN; LOXL4; MFAP4;
FOXD1	2	334	5.26316	2.41487	0.202008	1	0.894593	1	COL13A1; HTRA1;
POU6F1	3	655	7.89474	1.84407	0.22258	1	0.953912	1	CCBE1; FN1; LAMB1;
ASCL2	6	1499	15.7895	1.60889	0.164816	1	0.804917	1	C1QA; C1QB; FN1; HTRA1; MFAP4; SPARC;
ESRRA	4	917	10.5263	1.7548	0.192682	1	0.879637	1	ADAMTSL4; COL3A1; ELN; MATN2;
GBX1	1	199	2.63158	2.03659	0.393253	1	1	1	FBLN5;
GBX2	1	302	2.63158	1.34202	0.532734	1	1	1	BMP1;
POU3F4	1	366	2.63158	1.10735	0.603101	1	1	1	COL1A2;
TCF12	5	1099	13.1579	1.82934	0.135213	1	0.789195	1	ADAMTS4; COL13A1; ELN; HSPG2; MFAP4;
ELF2	6	780	15.7895	3.09195	0.0119351	1	0.192798	0.424842	ADAMTS4; COL13A1; EFEMP2; ELN; LAMB1; MFAP4;
ESR1	5	696	13.1579	2.88855	0.0281647	1	0.386363	0.851374	ADAMTS4; COL1A1; HSPG2; LOX; LOXL4;
FOS	7	1754	18.4211	1.60378	0.139792	1	0.789195	1	ADAMTS2; COL1A2; ELN; HSPG2; LAMC1; LOXL1; LOXL2;
FOSB	7	1754	18.4211	1.60378	0.139792	1	0.789195	1	ADAMTS2; COL1A2; ELN; HSPG2; LAMC1; LOXL1; LOXL2;
JUN	7	1754	18.4211	1.60378	0.139792	1	0.789195	1	ADAMTS2; COL1A2; ELN; HSPG2; LAMC1; LOXL1; LOXL2;
JUNB	7	1754	18.4211	1.60378	0.139792	1	0.789195	1	ADAMTS2; COL1A2; ELN; HSPG2; LAMC1; LOXL1; LOXL2;
JUND	7	1754	18.4211	1.60378	0.139792	1	0.789195	1	ADAMTS2; COL1A2; ELN; HSPG2; LAMC1; LOXL1; LOXL2;
NR6A1	1	769	2.63158	0.527044	0.860299	1	1	1	LAMC1;
RAB40B	2	806	5.26316	1.00072	0.603861	1	1	1	CCBE1; LOXL2;
RARA	2	806	5.26316	1.00072	0.603861	1	1	1	CCBE1; LOXL2;
SPI1	3	814	7.89474	1.48387	0.331017	1	1	1	C1QA; C1QB; FN1;
BARX2	1	296	2.63158	1.36922	0.525546	1	1	1	COL1A2;
DBX2	2	408	5.26316	1.97689	0.27035	1	1	1	COL1A2; LAMB1;
EN1	2	466	5.26316	1.73085	0.324165	1	1	1	COL1A2; LAMB1;
HOXA5	2	916	5.26316	0.880549	0.674576	1	1	1	BMP1; FN1;
HOXA7	3	527	7.89474	2.29195	0.142807	1	0.789195	1	COL1A2; LAMB1; LAMC1;
HOXB7	2	388	5.26316	2.07879	0.251759	1	1	1	COL1A2; LAMC1;
HOXB8	1	225	2.63158	1.80126	0.431874	1	1	1	COL1A2;
HOXC6	1	237	2.63158	1.71006	0.448881	1	1	1	COL1A2;
ISX	1	265	2.63158	1.52938	0.48666	1	1	1	BMP1;
LHX8	1	223	2.63158	1.81742	0.42899	1	1	1	BMP1;
MNX1	1	311	2.63158	1.30318	0.543318	1	1	1	COL1A2;
MSX1	1	234	2.63158	1.73199	0.444677	1	1	1	COL1A2;
NKX1-1	1	146	2.63158	2.77585	0.306449	1	1	1	COL1A2;
PAX6	2	557	5.26316	1.44807	0.406543	1	1	1	COL1A2; LAMB1;
PBX1	1	741	2.63158	0.546959	0.849647	1	1	1	COL1A2;
POU5F1	1	373	2.63158	1.08657	0.61014	1	1	1	FN1;
PRRX1	2	389	5.26316	2.07345	0.252688	1	1	1	COL1A2; FN1;
REST	1	765	2.63158	0.5298	0.858824	1	1	1	PRG2;
SOX1	1	276	2.63158	1.46843	0.500801	1	1	1	HSPG2;
TGIF1	3	1034	7.89474	1.16815	0.480795	1	1	1	BMP1; FN1; LAMC1;
CRX	1	349	2.63158	1.16129	0.585487	1	1	1	FN1;
ESR2	2	464	5.26316	1.73831	0.322319	1	1	1	LOX; LOXL4;
HENMT1	8	1144	21.0526	2.8097	0.00630422	1	0.132389	0.291726	ADAMTS2; BMP1; C1QA; ELN; FBLN5; HSPG2; LOXL1; MFAP4;
INSM1	2	487	5.26316	1.65621	0.343477	1	1	1	COL1A2; MFAP4;
NHLH1	8	1144	21.0526	2.8097	0.00630422	1	0.132389	0.291726	ADAMTS2; BMP1; C1QA; ELN; FBLN5; HSPG2; LOXL1; MFAP4;
ZEB1	2	401	5.26316	2.0114	0.26384	1	1	1	COL5A1; ELN;
ZFP161	4	1137	10.5263	1.41527	0.313666	1	1	1	FN1; HTRA1; LAMC1; MMP2;
BACH2	2	628	5.26316	1.28436	0.46764	1	1	1	ADAMTS2; ELN;
HOXA13	1	309	2.63158	1.31162	0.540986	1	1	1	FN1;
NOBOX	2	621	5.26316	1.29884	0.461769	1	1	1	FN1; LAMC1;
TFAP4	6	1280	15.7895	1.88416	0.0947575	1	0.765349	1	ADAMTS4; COL1A1; ELN; FBLN5; LOXL4; MFAP4;
ATF3	1	800	2.63158	0.506622	0.871236	1	1	1	COL6A3;
TAL1	3	1113	7.89474	1.08524	0.531307	1	1	1	ADAMTS2; COL13A1; LOXL4;
HOXA9	2	729	5.26316	1.10642	0.548153	1	1	1	COL1A2; FN1;
NFE2	2	518	5.26316	1.5571	0.371691	1	1	1	FN1; LAMC1;
LMO2	2	610	5.26316	1.32226	0.452472	1	1	1	ADAMTS2; COL13A1;
RUNX2	1	315	2.63158	1.28663	0.547946	1	1	1	ELN;
GATA1	1	728	2.63158	0.556726	0.844436	1	1	1	PRG2;
FOXD3	1	361	2.63158	1.12269	0.597998	1	1	1	COL13A1;
ISL2	2	515	5.26316	1.56617	0.368979	1	1	1	COL1A2; COL3A1;
ZNF143	1	618	2.63158	0.655818	0.792711	1	1	1	BMP1;
GFI1	3	552	7.89474	2.18815	0.15753	1	0.804917	1	COL1A2; COL5A1; HSPG2;
HOXB9	1	537	2.63158	0.754739	0.744271	1	1	1	COL1A2;
PDX1	1	372	2.63158	1.08949	0.609142	1	1	1	LAMB1;
EOMES	2	291	5.26316	2.7717	0.163451	1	0.804917	1	COL1A2; FN1;
STRA13	1	574	2.63158	0.706089	0.767629	1	1	1	LOX;
ZIC1	3	548	7.89474	2.20412	0.155142	1	0.804917	1	COL1A1; COL6A3; HSPG2;
DBX1	1	239	2.63158	1.69575	0.451667	1	1	1	COL1A2;
FOXJ2	1	299	2.63158	1.35548	0.529154	1	1	1	COL1A2;
ELF1	3	585	7.89474	2.06472	0.177671	1	0.829131	1	C1QA; COL6A3; FBLN5;
ITGAL	3	178	7.89474	6.78547	0.0097698	1	0.170971	0.376746	ADAMTS4; CTGF; LOXL1;
ESX1	1	266	2.63158	1.52364	0.487961	1	1	1	COL1A2;
TLX2	1	60	2.63158	6.75391	0.139254	1	0.789195	1	COL1A2;
ATF4	1	315	2.63158	1.28663	0.547946	1	1	1	FN1;
SPDEF	1	189	2.63158	2.14434	0.377729	1	1	1	FN1;
RBPJ	1	235	2.63158	1.72462	0.446082	1	1	1	COL4A2;
CEBPD	2	113	5.26316	7.13735	0.0321575	1	0.386363	0.851374	FBLN5; FN1;

## Sheet: Clinical phenotype
Analysis: Clinical phenotype
Dataset name: MESO
Number of genes in the dataset: 42
Number of genes in the dataset (which are available in Clinical phenotype database) :18
Number of genes in background: 1820
Is analysis quantitative: No
Clinical phenotype	No. of genes in the dataset	No. of genes in the background dataset	Percentage of genes	Fold enrichment	P-value (Hypergeometric test)	Corrected p-values			genes mapped (from input data set)
						Bonferroni method	BH method	Q-value (Storey-Tibshirani method)
Abdomen	7	621	38.8889	1.14072	0.419257	1	1	1	ADAMTS2; CCBE1; COL1A1; COL3A1; COL5A1; FBLN5; HSPG2;
Abnormal fibrillar extracellular material in anterior segment tissues	1	1	5.55556	101.056	0.00989011	1	0.57681	1	LOXL1;
Abnormal gait	1	9	5.55556	11.3281	0.085751	1	1	1	MMP2;
Abnormal lens suspensory ligament	1	1	5.55556	101.056	0.00989011	1	0.57681	1	LOXL1;
Absence of collagen VI immunostaining	2	3	11.1111	67.4823	0.000275666	1	0.0483597	0.32613	COL6A1; COL6A3;
Absent calvarial mineralization	2	2	11.1111	101.056	9.24309e-05	1	0.0303812	0.204886	COL1A1; COL1A2;
Absent-mild skin hyperextensibility	1	1	5.55556	101.056	0.00989011	1	0.57681	1	COL3A1;
Absent pro alpha 2(I) chain synthesis (fibroblasts)	1	1	5.55556	101.056	0.00989011	1	0.57681	1	COL1A2;
Acrogeria (skin over hands and feet are thin and finely wrinkled)	1	1	5.55556	101.056	0.00989011	1	0.57681	1	COL3A1;
Acroosteolysis	1	6	5.55556	16.9827	0.0579704	1	1	1	COL3A1;
Acute intraocular hypertension (rare)	1	1	5.55556	101.056	0.00989011	1	0.57681	1	ADAMTSL4;
Acute stroke	1	1	5.55556	101.056	0.00989011	1	0.57681	1	HTRA1;
Adult height 92-108 cm	2	2	11.1111	101.056	9.24309e-05	1	0.0303812	0.204886	COL1A1; COL1A2;
Alopecia at the occipital defect	1	1	5.55556	101.056	0.00989011	1	0.57681	1	COL18A1;
Alopecia (occurs before neurologic signs)	1	1	5.55556	101.056	0.00989011	1	0.57681	1	HTRA1;
Alopecia of scalp	1	2	5.55556	50.7791	0.0196878	1	1	1	COL3A1;
Amniotic Fluid	1	68	5.55556	1.50075	0.49777	1	1	1	FBLN5;
Anesthesia complications include difficult intubation secondary to microstomia and risk of malignant hyperthermia	1	1	5.55556	101.056	0.00989011	1	0.57681	1	HSPG2;
Anisospondyly	1	2	5.55556	50.7791	0.0196878	1	1	1	HSPG2;
Anterior bowing of long bones	1	1	5.55556	101.056	0.00989011	1	0.57681	1	HSPG2;
Aortic insufficiency	1	4	5.55556	25.4529	0.0390091	1	1	1	COL1A2;
Aortic root dilatation	2	6	11.1111	33.7973	0.00135423	1	0.187086	1	COL1A1; COL5A1;
Aortic valve regurgitation	1	3	5.55556	33.909	0.0293939	1	1	1	ELN;
Approximately half of patients need ambulatory support after the fifth decade	2	3	11.1111	67.4823	0.000275666	1	0.0483597	0.32613	COL6A1; COL6A3;
Ascending aortic aneurysm	1	3	5.55556	33.909	0.0293939	1	1	1	FBLN5;
A subset of patients have heterozygous mutations consistent with a dominant-negative effect	2	3	11.1111	67.4823	0.000275666	1	0.0483597	0.32613	COL6A1; COL6A3;
Asymmetric pupil sizes	1	1	5.55556	101.056	0.00989011	1	0.57681	1	LOXL1;
Asymmetry of intraocular pressure	1	1	5.55556	101.056	0.00989011	1	0.57681	1	LOXL1;
Ataxia	1	130	5.55556	0.785063	0.738273	1	1	1	HTRA1;
Atrial septal defect	1	47	5.55556	2.17116	0.376986	1	1	1	CCBE1;
Atrophic scars	2	2	11.1111	101.056	9.24309e-05	1	0.0303812	0.204886	COL1A1; COL1A2;
Atrophic skin over ears	1	1	5.55556	101.056	0.00989011	1	0.57681	1	COL3A1;
Atypical cornea guttata	1	1	5.55556	101.056	0.00989011	1	0.57681	1	LOXL1;
Autosomal dominant	10	747	55.5556	1.35415	0.154612	1	1	1	COL1A1; COL1A2; COL3A1; COL5A1; COL6A1; COL6A3; ELN; FN1; LOXL1; TIMP3;
Autosomal recessive	11	924	61.1111	1.20412	0.260296	1	1	1	ADAMTS2; ADAMTSL4; CCBE1; COL18A1; COL1A2; COL6A1; COL6A3; FBLN5; HSPG2; HTRA1; MMP2;
Autosomal recessive inheritance has been reported in 1 family (as of April 2011)	1	1	5.55556	101.056	0.00989011	1	0.57681	1	COL3A1;
Band keratopathy	1	4	5.55556	25.4529	0.0390091	1	1	1	COL18A1;
Basilar impression	2	2	11.1111	101.056	9.24309e-05	1	0.0303812	0.204886	COL1A1; COL1A2;
Beaded ribs	2	3	11.1111	67.4823	0.000275666	1	0.0483597	0.32613	COL1A1; COL1A2;
Beaked nose	2	14	11.1111	14.4983	0.00783876	1	0.57681	1	COL1A1; COL1A2;
Behavioral Psychiatric Manifestations	1	200	5.55556	0.510305	0.878256	1	1	1	CCBE1;
Bethlem myopathy (	2	3	11.1111	67.4823	0.000275666	1	0.0483597	0.32613	COL6A1; COL6A3;
BETHLEM MYOPATHY	2	3	11.1111	67.4823	0.000275666	1	0.0483597	0.32613	COL6A1; COL6A3;
Biconcave flattened vertebrae	2	2	11.1111	101.056	9.24309e-05	1	0.0303812	0.204886	COL1A1; COL1A2;
Bilateral single palmar creases	1	1	5.55556	101.056	0.00989011	1	0.57681	1	CCBE1;
Bladder	3	90	16.6667	3.37937	0.055684	1	1	1	COL3A1; FBLN5; HTRA1;
Bladder diverticula	1	4	5.55556	25.4529	0.0390091	1	1	1	FBLN5;
Bladder prolapse	1	1	5.55556	101.056	0.00989011	1	0.57681	1	COL3A1;
Blepharochalasis	1	1	5.55556	101.056	0.00989011	1	0.57681	1	ADAMTS2;
Blepharophimosis	1	16	5.55556	6.37515	0.147594	1	1	1	HSPG2;
Blue sclerae	4	10	22.2222	40.4828	1.35885e-06	0.0300359	0.00750899	0.0506394	ADAMTS2; COL1A1; COL1A2; COL5A1;
Blue sclerae at birth becoming normal with age	2	2	11.1111	101.056	9.24309e-05	1	0.0303812	0.204886	COL1A1; COL1A2;
Bowed limbs due to multiple fractures	2	2	11.1111	101.056	9.24309e-05	1	0.0303812	0.204886	COL1A1; COL1A2;
Bowel diverticula	2	3	11.1111	67.4823	0.000275666	1	0.0483597	0.32613	COL1A1; COL5A1;
Bowing of limbs due to multiple fractures	2	3	11.1111	67.4823	0.000275666	1	0.0483597	0.32613	COL1A1; COL1A2;
Brain imaging shows diffuse white matter abnormalities	1	1	5.55556	101.056	0.00989011	1	0.57681	1	HTRA1;
Breech presentation	2	7	11.1111	28.976	0.00188481	1	0.257171	1	COL1A1; COL1A2;
Broad crumpled long bones	2	2	11.1111	101.056	9.24309e-05	1	0.0303812	0.204886	COL1A1; COL1A2;
Broad forehead	1	19	5.55556	5.36907	0.172869	1	1	1	CCBE1;
CAFFEY DISEASE	1	1	5.55556	101.056	0.00989011	1	0.57681	1	COL1A1;
Calcaneal protrusion	2	3	11.1111	67.4823	0.000275666	1	0.0483597	0.32613	COL6A1; COL6A3;
Calcaneovalgus	1	3	5.55556	33.909	0.0293939	1	1	1	COL1A2;
Camptodactyly	1	36	5.55556	2.83438	0.303244	1	1	1	CCBE1;
Cardiac	1	55	5.55556	1.85541	0.425917	1	1	1	ELN;
Cardiovascular	11	446	61.1111	2.49461	0.000979443	1	0.147276	0.993208	CCBE1; COL1A1; COL1A2; COL3A1; COL5A1; COL6A1; COL6A3; ELN; FBLN5; FN1; HTRA1;
Carpal osteolysis	1	1	5.55556	101.056	0.00989011	1	0.57681	1	MMP2;
Cataract	2	36	11.1111	5.6407	0.0477272	1	1	1	ADAMTSL4; HSPG2;
Cataract, nuclear	1	3	5.55556	33.909	0.0293939	1	1	1	LOXL1;
Central Nervous System	10	887	55.5556	1.14042	0.365039	1	1	1	ADAMTS2; CCBE1; COL18A1; COL1A1; COL1A2; COL5A1; COL6A1; COL6A3; HSPG2; HTRA1;
Cerebellar ataxia, adult-onset (in 1 family)	1	1	5.55556	101.056	0.00989011	1	0.57681	1	COL18A1;
Cerebellar atrophy (in 1 family)	1	1	5.55556	101.056	0.00989011	1	0.57681	1	COL18A1;
Cerebral atrophy (in 1 family)	1	1	5.55556	101.056	0.00989011	1	0.57681	1	COL18A1;
Chest	5	243	27.7778	2.0834	0.0804863	1	1	1	CCBE1; COL1A1; COL1A2; FBLN5; HSPG2;
Chondroosseous morphology notable for short, irregular chondrocyte columns, large, unfused calcospherites, perichondral bone overgrowth and patchy, mucoid degeneration of resting cartilage	1	1	5.55556	101.056	0.00989011	1	0.57681	1	HSPG2;
Cigarette paper scarring'	1	1	5.55556	101.056	0.00989011	1	0.57681	1	COL5A1;
Cigarette-paper scars	3	4	16.6667	75.8546	3.23375e-06	0.0714788	0.0102113	0.0688631	COL1A1; COL3A1; COL5A1;
Clubfoot	1	13	5.55556	7.8452	0.12159	1	1	1	COL3A1;
Codfish vertebrae	2	2	11.1111	101.056	9.24309e-05	1	0.0303812	0.204886	COL1A1; COL1A2;
Cognitive decline (in some patients)	1	1	5.55556	101.056	0.00989011	1	0.57681	1	COL18A1;
Collagen fibrils show hieroglyphic pattern	1	1	5.55556	101.056	0.00989011	1	0.57681	1	ADAMTS2;
Congenital bilateral hip dislocation	2	2	11.1111	101.056	9.24309e-05	1	0.0303812	0.204886	COL1A1; COL1A2;
Congenital cataract	1	3	5.55556	33.909	0.0293939	1	1	1	COL18A1;
Congenital fractures	1	1	5.55556	101.056	0.00989011	1	0.57681	1	FBLN5;
Congenital hip dislocation	1	13	5.55556	7.8452	0.12159	1	1	1	HSPG2;
Congestive heart failure	2	25	11.1111	8.12162	0.0242315	1	1	1	COL1A1; COL1A2;
Contractures	2	18	11.1111	11.2783	0.0128743	1	0.743009	1	COL6A1; COL6A3;
Contractures most severe by midadolescence	1	1	5.55556	101.056	0.00989011	1	0.57681	1	HSPG2;
Contractures of the ankles	2	3	11.1111	67.4823	0.000275666	1	0.0483597	0.32613	COL6A1; COL6A3;
Contractures of the elbows	2	5	11.1111	40.5432	0.00090814	1	0.138438	0.933605	COL6A1; COL6A3;
Coronal cleft vertebrae	1	2	5.55556	50.7791	0.0196878	1	1	1	HSPG2;
Coronal craniosynostosis	1	1	5.55556	101.056	0.00989011	1	0.57681	1	CCBE1;
Coxa valga	1	22	5.55556	4.63726	0.197436	1	1	1	HSPG2;
Coxa vara	1	16	5.55556	6.37515	0.147594	1	1	1	HSPG2;
Cryptorchidism	2	101	11.1111	2.01091	0.263616	1	1	1	CCBE1; HSPG2;
Cutaneous syndactyly (fingers 2,3,4,5)	1	1	5.55556	101.056	0.00989011	1	0.57681	1	CCBE1;
Cutis laxa	2	6	11.1111	33.7973	0.00135423	1	0.187086	1	ELN; FBLN5;
Death usually occurs before 5th decade	1	1	5.55556	101.056	0.00989011	1	0.57681	1	COL3A1;
Deciduous dentition shows enamel attrition	1	1	5.55556	101.056	0.00989011	1	0.57681	1	ADAMTS2;
Deciduous molars show abnormal morphology	1	1	5.55556	101.056	0.00989011	1	0.57681	1	ADAMTS2;
Decreased fetal movements may occur	2	3	11.1111	67.4823	0.000275666	1	0.0483597	0.32613	COL6A1; COL6A3;
Decreased or absent reflexes due to muscle weakness	2	3	11.1111	67.4823	0.000275666	1	0.0483597	0.32613	COL6A1; COL6A3;
Delayed ambulation	2	3	11.1111	67.4823	0.000275666	1	0.0483597	0.32613	COL6A1; COL6A3;
Delayed bone age	2	31	11.1111	6.5502	0.0362673	1	1	1	CCBE1; HSPG2;
Delayed closure anterior fontanel	1	1	5.55556	101.056	0.00989011	1	0.57681	1	ADAMTS2;
Delayed eruption	1	6	5.55556	16.9827	0.0579704	1	1	1	CCBE1;
Delayed gross motor development	2	3	11.1111	67.4823	0.000275666	1	0.0483597	0.32613	COL1A1; COL1A2;
Delayed motor milestones	3	10	16.6667	30.3873	9.34636e-05	1	0.0303812	0.204886	ADAMTS2; COL6A1; COL6A3;
Delayed wound healing	1	2	5.55556	50.7791	0.0196878	1	1	1	COL1A2;
Delivery	5	43	27.7778	11.7714	3.96453e-05	0.876319	0.0303812	0.204886	ADAMTS2; COL1A1; COL1A2; COL3A1; COL5A1;
Dementia	1	34	5.55556	3.00106	0.28898	1	1	1	HTRA1;
Dentinogenesis imperfecta	2	4	11.1111	50.6538	0.000548098	1	0.0904116	0.609722	COL1A1; COL1A2;
Dentinogenesis imperfecta (both primary and secondary teeth)	2	2	11.1111	101.056	9.24309e-05	1	0.0303812	0.204886	COL1A1; COL1A2;
Dentinogenesis imperfecta (rare)	1	1	5.55556	101.056	0.00989011	1	0.57681	1	COL1A1;
Diaphragm	1	20	5.55556	5.10075	0.181136	1	1	1	FBLN5;
Diaphragmatic hernia	1	10	5.55556	10.1964	0.0948379	1	1	1	FBLN5;
Distal joint laxity	2	3	11.1111	67.4823	0.000275666	1	0.0483597	0.32613	COL6A1; COL6A3;
Downslanting palpebral fissures	1	57	5.55556	1.79032	0.43757	1	1	1	ADAMTS2;
Duplicated ureter	1	1	5.55556	101.056	0.00989011	1	0.57681	1	CCBE1;
Dysarthria	1	118	5.55556	0.864893	0.702533	1	1	1	HTRA1;
Dyssegmental dysplasia	1	1	5.55556	101.056	0.00989011	1	0.57681	1	HSPG2;
Early loss of teeth	1	1	5.55556	101.056	0.00989011	1	0.57681	1	COL3A1;
Ears	8	442	44.4444	1.8313	0.0479439	1	1	1	CCBE1; COL1A1; COL1A2; COL3A1; COL5A1; COL6A1; COL6A3; HSPG2;
Easy bruisability	5	17	27.7778	29.7641	2.9812e-07	0.00658964	0.00329482	0.0222198	ADAMTS2; COL1A1; COL1A2; COL3A1; COL5A1;
Ectopia lentis	2	10	11.1111	20.2919	0.00396834	1	0.515977	1	COL1A1; COL5A1;
ECTOPIA LENTIS ET PUPILLAE	1	1	5.55556	101.056	0.00989011	1	0.57681	1	ADAMTSL4;
Ectopia lentis, uncomplicated	1	1	5.55556	101.056	0.00989011	1	0.57681	1	ADAMTSL4;
Ectopic kidney	1	1	5.55556	101.056	0.00989011	1	0.57681	1	CCBE1;
Ectopic lens	1	1	5.55556	101.056	0.00989011	1	0.57681	1	ADAMTSL4;
Ectopic pupil	1	1	5.55556	101.056	0.00989011	1	0.57681	1	ADAMTSL4;
EHLERS-DANLOS SYNDROME, AUTOSOMAL RECESSIVE, CARDIAC VALVULAR FORM	1	1	5.55556	101.056	0.00989011	1	0.57681	1	COL1A2;
EHLERS-DANLOS SYNDROME, TYPE I	2	3	11.1111	67.4823	0.000275666	1	0.0483597	0.32613	COL1A1; COL5A1;
EHLERS-DANLOS SYNDROME, TYPE II	1	1	5.55556	101.056	0.00989011	1	0.57681	1	COL5A1;
EHLERS-DANLOS SYNDROME, TYPE III	1	2	5.55556	50.7791	0.0196878	1	1	1	COL3A1;
EHLERS-DANLOS SYNDROME, TYPE IV, AUTOSOMAL DOMINANT	1	1	5.55556	101.056	0.00989011	1	0.57681	1	COL3A1;
EHLERS-DANLOS SYNDROME, TYPE VII, AUTOSOMAL DOMINANT	2	2	11.1111	101.056	9.24309e-05	1	0.0303812	0.204886	COL1A1; COL1A2;
EHLERS-DANLOS SYNDROME, TYPE VII, AUTOSOMAL RECESSIVE	1	1	5.55556	101.056	0.00989011	1	0.57681	1	ADAMTS2;
Elbow, knee, shoulder contractures	1	1	5.55556	101.056	0.00989011	1	0.57681	1	HSPG2;
Electron Microscopy	1	27	5.55556	3.77883	0.236855	1	1	1	ADAMTS2;
Elevated antinuclear antibody (ANA) (speckled pattern)	1	1	5.55556	101.056	0.00989011	1	0.57681	1	MMP2;
Elevated IL1-beta	1	1	5.55556	101.056	0.00989011	1	0.57681	1	MMP2;
Elevated IL6	1	1	5.55556	101.056	0.00989011	1	0.57681	1	MMP2;
EMG - repetitive muscle discharges	1	1	5.55556	101.056	0.00989011	1	0.57681	1	HSPG2;
Emphysema	2	5	11.1111	40.5432	0.00090814	1	0.138438	0.933605	ELN; FBLN5;
Encephalopathy, progressive	1	2	5.55556	50.7791	0.0196878	1	1	1	HTRA1;
Endocrine Features	1	155	5.55556	0.658448	0.800129	1	1	1	CCBE1;
End-stage renal disease	1	1	5.55556	101.056	0.00989011	1	0.57681	1	FN1;
Enlarged corneal diameters (in some patients)	1	1	5.55556	101.056	0.00989011	1	0.57681	1	ADAMTSL4;
Enlarged glomeruli	1	2	5.55556	50.7791	0.0196878	1	1	1	FN1;
Epicanthal folds	4	61	22.2222	6.64207	0.00245849	1	0.330681	1	ADAMTS2; CCBE1; COL1A1; COL5A1;
Erysipelas	1	1	5.55556	101.056	0.00989011	1	0.57681	1	CCBE1;
Evidence of in utero fracture	2	2	11.1111	101.056	9.24309e-05	1	0.0303812	0.204886	COL1A1; COL1A2;
Excessive buccal mucosa	1	1	5.55556	101.056	0.00989011	1	0.57681	1	ADAMTS2;
Excessive skin folds	2	3	11.1111	67.4823	0.000275666	1	0.0483597	0.32613	ELN; FBLN5;
Extensor muscle weakness more severe than flexor muscle weakness	2	3	11.1111	67.4823	0.000275666	1	0.0483597	0.32613	COL6A1; COL6A3;
Extensor plantar responses	1	65	5.55556	1.57001	0.481985	1	1	1	HTRA1;
External Features	6	180	33.3333	3.37394	0.005803	1	0.57681	1	ADAMTS2; COL1A1; COL3A1; COL5A1; FBLN5; HSPG2;
External Genitalia (Female)	1	50	5.55556	2.04091	0.395779	1	1	1	FBLN5;
External Genitalia (Male)	5	151	27.7778	3.35268	0.0129769	1	0.746985	1	ADAMTS2; COL1A2; ELN; FBLN5; HSPG2;
Extrapyramidal signs	1	19	5.55556	5.36907	0.172869	1	1	1	HTRA1;
Eyes	11	826	61.1111	1.34698	0.133879	1	1	1	ADAMTS2; ADAMTSL4; CCBE1; COL18A1; COL1A1; COL1A2; COL3A1; COL5A1; HSPG2; LOXL1; TIMP3;
Face	11	433	61.1111	2.5695	0.000746861	1	0.121387	0.818615	ADAMTS2; CCBE1; COL1A1; COL1A2; COL3A1; COL5A1; COL6A1; COL6A3; ELN; FBLN5; HSPG2;
Facial weakness, mild	2	3	11.1111	67.4823	0.000275666	1	0.0483597	0.32613	COL6A1; COL6A3;
Failure to thrive	2	202	11.1111	1.0055	0.610569	1	1	1	COL6A1; COL6A3;
Feet	10	345	55.5556	2.93199	0.000543519	1	0.0904116	0.609722	ADAMTS2; CCBE1; COL1A1; COL1A2; COL3A1; COL5A1; COL6A1; COL6A3; HSPG2; MMP2;
Femoral bowing present at birth, straightening with time	2	2	11.1111	101.056	9.24309e-05	1	0.0303812	0.204886	COL1A1; COL1A2;
Fibrous nodules	1	1	5.55556	101.056	0.00989011	1	0.57681	1	COL5A1;
Finger contractures	2	6	11.1111	33.7973	0.00135423	1	0.187086	1	HSPG2; MMP2;
Flat-appearing iris	1	1	5.55556	101.056	0.00989011	1	0.57681	1	ADAMTSL4;
Flat, broad nasal bridge	1	4	5.55556	25.4529	0.0390091	1	1	1	CCBE1;
Flat face	2	20	11.1111	10.151	0.0158016	1	0.900204	1	CCBE1; HSPG2;
Flattened acetabulae and iliac wings	2	2	11.1111	101.056	9.24309e-05	1	0.0303812	0.204886	COL1A1; COL1A2;
Flattened femoral epiphyses	1	2	5.55556	50.7791	0.0196878	1	1	1	HSPG2;
Flexion contracture (hip)	1	1	5.55556	101.056	0.00989011	1	0.57681	1	MMP2;
Flexion contractures (elbows and knees)	1	1	5.55556	101.056	0.00989011	1	0.57681	1	MMP2;
Focal parietal pachygyria	1	1	5.55556	101.056	0.00989011	1	0.57681	1	CCBE1;
Follicular hyperkeratosis	2	5	11.1111	40.5432	0.00090814	1	0.138438	0.933605	COL6A1; COL6A3;
Fracture frequency constant through childhood, decreases after puberty	1	1	5.55556	101.056	0.00989011	1	0.57681	1	COL1A1;
Fracture frequency increases after menopause and in men ages 60-80	1	1	5.55556	101.056	0.00989011	1	0.57681	1	COL1A1;
Fractures	2	8	11.1111	25.3585	0.00249836	1	0.330681	1	COL1A1; COL1A2;
Fractures can occur in utero, during labor and delivery, or in newborn period	2	2	11.1111	101.056	9.24309e-05	1	0.0303812	0.204886	COL1A1; COL1A2;
Fractures decrease after puberty but increase after menopause	2	2	11.1111	101.056	9.24309e-05	1	0.0303812	0.204886	COL1A1; COL1A2;
Fractures occur in first few months, then decrease in frequency and then occur with ambulation	2	2	11.1111	101.056	9.24309e-05	1	0.0303812	0.204886	COL1A1; COL1A2;
Fractures often heal without deformity	1	1	5.55556	101.056	0.00989011	1	0.57681	1	COL1A1;
Fragile skin	3	4	16.6667	75.8546	3.23375e-06	0.0714788	0.0102113	0.0688631	COL1A1; COL3A1; COL5A1;
Fragmentation of femoral epiphyses	1	1	5.55556	101.056	0.00989011	1	0.57681	1	HSPG2;
Frontal bossing	2	58	11.1111	3.50149	0.110257	1	1	1	COL1A1; COL1A2;
Frontal open bite	1	1	5.55556	101.056	0.00989011	1	0.57681	1	ADAMTS2;
Full cheeks	1	8	5.55556	12.7423	0.0765779	1	1	1	HSPG2;
Fundus dystrophy	1	2	5.55556	50.7791	0.0196878	1	1	1	TIMP3;
Fusiform finger swelling	1	1	5.55556	101.056	0.00989011	1	0.57681	1	MMP2;
Gait disturbance	1	8	5.55556	12.7423	0.0765779	1	1	1	HTRA1;
Gastrointestinal	4	425	22.2222	0.953466	0.636151	1	1	1	CCBE1; COL1A1; COL3A1; COL5A1;
Generalized hirsutism	1	2	5.55556	50.7791	0.0196878	1	1	1	HSPG2;
Generalized muscle atrophy	2	6	11.1111	33.7973	0.00135423	1	0.187086	1	COL6A1; COL6A3;
Genetic heterogeneity	2	142	11.1111	1.43033	0.415891	1	1	1	ELN; FBLN5;
Genitourinary	9	478	50	1.90479	0.0259079	1	1	1	ADAMTS2; CCBE1; COL1A2; COL3A1; ELN; FBLN5; FN1; HSPG2; HTRA1;
Genu recurvatum	1	4	5.55556	25.4529	0.0390091	1	1	1	COL1A2;
Gingival bleeding	1	5	5.55556	20.3725	0.0485343	1	1	1	ADAMTS2;
Gingival hyperkeratosis	1	1	5.55556	101.056	0.00989011	1	0.57681	1	ADAMTS2;
Gingival hyperplasia	1	8	5.55556	12.7423	0.0765779	1	1	1	ADAMTS2;
Gingival hypertrophy	1	4	5.55556	25.4529	0.0390091	1	1	1	CCBE1;
Glaucoma	1	35	5.55556	2.91534	0.296146	1	1	1	CCBE1;
Gonadal and somatic mosaicism reported in parent	2	2	11.1111	101.056	9.24309e-05	1	0.0303812	0.204886	COL1A1; COL1A2;
Growth	9	609	50	1.49507	0.10872	1	1	1	ADAMTS2; CCBE1; COL1A1; COL1A2; COL3A1; COL5A1; COL6A1; COL6A3; HSPG2;
Growth retardation, mild	1	1	5.55556	101.056	0.00989011	1	0.57681	1	CCBE1;
Hair	6	240	33.3333	2.53049	0.0230904	1	1	1	ADAMTS2; CCBE1; COL18A1; COL3A1; HSPG2; HTRA1;
Hands	7	349	38.8889	2.02974	0.0410387	1	1	1	ADAMTS2; CCBE1; COL3A1; COL6A1; COL6A3; HSPG2; MMP2;
Head	2	345	11.1111	0.588741	0.882701	1	1	1	ADAMTS2; HSPG2;
Head and Neck	14	954	77.7778	1.48404	0.0247152	1	1	1	ADAMTS2; ADAMTSL4; CCBE1; COL18A1; COL1A1; COL1A2; COL3A1; COL5A1; COL6A1; COL6A3; ELN; FBLN5; HSPG2; LOXL1;
Hearing loss	2	41	11.1111	4.95298	0.0603432	1	1	1	COL1A1; COL1A2;
Hearing loss, conductive	1	14	5.55556	7.28523	0.13034	1	1	1	CCBE1;
Hearing loss, progressive conductive and/or sensorineural, during adulthood	1	1	5.55556	101.056	0.00989011	1	0.57681	1	COL1A1;
Hearing loss, sensorineural	1	38	5.55556	2.68524	0.317237	1	1	1	CCBE1;
Heart	9	351	50	2.59397	0.00312672	1	0.411387	1	CCBE1; COL1A1; COL1A2; COL3A1; COL5A1; COL6A1; COL6A3; ELN; FBLN5;
Height	6	290	33.3333	2.09422	0.0532626	1	1	1	ADAMTS2; COL1A1; COL1A2; COL3A1; COL5A1; HSPG2;
Height often shorter than unaffected family members	1	1	5.55556	101.056	0.00989011	1	0.57681	1	COL1A1;
Hemoptysis	1	1	5.55556	101.056	0.00989011	1	0.57681	1	COL3A1;
HENNEKAM LYMPHANGIECTASIA-LYMPHEDEMA SYNDROME	1	1	5.55556	101.056	0.00989011	1	0.57681	1	CCBE1;
High-arched palate	2	86	11.1111	2.3616	0.207701	1	1	1	COL6A1; COL6A3;
High myopia	1	7	5.55556	14.5601	0.067318	1	1	1	COL18A1;
High myopia (in some patients)	1	1	5.55556	101.056	0.00989011	1	0.57681	1	ADAMTSL4;
Hip contracture	1	1	5.55556	101.056	0.00989011	1	0.57681	1	HSPG2;
Hip dislocation	2	28	11.1111	7.25175	0.0300018	1	1	1	COL6A1; COL6A3;
Hips usually flexed and abducted (frog-leg position)	2	2	11.1111	101.056	9.24309e-05	1	0.0303812	0.204886	COL1A1; COL1A2;
Hirsutism	1	22	5.55556	4.63726	0.197436	1	1	1	CCBE1;
Hirsutism, mild	1	1	5.55556	101.056	0.00989011	1	0.57681	1	ADAMTS2;
Horizontal clavicles	1	1	5.55556	101.056	0.00989011	1	0.57681	1	CCBE1;
Horseshoe kidney	1	13	5.55556	7.8452	0.12159	1	1	1	CCBE1;
Hot, tender swelling of involved bones (e.g., mandible, ribs)	1	1	5.55556	101.056	0.00989011	1	0.57681	1	COL1A1;
Hydronephrosis	1	38	5.55556	2.68524	0.317237	1	1	1	CCBE1;
Hyperactivity	1	36	5.55556	2.83438	0.303244	1	1	1	CCBE1;
Hyperextensible skin	4	8	22.2222	50.5908	4.58593e-07	0.0101367	0.00337891	0.0227869	COL1A1; COL1A2; COL3A1; COL5A1;
Hyperhidrosis	2	8	11.1111	25.3585	0.00249836	1	0.330681	1	COL6A1; COL6A3;
Hypermobile	2	3	11.1111	67.4823	0.000275666	1	0.0483597	0.32613	COL1A1; COL5A1;
Hypermobility of distal interphalangeal joints	1	1	5.55556	101.056	0.00989011	1	0.57681	1	COL3A1;
Hyperpigmented erythematous lesions	1	1	5.55556	101.056	0.00989011	1	0.57681	1	MMP2;
Hyperreflexia	1	122	5.55556	0.836539	0.714929	1	1	1	HTRA1;
Hypertelorism	1	121	5.55556	0.843452	0.711877	1	1	1	CCBE1;
Hypertension due to renal disease	1	1	5.55556	101.056	0.00989011	1	0.57681	1	FN1;
Hypoalbuminemia	1	10	5.55556	10.1964	0.0948379	1	1	1	CCBE1;
Hypodontia	1	51	5.55556	2.0009	0.401924	1	1	1	ADAMTS2;
Hypoglobulinemia	1	1	5.55556	101.056	0.00989011	1	0.57681	1	CCBE1;
Hypoplastic iliac wings	1	7	5.55556	14.5601	0.067318	1	1	1	CCBE1;
Hyporeflexia	1	75	5.55556	1.3607	0.532853	1	1	1	HSPG2;
Hypotonia	2	233	11.1111	0.871729	0.692017	1	1	1	COL1A1; COL1A2;
Hypotonia in infancy	2	3	11.1111	67.4823	0.000275666	1	0.0483597	0.32613	COL1A1; COL5A1;
Hypotonia, in neonatal onset	2	3	11.1111	67.4823	0.000275666	1	0.0483597	0.32613	COL6A1; COL6A3;
Hypotonia, neonatal	2	19	11.1111	10.685	0.0143049	1	0.81916	1	COL6A1; COL6A3;
Identified by x-ray in the fetus in utero	1	1	5.55556	101.056	0.00989011	1	0.57681	1	COL1A1;
Immunology	1	148	5.55556	0.689589	0.784367	1	1	1	CCBE1;
Incontinence	1	9	5.55556	11.3281	0.085751	1	1	1	HTRA1;
Increased endo- and perimysial connective tissue	2	3	11.1111	67.4823	0.000275666	1	0.0483597	0.32613	COL6A1; COL6A3;
Increased laxity of ankles	2	3	11.1111	67.4823	0.000275666	1	0.0483597	0.32613	COL6A1; COL6A3;
Increased laxity of fingers	2	3	11.1111	67.4823	0.000275666	1	0.0483597	0.32613	COL6A1; COL6A3;
Increased laxity of wrists	2	3	11.1111	67.4823	0.000275666	1	0.0483597	0.32613	COL6A1; COL6A3;
Increased vascularization, reduced collagen bundle size	1	1	5.55556	101.056	0.00989011	1	0.57681	1	FBLN5;
Inguinal hernia	8	44	44.4444	18.3925	2.20681e-09	4.87793e-05	4.87793e-05	0.00032896	ADAMTS2; COL1A1; COL1A2; COL3A1; COL5A1; ELN; FBLN5; HSPG2;
Internal Genitalia (Female)	1	96	5.55556	1.06308	0.624734	1	1	1	COL3A1;
Internal Genitalia (Male)	2	148	11.1111	1.37235	0.437271	1	1	1	CCBE1; HSPG2;
Internal organ rupture may occur	1	1	5.55556	101.056	0.00989011	1	0.57681	1	ADAMTS2;
Interphalangeal joint erosions	1	1	5.55556	101.056	0.00989011	1	0.57681	1	MMP2;
Intestinal lymphangiectasia	1	1	5.55556	101.056	0.00989011	1	0.57681	1	CCBE1;
Intracranial aneurysm	1	2	5.55556	50.7791	0.0196878	1	1	1	COL3A1;
Iris crypts and clefts underdeveloped	1	1	5.55556	101.056	0.00989011	1	0.57681	1	ADAMTSL4;
Iris hypoperfusion resulting from degenerated stromal vessels	1	1	5.55556	101.056	0.00989011	1	0.57681	1	LOXL1;
Iris rigidity	1	1	5.55556	101.056	0.00989011	1	0.57681	1	LOXL1;
Irregular white dots at the vitreoretinal interface	1	1	5.55556	101.056	0.00989011	1	0.57681	1	COL18A1;
Joint dislocation (hip, shoulder, elbow, knee, or clavicle)	2	3	11.1111	67.4823	0.000275666	1	0.0483597	0.32613	COL1A1; COL5A1;
Joint hypermobility	2	11	11.1111	18.4488	0.00482181	1	0.57681	1	COL1A1; COL5A1;
Joint hypermobility (large and small joints)	1	2	5.55556	50.7791	0.0196878	1	1	1	COL3A1;
Joint laxity	3	36	16.6667	8.44702	0.00473165	1	0.57681	1	COL1A2; COL5A1; FBLN5;
Joint laxity decreases with age	1	2	5.55556	50.7791	0.0196878	1	1	1	COL3A1;
Joint laxity, marked	1	1	5.55556	101.056	0.00989011	1	0.57681	1	ADAMTS2;
Joint laxity, severe	2	2	11.1111	101.056	9.24309e-05	1	0.0303812	0.204886	COL1A1; COL1A2;
Keratoconus	1	8	5.55556	12.7423	0.0765779	1	1	1	COL3A1;
Kidneys	2	276	11.1111	0.735921	0.782963	1	1	1	CCBE1; FN1;
Kyphoscoliosis	1	34	5.55556	3.00106	0.28898	1	1	1	HSPG2;
Kyphosis	5	56	27.7778	9.03925	0.000145394	1	0.0459114	0.309619	COL1A1; COL1A2; COL6A1; COL6A3; HSPG2;
Lab	1	266	5.55556	0.383693	0.942649	1	1	1	COL1A1;
Laboratory Abnormalities	6	712	33.3333	0.852999	0.769905	1	1	1	CCBE1; COL1A2; COL3A1; COL6A1; COL6A3; MMP2;
Large anterior fontanel	1	11	5.55556	9.27031	0.10384	1	1	1	ADAMTS2;
Large anterior fontanelle	2	8	11.1111	25.3585	0.00249836	1	0.330681	1	COL1A1; COL1A2;
Large fontanelles	2	13	11.1111	15.6127	0.00675845	1	0.57681	1	COL1A1; COL1A2;
Lens pseudoexfoliation	1	1	5.55556	101.056	0.00989011	1	0.57681	1	LOXL1;
Lens subluxation	1	1	5.55556	101.056	0.00989011	1	0.57681	1	LOXL1;
Limbs	8	339	44.4444	2.3877	0.010264	1	0.595475	1	ADAMTS2; COL1A1; COL1A2; COL5A1; COL6A1; COL6A3; HSPG2; MMP2;
Lobeless ears	1	2	5.55556	50.7791	0.0196878	1	1	1	COL3A1;
Long bone deformity evident at birth or in the first 2 years of life	2	2	11.1111	101.056	9.24309e-05	1	0.0303812	0.204886	COL1A1; COL1A2;
Long eyelashes in irregular rows	1	1	5.55556	101.056	0.00989011	1	0.57681	1	HSPG2;
Long finger flexion contractures of the last four fingers	2	3	11.1111	67.4823	0.000275666	1	0.0483597	0.32613	COL6A1; COL6A3;
Long, thin limbs	2	3	11.1111	67.4823	0.000275666	1	0.0483597	0.32613	COL6A1; COL6A3;
Loose redundant skin	2	3	11.1111	67.4823	0.000275666	1	0.0483597	0.32613	ELN; FBLN5;
Lop ears	2	6	11.1111	33.7973	0.00135423	1	0.187086	1	COL1A1; COL5A1;
Low birth weight	2	25	11.1111	8.12162	0.0242315	1	1	1	COL1A1; COL1A2;
Lower back pain	1	2	5.55556	50.7791	0.0196878	1	1	1	HTRA1;
Low hairline	1	3	5.55556	33.909	0.0293939	1	1	1	HSPG2;
Low-set ears	2	97	11.1111	2.09382	0.248597	1	1	1	CCBE1; HSPG2;
Low weight due to poor feeding	2	3	11.1111	67.4823	0.000275666	1	0.0483597	0.32613	COL6A1; COL6A3;
Lumbago	1	1	5.55556	101.056	0.00989011	1	0.57681	1	HTRA1;
Lumbar disc herniation	1	1	5.55556	101.056	0.00989011	1	0.57681	1	HTRA1;
Lumbar lordosis	1	11	5.55556	9.27031	0.10384	1	1	1	HSPG2;
Lung	8	171	44.4444	4.73338	9.95693e-05	1	0.0318968	0.215107	ADAMTS2; CCBE1; COL1A1; COL1A2; COL3A1; ELN; FBLN5; HSPG2;
Lymphedema (lower extremities)	1	1	5.55556	101.056	0.00989011	1	0.57681	1	CCBE1;
Lymphedematous facies	1	1	5.55556	101.056	0.00989011	1	0.57681	1	CCBE1;
Macular hypoplasia	1	2	5.55556	50.7791	0.0196878	1	1	1	COL18A1;
Melanin dispersion in iris	1	1	5.55556	101.056	0.00989011	1	0.57681	1	LOXL1;
Mental retardation (25%)	1	2	5.55556	50.7791	0.0196878	1	1	1	HSPG2;
Mental retardation (sometimes)	1	1	5.55556	101.056	0.00989011	1	0.57681	1	CCBE1;
Mesangial and subendothelial granular or fibrillar deposits which show immunoreactivity to fibronectin	1	1	5.55556	101.056	0.00989011	1	0.57681	1	FN1;
Microcornea	1	18	5.55556	5.66719	0.164524	1	1	1	HSPG2;
Micrognathia	4	121	22.2222	3.34875	0.0274586	1	1	1	ADAMTS2; COL1A1; COL1A2; HSPG2;
Microscopic hematuria	1	5	5.55556	20.3725	0.0485343	1	1	1	FN1;
Microstomia	1	12	5.55556	8.49842	0.112757	1	1	1	CCBE1;
Midface hypoplasia	2	38	11.1111	5.3439	0.0526421	1	1	1	COL1A1; COL1A2;
Midline occipital bone defect	1	1	5.55556	101.056	0.00989011	1	0.57681	1	COL18A1;
Mild congenital leg curvature	1	1	5.55556	101.056	0.00989011	1	0.57681	1	COL1A1;
Mild joint hypermobility	1	1	5.55556	101.056	0.00989011	1	0.57681	1	COL1A1;
Mild-moderate skeletal deformity	2	2	11.1111	101.056	9.24309e-05	1	0.0303812	0.204886	COL1A1; COL1A2;
Mild osteopenia	1	2	5.55556	50.7791	0.0196878	1	1	1	COL1A1;
Misc	1	219	5.55556	0.466034	0.90166	1	1	1	COL1A1;
Miscellaneous	16	1228	88.8889	1.3175	0.0373122	1	1	1	ADAMTS2; ADAMTSL4; COL18A1; COL1A1; COL1A2; COL3A1; COL5A1; COL6A1; COL6A3; ELN; FBLN5; FN1; HSPG2; HTRA1; LOXL1; MMP2;
Mitral regurgitation	1	3	5.55556	33.909	0.0293939	1	1	1	COL1A2;
Mitral valve insufficiency	1	3	5.55556	33.909	0.0293939	1	1	1	COL1A2;
Mitral valve prolapse	4	20	22.2222	20.2515	2.9466e-05	0.651317	0.0303812	0.204886	COL1A1; COL1A2; COL3A1; COL5A1;
Mitral valve regurgitation	1	2	5.55556	50.7791	0.0196878	1	1	1	ELN;
Molluscoid pseudotumor	1	2	5.55556	50.7791	0.0196878	1	1	1	COL5A1;
Molluscoid pseudotumors	3	5	16.6667	60.714	8.03431e-06	0.17759	0.017759	0.119764	COL1A1; COL3A1; COL5A1;
Moth-eaten' pattern of peripupillary atrophy	1	1	5.55556	101.056	0.00989011	1	0.57681	1	LOXL1;
Mouth	8	417	44.4444	1.94109	0.0347679	1	1	1	ADAMTS2; CCBE1; COL1A1; COL3A1; COL5A1; COL6A1; COL6A3; HSPG2;
Movement	2	29	11.1111	7.00178	0.0320369	1	1	1	COL6A1; COL6A3;
Multiple fractures present at birth	2	2	11.1111	101.056	9.24309e-05	1	0.0303812	0.204886	COL1A1; COL1A2;
Muscle atrophy, mild, more proximal than distal	2	3	11.1111	67.4823	0.000275666	1	0.0483597	0.32613	COL6A1; COL6A3;
Muscle biopsy shows increased variation in fiber size	2	4	11.1111	50.6538	0.000548098	1	0.0904116	0.609722	COL6A1; COL6A3;
Muscle biopsy shows merosin (	2	3	11.1111	67.4823	0.000275666	1	0.0483597	0.32613	COL6A1; COL6A3;
Muscle biopsy shows nonspecific myopathic changes	2	4	11.1111	50.6538	0.000548098	1	0.0904116	0.609722	COL6A1; COL6A3;
Muscle biopsy shows type 1 fiber predominance	2	3	11.1111	67.4823	0.000275666	1	0.0483597	0.32613	COL6A1; COL6A3;
Muscle fiber necrosis	2	4	11.1111	50.6538	0.000548098	1	0.0904116	0.609722	COL6A1; COL6A3;
Muscle fiber regeneration	2	3	11.1111	67.4823	0.000275666	1	0.0483597	0.32613	COL6A1; COL6A3;
Muscle, Soft Tissue	5	341	27.7778	1.48467	0.236484	1	1	1	CCBE1; COL1A2; COL6A1; COL6A3; HSPG2;
Muscle tears	1	1	5.55556	101.056	0.00989011	1	0.57681	1	COL1A2;
Muscle wasting	1	7	5.55556	14.5601	0.067318	1	1	1	HSPG2;
Muscle weakness	1	62	5.55556	1.64596	0.465733	1	1	1	HSPG2;
Muscle weakness, limb-girdle	2	3	11.1111	67.4823	0.000275666	1	0.0483597	0.32613	COL6A1; COL6A3;
Muscle weakness, proximal greater than distal	2	3	11.1111	67.4823	0.000275666	1	0.0483597	0.32613	COL6A1; COL6A3;
Muscular hypertrophy	1	2	5.55556	50.7791	0.0196878	1	1	1	HSPG2;
Myopia	4	47	22.2222	8.62014	0.000917045	1	0.138838	0.936302	ADAMTS2; COL1A1; COL5A1; HSPG2;
Myotonia	1	3	5.55556	33.909	0.0293939	1	1	1	HSPG2;
Narrow maxilla	2	3	11.1111	67.4823	0.000275666	1	0.0483597	0.32613	COL1A1; COL5A1;
Narrow palate	1	13	5.55556	7.8452	0.12159	1	1	1	CCBE1;
Narrow palpebral fissures	1	7	5.55556	14.5601	0.067318	1	1	1	HSPG2;
Neck	3	130	16.6667	2.33964	0.132415	1	1	1	COL6A1; COL6A3; HSPG2;
Neck weakness	2	3	11.1111	67.4823	0.000275666	1	0.0483597	0.32613	COL6A1; COL6A3;
Neonatal lethal	1	1	5.55556	101.056	0.00989011	1	0.57681	1	HSPG2;
Neonatal pneumothorax	1	1	5.55556	101.056	0.00989011	1	0.57681	1	ADAMTS2;
Nephrotic syndrome	1	16	5.55556	6.37515	0.147594	1	1	1	FN1;
Neurologic	10	930	55.5556	1.08769	0.444012	1	1	1	ADAMTS2; CCBE1; COL18A1; COL1A1; COL1A2; COL5A1; COL6A1; COL6A3; HSPG2; HTRA1;
Neuropathology shows diffuse demyelination of the cerebral white matter	1	1	5.55556	101.056	0.00989011	1	0.57681	1	HTRA1;
No cardiac involvement	2	3	11.1111	67.4823	0.000275666	1	0.0483597	0.32613	COL6A1; COL6A3;
Nocturnal hypoventilation	2	6	11.1111	33.7973	0.00135423	1	0.187086	1	COL6A1; COL6A3;
Nonimmune hydrops	2	2	11.1111	101.056	9.24309e-05	1	0.0303812	0.204886	COL1A1; COL1A2;
Normal blood pressure	1	1	5.55556	101.056	0.00989011	1	0.57681	1	HTRA1;
Normal face at birth	1	1	5.55556	101.056	0.00989011	1	0.57681	1	HSPG2;
Normal-greyish sclerae	2	2	11.1111	101.056	9.24309e-05	1	0.0303812	0.204886	COL1A1; COL1A2;
Normal intelligence	2	45	11.1111	4.51281	0.0711834	1	1	1	COL6A1; COL6A3;
Normal or increased serum creatine kinase	2	3	11.1111	67.4823	0.000275666	1	0.0483597	0.32613	COL6A1; COL6A3;
Normal teeth (in most patients)	1	1	5.55556	101.056	0.00989011	1	0.57681	1	COL1A1;
Normal to mildly increased serum creatine kinase	2	4	11.1111	50.6538	0.000548098	1	0.0904116	0.609722	COL6A1; COL6A3;
Normal to near normal stature	1	1	5.55556	101.056	0.00989011	1	0.57681	1	COL1A1;
Normal wound healing	3	5	16.6667	60.714	8.03431e-06	0.17759	0.017759	0.119764	ADAMTS2; ELN; FBLN5;
No scarring	1	2	5.55556	50.7791	0.0196878	1	1	1	COL3A1;
Nose	5	314	27.7778	1.61233	0.185835	1	1	1	CCBE1; COL1A1; COL1A2; COL3A1; HSPG2;
No skin hyperelasticity	2	2	11.1111	101.056	9.24309e-05	1	0.0303812	0.204886	ELN; FBLN5;
Numerous multiple fractures present at birth	2	3	11.1111	67.4823	0.000275666	1	0.0483597	0.32613	COL1A1; COL1A2;
Nystagmus	1	122	5.55556	0.836539	0.714929	1	1	1	COL18A1;
Occasional femoral bowing	1	1	5.55556	101.056	0.00989011	1	0.57681	1	COL1A1;
Occipital dermal sinus tract	1	1	5.55556	101.056	0.00989011	1	0.57681	1	COL18A1;
Occipital encephalocele	1	3	5.55556	33.909	0.0293939	1	1	1	COL18A1;
Occipital skull defect	1	1	5.55556	101.056	0.00989011	1	0.57681	1	HSPG2;
Often identified in newborn period	2	2	11.1111	101.056	9.24309e-05	1	0.0303812	0.204886	COL1A1; COL1A2;
Oligodontia	1	9	5.55556	11.3281	0.085751	1	1	1	CCBE1;
Oligohydramnios	1	12	5.55556	8.49842	0.112757	1	1	1	FBLN5;
One patient reported with COL3A1 mutation (	1	2	5.55556	50.7791	0.0196878	1	1	1	COL3A1;
Onset in infancy	2	82	11.1111	2.47679	0.193065	1	1	1	COL6A1; COL6A3;
Onset in teens to late twenties (range 14 to 44 years)	1	1	5.55556	101.056	0.00989011	1	0.57681	1	HTRA1;
Onset of end-stage renal disease 15 to 20 years after onset	1	1	5.55556	101.056	0.00989011	1	0.57681	1	FN1;
Onset of fracture usually when child begins to walk	1	1	5.55556	101.056	0.00989011	1	0.57681	1	COL1A1;
Onset of proteinuria in the second to fourth decades	1	1	5.55556	101.056	0.00989011	1	0.57681	1	FN1;
Onset of skin manifestations from birth to puberty	1	1	5.55556	101.056	0.00989011	1	0.57681	1	ELN;
Onset usually in early childhood, although ranges from birth to adulthood	2	3	11.1111	67.4823	0.000275666	1	0.0483597	0.32613	COL6A1; COL6A3;
Opalescent teeth (rare)	1	1	5.55556	101.056	0.00989011	1	0.57681	1	COL1A1;
Open-angle glaucoma due to pupillary and ciliary block	1	1	5.55556	101.056	0.00989011	1	0.57681	1	LOXL1;
Osteoarthritis	2	9	11.1111	22.544	0.00319336	1	0.417669	1	COL1A1; COL5A1;
Osteoarthritis (onset 30-40 years)	1	2	5.55556	50.7791	0.0196878	1	1	1	COL3A1;
OSTEOGENESIS IMPERFECTA, TYPE I	1	1	5.55556	101.056	0.00989011	1	0.57681	1	COL1A1;
OSTEOGENESIS IMPERFECTA, TYPE II	2	2	11.1111	101.056	9.24309e-05	1	0.0303812	0.204886	COL1A1; COL1A2;
OSTEOGENESIS IMPERFECTA, TYPE III	2	2	11.1111	101.056	9.24309e-05	1	0.0303812	0.204886	COL1A1; COL1A2;
OSTEOGENESIS IMPERFECTA, TYPE IV	2	2	11.1111	101.056	9.24309e-05	1	0.0303812	0.204886	COL1A1; COL1A2;
Osteopenia	3	28	16.6667	10.8596	0.00228161	1	0.309403	1	ADAMTS2; COL1A1; COL1A2;
Osteoporosis	2	42	11.1111	4.83508	0.0629939	1	1	1	HSPG2; MMP2;
OSTEOPOROSIS	2	6	11.1111	33.7973	0.00135423	1	0.187086	1	COL1A1; COL1A2;
Other	4	384	22.2222	1.05527	0.546242	1	1	1	CCBE1; COL6A1; COL6A3; HSPG2;
Otosclerosis	2	2	11.1111	101.056	9.24309e-05	1	0.0303812	0.204886	COL1A1; COL1A2;
Overfolded helices	1	5	5.55556	20.3725	0.0485343	1	1	1	HSPG2;
Pale blue sclerae (10% of the cases)	2	2	11.1111	101.056	9.24309e-05	1	0.0303812	0.204886	COL1A1; COL1A2;
Pectus carinatum	1	27	5.55556	3.77883	0.236855	1	1	1	HSPG2;
Pectus excavatum	3	44	16.6667	6.91155	0.00835125	1	0.57681	1	CCBE1; COL1A2; FBLN5;
Peg-shaped incisors	1	4	5.55556	25.4529	0.0390091	1	1	1	CCBE1;
Pelvis	7	153	38.8889	4.62976	0.000373228	1	0.0649594	0.438076	CCBE1; COL1A1; COL1A2; COL6A1; COL6A3; HSPG2; MMP2;
Pericardial effusions	1	2	5.55556	50.7791	0.0196878	1	1	1	CCBE1;
Pericardial lymphangiectasia	1	1	5.55556	101.056	0.00989011	1	0.57681	1	CCBE1;
Perinatal lethal	2	2	11.1111	101.056	9.24309e-05	1	0.0303812	0.204886	COL1A1; COL1A2;
Periodontal disease	1	2	5.55556	50.7791	0.0196878	1	1	1	COL3A1;
Periorbital edema	1	3	5.55556	33.909	0.0293939	1	1	1	CCBE1;
Peripapillary atrophy	1	1	5.55556	101.056	0.00989011	1	0.57681	1	COL18A1;
Peripheral arterial stenosis	1	1	5.55556	101.056	0.00989011	1	0.57681	1	ELN;
Peripheral Nervous System	2	178	11.1111	1.14107	0.538203	1	1	1	COL6A1; COL6A3;
Persistent fetal hyaloid vasculature	1	1	5.55556	101.056	0.00989011	1	0.57681	1	COL18A1;
Persistent pupillary membrane (in some patients)	1	1	5.55556	101.056	0.00989011	1	0.57681	1	ADAMTSL4;
Pes cavus	1	58	5.55556	1.75946	0.443312	1	1	1	MMP2;
Pes planus	5	37	27.7778	13.6798	1.86162e-05	0.411492	0.0303812	0.204886	COL1A1; COL1A2; COL5A1; HSPG2; MMP2;
Phacodonesis	1	1	5.55556	101.056	0.00989011	1	0.57681	1	LOXL1;
Phenotypic variability	1	11	5.55556	9.27031	0.10384	1	1	1	COL18A1;
Phthisis bulbi	1	3	5.55556	33.909	0.0293939	1	1	1	COL18A1;
Pigment deposition in the trabecular meshwork	1	1	5.55556	101.056	0.00989011	1	0.57681	1	LOXL1;
Pinched, thin nose	1	1	5.55556	101.056	0.00989011	1	0.57681	1	COL3A1;
Platyspondyly	3	26	16.6667	11.6946	0.00183344	1	0.251717	1	COL1A1; COL1A2; HSPG2;
Pleural effusions	1	1	5.55556	101.056	0.00989011	1	0.57681	1	CCBE1;
Pleural lymphangiectasia	1	1	5.55556	101.056	0.00989011	1	0.57681	1	CCBE1;
Polymicrogyria	1	15	5.55556	6.79987	0.139008	1	1	1	COL18A1;
Poor mydriasis	1	1	5.55556	101.056	0.00989011	1	0.57681	1	LOXL1;
Poor wound healing	3	4	16.6667	75.8546	3.23375e-06	0.0714788	0.0102113	0.0688631	COL1A1; COL1A2; COL5A1;
Popcorn" calcification	2	2	11.1111	101.056	9.24309e-05	1	0.0303812	0.204886	COL1A1; COL1A2;
Posteriorly rotated ears	1	32	5.55556	3.18857	0.274441	1	1	1	HSPG2;
Postmenopausal osteoporosis	2	6	11.1111	33.7973	0.00135423	1	0.187086	1	COL1A1; COL1A2;
Premature aged appearance	1	1	5.55556	101.056	0.00989011	1	0.57681	1	ELN;
Premature birth	2	12	11.1111	16.9127	0.00575232	1	0.57681	1	COL1A1; COL1A2;
Premature birth following premature rupture of fetal membranes	2	3	11.1111	67.4823	0.000275666	1	0.0483597	0.32613	COL1A1; COL5A1;
Premature delivery	1	9	5.55556	11.3281	0.085751	1	1	1	ADAMTS2;
Premature delivery because of cervical insufficiency or membrane fragility	1	1	5.55556	101.056	0.00989011	1	0.57681	1	COL3A1;
Premature osteoarthritis	2	4	11.1111	50.6538	0.000548098	1	0.0904116	0.609722	COL1A1; COL1A2;
Premature rupture of membranes	1	4	5.55556	25.4529	0.0390091	1	1	1	ADAMTS2;
Prenatal Manifestations	8	115	44.4444	7.03812	5.13712e-06	0.113551	0.0141939	0.0957212	ADAMTS2; COL1A1; COL1A2; COL3A1; COL5A1; COL6A1; COL6A3; FBLN5;
Preservation of U fibers	1	2	5.55556	50.7791	0.0196878	1	1	1	HTRA1;
Prevalence rates average 10-20% of the general population over age 60	1	1	5.55556	101.056	0.00989011	1	0.57681	1	LOXL1;
Progressive disease with onset in infancy	1	1	5.55556	101.056	0.00989011	1	0.57681	1	HSPG2;
Progressive disorder	2	69	11.1111	2.94336	0.146897	1	1	1	COL6A1; COL6A3;
Prominent ears	2	16	11.1111	12.6872	0.0102164	1	0.594272	1	COL6A1; COL6A3;
Prominent lips	1	5	5.55556	20.3725	0.0485343	1	1	1	ADAMTS2;
Prominent venous markings	1	1	5.55556	101.056	0.00989011	1	0.57681	1	COL3A1;
Protein-losing enteropathy	1	2	5.55556	50.7791	0.0196878	1	1	1	CCBE1;
Proteinuria	1	48	5.55556	2.12593	0.383311	1	1	1	FN1;
Protrusio acetabuli	2	2	11.1111	101.056	9.24309e-05	1	0.0303812	0.204886	COL1A1; COL1A2;
Proximal joint contractures	2	3	11.1111	67.4823	0.000275666	1	0.0483597	0.32613	COL6A1; COL6A3;
Proximal muscle weakness more severe than distal muscle weakness	2	3	11.1111	67.4823	0.000275666	1	0.0483597	0.32613	COL6A1; COL6A3;
Pseudobulbar signs	1	1	5.55556	101.056	0.00989011	1	0.57681	1	HTRA1;
Pseudouveitis due to breakdown of blood-aqueous barrier	1	1	5.55556	101.056	0.00989011	1	0.57681	1	LOXL1;
Ptosis	1	107	5.55556	0.953799	0.665765	1	1	1	HSPG2;
Puffy eyelids	1	3	5.55556	33.909	0.0293939	1	1	1	ADAMTS2;
Pulmonary hypertension	2	11	11.1111	18.4488	0.00482181	1	0.57681	1	COL1A1; COL1A2;
Pulmonary hypoplasia	1	18	5.55556	5.66719	0.164524	1	1	1	HSPG2;
Pulmonary insufficiency	2	2	11.1111	101.056	9.24309e-05	1	0.0303812	0.204886	COL1A1; COL1A2;
Pursed lips	1	3	5.55556	33.909	0.0293939	1	1	1	HSPG2;
Pyramidal signs	1	23	5.55556	4.43573	0.20547	1	1	1	HTRA1;
Radiology	1	28	5.55556	3.64392	0.244517	1	1	1	COL1A1;
Rapidly progressive course	1	1	5.55556	101.056	0.00989011	1	0.57681	1	HTRA1;
Rectal prolapse	1	7	5.55556	14.5601	0.067318	1	1	1	CCBE1;
Recurrent chest infections	2	3	11.1111	67.4823	0.000275666	1	0.0483597	0.32613	COL6A1; COL6A3;
Recurrent joint dislocations (shoulder, patella, temporomandibular joints)	1	2	5.55556	50.7791	0.0196878	1	1	1	COL3A1;
Recurrent joint subluxation	2	2	11.1111	101.056	9.24309e-05	1	0.0303812	0.204886	COL1A1; COL1A2;
Recurrent mandibular subluxations	1	1	5.55556	101.056	0.00989011	1	0.57681	1	ADAMTS2;
Recurrent respiratory infections	1	15	5.55556	6.79987	0.139008	1	1	1	FBLN5;
Regional, racial, and ethnic clustering has been noted	1	1	5.55556	101.056	0.00989011	1	0.57681	1	LOXL1;
Renal failure	1	37	5.55556	2.7578	0.310274	1	1	1	FN1;
Renal lymphangiectasia	1	1	5.55556	101.056	0.00989011	1	0.57681	1	CCBE1;
Respiratory	10	360	55.5556	2.80983	0.000778537	1	0.125612	0.847105	ADAMTS2; CCBE1; COL1A1; COL1A2; COL3A1; COL6A1; COL6A3; ELN; FBLN5; HSPG2;
Respiratory failure due to muscle weakness may occur in late stages	2	3	11.1111	67.4823	0.000275666	1	0.0483597	0.32613	COL6A1; COL6A3;
Respiratory insufficiency due to muscle weakness often requiring ventilatory assistance	2	3	11.1111	67.4823	0.000275666	1	0.0483597	0.32613	COL6A1; COL6A3;
Retinal detachment (childhood)	1	1	5.55556	101.056	0.00989011	1	0.57681	1	COL18A1;
Retinal detachment (rare)	1	2	5.55556	50.7791	0.0196878	1	1	1	ADAMTSL4;
Retinal vein occlusion	1	1	5.55556	101.056	0.00989011	1	0.57681	1	LOXL1;
Retrognathia	1	25	5.55556	4.08101	0.221312	1	1	1	CCBE1;
Ribs, Sternum, Clavicles and Scapulae	5	162	27.7778	3.12504	0.0172997	1	0.983016	1	CCBE1; COL1A1; COL1A2; FBLN5; HSPG2;
Rigidity	1	28	5.55556	3.64392	0.244517	1	1	1	HTRA1;
Round face	2	12	11.1111	16.9127	0.00575232	1	0.57681	1	COL6A1; COL6A3;
Sacral striae	1	2	5.55556	50.7791	0.0196878	1	1	1	COL3A1;
Sad, fixed facies	1	1	5.55556	101.056	0.00989011	1	0.57681	1	HSPG2;
Sagging cheeks	1	1	5.55556	101.056	0.00989011	1	0.57681	1	FBLN5;
Sagging, redundant skin	1	1	5.55556	101.056	0.00989011	1	0.57681	1	ADAMTS2;
Scoliosis	5	118	27.7778	4.29021	0.0045543	1	0.57681	1	CCBE1; COL1A1; COL1A2; COL6A1; COL6A3;
Seizures	2	275	11.1111	0.738597	0.781122	1	1	1	CCBE1; COL18A1;
Severe, generalized osteoporosis	2	2	11.1111	101.056	9.24309e-05	1	0.0303812	0.204886	COL1A1; COL1A2;
Severe hyalinosis	1	1	5.55556	101.056	0.00989011	1	0.57681	1	HTRA1;
Short, bent long bones	1	1	5.55556	101.056	0.00989011	1	0.57681	1	HSPG2;
Short deformed femurs	2	2	11.1111	101.056	9.24309e-05	1	0.0303812	0.204886	COL1A1; COL1A2;
Short fingers	1	9	5.55556	11.3281	0.085751	1	1	1	ADAMTS2;
Short limb dwarfism	2	5	11.1111	40.5432	0.00090814	1	0.138438	0.933605	COL1A1; COL1A2;
Short limb dwarfism recognizable at birth	2	2	11.1111	101.056	9.24309e-05	1	0.0303812	0.204886	COL1A1; COL1A2;
Short-limbed dwarfism	1	2	5.55556	50.7791	0.0196878	1	1	1	HSPG2;
Short limbs	1	4	5.55556	25.4529	0.0390091	1	1	1	ADAMTS2;
Short neck	1	63	5.55556	1.61984	0.471203	1	1	1	HSPG2;
Short stature	4	172	22.2222	2.35587	0.0824385	1	1	1	ADAMTS2; COL1A1; COL3A1; COL5A1;
Short stature, mild to moderate	2	5	11.1111	40.5432	0.00090814	1	0.138438	0.933605	COL1A1; COL1A2;
Short stature, often below 5th percentile	2	2	11.1111	101.056	9.24309e-05	1	0.0303812	0.204886	COL1A1; COL1A2;
Short stature (postnatal onset)	1	2	5.55556	50.7791	0.0196878	1	1	1	HSPG2;
Short toes	1	8	5.55556	12.7423	0.0765779	1	1	1	ADAMTS2;
Similar clinical features to EDSI (	1	1	5.55556	101.056	0.00989011	1	0.57681	1	COL5A1;
Skel	2	46	11.1111	4.41473	0.0739893	1	1	1	COL1A1; COL1A2;
Skeletal	13	634	72.2222	2.07368	0.00129867	1	0.187086	1	ADAMTS2; CCBE1; COL18A1; COL1A1; COL1A2; COL3A1; COL5A1; COL6A1; COL6A3; FBLN5; HSPG2; HTRA1; MMP2;
Skin	11	539	61.1111	2.06419	0.00523616	1	0.57681	1	ADAMTS2; CCBE1; COL1A1; COL1A2; COL3A1; COL5A1; COL6A1; COL6A3; ELN; FBLN5; MMP2;
Skin changes worse in areas of lower skin temperature	1	1	5.55556	101.056	0.00989011	1	0.57681	1	COL3A1;
Skin fragility	1	5	5.55556	20.3725	0.0485343	1	1	1	ADAMTS2;
Skin Histology	2	53	11.1111	3.83176	0.0946025	1	1	1	ELN; FBLN5;
Skin hyperextensibility	1	1	5.55556	101.056	0.00989011	1	0.57681	1	COL1A2;
Skin lacks elastic recoil	1	1	5.55556	101.056	0.00989011	1	0.57681	1	ELN;
Skin, Nails, Hair	14	554	77.7778	2.55553	4.33073e-05	0.957266	0.0303812	0.204886	ADAMTS2; CCBE1; COL18A1; COL1A1; COL1A2; COL3A1; COL5A1; COL6A1; COL6A3; ELN; FBLN5; HSPG2; HTRA1; MMP2;
Skull	5	148	27.7778	3.42063	0.0119431	1	0.691076	1	CCBE1; COL18A1; COL1A1; COL1A2; HSPG2;
Slender build	2	5	11.1111	40.5432	0.00090814	1	0.138438	0.933605	COL6A1; COL6A3;
Slender diaphysis	1	1	5.55556	101.056	0.00989011	1	0.57681	1	HSPG2;
Slow progression	3	18	16.6667	16.8893	0.00060474	1	0.0990161	0.667749	COL6A1; COL6A3; FN1;
Small cerebral arteries show arteriosclerotic changes	1	1	5.55556	101.056	0.00989011	1	0.57681	1	HTRA1;
Small cerebral arteries show fibrous intimal proliferation	1	1	5.55556	101.056	0.00989011	1	0.57681	1	HTRA1;
Small chest	1	4	5.55556	25.4529	0.0390091	1	1	1	HSPG2;
Small feet	1	11	5.55556	9.27031	0.10384	1	1	1	CCBE1;
Small hands	1	9	5.55556	11.3281	0.085751	1	1	1	CCBE1;
Small, high-pitched voice	1	1	5.55556	101.056	0.00989011	1	0.57681	1	HSPG2;
Small, irregularly placed teeth	2	3	11.1111	67.4823	0.000275666	1	0.0483597	0.32613	COL1A1; COL5A1;
Small mandible	1	9	5.55556	11.3281	0.085751	1	1	1	HSPG2;
Small mouth	1	27	5.55556	3.77883	0.236855	1	1	1	HSPG2;
Small testes	1	12	5.55556	8.49842	0.112757	1	1	1	HSPG2;
Smooth philtrum	1	5	5.55556	20.3725	0.0485343	1	1	1	CCBE1;
Soft calvaria	2	2	11.1111	101.056	9.24309e-05	1	0.0303812	0.204886	COL1A1; COL1A2;
Soft, doughy skin	1	3	5.55556	33.909	0.0293939	1	1	1	ADAMTS2;
Soft skin	2	5	11.1111	40.5432	0.00090814	1	0.138438	0.933605	COL1A2; COL3A1;
Soft, velvety skin	1	1	5.55556	101.056	0.00989011	1	0.57681	1	COL5A1;
Some mutations have been found in homozygosity and the phenotype is more severe than that of the heterozygous parents	2	2	11.1111	101.056	9.24309e-05	1	0.0303812	0.204886	COL1A1; COL1A2;
Some patients never achieve ambulation	2	3	11.1111	67.4823	0.000275666	1	0.0483597	0.32613	COL6A1; COL6A3;
Sparse, fragmented elastic fibers	1	1	5.55556	101.056	0.00989011	1	0.57681	1	ELN;
Spasticity	1	103	5.55556	0.990837	0.651361	1	1	1	HTRA1;
Spheroids	2	3	11.1111	67.4823	0.000275666	1	0.0483597	0.32613	COL1A1; COL5A1;
Spina bifida occulta	1	12	5.55556	8.49842	0.112757	1	1	1	CCBE1;
Spinal rigidity	2	6	11.1111	33.7973	0.00135423	1	0.187086	1	COL6A1; COL6A3;
Spine	7	286	38.8889	2.47683	0.0146898	1	0.83903	1	CCBE1; COL1A1; COL1A2; COL6A1; COL6A3; HSPG2; HTRA1;
Splitting of the intima and/or internal elastic membrane	1	1	5.55556	101.056	0.00989011	1	0.57681	1	HTRA1;
Spondylosis deformans	1	1	5.55556	101.056	0.00989011	1	0.57681	1	HTRA1;
Spontaneous bowel rupture	2	3	11.1111	67.4823	0.000275666	1	0.0483597	0.32613	COL1A1; COL5A1;
Spontaneous pneumothorax	1	1	5.55556	101.056	0.00989011	1	0.57681	1	COL3A1;
Spontaneous rupture of bowel	1	1	5.55556	101.056	0.00989011	1	0.57681	1	COL3A1;
Subcortical focal lacunae	1	1	5.55556	101.056	0.00989011	1	0.57681	1	HTRA1;
Subcutaneous nodules (interphalangeal joints, knees, feet, elbows, pretibial)	1	1	5.55556	101.056	0.00989011	1	0.57681	1	MMP2;
Subcutaneous spheroids	1	1	5.55556	101.056	0.00989011	1	0.57681	1	COL5A1;
Subependymal heterotopic nodules	1	1	5.55556	101.056	0.00989011	1	0.57681	1	COL18A1;
Supravalvar aortic stenosis	1	1	5.55556	101.056	0.00989011	1	0.57681	1	ELN;
Supravalvular aortic stenosis	1	1	5.55556	101.056	0.00989011	1	0.57681	1	FBLN5;
Survival greater than one year rare	2	2	11.1111	101.056	9.24309e-05	1	0.0303812	0.204886	COL1A1; COL1A2;
Susceptibility conferred by mutation in the lysyl oxidase-like 1 gene (LOXL1,	1	1	5.55556	101.056	0.00989011	1	0.57681	1	LOXL1;
Syneresis	1	1	5.55556	101.056	0.00989011	1	0.57681	1	COL18A1;
Talipes equinovarus	4	49	22.2222	8.26837	0.00107583	1	0.160677	1	CCBE1; COL6A1; COL6A3; HSPG2;
Tarsal osteolysis	1	1	5.55556	101.056	0.00989011	1	0.57681	1	MMP2;
Teeth	4	228	22.2222	1.77726	0.179978	1	1	1	ADAMTS2; CCBE1; COL1A1; COL1A2;
Telescoped femur	2	2	11.1111	101.056	9.24309e-05	1	0.0303812	0.204886	COL1A1; COL1A2;
Tendon tears	1	1	5.55556	101.056	0.00989011	1	0.57681	1	COL1A2;
Thickened periosteum and infiltration of the deeper layers of the periosteum with round cells	1	1	5.55556	101.056	0.00989011	1	0.57681	1	COL1A1;
Thin gracile long bones	2	2	11.1111	101.056	9.24309e-05	1	0.0303812	0.204886	COL1A1; COL1A2;
Thin gracile ribs	2	2	11.1111	101.056	9.24309e-05	1	0.0303812	0.204886	COL1A1; COL1A2;
Thin lips	1	9	5.55556	11.3281	0.085751	1	1	1	COL3A1;
Thin metacarpal cortices	1	1	5.55556	101.056	0.00989011	1	0.57681	1	MMP2;
Thin metatarsal cortices	1	1	5.55556	101.056	0.00989011	1	0.57681	1	MMP2;
Thin skin	2	6	11.1111	33.7973	0.00135423	1	0.187086	1	COL1A1; COL1A2;
Thin, velvety skin	2	2	11.1111	101.056	9.24309e-05	1	0.0303812	0.204886	COL1A1; COL1A2;
Thyroid lymphangiectasia	1	1	5.55556	101.056	0.00989011	1	0.57681	1	CCBE1;
Tibial bowing	2	6	11.1111	33.7973	0.00135423	1	0.187086	1	COL1A1; COL1A2;
Toe contractures	1	2	5.55556	50.7791	0.0196878	1	1	1	HSPG2;
Tooth discoloration	1	1	5.55556	101.056	0.00989011	1	0.57681	1	ADAMTS2;
Torticollis	2	15	11.1111	13.5324	0.00899187	1	0.57681	1	COL6A1; COL6A3;
Torticollis, congenital	2	3	11.1111	67.4823	0.000275666	1	0.0483597	0.32613	COL6A1; COL6A3;
Transillumination of the iris (in some patients)	1	1	5.55556	101.056	0.00989011	1	0.57681	1	ADAMTSL4;
Triangular face	2	19	11.1111	10.685	0.0143049	1	0.81916	1	COL1A1; COL1A2;
Two vessel cord	1	2	5.55556	50.7791	0.0196878	1	1	1	HSPG2;
Type III collagen defect	1	1	5.55556	101.056	0.00989011	1	0.57681	1	COL3A1;
Ullrich congenital muscular dystrophy (	2	3	11.1111	67.4823	0.000275666	1	0.0483597	0.32613	COL6A1; COL6A3;
Ultrasound detection in second trimester of pregnancy	2	2	11.1111	101.056	9.24309e-05	1	0.0303812	0.204886	COL1A1; COL1A2;
Umbilical hernia	5	43	27.7778	11.7714	3.96453e-05	0.876319	0.0303812	0.204886	ADAMTS2; CCBE1; COL1A1; COL5A1; HSPG2;
Umbilical hernias	1	3	5.55556	33.909	0.0293939	1	1	1	FBLN5;
Underdeveloped elastic fibers in dermis	1	1	5.55556	101.056	0.00989011	1	0.57681	1	FBLN5;
Undermineralized calvarium	2	2	11.1111	101.056	9.24309e-05	1	0.0303812	0.204886	COL1A1; COL1A2;
Ureters	1	36	5.55556	2.83438	0.303244	1	1	1	CCBE1;
Usually appears by 5 months of age	1	1	5.55556	101.056	0.00989011	1	0.57681	1	COL1A1;
Uterine prolapse	1	2	5.55556	50.7791	0.0196878	1	1	1	COL3A1;
Uterine rupture associated with pregnancy	1	1	5.55556	101.056	0.00989011	1	0.57681	1	COL3A1;
Variability in extent of dislocation of lens and/or displacement of pupil, both within families and between eyes in a single individual	1	1	5.55556	101.056	0.00989011	1	0.57681	1	ADAMTSL4;
Variable severity	2	55	11.1111	3.69245	0.100779	1	1	1	COL6A1; COL6A3;
Varicose veins	1	3	5.55556	33.909	0.0293939	1	1	1	COL5A1;
Varying degree of multiple fractures	2	2	11.1111	101.056	9.24309e-05	1	0.0303812	0.204886	COL1A1; COL1A2;
Vascular	5	215	27.7778	2.35472	0.051838	1	1	1	COL3A1; ELN; FBLN5; FN1; HTRA1;
Vascular tortuosity	1	1	5.55556	101.056	0.00989011	1	0.57681	1	FBLN5;
Velvety skin	2	5	11.1111	40.5432	0.00090814	1	0.138438	0.933605	COL1A1; COL5A1;
Ventricular dilatation	1	7	5.55556	14.5601	0.067318	1	1	1	COL18A1;
Ventricular septal defect	1	52	5.55556	1.96243	0.408009	1	1	1	CCBE1;
Vesicoureteral reflux	1	11	5.55556	9.27031	0.10384	1	1	1	CCBE1;
Visual loss	1	3	5.55556	33.909	0.0293939	1	1	1	COL18A1;
Vitreoretinal degeneration	1	4	5.55556	25.4529	0.0390091	1	1	1	COL18A1;
Vitreous attachment at the disc	1	1	5.55556	101.056	0.00989011	1	0.57681	1	COL18A1;
Voice	1	67	5.55556	1.52315	0.49256	1	1	1	HSPG2;
Weight	4	122	22.2222	3.32131	0.028211	1	1	1	COL1A1; COL1A2; COL6A1; COL6A3;
Wide nasal bridge	1	11	5.55556	9.27031	0.10384	1	1	1	HSPG2;
Widened metacarpal shaft	1	1	5.55556	101.056	0.00989011	1	0.57681	1	MMP2;
Widened metaphyses	1	6	5.55556	16.9827	0.0579704	1	1	1	HSPG2;
Widened metatarsal shaft	1	1	5.55556	101.056	0.00989011	1	0.57681	1	MMP2;
Wide, thin scars	2	3	11.1111	67.4823	0.000275666	1	0.0483597	0.32613	COL1A1; COL5A1;
Wormian bones	2	11	11.1111	18.4488	0.00482181	1	0.57681	1	COL1A1; COL1A2;
Wrist contractures	1	2	5.55556	50.7791	0.0196878	1	1	1	HSPG2;

## Sheet: COSMIC
Analysis: COSMIC
Dataset name: MESO
Number of genes in the dataset: 42
Number of genes in the dataset (which are available in COSMIC database) :42
Number of genes in background: 18585
Is analysis quantitative: No
COSMIC	No. of genes in the dataset	No. of genes in the background dataset	Percentage of genes	Fold enrichment	P-value (Hypergeometric test)	Corrected p-values			genes mapped (from input data set)
						Bonferroni method	BH method	Q-value (Storey-Tibshirani method)
skin	32	11549	76.1905	1.22617	0.0396296	1	0.110963	0.273429	ADAMTS2; ADAMTS4; ADAMTSL4; BMP1; C1QA; C1QB; CCBE1; COL1A1; COL1A2; COL3A1; COL4A2; COL5A1; COL6A1; COL6A3; DPT; ELN; FBLN5; FMOD; FN1; HSPG2; HTRA1; LAMB1; LAMB2; LAMC1; LOXL2; LOXL4; MFAP4; MFAP5; MMP2; PRG2; SERPINE1; SPARC;
prostate	34	9587	80.9524	1.5694	7.68836e-05	0.00322911	0.00236952	0.00583884	ADAMTS2; ADAMTS4; ADAMTSL4; C1QB; COL13A1; COL18A1; COL1A1; COL1A2; COL3A1; COL4A2; COL5A1; COL6A1; COL6A3; CTGF; DPT; EFEMP2; FBLN5; FMOD; FN1; HSPG2; HTRA1; LAMB1; LAMB2; LAMC1; LOX; LOXL1; LOXL2; LOXL4; MFAP4; MFAP5; MMP2; SERPINE1; SPARC; TIMP3;
biliary tract	5	1799	11.9048	1.23201	0.38446	1	0.62105	1	ADAMTS2; COL1A1; COL5A1; FN1; LOX;
CancerGeneCensus geneList	2	503	4.7619	1.76779	0.315107	1	0.575412	1	COL1A1; ELN;
lung	37	15353	88.0952	1.06644	0.237705	1	0.475411	1	ADAMTS2; ADAMTS4; BMP1; C1QA; C1QB; CCBE1; CCL3; COL13A1; COL18A1; COL1A1; COL1A2; COL3A1; COL4A2; COL5A1; COL6A1; COL6A3; CTGF; DPT; EFEMP2; ELN; FBLN5; FGF2; FMOD; FN1; HSPG2; HTRA1; LAMB1; LAMB2; LAMC1; LOX; LOXL1; LOXL2; LOXL4; MMP2; PRG2; SERPINE1; TIMP3;
autonomic ganglia	8	736	19.0476	4.81459	0.000208002	0.00873609	0.00236952	0.00583884	C1QA; COL1A1; COL3A1; COL5A1; COL6A3; FN1; LAMB2; MATN2;
meninges	2	447	4.7619	1.98925	0.268004	1	0.511644	1	COL5A1; HSPG2;
kidney	36	13456	85.7143	1.18391	0.0334143	1	0.107954	0.266014	ADAMTS2; ADAMTS4; ADAMTSL4; BMP1; C1QA; CCBE1; CCL3; COL13A1; COL18A1; COL1A2; COL3A1; COL4A2; COL5A1; COL6A1; COL6A3; CTGF; DPT; EFEMP2; ELN; FBLN5; FMOD; FN1; HSPG2; HTRA1; LAMB1; LAMB2; LAMC1; LOX; LOXL1; LOXL2; LOXL4; MATN2; MFAP4; MMP2; PRG2; SERPINE1;
endometrium	35	12807	83.3333	1.20936	0.0270966	1	0.094838	0.233694	ADAMTS2; ADAMTS4; ADAMTSL4; BMP1; C1QB; CCBE1; COL13A1; COL18A1; COL1A1; COL1A2; COL3A1; COL4A2; COL5A1; COL6A1; COL6A3; CTGF; EFEMP2; ELN; FBLN5; FGF2; FMOD; FN1; HSPG2; HTRA1; LAMB1; LAMB2; LAMC1; LOX; LOXL1; LOXL2; LOXL4; MATN2; MFAP5; MMP2; TIMP3;
stomach	4	1289	9.52381	1.37625	0.332431	1	0.581754	1	COL1A2; COL5A1; LOXL2; MMP2;
large intestine	42	17427	100	1.06645	0.0668627	1	0.175515	0.432493	ADAMTS2; ADAMTS4; ADAMTSL4; BMP1; C1QA; C1QB; CCBE1; CCL3; COL13A1; COL18A1; COL1A1; COL1A2; COL3A1; COL4A2; COL5A1; COL6A1; COL6A3; CTGF; DPT; EFEMP2; ELN; FBLN5; FGF2; FMOD; FN1; HSPG2; HTRA1; LAMB1; LAMB2; LAMC1; LOX; LOXL1; LOXL2; LOXL4; MATN2; MFAP4; MFAP5; MMP2; PRG2; SERPINE1; SPARC; TIMP3;
parathyroid	3	202	7.14286	6.5918	0.0106375	0.446776	0.055847	0.137615	COL3A1; COL4A2; LAMB1;
central nervous system	33	12014	78.5714	1.21554	0.0382597	1	0.110963	0.273429	ADAMTS2; ADAMTS4; ADAMTSL4; BMP1; C1QA; CCBE1; CCL3; COL18A1; COL1A1; COL1A2; COL3A1; COL4A2; COL5A1; COL6A1; COL6A3; DPT; ELN; FBLN5; FGF2; FMOD; FN1; HSPG2; LAMB1; LAMB2; LAMC1; LOXL1; MATN2; MFAP5; MMP2; PRG2; SERPINE1; SPARC; TIMP3;
eye	1	461	2.38095	0.969217	0.6522	1	1	1	BMP1;
ovary	36	12007	85.7143	1.32678	0.00208835	0.0877106	0.0175421	0.0432263	ADAMTS2; ADAMTS4; ADAMTSL4; BMP1; C1QA; C1QB; CCBE1; COL13A1; COL18A1; COL1A1; COL1A2; COL3A1; COL4A2; COL5A1; COL6A1; COL6A3; CTGF; DPT; EFEMP2; ELN; FBLN5; FGF2; FMOD; FN1; HSPG2; LAMB1; LAMB2; LAMC1; LOXL1; LOXL2; LOXL4; MATN2; MMP2; PRG2; SERPINE1; SPARC;
bone	4	1330	9.52381	1.33383	0.353962	1	0.594655	1	ADAMTS4; COL1A2; EFEMP2; FMOD;
240 NB cases mutantgeneList	15	3941	35.7143	1.68494	0.0216522	0.909392	0.0909392	0.224087	ADAMTS2; BMP1; COL13A1; COL1A1; COL3A1; COL5A1; COL6A3; CTGF; ELN; HSPG2; LAMB1; LAMB2; MFAP4; MMP2; PRG2;
haematopoietic and lymphoid tissue	27	8977	64.2857	1.33108	0.0270387	1	0.094838	0.233694	ADAMTS2; ADAMTS4; ADAMTSL4; BMP1; COL13A1; COL18A1; COL1A1; COL1A2; COL3A1; COL4A2; COL5A1; COL6A1; COL6A3; ELN; FBLN5; FN1; HSPG2; HTRA1; LAMB1; LAMB2; LAMC1; LOXL2; LOXL4; MATN2; MMP2; PRG2; SPARC;
breast	37	14924	88.0952	1.09709	0.138543	1	0.323267	0.796576	ADAMTS2; ADAMTS4; ADAMTSL4; BMP1; C1QB; CCBE1; CCL3; COL13A1; COL18A1; COL1A1; COL1A2; COL3A1; COL4A2; COL5A1; COL6A1; COL6A3; CTGF; DPT; EFEMP2; ELN; FBLN5; FMOD; FN1; HSPG2; HTRA1; LAMB1; LAMB2; LAMC1; LOXL2; LOXL4; MATN2; MFAP5; MMP2; PRG2; SERPINE1; SPARC; TIMP3;
upper aerodigestive tract	26	6364	61.9048	1.80809	0.000225668	0.00947808	0.00236952	0.00583884	ADAMTS4; ADAMTSL4; C1QA; CCBE1; COL13A1; COL18A1; COL1A2; COL3A1; COL4A2; COL5A1; COL6A1; COL6A3; EFEMP2; ELN; FBLN5; FMOD; FN1; HSPG2; LAMB1; LAMB2; LOXL2; LOXL4; MATN2; MFAP4; MMP2; SERPINE1;
cervix	9	2590	21.4286	1.53898	0.1215	1	0.300177	0.739679	ADAMTS2; ADAMTSL4; COL1A2; COL3A1; COL5A1; COL6A3; EFEMP2; FGF2; HSPG2;
thyroid	27	8760	64.2857	1.36405	0.0188407	0.791311	0.0879235	0.216656	ADAMTS2; ADAMTS4; ADAMTSL4; BMP1; CCL3; COL13A1; COL18A1; COL1A1; COL3A1; COL4A2; COL5A1; COL6A1; EFEMP2; ELN; FGF2; FN1; HSPG2; HTRA1; LAMB1; LAMB2; LAMC1; LOXL1; LOXL2; LOXL4; MFAP4; MMP2; PRG2;
liver	39	14176	92.8571	1.2174	0.0050516	0.212167	0.0303096	0.0746872	ADAMTS2; ADAMTS4; ADAMTSL4; BMP1; C1QA; C1QB; CCBE1; CCL3; COL13A1; COL18A1; COL1A1; COL1A2; COL3A1; COL4A2; COL5A1; COL6A1; COL6A3; CTGF; DPT; EFEMP2; ELN; FBLN5; FMOD; FN1; HSPG2; HTRA1; LAMB1; LAMB2; LAMC1; LOX; LOXL1; LOXL2; LOXL4; MATN2; MFAP4; MMP2; PRG2; SERPINE1; TIMP3;
pancreas	36	12286	85.7143	1.29665	0.00377569	0.158579	0.0264299	0.065127	ADAMTS2; ADAMTS4; ADAMTSL4; BMP1; C1QA; CCL3; COL13A1; COL18A1; COL1A1; COL1A2; COL3A1; COL4A2; COL5A1; COL6A1; COL6A3; DPT; EFEMP2; ELN; FBLN5; FGF2; FMOD; FN1; HSPG2; HTRA1; LAMB1; LAMB2; LAMC1; LOXL1; LOXL2; LOXL4; MATN2; MFAP5; MMP2; PRG2; SERPINE1; TIMP3;
neuroblastoma	8	744	19.0476	4.76282	0.000223895	0.00940361	0.00236952	0.00583884	C1QA; COL1A1; COL3A1; COL5A1; COL6A3; FN1; LAMB2; MATN2;
oesophagus	16	5660	38.0952	1.25137	0.180534	1	0.379121	0.934209	ADAMTS2; CCBE1; COL18A1; COL1A1; COL1A2; COL3A1; COL5A1; COL6A1; COL6A3; ELN; FN1; HSPG2; LAMB1; LAMB2; LAMC1; LOXL2;
urinary tract	33	13085	78.5714	1.11604	0.160727	1	0.355292	0.875491	ADAMTS2; ADAMTS4; ADAMTSL4; BMP1; CCL3; COL13A1; COL18A1; COL1A1; COL1A2; COL3A1; COL4A2; COL5A1; COL6A1; COL6A3; CTGF; EFEMP2; FMOD; FN1; HSPG2; LAMB1; LAMB2; LAMC1; LOX; LOXL1; LOXL2; LOXL4; MATN2; MFAP5; MMP2; PRG2; SERPINE1; SPARC; TIMP3;
salivary gland	1	555	2.38095	0.805065	0.720506	1	1	1	HSPG2;
