# Supplementary material for: The Interactome of Cancer-Related Lysyl Oxidase and Lysyl Oxidase-Like Proteins
Source: Cancers (Basel). 2020 Dec 29;13(1):71. doi: 10.3390/cancers13010071 (PMC7794802; doi:10.3390/cancers13010071)
Supplement: Supplementary file 1 [file cancers-13-00071-s001.zip › Supplementary_Material/Suppl_Table_S11B_OV_FunRich.xlsx]

## Sheet: Dataset(OV)
Name of dataset: OV
No. of identified items: 27 of 27
No. of unidentified items: 0
ID type: GeneSymbol
Number of mapped gene: 27
Is dataset quantitative :NO
Mapped items:
Dataset item (Gene symbol )		Entrez ID	Gene symbol	Description	Alternate names	Chromosome	Map location
BMP1		649	BMP1	bone morphogenetic protein 1	OI13|PCOLC|PCP|PCP2|TLD	8	8p21.3
C1QA		712	C1QA	complement component 1, q subcomponent, A chain	-	1	1p36.12
C1QB		713	C1QB	complement component 1, q subcomponent, B chain	-	1	1p36.12
CCBE1		147372	CCBE1	collagen and calcium binding EGF domains 1	HKLLS1	18	18q21.32
CCL3		6348	CCL3	chemokine (C-C motif) ligand 3	G0S19-1|LD78ALPHA|MIP-1-alpha|MIP1A|SCYA3	17	17q12
COL13A1		1305	COL13A1	collagen, type XIII, alpha 1	COLXIIIA1	10	10q22
COL18A1		80781	COL18A1	collagen, type XVIII, alpha 1	KNO|KNO1|KS	21	21q22.3
COL1A1		1277	COL1A1	collagen, type I, alpha 1	EDSC|OI1|OI2|OI3|OI4	17	17q21.33
COL1A2		1278	COL1A2	collagen, type I, alpha 2	OI4	7	7q22.1
COL3A1		1281	COL3A1	collagen, type III, alpha 1	EDS4A	2	2q31
COL6A3		1293	COL6A3	collagen, type VI, alpha 3	DYT27	2	2q37
CSH1		1442	CSH1	chorionic somatomammotropin hormone 1 (placental lactogen)	CS-1|CSA|CSMT|PL|hCS-1|hCS-A	17	17q24.2
CSTL1		128817	CSTL1	cystatin-like 1	CTES1|RCET11|dJ322G13.4	20	20p11.21
CTGF		1490	CTGF	connective tissue growth factor	CCN2|HCS24|IGFBP8|NOV2	6	6q23.1
EFEMP2		30008	EFEMP2	EGF containing fibulin-like extracellular matrix protein 2	ARCL1B|FBLN4|MBP1|UPH1	11	11q13.1
FBLN5		10516	FBLN5	fibulin 5	ADCL2|ARCL1A|ARMD3|DANCE|EVEC|FIBL-5|UP50	14	14q32.1
FMOD		2331	FMOD	fibromodulin	FM|SLRR2E	1	1q32
HSPG2		3339	HSPG2	heparan sulfate proteoglycan 2	HSPG|PLC|PRCAN|SJA|SJS|SJS1	1	1p36.1-p34
LAMB2		3913	LAMB2	laminin, beta 2 (laminin S)	LAMS|NPHS5	3	3p21
LAMC1		3915	LAMC1	laminin, gamma 1 (formerly LAMB2)	LAMB2	1	1q31
LOX		4015	LOX	lysyl oxidase	-	5	5q23.2
LOXL1		4016	LOXL1	lysyl oxidase-like 1	LOL|LOXL	15	15q22
LOXL4		84171	LOXL4	lysyl oxidase-like 4	LOXC	10	10q24
MATN2		4147	MATN2	matrilin 2	-	8	8q22
MFAP5		8076	MFAP5	microfibrillar associated protein 5	AAT9|MAGP-2|MAGP2|MFAP-5|MP25	12	12p13.1-p12.3
MMP2		4313	MMP2	matrix metallopeptidase 2	CLG4|CLG4A|MMP-2|MMP-II|MONA|TBE-1	16	16q12.2
THSD4		79875	THSD4	thrombospondin, type I, domain containing 4	ADAMTSL-6|ADAMTSL6|FVSY9334|PRO34005	15	15q23

## Sheet: Cellular component
Analysis: Cellular component
Dataset name: OV
Number of genes in the dataset: 27
Number of genes in the dataset (which are available in Cellular component database) :26
Number of genes in background: 14553
Is analysis quantitative: No
Cellular component	No. of genes in the dataset	No. of genes in the background dataset	Percentage of genes	Fold enrichment	P-value (Hypergeometric test)	Corrected p-values			genes mapped (from input data set)
						Bonferroni method	BH method	Q-value (Storey-Tibshirani method)
Plasma membrane	7	3479	26.9231	1.12739	0.432345	1	1	1	BMP1; COL13A1; COL1A1; COL1A2; CTGF; LAMC1; MMP2;
Golgi aparatus	2	897	7.69231	1.25375	0.482239	1	1	1	C1QA; CTGF;
Nucleus	3	5847	11.5385	0.288035	0.999742	1	1	1	BMP1; LOX; LOXL1;
Cytoplasm	4	5684	15.3846	0.394732	0.997878	1	1	1	BMP1; C1QA; LOX; LOXL4;
Exosomes	9	2043	34.6154	2.46755	0.00682535	1	0.328722	1	C1QB; COL18A1; COL6A3; EFEMP2; HSPG2; LAMB2; LAMC1; LOXL4; THSD4;
Lysosome	3	1620	11.5385	1.03959	0.56515	1	1	1	COL6A3; CSH1; LAMC1;
Endoplasmic reticulum	1	1104	3.84615	0.511871	0.871656	1	1	1	LAMB2;
Extracellular	23	1825	88.4615	7.05446	2.87334e-18	2.2527e-15	1.12635e-15	7.57385e-15	BMP1; C1QA; C1QB; CCBE1; CCL3; COL18A1; COL1A1; COL1A2; COL3A1; COL6A3; CSH1; CTGF; EFEMP2; FBLN5; FMOD; HSPG2; LAMB2; LAMC1; LOX; LOXL1; LOXL4; MFAP5; MMP2;
Extracellular region	8	442	30.7692	10.1394	6.56243e-07	0.000514495	0.000128624	0.000864898	C1QA; C1QB; CCL3; COL1A1; COL1A2; LAMB2; LAMC1; LOXL1;
Extracellular space	10	404	38.4615	13.8629	8.69011e-10	6.81305e-07	2.27102e-07	1.52709e-06	COL18A1; COL1A1; COL1A2; COL3A1; COL6A3; FBLN5; FMOD; HSPG2; LAMC1; MMP2;
Extracellular matrix	12	120	46.1538	55.9936	4.93031e-19	3.86536e-16	3.86536e-16	2.59917e-15	COL18A1; COL1A1; COL1A2; COL3A1; COL6A3; FBLN5; FMOD; HSPG2; LAMB2; LAMC1; LOXL1; MATN2;
Soluble fraction	2	180	7.69231	6.24758	0.0407154	1	1	1	CCL3; FBLN5;
Proteinaceous extracellular matrix	4	70	15.3846	32.0477	6.7739e-06	0.00531073	0.000663842	0.00446384	CTGF; FBLN5; FMOD; MATN2;
Intracellular membrane-bounded organelle	1	127	3.84615	4.44934	0.203945	1	1	1	MMP2;
Collagen type III	1	1	3.84615	559.516	0.00178657	1	0.127334	0.856225	COL3A1;
Laminin-10 complex	1	3	3.84615	187.745	0.00535052	1	0.279654	1	LAMC1;
Basement membrane	3	21	11.5385	80.1591	6.59078e-06	0.00516717	0.000663842	0.00446384	EFEMP2; LAMB2; LAMC1;
Complement component C1 complex	2	2	7.69231	559.516	3.06929e-06	0.00240632	0.000401054	0.00269679	C1QA; C1QB;
Basal lamina	1	7	3.84615	80.615	0.0124417	1	0.541907	1	LAMB2;
Laminin-3 complex	1	2	3.84615	281.15	0.00357008	1	0.215303	1	LAMB2;
Laminin-1 complex	1	3	3.84615	187.745	0.00535052	1	0.279654	1	LAMC1;
Collagen type VI	1	2	3.84615	281.15	0.00357008	1	0.215303	1	COL6A3;
Collagen type I	2	2	7.69231	559.516	3.06929e-06	0.00240632	0.000401054	0.00269679	COL1A1; COL1A2;
Collagen	1	4	3.84615	140.925	0.0071279	1	0.328722	1	COL18A1;
Laminin-11 complex	2	3	7.69231	373.63	9.19775e-06	0.00721104	0.000801226	0.00538764	LAMB2; LAMC1;
Collagen type XIII	1	1	3.84615	559.516	0.00178657	1	0.127334	0.856225	COL13A1;

## Sheet: Molecular function
Analysis: Molecular function
Dataset name: OV
Number of genes in the dataset: 27
Number of genes in the dataset (which are available in Molecular function database) :27
Number of genes in background: 18125
Is analysis quantitative: No
Molecular function	No. of genes in the dataset	No. of genes in the background dataset	Percentage of genes	Fold enrichment	P-value (Hypergeometric test)	Corrected p-values			genes mapped (from input data set)
						Bonferroni method	BH method	Q-value (Storey-Tibshirani method)
Molecular function unknown	2	5685	7.40741	0.237257	0.999489	1	1	1	CSTL1; THSD4;
Catalytic activity	3	532	11.1111	3.79665	0.0436467	1	1	1	LOX; LOXL1; LOXL4;
Metallopeptidase activity	2	101	7.40741	13.3532	0.00985561	1	0.735886	1	BMP1; MMP2;
Peptide hormone	1	45	3.7037	15.058	0.0649601	1	1	1	CSH1;
Extracellular matrix structural constituent	15	166	55.5556	60.6736	2.21891e-24	4.97037e-22	4.97037e-22	3.34175e-21	COL13A1; COL18A1; COL1A1; COL1A2; COL3A1; COL6A3; CTGF; EFEMP2; FBLN5; FMOD; HSPG2; LAMB2; LAMC1; MATN2; MFAP5;
Calcium ion binding	1	185	3.7037	3.66336	0.242099	1	1	1	CCBE1;
Complement activity	2	28	7.40741	48.1545	0.00078871	0.176671	0.0883355	0.593911	C1QA; C1QB;
Cytokine activity	1	107	3.7037	6.3336	0.14784	1	1	1	CCL3;

## Sheet: Biological process
Analysis: Biological process
Dataset name: OV
Number of genes in the dataset: 27
Number of genes in the dataset (which are available in Biological process database) :27
Number of genes in background: 18124
Is analysis quantitative: No
Biological process	No. of genes in the dataset	No. of genes in the background dataset	Percentage of genes	Fold enrichment	P-value (Hypergeometric test)	Corrected p-values			genes mapped (from input data set)
						Bonferroni method	BH method	Q-value (Storey-Tibshirani method)
Biological_process unknown	1	4731	3.7037	0.143251	0.999718	1	1	1	CSTL1;
Protein metabolism	2	1323	7.40741	1.01944	0.596364	1	1	1	BMP1; MMP2;
Metabolism	1	1683	3.7037	0.402684	0.928164	1	1	1	LOX;
Energy pathways	1	1633	3.7037	0.415014	0.922021	1	1	1	LOX;
Cell growth and/or maintenance	17	1125	62.963	10.1456	1.25187e-14	2.22834e-12	2.22834e-12	1.51512e-11	COL13A1; COL18A1; COL1A1; COL1A2; COL3A1; COL6A3; CTGF; EFEMP2; FBLN5; FMOD; HSPG2; LAMB2; LAMC1; LOXL1; LOXL4; MATN2; MFAP5;
Cell communication	3	3713	11.1111	0.543964	0.936042	1	1	1	CCBE1; CSH1; THSD4;
Signal transduction	2	3934	7.40741	0.342839	0.988579	1	1	1	CCBE1; CSH1;
Immune response	3	576	11.1111	3.50644	0.0530944	1	1	1	C1QA; C1QB; CCL3;

## Sheet: Biological pathway
Analysis: Biological pathway
Dataset name: OV
Number of genes in the dataset: 27
Number of genes in the dataset (which are available in Biological pathway database) :17
Number of genes in background: 6290
Is analysis quantitative: No
Biological pathway	No. of genes in the dataset	No. of genes in the background dataset	Percentage of genes	Fold enrichment	P-value (Hypergeometric test)	Corrected p-values			genes mapped (from input data set)
						Bonferroni method	BH method	Q-value (Storey-Tibshirani method)
Developmental Biology	1	432	5.88235	0.864519	0.702159	1	1	1	LAMC1;
Axon guidance	1	219	5.88235	1.70531	0.452954	1	1	1	LAMC1;
L1CAM interactions	1	79	5.88235	4.72701	0.193572	1	1	1	LAMC1;
Platelet Adhesion to exposed collagen	2	13	11.7647	57.1302	0.000527025	0.879077	0.146513	0.945584	COL1A1; COL1A2;
Amyloids	1	2	5.88235	185.811	0.00539853	1	0.643196	1	HSPG2;
Hemostasis	2	375	11.7647	1.98198	0.269229	1	1	1	COL1A1; COL1A2;
Signal Transduction	5	1208	29.4118	1.53361	0.215058	1	1	1	CCL3; COL1A1; COL1A2; LAMB2; LAMC1;
Regulation of Insulin-like Growth Factor (IGF) Activity by Insulin-like Growth Factor Binding Proteins (IGFBPs)	1	14	5.88235	26.6582	0.0372181	1	1	1	MMP2;
Diabetes pathways	1	216	5.88235	1.729	0.448334	1	1	1	MMP2;
Chemokine receptors bind chemokines	1	42	5.88235	8.89029	0.107778	1	1	1	CCL3;
Signaling by GPCR	1	800	5.88235	0.466845	0.901304	1	1	1	CCL3;
GPCR ligand binding	1	336	5.88235	1.11152	0.607212	1	1	1	CCL3;
Class A/1 (Rhodopsin-like receptors)	1	274	5.88235	1.36302	0.531463	1	1	1	CCL3;
Peptide ligand-binding receptors	1	167	5.88235	2.23628	0.367479	1	1	1	CCL3;
Immune System	2	522	11.7647	1.42385	0.418133	1	1	1	C1QA; C1QB;
Integrin cell surface interactions	4	72	23.5294	20.592	3.35679e-05	0.0559912	0.0559912	0.361363	COL1A1; COL1A2; LAMB2; LAMC1;
Lipoprotein metabolism	2	27	11.7647	27.5181	0.00231942	1	0.38688	1	BMP1; HSPG2;
HDL-mediated lipid transport	1	15	5.88235	24.8821	0.039826	1	1	1	BMP1;
Chylomicron-mediated lipid transport	1	16	5.88235	23.328	0.0424272	1	1	1	HSPG2;
Lipid digestion, mobilization, and transport	2	46	11.7647	16.1544	0.00663616	1	0.737941	1	BMP1; HSPG2;
Metabolism of lipids and lipoproteins	2	257	11.7647	2.89197	0.151458	1	1	1	BMP1; HSPG2;
Innate Immune System	2	183	11.7647	4.06133	0.0860437	1	1	1	C1QA; C1QB;
Classical antibody-mediated complement activation	2	6	11.7647	123.671	0.000102486	0.170946	0.0854731	0.551638	C1QA; C1QB;
Complement cascade	2	22	11.7647	33.7694	0.00153863	1	0.320805	1	C1QA; C1QB;
Creation of C4 and C2 activators	2	9	11.7647	82.4932	0.000244795	0.408317	0.102079	0.658813	C1QA; C1QB;
Initial triggering of complement	2	15	11.7647	49.5179	0.000707204	1	0.168516	1	C1QA; C1QB;
Wnt signaling network	1	200	5.88235	1.86731	0.423069	1	1	1	MMP2;
Osteopontin-mediated events	1	29	5.88235	12.8742	0.0756458	1	1	1	MMP2;
Regulation of cytoplasmic and nuclear SMAD2/3 signaling	3	305	17.6471	3.64921	0.0463353	1	1	1	COL1A2; CTGF; LAMC1;
Validated targets of C-MYC transcriptional repression	1	63	5.88235	5.92733	0.157472	1	1	1	COL1A2;
Integrins in angiogenesis	1	64	5.88235	5.83473	0.159772	1	1	1	MMP2;
Syndecan-1-mediated signaling events	6	1297	35.2941	1.71348	0.118501	1	1	1	COL18A1; COL1A1; COL1A2; CTGF; LAMC1; MMP2;
Regulation of CDC42 activity	4	768	23.5294	1.93074	0.144608	1	1	1	COL1A2; CTGF; LAMC1; MMP2;
Notch-mediated HES/HEY network	1	94	5.88235	3.97278	0.22609	1	1	1	MFAP5;
Glypican pathway	6	1335	35.2941	1.6647	0.132099	1	1	1	COL18A1; COL1A1; COL1A2; CTGF; LAMC1; MMP2;
GMCSF-mediated signaling events	6	1289	35.2941	1.72411	0.115744	1	1	1	COL18A1; COL1A1; COL1A2; CTGF; LAMC1; MMP2;
Insulin Pathway	6	1285	35.2941	1.72948	0.114379	1	1	1	COL18A1; COL1A1; COL1A2; CTGF; LAMC1; MMP2;
C-MYC pathway	1	149	5.88235	2.50642	0.335071	1	1	1	COL1A2;
Stabilization and expansion of the E-cadherin adherens junction	1	275	5.88235	1.35806	0.532787	1	1	1	MMP2;
FOXA transcription factor networks	1	81	5.88235	4.61031	0.197981	1	1	1	COL18A1;
Glypican 3 network	1	206	5.88235	1.81293	0.432668	1	1	1	MMP2;
Nectin adhesion pathway	6	1292	35.2941	1.72011	0.116774	1	1	1	COL18A1; COL1A1; COL1A2; CTGF; LAMC1; MMP2;
TRAIL signaling pathway	6	1325	35.2941	1.67727	0.128441	1	1	1	COL18A1; COL1A1; COL1A2; CTGF; LAMC1; MMP2;
LPA receptor mediated events	1	100	5.88235	3.73444	0.238749	1	1	1	MMP2;
IGF1 pathway	6	1288	35.2941	1.72545	0.115402	1	1	1	COL18A1; COL1A1; COL1A2; CTGF; LAMC1; MMP2;
ATF-2 transcription factor network	1	59	5.88235	6.32911	0.148212	1	1	1	MMP2;
CDC42 signaling events	4	755	23.5294	1.96399	0.138083	1	1	1	COL1A2; CTGF; LAMC1; MMP2;
Signaling events mediated by Hepatocyte Growth Factor Receptor (c-Met)	6	1290	35.2941	1.72277	0.116087	1	1	1	COL18A1; COL1A1; COL1A2; CTGF; LAMC1; MMP2;
Glypican 1 network	6	1296	35.2941	1.7148	0.118155	1	1	1	COL18A1; COL1A1; COL1A2; CTGF; LAMC1; MMP2;
N-cadherin signaling events	1	251	5.88235	1.48791	0.500019	1	1	1	MMP2;
VEGFR3 signaling in lymphatic endothelium	2	25	11.7647	29.7187	0.00198872	1	0.368576	1	COL1A1; COL1A2;
PDGF receptor signaling network	6	1290	35.2941	1.72277	0.116087	1	1	1	COL18A1; COL1A1; COL1A2; CTGF; LAMC1; MMP2;
Integrin family cell surface interactions	9	1375	52.9412	2.42307	0.00483437	1	0.643196	1	COL18A1; COL1A1; COL1A2; COL3A1; COL6A3; CTGF; LAMB2; LAMC1; MMP2;
Internalization of ErbB1	6	1285	35.2941	1.72948	0.114379	1	1	1	COL18A1; COL1A1; COL1A2; CTGF; LAMC1; MMP2;
TGF-beta receptor signaling	3	305	17.6471	3.64921	0.0463353	1	1	1	COL1A2; CTGF; LAMC1;
Posttranslational regulation of adherens junction stability and dissassembly	1	231	5.88235	1.61673	0.471072	1	1	1	MMP2;
Signaling events mediated by TCPTP	2	92	11.7647	8.07808	0.0249551	1	1	1	COL1A1; COL1A2;
Signaling events mediated by VEGFR1 and VEGFR2	6	1293	35.2941	1.71878	0.117118	1	1	1	COL18A1; COL1A1; COL1A2; CTGF; LAMC1; MMP2;
Beta1 integrin cell surface interactions	9	1348	52.9412	2.4716	0.00419652	1	0.636345	1	COL18A1; COL1A1; COL1A2; COL3A1; COL6A3; CTGF; LAMB2; LAMC1; MMP2;
Urokinase-type plasminogen activator (uPA) and uPAR-mediated signaling	6	1285	35.2941	1.72948	0.114379	1	1	1	COL18A1; COL1A1; COL1A2; CTGF; LAMC1; MMP2;
Validated nuclear estrogen receptor alpha network	1	64	5.88235	5.83473	0.159772	1	1	1	COL18A1;
IFN-gamma pathway	6	1293	35.2941	1.71878	0.117118	1	1	1	COL18A1; COL1A1; COL1A2; CTGF; LAMC1; MMP2;
Regulation of RAC1 activity	1	205	5.88235	1.82177	0.431079	1	1	1	MMP2;
PAR1-mediated thrombin signaling events	6	1296	35.2941	1.7148	0.118155	1	1	1	COL18A1; COL1A1; COL1A2; CTGF; LAMC1; MMP2;
Beta3 integrin cell surface interactions	3	43	17.6471	25.8788	0.00018933	0.315803	0.102079	0.658813	COL1A1; COL1A2; LAMC1;
Noncanonical Wnt signaling pathway	1	182	5.88235	2.05198	0.393344	1	1	1	MMP2;
PDGFR-beta signaling pathway	6	1285	35.2941	1.72948	0.114379	1	1	1	COL18A1; COL1A1; COL1A2; CTGF; LAMC1; MMP2;
Canonical Wnt signaling pathway	1	155	5.88235	2.4094	0.346043	1	1	1	MMP2;
E-cadherin signaling in the nascent adherens junction	1	275	5.88235	1.35806	0.532787	1	1	1	MMP2;
Integrin-linked kinase signaling	4	654	23.5294	2.26729	0.0922805	1	1	1	COL1A2; CTGF; LAMC1; MMP2;
Regulation of nuclear beta catenin signaling and target gene transcription	1	135	5.88235	2.76632	0.308791	1	1	1	MMP2;
EGF receptor (ErbB1) signaling pathway	6	1285	35.2941	1.72948	0.114379	1	1	1	COL18A1; COL1A1; COL1A2; CTGF; LAMC1; MMP2;
Thrombin/protease-activated receptor (PAR) pathway	6	1297	35.2941	1.71348	0.118501	1	1	1	COL18A1; COL1A1; COL1A2; CTGF; LAMC1; MMP2;
Class I PI3K signaling events	6	1285	35.2941	1.72948	0.114379	1	1	1	COL18A1; COL1A1; COL1A2; CTGF; LAMC1; MMP2;
Arf6 signaling events	6	1285	35.2941	1.72948	0.114379	1	1	1	COL18A1; COL1A1; COL1A2; CTGF; LAMC1; MMP2;
Plasma membrane estrogen receptor signaling	6	1298	35.2941	1.71216	0.118848	1	1	1	COL18A1; COL1A1; COL1A2; CTGF; LAMC1; MMP2;
C-MYB transcription factor network	1	84	5.88235	4.44567	0.204552	1	1	1	COL1A2;
FOXM1 transcription factor network	1	42	5.88235	8.89029	0.107778	1	1	1	MMP2;
IL3-mediated signaling events	6	1292	35.2941	1.72011	0.116774	1	1	1	COL18A1; COL1A1; COL1A2; CTGF; LAMC1; MMP2;
AP-1 transcription factor network	4	621	23.5294	2.38777	0.0793252	1	1	1	COL1A2; CTGF; LAMC1; MMP2;
amb2 Integrin signaling	2	40	11.7647	18.577	0.00504899	1	0.643196	1	CTGF; MMP2;
mTOR signaling pathway	6	1285	35.2941	1.72948	0.114379	1	1	1	COL18A1; COL1A1; COL1A2; CTGF; LAMC1; MMP2;
RAC1 signaling pathway	1	205	5.88235	1.82177	0.431079	1	1	1	MMP2;
ErbB receptor signaling network	6	1308	35.2941	1.69907	0.122353	1	1	1	COL18A1; COL1A1; COL1A2; CTGF; LAMC1; MMP2;
Signaling events mediated by focal adhesion kinase	6	1285	35.2941	1.72948	0.114379	1	1	1	COL18A1; COL1A1; COL1A2; CTGF; LAMC1; MMP2;
VEGF and VEGFR signaling network	6	1301	35.2941	1.70821	0.119894	1	1	1	COL18A1; COL1A1; COL1A2; CTGF; LAMC1; MMP2;
Alpha9 beta1 integrin signaling events	6	1302	35.2941	1.7069	0.120243	1	1	1	COL18A1; COL1A1; COL1A2; CTGF; LAMC1; MMP2;
Syndecan-2-mediated signaling events	1	77	5.88235	4.84977	0.189141	1	1	1	MMP2;
ALK1 pathway	3	324	17.6471	3.43522	0.053839	1	1	1	COL1A2; CTGF; LAMC1;
Arf6 downstream pathway	6	1285	35.2941	1.72948	0.114379	1	1	1	COL18A1; COL1A1; COL1A2; CTGF; LAMC1; MMP2;
IL4-mediated signaling events	2	62	11.7647	11.9862	0.0118211	1	1	1	COL1A1; COL1A2;
Validated transcriptional targets of AP1 family members Fra1 and Fra2	2	134	11.7647	5.54633	0.0497208	1	1	1	COL1A2; MMP2;
S1P1 pathway	6	1285	35.2941	1.72948	0.114379	1	1	1	COL18A1; COL1A1; COL1A2; CTGF; LAMC1; MMP2;
FOXA1 transcription factor network	1	44	5.88235	8.48627	0.112627	1	1	1	COL18A1;
ATM pathway	2	307	11.7647	2.42098	0.200169	1	1	1	COL18A1; MMP2;
p53 pathway	2	189	11.7647	3.93241	0.090937	1	1	1	COL18A1; MMP2;
ErbB1 downstream signaling	6	1285	35.2941	1.72948	0.114379	1	1	1	COL18A1; COL1A1; COL1A2; CTGF; LAMC1; MMP2;
EGFR-dependent Endothelin signaling events	6	1286	35.2941	1.72813	0.114719	1	1	1	COL18A1; COL1A1; COL1A2; CTGF; LAMC1; MMP2;
Syndecan-4-mediated signaling events	1	209	5.88235	1.7869	0.437412	1	1	1	MMP2;
Alpha6 beta4 integrin-ligand interactions	2	11	11.7647	67.5081	0.000372804	0.621837	0.124367	0.802658	LAMB2; LAMC1;
ATR signaling pathway	2	250	11.7647	2.97294	0.14487	1	1	1	COL18A1; MMP2;
Regulation of nuclear SMAD2/3 signaling	3	305	17.6471	3.64921	0.0463353	1	1	1	COL1A2; CTGF; LAMC1;
ALK1 signaling events	3	321	17.6471	3.46733	0.0526161	1	1	1	COL1A2; CTGF; LAMC1;
Angiopoietin receptor Tie2-mediated signaling	1	50	5.88235	7.46812	0.127025	1	1	1	MMP2;
Arf6 trafficking events	6	1285	35.2941	1.72948	0.114379	1	1	1	COL18A1; COL1A1; COL1A2; CTGF; LAMC1; MMP2;
E-cadherin signaling events	1	280	5.88235	1.33381	0.539355	1	1	1	MMP2;
Endothelins	7	1304	41.1765	1.98785	0.0447253	1	1	1	COL18A1; COL1A1; COL1A2; COL3A1; CTGF; LAMC1; MMP2;
Notch signaling pathway	1	94	5.88235	3.97278	0.22609	1	1	1	MFAP5;
IL5-mediated signaling events	6	1289	35.2941	1.72411	0.115744	1	1	1	COL18A1; COL1A1; COL1A2; CTGF; LAMC1; MMP2;
Direct p53 effectors	2	138	11.7647	5.38558	0.0524143	1	1	1	COL18A1; MMP2;
IL12-mediated signaling events	1	111	5.88235	3.36439	0.261451	1	1	1	CCL3;
Sphingosine 1-phosphate (S1P) pathway	6	1308	35.2941	1.69907	0.122353	1	1	1	COL18A1; COL1A1; COL1A2; CTGF; LAMC1; MMP2;
Proteoglycan syndecan-mediated signaling events	6	1342	35.2941	1.65602	0.134693	1	1	1	COL18A1; COL1A1; COL1A2; CTGF; LAMC1; MMP2;
RhoA signaling pathway	1	205	5.88235	1.82177	0.431079	1	1	1	MMP2;
Class I PI3K signaling events mediated by Akt	6	1285	35.2941	1.72948	0.114379	1	1	1	COL18A1; COL1A1; COL1A2; CTGF; LAMC1; MMP2;
LKB1 signaling events	6	1305	35.2941	1.70297	0.121295	1	1	1	COL18A1; COL1A1; COL1A2; CTGF; LAMC1; MMP2;
Regulation of RhoA activity	1	205	5.88235	1.82177	0.431079	1	1	1	MMP2;
Epithelial-to-mesenchymal transition	3	185	17.6471	6.01615	0.0125591	1	1	1	EFEMP2; LOX; MMP2;

## Sheet: Protein domain
Analysis: Protein domain
Dataset name: OV
Number of genes in the dataset: 27
Number of genes in the dataset (which are available in Protein domain database) :26
Number of genes in background: 14847
Is analysis quantitative: No
Protein domain	No. of genes in the dataset	No. of genes in the background dataset	Percentage of genes	Fold enrichment	P-value (Hypergeometric test)	Corrected p-values			genes mapped (from input data set)
						Bonferroni method	BH method	Q-value (Storey-Tibshirani method)
coiled coil region	2	2968	7.69231	0.386571	0.977357	1	1	1	LAMB2; LAMC1;
signal peptide	26	3668	100	4.0477	1.5258e-16	1.48003e-13	1.48003e-13	9.91892e-13	BMP1; C1QA; C1QB; CCBE1; CCL3; COL18A1; COL1A1; COL1A2; COL3A1; COL6A3; CSH1; CSTL1; CTGF; EFEMP2; FBLN5; FMOD; HSPG2; LAMB2; LAMC1; LOX; LOXL1; LOXL4; MATN2; MFAP5; MMP2; THSD4;
ZnMc	2	29	7.69231	39.55	0.00116295	1	0.102551	0.687279	BMP1; MMP2;
HX	1	23	3.84615	25.0555	0.0395398	1	1	1	MMP2;
LRRNT	1	99	3.84615	5.82292	0.159784	1	1	1	FMOD;
LRR	1	233	3.84615	2.47426	0.33742	1	1	1	FMOD;
LRR_TYP	1	132	3.84615	4.3673	0.207362	1	1	1	FMOD;
IGc2	1	211	3.84615	2.73223	0.310969	1	1	1	HSPG2;
FN3	1	187	3.84615	3.08287	0.280956	1	1	1	COL6A3;
EGF	4	208	15.3846	11.0042	0.000439285	0.426106	0.0473451	0.317299	CCBE1; EFEMP2; HSPG2; MATN2;
EGF_like	4	87	15.3846	26.3072	1.49005e-05	0.0144535	0.00361336	0.0242162	EFEMP2; FBLN5; HSPG2; LAMC1;
VWA	2	84	7.69231	13.6573	0.00941288	1	0.6087	1	COL6A3; MATN2;
FN2	1	14	3.84615	41.1511	0.0242501	1	1	1	MMP2;
EGF_CA	5	98	19.2308	29.1787	6.66209e-07	0.000646223	0.000251995	0.00168883	BMP1; CCBE1; EFEMP2; FBLN5; MATN2;
VWC	3	38	11.5385	45.203	3.86159e-05	0.0374574	0.0062429	0.0418389	COL1A1; COL3A1; CTGF;
C1Q	2	28	7.69231	40.962	0.00108391	1	0.102551	0.687279	C1QA; C1QB;
CUB	1	49	3.84615	11.7635	0.0824269	1	1	1	BMP1;
FRI	1	19	3.84615	30.3276	0.032773	1	1	1	COL18A1;
TSP1	2	64	7.69231	17.9245	0.00556153	1	0.414976	1	CTGF; THSD4;
CT	1	21	3.84615	27.4406	0.0361621	1	1	1	CTGF;
TSPN	1	26	3.84615	22.1656	0.044585	1	1	1	COL18A1;
LDLa	1	47	3.84615	12.2639	0.0791944	1	1	1	HSPG2;
SR	1	26	3.84615	22.1656	0.044585	1	1	1	LOXL4;
Matrilin_ccoil	1	4	3.84615	143.772	0.00698711	1	0.484107	1	MATN2;
SCY	1	44	3.84615	13.0999	0.0743251	1	1	1	CCL3;
EGF_Lam	3	33	11.5385	52.0499	2.51204e-05	0.0243668	0.00487336	0.0326605	HSPG2; LAMB2; LAMC1;
KU	1	17	3.84615	33.8934	0.0293725	1	1	1	COL6A3;
LamG	2	44	7.69231	26.0701	0.00266637	1	0.215532	1	COL18A1; HSPG2;
SEA	1	14	3.84615	41.1511	0.0242501	1	1	1	HSPG2;
COLFI	3	11	11.5385	156.055	7.79365e-07	0.000755984	0.000251995	0.00168883	COL1A1; COL1A2; COL3A1;
LamNT	2	16	7.69231	71.6644	0.000348573	0.338115	0.0422644	0.283249	LAMB2; LAMC1;
CY	1	17	3.84615	33.8934	0.0293725	1	1	1	CSTL1;
IB	1	18	3.84615	32.0115	0.0310742	1	1	1	CTGF;
LamB	2	7	7.69231	163.673	6.15947e-05	0.0597468	0.00853526	0.057202	HSPG2; LAMC1;

## Sheet: Site of expression
Analysis: Site of expression
Dataset name: OV
Number of genes in the dataset: 27
Number of genes in the dataset (which are available in Site of expression database) :27
Number of genes in background: 18297
Is analysis quantitative: No
Site of expression	No. of genes in the dataset	No. of genes in the background dataset	Percentage of genes	Fold enrichment	P-value (Hypergeometric test)	Corrected p-values			genes mapped (from input data set)
						Bonferroni method	BH method	Q-value (Storey-Tibshirani method)
T cells	1	1726	3.7037	0.3964	0.931247	1	1	1	CCL3;
Monocyte	4	2842	14.8148	0.955816	0.622427	1	1	1	C1QA; C1QB; LAMB2; LAMC1;
MDA468	3	760	11.1111	2.68289	0.0999166	1	0.901375	1	CTGF; LAMB2; LAMC1;
Small intestine	12	8360	44.4444	0.973177	0.624523	1	1	1	BMP1; C1QA; COL18A1; COL3A1; COL6A3; CTGF; EFEMP2; HSPG2; LAMB2; MATN2; MMP2; THSD4;
Breast cancer	15	7467	55.5556	1.36173	0.0872741	1	0.843573	1	BMP1; C1QA; COL18A1; COL1A1; COL3A1; COL6A3; CTGF; EFEMP2; FBLN5; HSPG2; LAMB2; LAMC1; MATN2; MMP2; THSD4;
Thyroid cancer	14	7281	51.8519	1.30347	0.139449	1	0.993722	1	BMP1; C1QA; COL18A1; COL1A1; COL3A1; COL6A3; CTGF; FBLN5; HSPG2; LAMB2; LAMC1; MATN2; MMP2; THSD4;
Colon	15	8429	55.5556	1.20631	0.212574	1	1	1	BMP1; C1QA; COL18A1; COL1A1; COL3A1; COL6A3; CTGF; EFEMP2; FBLN5; HSPG2; LAMB2; LAMC1; MATN2; MMP2; THSD4;
Parathyroid gland	12	5997	44.4444	1.35664	0.139001	1	0.993722	1	BMP1; C1QA; COL18A1; COL3A1; CTGF; EFEMP2; FBLN5; HSPG2; LAMB2; MATN2; MMP2; THSD4;
Cervix, uterine	12	6391	44.4444	1.273	0.200013	1	1	1	C1QA; COL18A1; COL1A1; COL6A3; CTGF; EFEMP2; HSPG2; LAMB2; LAMC1; MATN2; MMP2; THSD4;
Spleen	10	7887	37.037	0.85976	0.796129	1	1	1	BMP1; C1QA; CCBE1; COL18A1; CTGF; EFEMP2; HSPG2; LAMB2; LAMC1; MMP2;
HUVEC	22	13061	81.4815	1.14156	0.172105	1	1	1	BMP1; C1QA; C1QB; CCBE1; CCL3; COL13A1; COL18A1; COL1A1; COL1A2; COL3A1; COL6A3; CTGF; EFEMP2; FBLN5; HSPG2; LAMB2; LAMC1; LOXL4; MATN2; MFAP5; MMP2; THSD4;
Tonsils	13	7274	48.1481	1.2116	0.241659	1	1	1	BMP1; C1QA; COL18A1; COL1A1; COL3A1; COL6A3; CTGF; HSPG2; LAMB2; LAMC1; MATN2; MMP2; THSD4;
Jurkat A3	2	4200	7.40741	0.324191	0.992116	1	1	1	C1QA; HSPG2;
Rectum	15	7113	55.5556	1.4295	0.0584609	1	0.68854	1	BMP1; C1QA; COL18A1; COL1A1; COL3A1; COL6A3; CTGF; EFEMP2; FBLN5; HSPG2; LAMB2; LAMC1; MATN2; MMP2; THSD4;
Liver	22	11680	81.4815	1.27653	0.0390504	1	0.571886	1	BMP1; C1QA; C1QB; CCBE1; CCL3; COL18A1; COL1A1; COL1A2; COL3A1; COL6A3; CSTL1; CTGF; EFEMP2; FBLN5; HSPG2; LAMB2; LAMC1; LOX; LOXL1; MATN2; MMP2; THSD4;
CD4	4	1901	14.8148	1.42894	0.306487	1	1	1	C1QA; C1QB; COL18A1; COL1A2;
Skeletal muscles	17	9060	62.963	1.27184	0.113684	1	0.954493	1	BMP1; C1QA; CCL3; COL18A1; COL1A1; COL1A2; COL3A1; COL6A3; CTGF; EFEMP2; FBLN5; HSPG2; LAMC1; LOXL1; MATN2; MFAP5; MMP2;
H293	13	6792	48.1481	1.29758	0.161502	1	1	1	BMP1; C1QA; C1QB; CCL3; COL18A1; COL1A1; COL3A1; COL6A3; CTGF; HSPG2; LAMB2; LAMC1; MMP2;
Prostate	12	7923	44.4444	1.02685	0.526102	1	1	1	BMP1; C1QA; COL18A1; COL6A3; CTGF; EFEMP2; HSPG2; LAMB2; LAMC1; MATN2; MMP2; THSD4;
Jurkat	2	2869	7.40741	0.474591	0.939907	1	1	1	LAMB2; LOX;
Bone marrow	15	7808	55.5556	1.30225	0.123502	1	0.985414	1	BMP1; C1QA; CCL3; COL18A1; COL1A1; COL3A1; COL6A3; CTGF; FBLN5; HSPG2; LAMB2; LAMC1; MATN2; MMP2; THSD4;
Lateral ventricle	12	6620	44.4444	1.22897	0.241175	1	1	1	BMP1; C1QA; COL18A1; COL1A1; COL3A1; COL6A3; CTGF; HSPG2; LAMB2; LAMC1; MATN2; THSD4;
Colorectal cancer	13	7513	48.1481	1.17306	0.287628	1	1	1	BMP1; C1QA; COL18A1; COL1A1; COL3A1; COL6A3; CTGF; HSPG2; LAMB2; LAMC1; MATN2; MMP2; THSD4;
Gall bladder	14	7295	51.8519	1.30097	0.141298	1	0.998506	1	BMP1; C1QA; COL18A1; COL1A1; COL3A1; COL6A3; CTGF; EFEMP2; HSPG2; LAMB2; LAMC1; MATN2; MMP2; THSD4;
Plasma	25	11971	92.5926	1.41527	0.00119315	1	0.0348893	0.187286	BMP1; C1QA; C1QB; CCBE1; CCL3; COL13A1; COL18A1; COL1A1; COL1A2; COL3A1; COL6A3; CSH1; CTGF; EFEMP2; FBLN5; HSPG2; LAMB2; LAMC1; LOX; LOXL1; LOXL4; MATN2; MFAP5; MMP2; THSD4;
Malignant carcinoid	15	7081	55.5556	1.43596	0.0562613	1	0.68854	1	BMP1; C1QA; COL18A1; COL1A1; COL3A1; COL6A3; CTGF; EFEMP2; FBLN5; HSPG2; LAMB2; LAMC1; MATN2; MMP2; THSD4;
Ascites cancer cell	14	3509	51.8519	2.70464	0.000141356	0.11987	0.00570808	0.030641	BMP1; C1QA; C1QB; CCL3; COL18A1; COL1A1; COL3A1; CTGF; EFEMP2; HSPG2; LAMB2; LAMC1; LOX; LOXL1;
Endometrial cancer	15	7460	55.5556	1.363	0.0866206	1	0.843573	1	BMP1; C1QA; COL18A1; COL1A1; COL3A1; COL6A3; CTGF; EFEMP2; HSPG2; LAMB2; LAMC1; MATN2; MFAP5; MMP2; THSD4;
Lung cancer	14	7435	51.8519	1.27647	0.160645	1	1	1	BMP1; C1QA; COL18A1; COL1A1; COL3A1; COL6A3; CTGF; FBLN5; HSPG2; LAMB2; LAMC1; MATN2; MMP2; THSD4;
HCT116	1	2651	3.7037	0.258087	0.985438	1	1	1	HSPG2;
PC3	12	1294	44.4444	6.28725	9.53832e-08	8.0885e-05	1.1555e-05	6.20273e-05	BMP1; COL18A1; COL3A1; COL6A3; CTGF; HSPG2; LAMB2; LAMC1; LOXL1; LOXL4; MATN2; THSD4;
MicroProt	8	440	29.6296	12.3318	1.55984e-07	0.000132274	1.65343e-05	8.87563e-05	C1QB; COL18A1; COL6A3; CTGF; HSPG2; LOXL1; MFAP5; MMP2;
Epididymis	15	7090	55.5556	1.43413	0.0568736	1	0.68854	1	BMP1; C1QA; COL18A1; COL1A1; COL3A1; COL6A3; CTGF; EFEMP2; FBLN5; HSPG2; LAMB2; LAMC1; MATN2; MMP2; THSD4;
Cerebellum	14	7633	51.8519	1.24336	0.190657	1	1	1	BMP1; C1QA; CCBE1; COL18A1; COL1A1; COL3A1; COL6A3; CTGF; HSPG2; LAMB2; LAMC1; MATN2; MMP2; THSD4;
Nasopharynx	11	6904	40.7407	1.08029	0.444406	1	1	1	COL18A1; COL1A1; COL3A1; COL6A3; CTGF; EFEMP2; HSPG2; LAMB2; MATN2; MMP2; THSD4;
Hippocampus	13	7355	48.1481	1.19826	0.256817	1	1	1	BMP1; C1QA; CCBE1; COL18A1; COL1A1; COL3A1; COL6A3; CTGF; LAMB2; LAMC1; MATN2; MMP2; THSD4;
HeLa	5	5789	18.5185	0.586258	0.959075	1	1	1	COL3A1; COL6A3; CSH1; HSPG2; LOXL1;
Malignant lymphoma	12	6586	44.4444	1.23531	0.234817	1	1	1	BMP1; C1QA; COL18A1; COL1A1; COL3A1; COL6A3; CTGF; HSPG2; LAMC1; MATN2; MMP2; THSD4;
Prostate cancer	14	7214	51.8519	1.31558	0.130818	1	0.993437	1	BMP1; C1QA; COL18A1; COL1A1; COL6A3; CTGF; EFEMP2; FBLN5; HSPG2; LAMB2; LAMC1; MATN2; MMP2; THSD4;
Skin	19	7292	70.3704	1.766	0.00129253	1	0.035357	0.189797	BMP1; C1QA; C1QB; CCL3; COL18A1; COL1A1; COL1A2; COL3A1; COL6A3; CTGF; EFEMP2; FBLN5; HSPG2; LAMB2; LAMC1; LOX; MATN2; MMP2; THSD4;
Placenta	24	10894	88.8889	1.493	0.000907648	0.769686	0.0285069	0.153025	BMP1; C1QA; C1QB; CCL3; COL13A1; COL18A1; COL1A1; COL1A2; COL3A1; COL6A3; CSH1; CTGF; EFEMP2; FBLN5; FMOD; HSPG2; LAMB2; LAMC1; LOX; LOXL1; MATN2; MFAP5; MMP2; THSD4;
Lung	19	9992	70.3704	1.2888	0.0715069	1	0.767567	1	BMP1; C1QA; CCBE1; CCL3; COL18A1; COL1A1; COL3A1; COL6A3; CTGF; EFEMP2; FBLN5; HSPG2; LAMB2; LAMC1; LOX; LOXL1; MATN2; MMP2; THSD4;
Cerebral cortex	13	7099	48.1481	1.24147	0.210502	1	1	1	BMP1; C1QA; COL18A1; COL1A1; COL6A3; CTGF; EFEMP2; HSPG2; LAMB2; LAMC1; MATN2; MMP2; THSD4;
Ovarian cancer	15	7644	55.5556	1.33019	0.104988	1	0.918516	1	BMP1; C1QA; COL18A1; COL1A1; COL3A1; COL6A3; CTGF; EFEMP2; FBLN5; HSPG2; LAMB2; LAMC1; MATN2; MMP2; THSD4;
Kidney	20	10256	74.0741	1.32167	0.0426969	1	0.593557	1	BMP1; C1QA; C1QB; CCBE1; COL18A1; COL1A1; COL1A2; COL3A1; COL6A3; CTGF; EFEMP2; FBLN5; FMOD; HSPG2; LAMB2; LAMC1; LOXL1; MATN2; MMP2; THSD4;
H1688	4	1007	14.8148	2.69753	0.0584073	1	0.68854	1	HSPG2; LAMB2; LAMC1; MATN2;
Sy5y	1	2490	3.7037	0.274774	0.980797	1	1	1	C1QB;
Duodenum	14	7275	51.8519	1.30455	0.138662	1	0.993722	1	BMP1; C1QA; COL18A1; COL1A1; COL3A1; COL6A3; CTGF; EFEMP2; HSPG2; LAMB2; LAMC1; MATN2; MMP2; THSD4;
Bronchus	12	6923	44.4444	1.17518	0.301256	1	1	1	BMP1; C1QA; COL18A1; COL1A1; COL3A1; CTGF; EFEMP2; HSPG2; LAMB2; MATN2; MMP2; THSD4;
Brain	9	7290	33.3333	0.837244	0.811783	1	1	1	C1QB; CCBE1; CCL3; COL18A1; CTGF; EFEMP2; LAMB2; LAMC1; LOXL1;
Stomach	15	8044	55.5556	1.26405	0.153805	1	1	1	BMP1; C1QA; COL18A1; COL1A1; COL3A1; COL6A3; CTGF; EFEMP2; FBLN5; HSPG2; LAMB2; LAMC1; MATN2; MMP2; THSD4;
Pancreas	18	9936	66.6667	1.22788	0.135904	1	0.993502	1	BMP1; C1QA; C1QB; CCBE1; CCL3; COL18A1; COL1A1; COL3A1; COL6A3; CTGF; EFEMP2; HSPG2; LAMB2; LAMC1; LOXL1; MATN2; MMP2; THSD4;
Lymph nodes	9	6700	33.3333	0.910972	0.705545	1	1	1	BMP1; C1QA; COL1A1; COL6A3; CTGF; EFEMP2; HSPG2; MMP2; THSD4;
H358	5	1489	18.5185	2.27927	0.0637305	1	0.711098	1	BMP1; COL18A1; HSPG2; LAMB2; LAMC1;
Fallopian tubes	12	6677	44.4444	1.21847	0.252017	1	1	1	BMP1; C1QA; COL18A1; COL1A1; COL6A3; CTGF; HSPG2; LAMB2; LAMC1; MATN2; MMP2; THSD4;
Head & neck cancer	14	7062	51.8519	1.3439	0.112555	1	0.954466	1	BMP1; C1QA; COL18A1; COL1A1; COL3A1; COL6A3; CTGF; FBLN5; HSPG2; LAMB2; LAMC1; MATN2; MMP2; THSD4;
Pancreatic cancer	18	8316	66.6667	1.46708	0.021516	1	0.350876	1	BMP1; C1QA; C1QB; COL18A1; COL1A1; COL3A1; COL6A3; CTGF; EFEMP2; FBLN5; FMOD; HSPG2; LAMB2; LAMC1; LOX; MATN2; MMP2; THSD4;
BT474	1	558	3.7037	1.22613	0.566921	1	1	1	THSD4;
Seminal vesicle	12	6620	44.4444	1.22897	0.241175	1	1	1	BMP1; C1QA; COL18A1; COL1A1; COL3A1; COL6A3; CTGF; HSPG2; LAMB2; LAMC1; MATN2; MMP2;
Urinary bladder	13	7054	48.1481	1.24939	0.202858	1	1	1	BMP1; C1QA; COL18A1; COL1A1; COL3A1; COL6A3; CTGF; HSPG2; LAMB2; LAMC1; MATN2; MMP2; THSD4;
K-562	1	2513	3.7037	0.272259	0.981538	1	1	1	HSPG2;
Salivary glands	14	6607	51.8519	1.43644	0.0684435	1	0.744247	1	BMP1; C1QA; COL18A1; COL1A1; COL3A1; COL6A3; CTGF; EFEMP2; FBLN5; HSPG2; LAMB2; LAMC1; MATN2; MMP2;
Testis	17	10269	62.963	1.1221	0.303123	1	1	1	BMP1; C1QA; CCBE1; COL18A1; COL1A1; COL1A2; COL3A1; COL6A3; CTGF; EFEMP2; FBLN5; HSPG2; LAMB2; LAMC1; MATN2; MMP2; THSD4;
MDA231	3	336	11.1111	6.06834	0.0129541	1	0.228856	1	LAMC1; LOXL4; MATN2;
Urothelial cancer	14	7521	51.8519	1.26188	0.173302	1	1	1	BMP1; C1QA; COL18A1; COL1A1; COL3A1; COL6A3; CTGF; FBLN5; HSPG2; LAMB2; LAMC1; MATN2; MMP2; THSD4;
Soft tissue	15	6969	55.5556	1.45903	0.0490525	1	0.630048	1	BMP1; C1QA; COL18A1; COL1A1; COL3A1; CTGF; EFEMP2; FBLN5; HSPG2; LAMB2; LAMC1; MATN2; MFAP5; MMP2; THSD4;
Testis cancer	15	7248	55.5556	1.40287	0.0684567	1	0.744247	1	BMP1; C1QA; COL18A1; COL1A1; COL3A1; COL6A3; CTGF; EFEMP2; FBLN5; HSPG2; LAMB2; LAMC1; MATN2; MMP2; THSD4;
Neutrophil	7	2031	25.9259	2.33809	0.0247478	1	0.395964	1	C1QA; C1QB; COL1A2; COL6A3; CTGF; HSPG2; LAMC1;
CD8	3	3327	11.1111	0.612869	0.892279	1	1	1	C1QA; C1QB; COL18A1;
Stomach cancer	13	7399	48.1481	1.19113	0.265237	1	1	1	BMP1; C1QA; COL18A1; COL1A1; COL6A3; CTGF; FBLN5; HSPG2; LAMB2; LAMC1; MATN2; MMP2; THSD4;
Skin cancer	14	7029	51.8519	1.3502	0.10883	1	0.9322	1	BMP1; C1QA; COL18A1; COL1A1; COL3A1; COL6A3; CTGF; FBLN5; HSPG2; LAMB2; LAMC1; MATN2; MMP2; THSD4;
Adrenal glands	14	7554	51.8519	1.25637	0.178314	1	1	1	BMP1; C1QA; COL18A1; COL1A1; COL3A1; COL6A3; CTGF; FBLN5; HSPG2; LAMB2; LAMC1; MATN2; MMP2; THSD4;
TOV112D	10	1276	37.037	5.31417	7.39236e-06	0.00626872	0.000526047	0.00282382	BMP1; COL18A1; COL1A1; COL1A2; CTGF; EFEMP2; HSPG2; LAMC1; LOXL1; THSD4;
LNCaP	6	1455	22.2222	2.79811	0.0173557	1	0.294353	1	BMP1; COL18A1; HSPG2; LAMB2; LAMC1; LOX;
Corpus, uterine	15	6997	55.5556	1.45319	0.0507847	1	0.633315	1	BMP1; C1QA; COL18A1; COL1A1; COL3A1; CTGF; EFEMP2; FBLN5; HSPG2; LAMB2; LAMC1; MATN2; MFAP5; MMP2; THSD4;
Appendix	14	7004	51.8519	1.35502	0.106064	1	0.918516	1	BMP1; C1QA; COL18A1; COL1A1; COL3A1; COL6A3; CTGF; FBLN5; HSPG2; LAMB2; LAMC1; MATN2; MMP2; THSD4;
HTB75	10	1277	37.037	5.31001	7.44406e-06	0.00631256	0.000526047	0.00282382	BMP1; COL18A1; EFEMP2; FBLN5; HSPG2; LAMB2; LAMC1; LOX; MFAP5; THSD4;
Smooth muscle cells	12	5124	44.4444	1.58777	0.0497797	1	0.630048	1	COL1A1; COL3A1; COL6A3; CTGF; EFEMP2; FBLN5; HSPG2; LAMB2; LAMC1; MATN2; MMP2; THSD4;
Urine	14	3267	51.8519	2.90498	6.28064e-05	0.0532598	0.00355065	0.0190599	COL18A1; COL1A1; COL1A2; COL3A1; COL6A3; CTGF; EFEMP2; FBLN5; FMOD; HSPG2; LAMB2; LAMC1; LOX; MMP2;
Heart	12	5507	44.4444	1.47735	0.0813806	1	0.821557	1	BMP1; CCBE1; COL18A1; COL6A3; CTGF; EFEMP2; FBLN5; LAMB2; LAMC1; LOX; LOXL1; MMP2;
Amygdala	1	1204	3.7037	0.56826	0.841054	1	1	1	CCBE1;
Thyroid gland	13	7306	48.1481	1.20629	0.247593	1	1	1	BMP1; C1QA; COL18A1; COL1A1; CTGF; EFEMP2; FBLN5; HSPG2; LAMB2; LAMC1; MATN2; MMP2; THSD4;
H460	5	736	18.5185	4.61115	0.00401466	1	0.0872931	0.46859	BMP1; CTGF; HSPG2; LAMB2; LAMC1;
Heart muscle	12	6191	44.4444	1.31413	0.16743	1	1	1	BMP1; C1QA; COL18A1; COL1A1; COL3A1; CTGF; FBLN5; HSPG2; LAMB2; LAMC1; MATN2; MMP2;
B Cell	3	2254	11.1111	0.90462	0.663322	1	1	1	CCL3; COL13A1; LAMC1;
Spinal cord	1	1465	3.7037	0.467021	0.895123	1	1	1	C1QB;
Malignant glioma	15	7169	55.5556	1.41833	0.0624649	1	0.711098	1	BMP1; C1QA; COL18A1; COL1A1; COL3A1; COL6A3; CTGF; EFEMP2; FBLN5; HSPG2; LAMB2; LAMC1; MATN2; MMP2; THSD4;
Cervical cancer	14	7426	51.8519	1.27802	0.159355	1	1	1	BMP1; C1QA; COL18A1; COL1A1; COL3A1; COL6A3; CTGF; EFEMP2; HSPG2; LAMB2; LAMC1; MATN2; MMP2; THSD4;
Malignant melanoma	15	7459	55.5556	1.36319	0.0865275	1	0.843573	1	BMP1; C1QA; COL18A1; COL1A1; COL3A1; COL6A3; CTGF; EFEMP2; FBLN5; HSPG2; LAMB2; LAMC1; MATN2; MMP2; THSD4;
Oesophagus	4	921	14.8148	2.94941	0.0445217	1	0.602791	1	C1QA; COL6A3; LAMB2; MMP2;
Embryonal carcinoma cells	3	1232	11.1111	1.65504	0.272301	1	1	1	COL18A1; HSPG2; LAMC1;
ES2	14	3527	51.8519	2.69083	0.000149714	0.126957	0.0057708	0.0309777	BMP1; C1QA; C1QB; COL13A1; COL18A1; COL1A1; COL3A1; COL6A3; CTGF; HSPG2; LAMC1; LOX; LOXL1; MMP2;
Ovary	20	8592	74.0741	1.57764	0.00391876	1	0.0872931	0.46859	BMP1; C1QA; C1QB; CCBE1; COL18A1; COL1A1; COL1A2; COL3A1; COL6A3; CSH1; CTGF; EFEMP2; FBLN5; FMOD; HSPG2; LAMB2; LAMC1; MATN2; MFAP5; MMP2;
Liver cancer	14	7697	51.8519	1.23302	0.201011	1	1	1	BMP1; C1QA; COL18A1; COL1A1; COL3A1; COL6A3; CTGF; FBLN5; HSPG2; LAMB2; LAMC1; MATN2; MMP2; THSD4;
Dendritic cells	3	1954	11.1111	1.04351	0.561972	1	1	1	C1QA; C1QB; CCL3;
OVCAR3	9	3714	33.3333	1.64338	0.0794581	1	0.811813	1	BMP1; COL18A1; COL1A1; CTGF; HSPG2; LAMB2; LAMC1; LOXL1; MMP2;
Huh7	6	2976	22.2222	1.36803	0.268551	1	1	1	BMP1; C1QA; HSPG2; LAMB2; LAMC1; MMP2;
Serum	18	7685	66.6667	1.58754	0.00843687	1	0.170344	0.91441	C1QA; C1QB; CCBE1; COL13A1; COL18A1; COL1A1; COL1A2; COL3A1; COL6A3; CTGF; FBLN5; HSPG2; LAMB2; LAMC1; LOX; LOXL4; MFAP5; MMP2;
Breast	11	6413	40.7407	1.163	0.332099	1	1	1	BMP1; C1QA; COL18A1; COL1A1; COL6A3; CTGF; EFEMP2; HSPG2; MATN2; MMP2; THSD4;
H520	3	843	11.1111	2.41874	0.125976	1	0.989145	1	LAMC1; MATN2; MMP2;
Nipple aspirate fluid	7	754	25.9259	6.29791	8.46003e-05	0.0717411	0.00417649	0.0224194	BMP1; C1QB; COL1A1; COL1A2; FBLN5; HSPG2; LAMC1;
Uterus	2	917	7.40741	1.48483	0.395128	1	1	1	CTGF; FMOD;
T24	2	123	7.40741	11.0691	0.014098	1	0.243981	1	COL18A1; LAMC1;
CPE_SCX_fractionated	3	2331	11.1111	0.874738	0.686659	1	1	1	HSPG2; LAMB2; LAMC1;
CRC	13	4247	48.1481	2.07515	0.00393544	1	0.0872931	0.46859	BMP1; COL18A1; COL1A1; COL1A2; COL3A1; COL6A3; CTGF; HSPG2; LAMB2; LAMC1; LOX; MATN2; MMP2;
Preadipocytes	12	510	44.4444	15.9522	2.29944e-12	1.94992e-09	4.8748e-10	2.6168e-09	CCL3; COL18A1; COL1A1; COL1A2; COL3A1; COL6A3; FBLN5; FMOD; HSPG2; LAMB2; LOX; MMP2;
Fetal hepatocytes	9	3784	33.3333	1.61298	0.0875406	1	0.843573	1	BMP1; COL18A1; COL1A1; COL3A1; COL6A3; CTGF; HSPG2; LAMB2; LAMC1;
Amniotic fluid	14	566	51.8519	16.7675	8.68718e-15	7.36673e-12	3.68336e-12	1.97723e-11	C1QB; COL1A1; COL1A2; COL3A1; COL6A3; CSH1; CTGF; EFEMP2; FBLN5; HSPG2; LAMB2; LAMC1; MATN2; MMP2;
Vulva/anal skin	12	6377	44.4444	1.2758	0.197627	1	1	1	BMP1; C1QA; COL18A1; COL1A1; COL3A1; CTGF; FBLN5; HSPG2; LAMB2; MATN2; MMP2; THSD4;
	4	1183	14.8148	2.29621	0.0933759	1	0.860682	1	COL1A1; COL6A3; HSPG2; LAMC1;
HH4	8	2684	29.6296	2.02164	0.0352561	1	0.533879	1	CSH1; CSTL1; CTGF; EFEMP2; HSPG2; LAMB2; LAMC1; LOX;
Leukocytes	1	2845	3.7037	0.240488	0.989606	1	1	1	EFEMP2;
Renal cancer	13	7121	48.1481	1.23763	0.214295	1	1	1	BMP1; C1QA; COL18A1; COL1A1; COL3A1; COL6A3; CTGF; FBLN5; HSPG2; LAMB2; LAMC1; MATN2; MMP2;
Aorta	1	530	3.7037	1.2909	0.548066	1	1	1	HSPG2;
Thyroid	6	889	22.2222	4.57956	0.00159068	1	0.0408755	0.21942	COL18A1; COL6A3; FBLN5; LAMB2; LAMC1; MMP2;
hupo46_reference_cam	2	1042	7.40741	1.30671	0.460011	1	1	1	C1QA; C1QB;
Substantia nigra	1	1146	3.7037	0.597019	0.825819	1	1	1	CCBE1;
Vagina	12	5307	44.4444	1.53302	0.0635031	1	0.711098	1	C1QA; COL18A1; COL1A1; COL6A3; CTGF; EFEMP2; HSPG2; LAMB2; LAMC1; MATN2; MMP2; THSD4;
Monocytes	2	745	7.40741	1.82764	0.301469	1	1	1	C1QA; CCL3;
Platelets	2	2168	7.40741	0.628044	0.846509	1	1	1	C1QB; LAMB2;
TOV21G	8	904	29.6296	6.00226	3.29835e-05	0.02797	0.00212802	0.0114233	BMP1; COL18A1; COL1A1; COL1A2; HSPG2; LAMB2; LAMC1; LOXL1;
Oral mucosa	11	5861	40.7407	1.27254	0.219513	1	1	1	C1QA; COL18A1; COL1A1; COL6A3; CTGF; EFEMP2; HSPG2; LAMB2; LAMC1; MMP2; THSD4;
Esophagus	13	6034	48.1481	1.46058	0.0730614	1	0.774451	1	BMP1; C1QA; COL18A1; COL1A1; COL3A1; CTGF; EFEMP2; FBLN5; HSPG2; LAMB2; MATN2; MMP2; THSD4;
19_proteinag	1	98	3.7037	6.98082	0.135069	1	0.993502	1	C1QA;
031003_BALF2	8	1102	29.6296	4.92382	0.000133791	0.113455	0.00570808	0.030641	C1QA; C1QB; COL1A1; COL1A2; COL6A3; CTGF; HSPG2; LAMC1;
Tears	1	510	3.7037	1.34152	0.534117	1	1	1	HSPG2;
CaOV3	8	3355	29.6296	1.61731	0.106149	1	0.918516	1	BMP1; COL18A1; FMOD; HSPG2; LAMB2; LAMC1; MATN2; MFAP5;
Cerebrospinal fluid	17	1059	62.963	10.8808	3.94363e-15	3.3442e-12	3.3442e-12	1.79517e-11	C1QA; C1QB; COL18A1; COL1A1; COL1A2; COL3A1; COL6A3; CTGF; EFEMP2; FBLN5; FMOD; HSPG2; LAMB2; LAMC1; MATN2; MFAP5; MMP2;
Melanoma	8	1826	29.6296	2.97156	0.00379458	1	0.0872931	0.46859	C1QB; COL18A1; COL1A1; COL1A2; COL6A3; HSPG2; LAMC1; LOXL4;
Subthalamic nucleus	1	882	3.7037	0.775717	0.736819	1	1	1	CCBE1;
Dentin	7	246	25.9259	19.3028	5.14818e-08	4.36566e-05	7.2761e-06	3.90582e-05	COL1A1; COL1A2; COL6A3; FMOD; HSPG2; LOX; MMP2;
Ubiquitous	2	1052	7.40741	1.29429	0.465046	1	1	1	LAMC1; LOXL4;
Cortex	1	683	3.7037	1.00173	0.642245	1	1	1	COL1A2;
17_wcx	2	1438	7.40741	0.946869	0.63787	1	1	1	C1QA; C1QB;
hupo1_b2-edta_cam	2	316	7.40741	4.30874	0.0786651	1	0.811813	1	C1QA; C1QB;
H23	4	896	14.8148	3.03171	0.0408859	1	0.577854	1	HSPG2; LAMB2; LAMC1; THSD4;
Embryonic stem cells	5	3047	18.5185	1.11383	0.475732	1	1	1	COL18A1; COL1A1; COL1A2; LAMB2; LAMC1;
Saliva	8	912	29.6296	5.94961	3.51325e-05	0.0297923	0.00212802	0.0114233	COL18A1; EFEMP2; FMOD; HSPG2; LAMB2; LAMC1; LOXL4; THSD4;
Caudate nucleus	1	1204	3.7037	0.56826	0.841054	1	1	1	CCBE1;
Retina	1	364	3.7037	1.87959	0.418964	1	1	1	COL18A1;
Bladder cancer cells	1	369	3.7037	1.85412	0.423325	1	1	1	HSPG2;
PC3(AR)6	1	262	3.7037	2.61131	0.322736	1	1	1	HSPG2;
Parathyroid	4	782	14.8148	3.47366	0.0265724	1	0.417285	1	COL6A3; FBLN5; LAMB2; MMP2;
HEK293	2	4439	7.40741	0.306737	0.994701	1	1	1	COL18A1; LAMC1;
Semen	7	966	25.9259	4.91577	0.00039148	0.331975	0.013279	0.0712818	COL18A1; FMOD; HSPG2; LAMB2; LAMC1; MATN2; MMP2;
Fetus	4	2992	14.8148	0.907898	0.665388	1	1	1	CCBE1; COL13A1; COL18A1; MMP2;
MCF7	2	317	7.40741	4.29515	0.0790942	1	0.811813	1	LAMB2; LAMC1;
MCF10A	2	661	7.40741	2.05989	0.254967	1	1	1	HSPG2; MMP2;
22_mars	2	196	7.40741	6.94662	0.0336227	1	0.518401	1	C1QA; C1QB;
041803_BALF3	2	1103	7.40741	1.23445	0.490327	1	1	1	C1QA; C1QB;
Macrophages	1	274	3.7037	2.49695	0.334807	1	1	1	CCL3;
Muscle	3	904	11.1111	2.25553	0.146588	1	1	1	CTGF; EFEMP2; LAMB2;
MicroProt2	11	561	40.7407	13.2945	1.7062e-10	1.44685e-07	2.89371e-08	1.55335e-07	BMP1; COL18A1; COL1A1; COL6A3; CTGF; FBLN5; HSPG2; LOX; LOXL1; MFAP5; MMP2;
Endometrium	6	1202	22.2222	3.38705	0.00711669	1	0.147194	0.790139	C1QA; COL6A3; FBLN5; LAMB2; LAMC1; MMP2;
Thalamus	1	1141	3.7037	0.599636	0.824442	1	1	1	CCBE1;
PT45	5	361	18.5185	9.401	0.00016418	0.139225	0.00605324	0.0324939	COL18A1; CTGF; HSPG2; LAMB2; LAMC1;
Colorectal cancer cells	1	561	3.7037	1.21957	0.568895	1	1	1	HSPG2;
BOB2H_ISB	1	98	3.7037	6.98082	0.135069	1	0.993502	1	C1QA;
hupo53_reference_cam	2	104	7.40741	13.0911	0.0102381	1	0.192931	1	C1QA; C1QB;
RMUG	7	499	25.9259	9.51622	5.94855e-06	0.00504437	0.000504437	0.00270782	BMP1; HSPG2; LAMB2; LAMC1; MATN2; MFAP5; THSD4;
DU145	4	941	14.8148	2.88673	0.0475603	1	0.620479	1	COL18A1; HSPG2; LAMB2; LAMC1;
Lacrimal glands	1	453	3.7037	1.51032	0.49205	1	1	1	HSPG2;
Cervix	1	104	3.7037	6.57812	0.142741	1	1	1	MMP2;
Epidermis	1	95	3.7037	7.20125	0.131209	1	0.993437	1	MATN2;
Cervico-vaginal fluid	1	565	3.7037	1.21093	0.571515	1	1	1	COL18A1;
Uterine cervix	5	902	18.5185	3.76255	0.00940268	1	0.18543	0.995388	COL18A1; COL6A3; LAMB2; LAMC1; MMP2;
Thymus	1	456	3.7037	1.50038	0.494352	1	1	1	EFEMP2;
Aspc1	4	483	14.8148	5.62398	0.00519845	1	0.110207	0.591593	COL18A1; HSPG2; LAMB2; LAMC1;
Bone	1	112	3.7037	6.1083	0.152868	1	1	1	LOX;
050603_BALF11	1	1019	3.7037	0.671426	0.787394	1	1	1	C1QB;
Hepatocytes	1	73	3.7037	9.37119	0.102386	1	0.913928	1	CTGF;
Nervous system	3	212	11.1111	9.61758	0.00365395	1	0.0872931	0.46859	C1QB; FBLN5; LAMB2;
HPDE6	2	414	7.40741	3.28883	0.1239	1	0.985414	1	HSPG2; LAMC1;
Blood vessels	5	130	18.5185	26.1046	1.19342e-06	0.00101202	0.000112447	0.000603615	C1QB; COL3A1; FBLN5; HSPG2; LAMB2;
Cartilage	1	89	3.7037	7.68667	0.123438	1	0.985414	1	FMOD;
MiaPaCa2	4	289	14.8148	9.39912	0.000803229	0.681138	0.0261976	0.140629	COL18A1; COL1A2; HSPG2; LAMC1;
Intestine	1	508	3.7037	1.3468	0.532699	1	1	1	EFEMP2;
Blood	1	227	3.7037	3.01392	0.286312	1	1	1	LOX;
Stem cell	1	138	3.7037	4.95754	0.184992	1	1	1	COL3A1;
Adipocytes	3	147	11.1111	13.87	0.00129013	1	0.035357	0.189797	CCL3; LOX; MMP2;
BOBFreezeThaw	1	64	3.7037	10.6888	0.0903312	1	0.85112	1	C1QA;
Vulva	3	838	11.1111	2.43317	0.124339	1	0.985414	1	COL6A3; LAMB2; MMP2;
032403_BALF4_glypep	1	43	3.7037	15.9077	0.0615943	1	0.711098	1	C1QA;
Hematopoietic stem cells	1	200	3.7037	3.42078	0.256932	1	1	1	MMP2;
Pancreatic fluid	1	136	3.7037	5.03044	0.182563	1	1	1	C1QA;
hupo1_b1-cit_cam	1	71	3.7037	9.63513	0.0997204	1	0.901375	1	C1QA;
Panc1	5	346	18.5185	9.80855	0.000134651	0.114184	0.00570808	0.030641	COL18A1; HSPG2; LAMB2; LAMC1; MMP2;
01_glyco	1	667	3.7037	1.02576	0.63336	1	1	1	C1QA;
Bronchoalveolar fluid	1	186	3.7037	3.67824	0.241242	1	1	1	LAMC1;
21_unfract	1	95	3.7037	7.20125	0.131209	1	0.993437	1	C1QA;
Kidney cancer	11	352	40.7407	21.1879	1.13244e-12	9.60313e-10	3.20104e-10	1.71832e-09	C1QB; COL18A1; COL1A1; COL1A2; COL3A1; COL6A3; FBLN5; FMOD; HSPG2; LAMB2; LAMC1;
Umbilical vein endothelial cells	3	178	11.1111	11.4545	0.00222997	1	0.055618	0.298558	C1QA; C1QB; MMP2;
Eyes	1	122	3.7037	5.60766	0.165365	1	1	1	COL13A1;
T lymphocytes	1	32	3.7037	21.3743	0.0461948	1	0.612081	1	CCL3;
WM1158	4	212	14.8148	12.8128	0.000249432	0.211518	0.00881327	0.0473097	COL1A1; COL1A2; COL6A3; LAMC1;
Chondrocytes	1	65	3.7037	10.5244	0.0916782	1	0.85432	1	CTGF;
BOB2L	1	96	3.7037	7.12624	0.132497	1	0.993502	1	C1QA;
18_size	2	104	7.40741	13.0911	0.0102381	1	0.192931	1	C1QA; C1QB;
16_clinprot_c8	1	92	3.7037	7.43604	0.127331	1	0.990615	1	C1QA;
AdducinII	2	116	7.40741	11.737	0.0126123	1	0.227558	1	C1QA; C1QB;
Granulosa lutein cells	1	28	3.7037	24.4266	0.0405349	1	0.577854	1	CTGF;
Dermis	2	9	7.40741	151.122	7.50125e-05	0.0636106	0.00397566	0.0213414	HSPG2; MATN2;
BOB_Sensitivity	1	129	3.7037	5.30339	0.174008	1	1	1	C1QA;
Skin fibroblasts	4	162	14.8148	16.7671	8.86519e-05	0.0751768	0.00417649	0.0224194	BMP1; COL6A3; LAMC1; MATN2;
Hair follicle	1	83	3.7037	8.24226	0.115599	1	0.961062	1	HSPG2;
B lymphocytes	1	27	3.7037	25.331	0.0391149	1	0.571886	1	CCL3;
Malignant pleural effusions	1	31	3.7037	22.0635	0.0447829	1	0.602791	1	C1QB;
Vascular endothelial cells	1	63	3.7037	10.8584	0.0889822	1	0.84783	1	CTGF;
Tooth	2	32	7.40741	42.5369	0.00101209	0.858256	0.030652	0.16454	COL1A1; COL1A2;
Chorion	1	14	3.7037	48.8359	0.0204693	1	0.340353	1	MMP2;
BOB2L_ISB	1	87	3.7037	7.86335	0.120832	1	0.985414	1	C1QA;
Seminal plasma	1	8	3.7037	85.417	0.0117467	1	0.216547	1	MMP2;
Lungs	1	1	3.7037	677.416	0.00147565	1	0.0391048	0.209915	CCL3;

## Sheet: Transcription factor
Analysis: Transcription factor
Dataset name: OV
Number of genes in the dataset: 27
Number of genes in the dataset (which are available in Transcription factor database) :25
Number of genes in background: 15253
Is analysis quantitative: No
Transcription factor	No. of genes in the dataset	No. of genes in the background dataset	Percentage of genes	Fold enrichment	P-value (Hypergeometric test)	Corrected p-values			genes mapped (from input data set)
						Bonferroni method	BH method	Q-value (Storey-Tibshirani method)
NFIC	6	2040	24	1.79674	0.107158	1	0.832751	1	COL1A1; COL1A2; CTGF; HSPG2; MMP2; THSD4;
NR1H3	2	1020	8	1.2018	0.505414	1	1	1	BMP1; LOXL1;
RXRA	3	1113	12	1.64934	0.273856	1	1	1	CTGF; HSPG2; THSD4;
SOAT1	6	1261	24	2.90668	0.0142312	1	0.332989	0.864858	CCL3; COL13A1; COL1A2; FBLN5; LOX; LOXL4;
STAT1	6	1261	24	2.90668	0.0142312	1	0.332989	0.864858	CCL3; COL13A1; COL1A2; FBLN5; LOX; LOXL4;
DLX2	1	171	4	3.60198	0.245786	1	1	1	COL1A2;
DLX3	2	413	8	2.96809	0.146154	1	0.959138	1	CCBE1; COL1A2;
ETS1	2	2496	8	0.491125	0.932538	1	1	1	HSPG2; LAMC1;
HOXC9	3	573	12	3.20366	0.0657543	1	0.653626	1	COL13A1; COL1A2; MATN2;
LHX3	4	1210	16	2.02114	0.131928	1	0.925018	1	C1QA; COL1A2; FBLN5; LAMC1;
MEF2A	6	1835	24	1.99746	0.0714295	1	0.653626	1	CCBE1; COL13A1; COL1A1; COL1A2; COL6A3; CTGF;
NKX6-1	1	1408	4	0.437479	0.911372	1	1	1	COL1A2;
PHOX2A	2	442	8	2.77336	0.16279	1	1	1	COL1A2; LAMC1;
POU2F1	4	2209	16	1.1071	0.499511	1	1	1	COL1A2; COL3A1; FBLN5; MFAP5;
POU3F2	3	789	12	2.32662	0.136742	1	0.92632	1	C1QA; CCBE1; COL1A2;
SRF	3	462	12	3.97335	0.0387497	1	0.581246	1	CCL3; FBLN5; LOXL1;
ARID3A	6	1250	24	2.93226	0.0136669	1	0.332989	0.864858	C1QA; COL13A1; COL1A2; COL3A1; LAMC1; MATN2;
FOXA1	1	804	4	0.766129	0.742019	1	1	1	COL13A1;
ATF1	1	1037	4	0.593992	0.828237	1	1	1	LAMC1;
CREB1	1	973	4	0.633062	0.807806	1	1	1	LAMC1;
JDP2	2	763	8	1.6066	0.357896	1	1	1	COL6A3; HSPG2;
NFYA	5	2544	20	1.20105	0.406909	1	1	1	COL1A1; COL1A2; COL3A1; CTGF; LOXL4;
PLAU	1	1037	4	0.593992	0.828237	1	1	1	LAMC1;
RORA	1	1168	4	0.527372	0.863752	1	1	1	LOX;
YY1	1	1317	4	0.467707	0.895585	1	1	1	COL1A2;
ELK1	2	1986	8	0.617243	0.855199	1	1	1	C1QB; LAMC1;
CTCF	9	2605	36	2.10939	0.0182097	1	0.382405	0.993202	CCBE1; COL13A1; COL18A1; COL1A1; COL1A2; CSH1; CSTL1; CTGF; HSPG2;
FEV	3	526	12	3.48991	0.053452	1	0.653626	1	COL6A3; LAMC1; MATN2;
KLF7	7	4448	28	0.961157	0.625214	1	1	1	COL13A1; COL1A1; COL1A2; COL6A3; EFEMP2; HSPG2; LAMC1;
MAF	2	466	8	2.63053	0.176822	1	1	1	COL1A2; LAMC1;
NANOG	3	204	12	8.99823	0.00436447	0.91654	0.203305	0.528035	BMP1; COL13A1; THSD4;
NR5A1	2	1129	8	1.08578	0.561716	1	1	1	C1QA; COL18A1;
RFX1	1	2158	4	0.285437	0.978004	1	1	1	COL1A1;
RREB1	2	2136	8	0.573898	0.8835	1	1	1	BMP1; THSD4;
SF1	2	1129	8	1.08578	0.561716	1	1	1	C1QA; COL18A1;
SP1	11	7140	44	0.940438	0.683586	1	1	1	C1QA; COL18A1; COL1A1; COL1A2; CTGF; EFEMP2; HSPG2; LAMC1; LOX; MMP2; THSD4;
SP4	6	4345	24	0.843579	0.758616	1	1	1	COL13A1; COL1A1; COL1A2; CTGF; EFEMP2; HSPG2;
TCF3	4	2140	16	1.1428	0.473258	1	1	1	C1QA; COL1A2; EFEMP2; LOXL4;
OTX1	1	848	4	0.726377	0.760973	1	1	1	COL6A3;
PITX1	1	848	4	0.726377	0.760973	1	1	1	COL6A3;
E2F1	1	1188	4	0.518493	0.868511	1	1	1	COL1A1;
EGR1	5	3215	20	0.95038	0.630779	1	1	1	COL1A1; COL1A2; CSH1; FBLN5; MMP2;
NKX2-1	2	711	8	1.7241	0.32624	1	1	1	COL13A1; COL1A2;
HOXB4	3	718	12	2.55669	0.111033	1	0.832751	1	C1QA; COL1A2; LAMC1;
MEIS2	2	527	8	2.32605	0.213313	1	1	1	BMP1; COL1A2;
NR4A2	2	1042	8	1.17643	0.517117	1	1	1	CCBE1; COL3A1;
PPARG	4	2016	16	1.21309	0.425229	1	1	1	COL13A1; HSPG2; LOX; MFAP5;
HSF1	1	806	4	0.764228	0.742911	1	1	1	FBLN5;
ETV7	1	1049	4	0.587197	0.831828	1	1	1	LAMC1;
TEAD1	4	422	16	5.79513	0.00460823	0.967728	0.203305	0.528035	CTGF; FBLN5; HSPG2; LAMC1;
TFAP2A	1	258	4	2.38741	0.347421	1	1	1	MATN2;
BSX	1	268	4	2.29833	0.358223	1	1	1	THSD4;
GSC	1	379	4	1.62522	0.467162	1	1	1	COL1A2;
HNF4A	7	3015	28	1.41798	0.210833	1	1	1	COL13A1; COL18A1; COL1A1; HSPG2; LAMC1; LOXL1; THSD4;
HOXA3	1	573	4	1.07498	0.616349	1	1	1	BMP1;
HOXB3	1	335	4	1.83868	0.426291	1	1	1	COL1A2;
HOXD8	1	811	4	0.759516	0.745128	1	1	1	COL1A2;
ONECUT1	1	564	4	1.09214	0.610421	1	1	1	COL1A2;
PAX7	1	467	4	1.31898	0.54068	1	1	1	CCBE1;
POU4F3	3	687	12	2.67205	0.10049	1	0.811651	1	CCBE1; COL1A2; THSD4;
PRRX2	3	597	12	3.07487	0.0725076	1	0.653626	1	BMP1; COL1A2; COL6A3;
VAX2	2	434	8	2.82448	0.158163	1	1	1	COL1A2; COL6A3;
VSX2	3	595	12	3.08521	0.0719329	1	0.653626	1	BMP1; CCBE1; COL1A2;
CACD	2	514	8	2.38488	0.205455	1	1	1	COL1A2; COL6A3;
HOXB13	2	526	8	2.33047	0.212708	1	1	1	CCBE1; COL1A2;
ZNF238	7	799	28	5.35066	0.000220813	0.0463708	0.0231854	0.0602183	BMP1; COL13A1; COL18A1; COL3A1; HSPG2; LAMC1; MMP2;
ZNF513	7	799	28	5.35066	0.000220813	0.0463708	0.0231854	0.0602183	BMP1; COL13A1; COL18A1; COL3A1; HSPG2; LAMC1; MMP2;
MYC	2	1086	8	1.12877	0.540014	1	1	1	COL18A1; COL1A2;
MYF5	6	1856	24	1.97486	0.0747001	1	0.653626	1	BMP1; C1QA; COL13A1; COL1A2; COL6A3; LOXL4;
FOXD1	1	334	4	1.84418	0.425329	1	1	1	COL13A1;
POU6F1	1	655	4	0.940406	0.666521	1	1	1	CCBE1;
ASCL2	2	1499	8	0.817774	0.719745	1	1	1	C1QA; C1QB;
ESRRA	2	917	8	1.33679	0.4485	1	1	1	COL3A1; MATN2;
GBX1	1	199	4	3.0952	0.280049	1	1	1	FBLN5;
GBX2	1	302	4	2.03959	0.39368	1	1	1	BMP1;
POU3F4	1	366	4	1.68295	0.455387	1	1	1	COL1A2;
TCF12	3	1099	12	1.67035	0.267494	1	1	1	COL13A1; HSPG2; THSD4;
ELF2	2	780	8	1.57158	0.368155	1	1	1	COL13A1; EFEMP2;
ESR1	5	696	20	4.39	0.00484059	1	0.203305	0.528035	COL1A1; HSPG2; LOX; LOXL4; THSD4;
FOS	4	1754	16	1.39429	0.322654	1	1	1	COL1A2; HSPG2; LAMC1; LOXL1;
FOSB	4	1754	16	1.39429	0.322654	1	1	1	COL1A2; HSPG2; LAMC1; LOXL1;
JUN	4	1754	16	1.39429	0.322654	1	1	1	COL1A2; HSPG2; LAMC1; LOXL1;
JUNB	4	1754	16	1.39429	0.322654	1	1	1	COL1A2; HSPG2; LAMC1; LOXL1;
JUND	4	1754	16	1.39429	0.322654	1	1	1	COL1A2; HSPG2; LAMC1; LOXL1;
NR6A1	1	769	4	0.800998	0.72592	1	1	1	LAMC1;
RAB40B	1	806	4	0.764228	0.742911	1	1	1	CCBE1;
RARA	1	806	4	0.764228	0.742911	1	1	1	CCBE1;
SPI1	2	814	8	1.50594	0.388507	1	1	1	C1QA; C1QB;
BARX2	1	296	4	2.08093	0.387563	1	1	1	COL1A2;
DBX2	1	408	4	1.50971	0.492556	1	1	1	COL1A2;
EN1	1	466	4	1.32181	0.539902	1	1	1	COL1A2;
HOXA5	2	916	8	1.33825	0.447931	1	1	1	BMP1; THSD4;
HOXA7	2	527	8	2.32605	0.213313	1	1	1	COL1A2; LAMC1;
HOXB7	2	388	8	3.15933	0.132145	1	0.925018	1	COL1A2; LAMC1;
HOXB8	1	225	4	2.73755	0.310523	1	1	1	COL1A2;
HOXC6	1	237	4	2.59894	0.324166	1	1	1	COL1A2;
ISX	1	265	4	2.32435	0.355001	1	1	1	BMP1;
LHX8	1	223	4	2.7621	0.308223	1	1	1	BMP1;
MNX1	1	311	4	1.98056	0.402747	1	1	1	COL1A2;
MSX1	1	234	4	2.63226	0.32078	1	1	1	COL1A2;
NKX1-1	1	146	4	4.21872	0.213875	1	1	1	COL1A2;
PAX6	1	557	4	1.10586	0.605749	1	1	1	COL1A2;
PBX1	1	741	4	0.831264	0.712351	1	1	1	COL1A2;
PRRX1	1	389	4	1.58344	0.476054	1	1	1	COL1A2;
SOX1	1	276	4	2.23171	0.366741	1	1	1	HSPG2;
TGIF1	2	1034	8	1.18553	0.51288	1	1	1	BMP1; LAMC1;
ESR2	2	464	8	2.64186	0.175645	1	1	1	LOX; LOXL4;
HENMT1	5	1144	20	2.67085	0.035471	1	0.572993	1	BMP1; C1QA; FBLN5; HSPG2; LOXL1;
INSM1	1	487	4	1.26481	0.555975	1	1	1	COL1A2;
NHLH1	5	1144	20	2.67085	0.035471	1	0.572993	1	BMP1; C1QA; FBLN5; HSPG2; LOXL1;
ZFP161	2	1137	8	1.07814	0.565679	1	1	1	LAMC1; MMP2;
NOBOX	1	621	4	0.991893	0.646534	1	1	1	LAMC1;
TFAP4	3	1280	12	1.43415	0.350838	1	1	1	COL1A1; FBLN5; LOXL4;
ATF3	1	800	4	0.769959	0.740226	1	1	1	COL6A3;
TAL1	3	1113	12	1.64934	0.273856	1	1	1	COL13A1; CSTL1; LOXL4;
HOXA9	1	729	4	0.844948	0.70634	1	1	1	COL1A2;
NFE2	1	518	4	1.18912	0.57872	1	1	1	LAMC1;
RUNX1	1	37	4	16.6435	0.058956	1	0.653626	1	THSD4;
LMO2	1	610	4	1.00978	0.639825	1	1	1	COL13A1;
FOXD3	1	361	4	1.70626	0.450792	1	1	1	COL13A1;
ISL2	2	515	8	2.38025	0.206059	1	1	1	COL1A2; COL3A1;
ZNF143	1	618	4	0.996708	0.644716	1	1	1	BMP1;
GFI1	3	552	12	3.32553	0.0601041	1	0.653626	1	COL1A2; HSPG2; THSD4;
HOXB9	1	537	4	1.14705	0.592103	1	1	1	COL1A2;
EOMES	1	291	4	2.11668	0.38242	1	1	1	COL1A2;
STRA13	1	574	4	1.07311	0.617003	1	1	1	LOX;
ZIC1	3	548	12	3.34981	0.0590558	1	0.653626	1	COL1A1; COL6A3; HSPG2;
DBX1	1	239	4	2.57719	0.326415	1	1	1	COL1A2;
FOXJ2	1	299	4	2.06005	0.390629	1	1	1	COL1A2;
ELF1	4	585	16	4.18045	0.014271	1	0.332989	0.864858	C1QA; COL6A3; FBLN5; THSD4;
ITGAL	2	178	8	6.88642	0.0340785	1	0.572993	1	CTGF; LOXL1;
ESX1	1	266	4	2.31561	0.356077	1	1	1	COL1A2;
TLX2	1	60	4	10.2645	0.0939067	1	0.788816	1	COL1A2;
CEBPD	1	113	4	5.45063	0.169764	1	1	1	FBLN5;
PATZ1	1	38	4	16.2056	0.0605021	1	0.653626	1	THSD4;

## Sheet: Clinical phenotype
Analysis: Clinical phenotype
Dataset name: OV
Number of genes in the dataset: 27
Number of genes in the dataset (which are available in Clinical phenotype database) :10
Number of genes in background: 1820
Is analysis quantitative: No
Clinical phenotype	No. of genes in the dataset	No. of genes in the background dataset	Percentage of genes	Fold enrichment	P-value (Hypergeometric test)	Corrected p-values			genes mapped (from input data set)
						Bonferroni method	BH method	Q-value (Storey-Tibshirani method)
Abdomen	5	621	50	1.46683	0.228999	1	1	1	CCBE1; COL1A1; COL3A1; FBLN5; HSPG2;
Abnormal fibrillar extracellular material in anterior segment tissues	1	1	10	181.819	0.00549451	1	0.510296	1	LOXL1;
Abnormal gait	1	9	10	20.3815	0.0484819	1	1	1	MMP2;
Abnormal lens suspensory ligament	1	1	10	181.819	0.00549451	1	0.510296	1	LOXL1;
Absence of collagen VI immunostaining	1	3	10	61.0091	0.0164021	1	1	1	COL6A3;
Absent calvarial mineralization	2	2	20	181.819	2.71856e-05	0.60091	0.0113379	0.0767962	COL1A1; COL1A2;
Absent-mild skin hyperextensibility	1	1	10	181.819	0.00549451	1	0.510296	1	COL3A1;
Absent pro alpha 2(I) chain synthesis (fibroblasts)	1	1	10	181.819	0.00549451	1	0.510296	1	COL1A2;
Acrogeria (skin over hands and feet are thin and finely wrinkled)	1	1	10	181.819	0.00549451	1	0.510296	1	COL3A1;
Acroosteolysis	1	6	10	30.5553	0.0325616	1	1	1	COL3A1;
Adult height 92-108 cm	2	2	20	181.819	2.71856e-05	0.60091	0.0113379	0.0767962	COL1A1; COL1A2;
Alopecia at the occipital defect	1	1	10	181.819	0.00549451	1	0.510296	1	COL18A1;
Alopecia of scalp	1	2	10	91.3619	0.0109618	1	0.887546	1	COL3A1;
Amniotic Fluid	1	68	10	2.70015	0.317333	1	1	1	FBLN5;
Anesthesia complications include difficult intubation secondary to microstomia and risk of malignant hyperthermia	1	1	10	181.819	0.00549451	1	0.510296	1	HSPG2;
Anisospondyly	1	2	10	91.3619	0.0109618	1	0.887546	1	HSPG2;
Anterior bowing of long bones	1	1	10	181.819	0.00549451	1	0.510296	1	HSPG2;
Aortic insufficiency	1	4	10	45.7949	0.0218154	1	1	1	COL1A2;
Aortic root dilatation	1	6	10	30.5553	0.0325616	1	1	1	COL1A1;
Approximately half of patients need ambulatory support after the fifth decade	1	3	10	61.0091	0.0164021	1	1	1	COL6A3;
Ascending aortic aneurysm	1	3	10	61.0091	0.0164021	1	1	1	FBLN5;
A subset of patients have heterozygous mutations consistent with a dominant-negative effect	1	3	10	61.0091	0.0164021	1	1	1	COL6A3;
Asymmetric pupil sizes	1	1	10	181.819	0.00549451	1	0.510296	1	LOXL1;
Asymmetry of intraocular pressure	1	1	10	181.819	0.00549451	1	0.510296	1	LOXL1;
Atrial septal defect	1	47	10	3.90635	0.230714	1	1	1	CCBE1;
Atrophic scars	2	2	20	181.819	2.71856e-05	0.60091	0.0113379	0.0767962	COL1A1; COL1A2;
Atrophic skin over ears	1	1	10	181.819	0.00549451	1	0.510296	1	COL3A1;
Atypical cornea guttata	1	1	10	181.819	0.00549451	1	0.510296	1	LOXL1;
Autosomal dominant	5	747	50	1.21941	0.393077	1	1	1	COL1A1; COL1A2; COL3A1; COL6A3; LOXL1;
Autosomal recessive	7	924	70	1.37937	0.18411	1	1	1	CCBE1; COL18A1; COL1A2; COL6A3; FBLN5; HSPG2; MMP2;
Autosomal recessive inheritance has been reported in 1 family (as of April 2011)	1	1	10	181.819	0.00549451	1	0.510296	1	COL3A1;
Band keratopathy	1	4	10	45.7949	0.0218154	1	1	1	COL18A1;
Basilar impression	2	2	20	181.819	2.71856e-05	0.60091	0.0113379	0.0767962	COL1A1; COL1A2;
Beaded ribs	2	3	20	121.414	8.13174e-05	1	0.0299573	0.202913	COL1A1; COL1A2;
Beaked nose	2	14	20	26.0854	0.00238817	1	0.510296	1	COL1A1; COL1A2;
Behavioral Psychiatric Manifestations	1	200	10	0.918141	0.688753	1	1	1	CCBE1;
Bethlem myopathy (	1	3	10	61.0091	0.0164021	1	1	1	COL6A3;
BETHLEM MYOPATHY	1	3	10	61.0091	0.0164021	1	1	1	COL6A3;
Biconcave flattened vertebrae	2	2	20	181.819	2.71856e-05	0.60091	0.0113379	0.0767962	COL1A1; COL1A2;
Bilateral single palmar creases	1	1	10	181.819	0.00549451	1	0.510296	1	CCBE1;
Bladder	2	90	20	4.06018	0.0840481	1	1	1	COL3A1; FBLN5;
Bladder diverticula	1	4	10	45.7949	0.0218154	1	1	1	FBLN5;
Bladder prolapse	1	1	10	181.819	0.00549451	1	0.510296	1	COL3A1;
Blepharophimosis	1	16	10	11.4702	0.084716	1	1	1	HSPG2;
Blue sclerae	2	10	20	36.5091	0.00119493	1	0.296772	1	COL1A1; COL1A2;
Blue sclerae at birth becoming normal with age	2	2	20	181.819	2.71856e-05	0.60091	0.0113379	0.0767962	COL1A1; COL1A2;
Bowed limbs due to multiple fractures	2	2	20	181.819	2.71856e-05	0.60091	0.0113379	0.0767962	COL1A1; COL1A2;
Bowel diverticula	1	3	10	61.0091	0.0164021	1	1	1	COL1A1;
Bowing of limbs due to multiple fractures	2	3	20	121.414	8.13174e-05	1	0.0299573	0.202913	COL1A1; COL1A2;
Breech presentation	2	7	20	52.1336	0.000562571	1	0.151647	1	COL1A1; COL1A2;
Broad crumpled long bones	2	2	20	181.819	2.71856e-05	0.60091	0.0113379	0.0767962	COL1A1; COL1A2;
Broad forehead	1	19	10	9.66004	0.099861	1	1	1	CCBE1;
CAFFEY DISEASE	1	1	10	181.819	0.00549451	1	0.510296	1	COL1A1;
Calcaneal protrusion	1	3	10	61.0091	0.0164021	1	1	1	COL6A3;
Calcaneovalgus	1	3	10	61.0091	0.0164021	1	1	1	COL1A2;
Camptodactyly	1	36	10	5.09962	0.181503	1	1	1	CCBE1;
Cardiovascular	6	446	60	2.45002	0.0175939	1	1	1	CCBE1; COL1A1; COL1A2; COL3A1; COL6A3; FBLN5;
Carpal osteolysis	1	1	10	181.819	0.00549451	1	0.510296	1	MMP2;
Cataract	1	36	10	5.09962	0.181503	1	1	1	HSPG2;
Cataract, nuclear	1	3	10	61.0091	0.0164021	1	1	1	LOXL1;
Central Nervous System	6	887	60	1.23193	0.345867	1	1	1	CCBE1; COL18A1; COL1A1; COL1A2; COL6A3; HSPG2;
Cerebellar ataxia, adult-onset (in 1 family)	1	1	10	181.819	0.00549451	1	0.510296	1	COL18A1;
Cerebellar atrophy (in 1 family)	1	1	10	181.819	0.00549451	1	0.510296	1	COL18A1;
Cerebral atrophy (in 1 family)	1	1	10	181.819	0.00549451	1	0.510296	1	COL18A1;
Chest	5	243	50	3.74846	0.0058059	1	0.53696	1	CCBE1; COL1A1; COL1A2; FBLN5; HSPG2;
Chondroosseous morphology notable for short, irregular chondrocyte columns, large, unfused calcospherites, perichondral bone overgrowth and patchy, mucoid degeneration of resting cartilage	1	1	10	181.819	0.00549451	1	0.510296	1	HSPG2;
Cigarette-paper scars	2	4	20	91.1363	0.000162158	1	0.0519469	0.351857	COL1A1; COL3A1;
Clubfoot	1	13	10	14.1151	0.069342	1	1	1	COL3A1;
Codfish vertebrae	2	2	20	181.819	2.71856e-05	0.60091	0.0113379	0.0767962	COL1A1; COL1A2;
Cognitive decline (in some patients)	1	1	10	181.819	0.00549451	1	0.510296	1	COL18A1;
Congenital bilateral hip dislocation	2	2	20	181.819	2.71856e-05	0.60091	0.0113379	0.0767962	COL1A1; COL1A2;
Congenital cataract	1	3	10	61.0091	0.0164021	1	1	1	COL18A1;
Congenital fractures	1	1	10	181.819	0.00549451	1	0.510296	1	FBLN5;
Congenital hip dislocation	1	13	10	14.1151	0.069342	1	1	1	HSPG2;
Congestive heart failure	2	25	20	14.6124	0.00762255	1	0.699124	1	COL1A1; COL1A2;
Contractures	1	18	10	10.1964	0.0948379	1	1	1	COL6A3;
Contractures most severe by midadolescence	1	1	10	181.819	0.00549451	1	0.510296	1	HSPG2;
Contractures of the ankles	1	3	10	61.0091	0.0164021	1	1	1	COL6A3;
Contractures of the elbows	1	5	10	36.6542	0.0272019	1	1	1	COL6A3;
Coronal cleft vertebrae	1	2	10	91.3619	0.0109618	1	0.887546	1	HSPG2;
Coronal craniosynostosis	1	1	10	181.819	0.00549451	1	0.510296	1	CCBE1;
Coxa valga	1	22	10	8.34336	0.11478	1	1	1	HSPG2;
Coxa vara	1	16	10	11.4702	0.084716	1	1	1	HSPG2;
Cryptorchidism	2	101	20	3.61802	0.102603	1	1	1	CCBE1; HSPG2;
Cutaneous syndactyly (fingers 2,3,4,5)	1	1	10	181.819	0.00549451	1	0.510296	1	CCBE1;
Cutis laxa	1	6	10	30.5553	0.0325616	1	1	1	FBLN5;
Death usually occurs before 5th decade	1	1	10	181.819	0.00549451	1	0.510296	1	COL3A1;
Decreased fetal movements may occur	1	3	10	61.0091	0.0164021	1	1	1	COL6A3;
Decreased or absent reflexes due to muscle weakness	1	3	10	61.0091	0.0164021	1	1	1	COL6A3;
Delayed ambulation	1	3	10	61.0091	0.0164021	1	1	1	COL6A3;
Delayed bone age	2	31	20	11.7851	0.0116083	1	0.93646	1	CCBE1; HSPG2;
Delayed eruption	1	6	10	30.5553	0.0325616	1	1	1	CCBE1;
Delayed gross motor development	2	3	20	121.414	8.13174e-05	1	0.0299573	0.202913	COL1A1; COL1A2;
Delayed motor milestones	1	10	10	18.3454	0.053736	1	1	1	COL6A3;
Delayed wound healing	1	2	10	91.3619	0.0109618	1	0.887546	1	COL1A2;
Delivery	3	43	30	12.7244	0.00131425	1	0.319233	1	COL1A1; COL1A2; COL3A1;
Dentinogenesis imperfecta	2	4	20	91.1363	0.000162158	1	0.0519469	0.351857	COL1A1; COL1A2;
Dentinogenesis imperfecta (both primary and secondary teeth)	2	2	20	181.819	2.71856e-05	0.60091	0.0113379	0.0767962	COL1A1; COL1A2;
Dentinogenesis imperfecta (rare)	1	1	10	181.819	0.00549451	1	0.510296	1	COL1A1;
Diaphragm	1	20	10	9.17728	0.104859	1	1	1	FBLN5;
Diaphragmatic hernia	1	10	10	18.3454	0.053736	1	1	1	FBLN5;
Distal joint laxity	1	3	10	61.0091	0.0164021	1	1	1	COL6A3;
Duplicated ureter	1	1	10	181.819	0.00549451	1	0.510296	1	CCBE1;
Dyssegmental dysplasia	1	1	10	181.819	0.00549451	1	0.510296	1	HSPG2;
Early loss of teeth	1	1	10	181.819	0.00549451	1	0.510296	1	COL3A1;
Ears	6	442	60	2.47219	0.0168193	1	1	1	CCBE1; COL1A1; COL1A2; COL3A1; COL6A3; HSPG2;
Easy bruisability	3	17	30	32.1738	7.81128e-05	1	0.0299573	0.202913	COL1A1; COL1A2; COL3A1;
Ectopia lentis	1	10	10	18.3454	0.053736	1	1	1	COL1A1;
Ectopic kidney	1	1	10	181.819	0.00549451	1	0.510296	1	CCBE1;
EHLERS-DANLOS SYNDROME, AUTOSOMAL RECESSIVE, CARDIAC VALVULAR FORM	1	1	10	181.819	0.00549451	1	0.510296	1	COL1A2;
EHLERS-DANLOS SYNDROME, TYPE I	1	3	10	61.0091	0.0164021	1	1	1	COL1A1;
EHLERS-DANLOS SYNDROME, TYPE III	1	2	10	91.3619	0.0109618	1	0.887546	1	COL3A1;
EHLERS-DANLOS SYNDROME, TYPE IV, AUTOSOMAL DOMINANT	1	1	10	181.819	0.00549451	1	0.510296	1	COL3A1;
EHLERS-DANLOS SYNDROME, TYPE VII, AUTOSOMAL DOMINANT	2	2	20	181.819	2.71856e-05	0.60091	0.0113379	0.0767962	COL1A1; COL1A2;
Elbow, knee, shoulder contractures	1	1	10	181.819	0.00549451	1	0.510296	1	HSPG2;
Elevated antinuclear antibody (ANA) (speckled pattern)	1	1	10	181.819	0.00549451	1	0.510296	1	MMP2;
Elevated IL1-beta	1	1	10	181.819	0.00549451	1	0.510296	1	MMP2;
Elevated IL6	1	1	10	181.819	0.00549451	1	0.510296	1	MMP2;
EMG - repetitive muscle discharges	1	1	10	181.819	0.00549451	1	0.510296	1	HSPG2;
Emphysema	1	5	10	36.6542	0.0272019	1	1	1	FBLN5;
Endocrine Features	1	155	10	1.18468	0.590338	1	1	1	CCBE1;
Epicanthal folds	2	61	20	5.99011	0.0418252	1	1	1	CCBE1; COL1A1;
Erysipelas	1	1	10	181.819	0.00549451	1	0.510296	1	CCBE1;
Evidence of in utero fracture	2	2	20	181.819	2.71856e-05	0.60091	0.0113379	0.0767962	COL1A1; COL1A2;
Excessive skin folds	1	3	10	61.0091	0.0164021	1	1	1	FBLN5;
Extensor muscle weakness more severe than flexor muscle weakness	1	3	10	61.0091	0.0164021	1	1	1	COL6A3;
External Features	4	180	40	4.0503	0.012059	1	0.965769	1	COL1A1; COL3A1; FBLN5; HSPG2;
External Genitalia (Female)	1	50	10	3.67201	0.243665	1	1	1	FBLN5;
External Genitalia (Male)	3	151	30	3.6241	0.0435204	1	1	1	COL1A2; FBLN5; HSPG2;
Eyes	7	826	70	1.54302	0.105896	1	1	1	CCBE1; COL18A1; COL1A1; COL1A2; COL3A1; HSPG2; LOXL1;
Face	7	433	70	2.94347	0.0025079	1	0.510296	1	CCBE1; COL1A1; COL1A2; COL3A1; COL6A3; FBLN5; HSPG2;
Facial weakness, mild	1	3	10	61.0091	0.0164021	1	1	1	COL6A3;
Failure to thrive	1	202	10	0.909051	0.692585	1	1	1	COL6A3;
Feet	7	345	70	3.69425	0.000589496	1	0.156991	1	CCBE1; COL1A1; COL1A2; COL3A1; COL6A3; HSPG2; MMP2;
Femoral bowing present at birth, straightening with time	2	2	20	181.819	2.71856e-05	0.60091	0.0113379	0.0767962	COL1A1; COL1A2;
Finger contractures	2	6	20	60.8081	0.000403019	1	0.111354	0.754246	HSPG2; MMP2;
Flat, broad nasal bridge	1	4	10	45.7949	0.0218154	1	1	1	CCBE1;
Flat face	2	20	20	18.2637	0.00489911	1	0.510296	1	CCBE1; HSPG2;
Flattened acetabulae and iliac wings	2	2	20	181.819	2.71856e-05	0.60091	0.0113379	0.0767962	COL1A1; COL1A2;
Flattened femoral epiphyses	1	2	10	91.3619	0.0109618	1	0.887546	1	HSPG2;
Flexion contracture (hip)	1	1	10	181.819	0.00549451	1	0.510296	1	MMP2;
Flexion contractures (elbows and knees)	1	1	10	181.819	0.00549451	1	0.510296	1	MMP2;
Focal parietal pachygyria	1	1	10	181.819	0.00549451	1	0.510296	1	CCBE1;
Follicular hyperkeratosis	1	5	10	36.6542	0.0272019	1	1	1	COL6A3;
Fracture frequency constant through childhood, decreases after puberty	1	1	10	181.819	0.00549451	1	0.510296	1	COL1A1;
Fracture frequency increases after menopause and in men ages 60-80	1	1	10	181.819	0.00549451	1	0.510296	1	COL1A1;
Fractures	2	8	20	45.625	0.000747894	1	0.192226	1	COL1A1; COL1A2;
Fractures can occur in utero, during labor and delivery, or in newborn period	2	2	20	181.819	2.71856e-05	0.60091	0.0113379	0.0767962	COL1A1; COL1A2;
Fractures decrease after puberty but increase after menopause	2	2	20	181.819	2.71856e-05	0.60091	0.0113379	0.0767962	COL1A1; COL1A2;
Fractures occur in first few months, then decrease in frequency and then occur with ambulation	2	2	20	181.819	2.71856e-05	0.60091	0.0113379	0.0767962	COL1A1; COL1A2;
Fractures often heal without deformity	1	1	10	181.819	0.00549451	1	0.510296	1	COL1A1;
Fragile skin	2	4	20	91.1363	0.000162158	1	0.0519469	0.351857	COL1A1; COL3A1;
Fragmentation of femoral epiphyses	1	1	10	181.819	0.00549451	1	0.510296	1	HSPG2;
Frontal bossing	2	58	20	6.29989	0.0381148	1	1	1	COL1A1; COL1A2;
Full cheeks	1	8	10	22.926	0.0432015	1	1	1	HSPG2;
Fusiform finger swelling	1	1	10	181.819	0.00549451	1	0.510296	1	MMP2;
Gastrointestinal	3	425	30	1.28768	0.424541	1	1	1	CCBE1; COL1A1; COL3A1;
Generalized hirsutism	1	2	10	91.3619	0.0109618	1	0.887546	1	HSPG2;
Generalized muscle atrophy	1	6	10	30.5553	0.0325616	1	1	1	COL6A3;
Genetic heterogeneity	1	142	10	1.29313	0.557112	1	1	1	FBLN5;
Genitourinary	5	478	50	1.90564	0.0931733	1	1	1	CCBE1; COL1A2; COL3A1; FBLN5; HSPG2;
Genu recurvatum	1	4	10	45.7949	0.0218154	1	1	1	COL1A2;
Gingival hypertrophy	1	4	10	45.7949	0.0218154	1	1	1	CCBE1;
Glaucoma	1	35	10	5.24528	0.176892	1	1	1	CCBE1;
Gonadal and somatic mosaicism reported in parent	2	2	20	181.819	2.71856e-05	0.60091	0.0113379	0.0767962	COL1A1; COL1A2;
Growth	6	609	60	1.79428	0.0773172	1	1	1	CCBE1; COL1A1; COL1A2; COL3A1; COL6A3; HSPG2;
Growth retardation, mild	1	1	10	181.819	0.00549451	1	0.510296	1	CCBE1;
Hair	4	240	40	3.03777	0.0324111	1	1	1	CCBE1; COL18A1; COL3A1; HSPG2;
Hands	5	349	50	2.60999	0.0272851	1	1	1	CCBE1; COL3A1; COL6A3; HSPG2; MMP2;
Head	1	345	10	0.532267	0.87847	1	1	1	HSPG2;
Head and Neck	9	954	90	1.71716	0.015561	1	1	1	CCBE1; COL18A1; COL1A1; COL1A2; COL3A1; COL6A3; FBLN5; HSPG2; LOXL1;
Hearing loss	2	41	20	8.9114	0.0198772	1	1	1	COL1A1; COL1A2;
Hearing loss, conductive	1	14	10	13.1076	0.0744923	1	1	1	CCBE1;
Hearing loss, progressive conductive and/or sensorineural, during adulthood	1	1	10	181.819	0.00549451	1	0.510296	1	COL1A1;
Hearing loss, sensorineural	1	38	10	4.83129	0.190656	1	1	1	CCBE1;
Heart	6	351	60	3.11311	0.00514395	1	0.510296	1	CCBE1; COL1A1; COL1A2; COL3A1; COL6A3; FBLN5;
Height	4	290	40	2.51403	0.0600466	1	1	1	COL1A1; COL1A2; COL3A1; HSPG2;
Height often shorter than unaffected family members	1	1	10	181.819	0.00549451	1	0.510296	1	COL1A1;
Hemoptysis	1	1	10	181.819	0.00549451	1	0.510296	1	COL3A1;
HENNEKAM LYMPHANGIECTASIA-LYMPHEDEMA SYNDROME	1	1	10	181.819	0.00549451	1	0.510296	1	CCBE1;
High-arched palate	1	86	10	2.13507	0.384479	1	1	1	COL6A3;
High myopia	1	7	10	26.1965	0.0378948	1	1	1	COL18A1;
Hip contracture	1	1	10	181.819	0.00549451	1	0.510296	1	HSPG2;
Hip dislocation	1	28	10	6.55614	0.143953	1	1	1	COL6A3;
Hips usually flexed and abducted (frog-leg position)	2	2	20	181.819	2.71856e-05	0.60091	0.0113379	0.0767962	COL1A1; COL1A2;
Hirsutism	1	22	10	8.34336	0.11478	1	1	1	CCBE1;
Horizontal clavicles	1	1	10	181.819	0.00549451	1	0.510296	1	CCBE1;
Horseshoe kidney	1	13	10	14.1151	0.069342	1	1	1	CCBE1;
Hot, tender swelling of involved bones (e.g., mandible, ribs)	1	1	10	181.819	0.00549451	1	0.510296	1	COL1A1;
Hydronephrosis	1	38	10	4.83129	0.190656	1	1	1	CCBE1;
Hyperactivity	1	36	10	5.09962	0.181503	1	1	1	CCBE1;
Hyperextensible skin	3	8	30	68.3241	6.60292e-06	0.145951	0.0113379	0.0767962	COL1A1; COL1A2; COL3A1;
Hyperhidrosis	1	8	10	22.926	0.0432015	1	1	1	COL6A3;
Hypermobile	1	3	10	61.0091	0.0164021	1	1	1	COL1A1;
Hypermobility of distal interphalangeal joints	1	1	10	181.819	0.00549451	1	0.510296	1	COL3A1;
Hyperpigmented erythematous lesions	1	1	10	181.819	0.00549451	1	0.510296	1	MMP2;
Hypertelorism	1	121	10	1.51754	0.49829	1	1	1	CCBE1;
Hypoalbuminemia	1	10	10	18.3454	0.053736	1	1	1	CCBE1;
Hypoglobulinemia	1	1	10	181.819	0.00549451	1	0.510296	1	CCBE1;
Hypoplastic iliac wings	1	7	10	26.1965	0.0378948	1	1	1	CCBE1;
Hyporeflexia	1	75	10	2.44817	0.344191	1	1	1	HSPG2;
Hypotonia	2	233	20	1.56842	0.372924	1	1	1	COL1A1; COL1A2;
Hypotonia in infancy	1	3	10	61.0091	0.0164021	1	1	1	COL1A1;
Hypotonia, in neonatal onset	1	3	10	61.0091	0.0164021	1	1	1	COL6A3;
Hypotonia, neonatal	1	19	10	9.66004	0.099861	1	1	1	COL6A3;
Identified by x-ray in the fetus in utero	1	1	10	181.819	0.00549451	1	0.510296	1	COL1A1;
Immunology	1	148	10	1.24071	0.572737	1	1	1	CCBE1;
Increased endo- and perimysial connective tissue	1	3	10	61.0091	0.0164021	1	1	1	COL6A3;
Increased laxity of ankles	1	3	10	61.0091	0.0164021	1	1	1	COL6A3;
Increased laxity of fingers	1	3	10	61.0091	0.0164021	1	1	1	COL6A3;
Increased laxity of wrists	1	3	10	61.0091	0.0164021	1	1	1	COL6A3;
Increased vascularization, reduced collagen bundle size	1	1	10	181.819	0.00549451	1	0.510296	1	FBLN5;
Inguinal hernia	5	44	50	20.6979	1.51083e-06	0.0333953	0.0113379	0.0767962	COL1A1; COL1A2; COL3A1; FBLN5; HSPG2;
Internal Genitalia (Female)	1	96	10	1.91269	0.419157	1	1	1	COL3A1;
Internal Genitalia (Male)	2	148	20	2.46913	0.192492	1	1	1	CCBE1; HSPG2;
Interphalangeal joint erosions	1	1	10	181.819	0.00549451	1	0.510296	1	MMP2;
Intestinal lymphangiectasia	1	1	10	181.819	0.00549451	1	0.510296	1	CCBE1;
Intracranial aneurysm	1	2	10	91.3619	0.0109618	1	0.887546	1	COL3A1;
Iris hypoperfusion resulting from degenerated stromal vessels	1	1	10	181.819	0.00549451	1	0.510296	1	LOXL1;
Iris rigidity	1	1	10	181.819	0.00549451	1	0.510296	1	LOXL1;
Irregular white dots at the vitreoretinal interface	1	1	10	181.819	0.00549451	1	0.510296	1	COL18A1;
Joint dislocation (hip, shoulder, elbow, knee, or clavicle)	1	3	10	61.0091	0.0164021	1	1	1	COL1A1;
Joint hypermobility	1	11	10	16.6791	0.0589639	1	1	1	COL1A1;
Joint hypermobility (large and small joints)	1	2	10	91.3619	0.0109618	1	0.887546	1	COL3A1;
Joint laxity	2	36	20	10.1488	0.0154978	1	1	1	COL1A2; FBLN5;
Joint laxity decreases with age	1	2	10	91.3619	0.0109618	1	0.887546	1	COL3A1;
Joint laxity, severe	2	2	20	181.819	2.71856e-05	0.60091	0.0113379	0.0767962	COL1A1; COL1A2;
Keratoconus	1	8	10	22.926	0.0432015	1	1	1	COL3A1;
Kidneys	1	276	10	0.665329	0.807765	1	1	1	CCBE1;
Kyphoscoliosis	1	34	10	5.39951	0.172257	1	1	1	HSPG2;
Kyphosis	4	56	40	13.0172	0.000147327	1	0.0516907	0.350121	COL1A1; COL1A2; COL6A3; HSPG2;
Lab	1	266	10	0.69034	0.794907	1	1	1	COL1A1;
Laboratory Abnormalities	5	712	50	1.27936	0.344692	1	1	1	CCBE1; COL1A2; COL3A1; COL6A3; MMP2;
Large anterior fontanelle	2	8	20	45.625	0.000747894	1	0.192226	1	COL1A1; COL1A2;
Large fontanelles	2	13	20	28.0904	0.00205303	1	0.467836	1	COL1A1; COL1A2;
Lens pseudoexfoliation	1	1	10	181.819	0.00549451	1	0.510296	1	LOXL1;
Lens subluxation	1	1	10	181.819	0.00549451	1	0.510296	1	LOXL1;
Limbs	5	339	50	2.68698	0.0242068	1	1	1	COL1A1; COL1A2; COL6A3; HSPG2; MMP2;
Lobeless ears	1	2	10	91.3619	0.0109618	1	0.887546	1	COL3A1;
Long bone deformity evident at birth or in the first 2 years of life	2	2	20	181.819	2.71856e-05	0.60091	0.0113379	0.0767962	COL1A1; COL1A2;
Long eyelashes in irregular rows	1	1	10	181.819	0.00549451	1	0.510296	1	HSPG2;
Long finger flexion contractures of the last four fingers	1	3	10	61.0091	0.0164021	1	1	1	COL6A3;
Long, thin limbs	1	3	10	61.0091	0.0164021	1	1	1	COL6A3;
Loose redundant skin	1	3	10	61.0091	0.0164021	1	1	1	FBLN5;
Lop ears	1	6	10	30.5553	0.0325616	1	1	1	COL1A1;
Low birth weight	2	25	20	14.6124	0.00762255	1	0.699124	1	COL1A1; COL1A2;
Low hairline	1	3	10	61.0091	0.0164021	1	1	1	HSPG2;
Low-set ears	2	97	20	3.7672	0.095718	1	1	1	CCBE1; HSPG2;
Low weight due to poor feeding	1	3	10	61.0091	0.0164021	1	1	1	COL6A3;
Lumbar lordosis	1	11	10	16.6791	0.0589639	1	1	1	HSPG2;
Lung	6	171	60	6.38988	9.64089e-05	1	0.0349348	0.236627	CCBE1; COL1A1; COL1A2; COL3A1; FBLN5; HSPG2;
Lymphedema (lower extremities)	1	1	10	181.819	0.00549451	1	0.510296	1	CCBE1;
Lymphedematous facies	1	1	10	181.819	0.00549451	1	0.510296	1	CCBE1;
Macular hypoplasia	1	2	10	91.3619	0.0109618	1	0.887546	1	COL18A1;
Melanin dispersion in iris	1	1	10	181.819	0.00549451	1	0.510296	1	LOXL1;
Mental retardation (25%)	1	2	10	91.3619	0.0109618	1	0.887546	1	HSPG2;
Mental retardation (sometimes)	1	1	10	181.819	0.00549451	1	0.510296	1	CCBE1;
Microcornea	1	18	10	10.1964	0.0948379	1	1	1	HSPG2;
Micrognathia	3	121	30	4.52257	0.0243683	1	1	1	COL1A1; COL1A2; HSPG2;
Microstomia	1	12	10	15.2904	0.0641659	1	1	1	CCBE1;
Midface hypoplasia	2	38	20	9.61475	0.0171921	1	1	1	COL1A1; COL1A2;
Midline occipital bone defect	1	1	10	181.819	0.00549451	1	0.510296	1	COL18A1;
Mild congenital leg curvature	1	1	10	181.819	0.00549451	1	0.510296	1	COL1A1;
Mild joint hypermobility	1	1	10	181.819	0.00549451	1	0.510296	1	COL1A1;
Mild-moderate skeletal deformity	2	2	20	181.819	2.71856e-05	0.60091	0.0113379	0.0767962	COL1A1; COL1A2;
Mild osteopenia	1	2	10	91.3619	0.0109618	1	0.887546	1	COL1A1;
Misc	1	219	10	0.838489	0.723481	1	1	1	COL1A1;
Miscellaneous	9	1228	90	1.33402	0.113163	1	1	1	COL18A1; COL1A1; COL1A2; COL3A1; COL6A3; FBLN5; HSPG2; LOXL1; MMP2;
Mitral regurgitation	1	3	10	61.0091	0.0164021	1	1	1	COL1A2;
Mitral valve insufficiency	1	3	10	61.0091	0.0164021	1	1	1	COL1A2;
Mitral valve prolapse	3	20	30	27.3501	0.000129818	1	0.0462821	0.313487	COL1A1; COL1A2; COL3A1;
Molluscoid pseudotumors	2	5	20	72.9454	0.00026947	1	0.0804914	0.5452	COL1A1; COL3A1;
Moth-eaten' pattern of peripupillary atrophy	1	1	10	181.819	0.00549451	1	0.510296	1	LOXL1;
Mouth	5	417	50	2.18439	0.0555805	1	1	1	CCBE1; COL1A1; COL3A1; COL6A3; HSPG2;
Movement	1	29	10	6.33014	0.14873	1	1	1	COL6A3;
Multiple fractures present at birth	2	2	20	181.819	2.71856e-05	0.60091	0.0113379	0.0767962	COL1A1; COL1A2;
Muscle atrophy, mild, more proximal than distal	1	3	10	61.0091	0.0164021	1	1	1	COL6A3;
Muscle biopsy shows increased variation in fiber size	1	4	10	45.7949	0.0218154	1	1	1	COL6A3;
Muscle biopsy shows merosin (	1	3	10	61.0091	0.0164021	1	1	1	COL6A3;
Muscle biopsy shows nonspecific myopathic changes	1	4	10	45.7949	0.0218154	1	1	1	COL6A3;
Muscle biopsy shows type 1 fiber predominance	1	3	10	61.0091	0.0164021	1	1	1	COL6A3;
Muscle fiber necrosis	1	4	10	45.7949	0.0218154	1	1	1	COL6A3;
Muscle fiber regeneration	1	3	10	61.0091	0.0164021	1	1	1	COL6A3;
Muscle, Soft Tissue	4	341	40	2.13805	0.0991059	1	1	1	CCBE1; COL1A2; COL6A3; HSPG2;
Muscle tears	1	1	10	181.819	0.00549451	1	0.510296	1	COL1A2;
Muscle wasting	1	7	10	26.1965	0.0378948	1	1	1	HSPG2;
Muscle weakness	1	62	10	2.96142	0.293528	1	1	1	HSPG2;
Muscle weakness, limb-girdle	1	3	10	61.0091	0.0164021	1	1	1	COL6A3;
Muscle weakness, proximal greater than distal	1	3	10	61.0091	0.0164021	1	1	1	COL6A3;
Muscular hypertrophy	1	2	10	91.3619	0.0109618	1	0.887546	1	HSPG2;
Myopia	2	47	20	7.77402	0.0257455	1	1	1	COL1A1; HSPG2;
Myotonia	1	3	10	61.0091	0.0164021	1	1	1	HSPG2;
Narrow maxilla	1	3	10	61.0091	0.0164021	1	1	1	COL1A1;
Narrow palate	1	13	10	14.1151	0.069342	1	1	1	CCBE1;
Narrow palpebral fissures	1	7	10	26.1965	0.0378948	1	1	1	HSPG2;
Neck	2	130	20	2.81099	0.156435	1	1	1	COL6A3; HSPG2;
Neck weakness	1	3	10	61.0091	0.0164021	1	1	1	COL6A3;
Neonatal lethal	1	1	10	181.819	0.00549451	1	0.510296	1	HSPG2;
Neurologic	6	930	60	1.17497	0.403998	1	1	1	CCBE1; COL18A1; COL1A1; COL1A2; COL6A3; HSPG2;
No cardiac involvement	1	3	10	61.0091	0.0164021	1	1	1	COL6A3;
Nocturnal hypoventilation	1	6	10	30.5553	0.0325616	1	1	1	COL6A3;
Nonimmune hydrops	2	2	20	181.819	2.71856e-05	0.60091	0.0113379	0.0767962	COL1A1; COL1A2;
Normal face at birth	1	1	10	181.819	0.00549451	1	0.510296	1	HSPG2;
Normal-greyish sclerae	2	2	20	181.819	2.71856e-05	0.60091	0.0113379	0.0767962	COL1A1; COL1A2;
Normal intelligence	1	45	10	4.07992	0.22197	1	1	1	COL6A3;
Normal or increased serum creatine kinase	1	3	10	61.0091	0.0164021	1	1	1	COL6A3;
Normal teeth (in most patients)	1	1	10	181.819	0.00549451	1	0.510296	1	COL1A1;
Normal to mildly increased serum creatine kinase	1	4	10	45.7949	0.0218154	1	1	1	COL6A3;
Normal to near normal stature	1	1	10	181.819	0.00549451	1	0.510296	1	COL1A1;
Normal wound healing	1	5	10	36.6542	0.0272019	1	1	1	FBLN5;
No scarring	1	2	10	91.3619	0.0109618	1	0.887546	1	COL3A1;
Nose	5	314	50	2.90091	0.017584	1	1	1	CCBE1; COL1A1; COL1A2; COL3A1; HSPG2;
No skin hyperelasticity	1	2	10	91.3619	0.0109618	1	0.887546	1	FBLN5;
Numerous multiple fractures present at birth	2	3	20	121.414	8.13174e-05	1	0.0299573	0.202913	COL1A1; COL1A2;
Nystagmus	1	122	10	1.5051	0.501243	1	1	1	COL18A1;
Occasional femoral bowing	1	1	10	181.819	0.00549451	1	0.510296	1	COL1A1;
Occipital dermal sinus tract	1	1	10	181.819	0.00549451	1	0.510296	1	COL18A1;
Occipital encephalocele	1	3	10	61.0091	0.0164021	1	1	1	COL18A1;
Occipital skull defect	1	1	10	181.819	0.00549451	1	0.510296	1	HSPG2;
Often identified in newborn period	2	2	20	181.819	2.71856e-05	0.60091	0.0113379	0.0767962	COL1A1; COL1A2;
Oligodontia	1	9	10	20.3815	0.0484819	1	1	1	CCBE1;
Oligohydramnios	1	12	10	15.2904	0.0641659	1	1	1	FBLN5;
One patient reported with COL3A1 mutation (	1	2	10	91.3619	0.0109618	1	0.887546	1	COL3A1;
Onset in infancy	1	82	10	2.23921	0.370094	1	1	1	COL6A3;
Onset of fracture usually when child begins to walk	1	1	10	181.819	0.00549451	1	0.510296	1	COL1A1;
Onset usually in early childhood, although ranges from birth to adulthood	1	3	10	61.0091	0.0164021	1	1	1	COL6A3;
Opalescent teeth (rare)	1	1	10	181.819	0.00549451	1	0.510296	1	COL1A1;
Open-angle glaucoma due to pupillary and ciliary block	1	1	10	181.819	0.00549451	1	0.510296	1	LOXL1;
Osteoarthritis	1	9	10	20.3815	0.0484819	1	1	1	COL1A1;
Osteoarthritis (onset 30-40 years)	1	2	10	91.3619	0.0109618	1	0.887546	1	COL3A1;
OSTEOGENESIS IMPERFECTA, TYPE I	1	1	10	181.819	0.00549451	1	0.510296	1	COL1A1;
OSTEOGENESIS IMPERFECTA, TYPE II	2	2	20	181.819	2.71856e-05	0.60091	0.0113379	0.0767962	COL1A1; COL1A2;
OSTEOGENESIS IMPERFECTA, TYPE III	2	2	20	181.819	2.71856e-05	0.60091	0.0113379	0.0767962	COL1A1; COL1A2;
OSTEOGENESIS IMPERFECTA, TYPE IV	2	2	20	181.819	2.71856e-05	0.60091	0.0113379	0.0767962	COL1A1; COL1A2;
Osteopenia	2	28	20	13.0474	0.00952006	1	0.869551	1	COL1A1; COL1A2;
Osteoporosis	2	42	20	8.69928	0.0208098	1	1	1	HSPG2; MMP2;
OSTEOPOROSIS	2	6	20	60.8081	0.000403019	1	0.111354	0.754246	COL1A1; COL1A2;
Other	3	384	30	1.42516	0.355489	1	1	1	CCBE1; COL6A3; HSPG2;
Otosclerosis	2	2	20	181.819	2.71856e-05	0.60091	0.0113379	0.0767962	COL1A1; COL1A2;
Overfolded helices	1	5	10	36.6542	0.0272019	1	1	1	HSPG2;
Pale blue sclerae (10% of the cases)	2	2	20	181.819	2.71856e-05	0.60091	0.0113379	0.0767962	COL1A1; COL1A2;
Pectus carinatum	1	27	10	6.79887	0.139151	1	1	1	HSPG2;
Pectus excavatum	3	44	30	12.4353	0.0014063	1	0.337879	1	CCBE1; COL1A2; FBLN5;
Peg-shaped incisors	1	4	10	45.7949	0.0218154	1	1	1	CCBE1;
Pelvis	6	153	60	7.14158	5.07667e-05	1	0.0204027	0.138195	CCBE1; COL1A1; COL1A2; COL6A3; HSPG2; MMP2;
Pericardial effusions	1	2	10	91.3619	0.0109618	1	0.887546	1	CCBE1;
Pericardial lymphangiectasia	1	1	10	181.819	0.00549451	1	0.510296	1	CCBE1;
Perinatal lethal	2	2	20	181.819	2.71856e-05	0.60091	0.0113379	0.0767962	COL1A1; COL1A2;
Periodontal disease	1	2	10	91.3619	0.0109618	1	0.887546	1	COL3A1;
Periorbital edema	1	3	10	61.0091	0.0164021	1	1	1	CCBE1;
Peripapillary atrophy	1	1	10	181.819	0.00549451	1	0.510296	1	COL18A1;
Peripheral Nervous System	1	178	10	1.03161	0.643673	1	1	1	COL6A3;
Persistent fetal hyaloid vasculature	1	1	10	181.819	0.00549451	1	0.510296	1	COL18A1;
Pes cavus	1	58	10	3.16562	0.277246	1	1	1	MMP2;
Pes planus	4	37	40	19.6999	2.78788e-05	0.616233	0.0114117	0.077296	COL1A1; COL1A2; HSPG2; MMP2;
Phacodonesis	1	1	10	181.819	0.00549451	1	0.510296	1	LOXL1;
Phenotypic variability	1	11	10	16.6791	0.0589639	1	1	1	COL18A1;
Phthisis bulbi	1	3	10	61.0091	0.0164021	1	1	1	COL18A1;
Pigment deposition in the trabecular meshwork	1	1	10	181.819	0.00549451	1	0.510296	1	LOXL1;
Pinched, thin nose	1	1	10	181.819	0.00549451	1	0.510296	1	COL3A1;
Platyspondyly	3	26	30	21.041	0.000290955	1	0.0857504	0.580821	COL1A1; COL1A2; HSPG2;
Pleural effusions	1	1	10	181.819	0.00549451	1	0.510296	1	CCBE1;
Pleural lymphangiectasia	1	1	10	181.819	0.00549451	1	0.510296	1	CCBE1;
Polymicrogyria	1	15	10	12.2343	0.0796169	1	1	1	COL18A1;
Poor mydriasis	1	1	10	181.819	0.00549451	1	0.510296	1	LOXL1;
Poor wound healing	2	4	20	91.1363	0.000162158	1	0.0519469	0.351857	COL1A1; COL1A2;
Popcorn" calcification	2	2	20	181.819	2.71856e-05	0.60091	0.0113379	0.0767962	COL1A1; COL1A2;
Posteriorly rotated ears	1	32	10	5.73688	0.162917	1	1	1	HSPG2;
Postmenopausal osteoporosis	2	6	20	60.8081	0.000403019	1	0.111354	0.754246	COL1A1; COL1A2;
Premature birth	2	12	20	30.4294	0.00174229	1	0.405385	1	COL1A1; COL1A2;
Premature birth following premature rupture of fetal membranes	1	3	10	61.0091	0.0164021	1	1	1	COL1A1;
Premature delivery because of cervical insufficiency or membrane fragility	1	1	10	181.819	0.00549451	1	0.510296	1	COL3A1;
Premature osteoarthritis	2	4	20	91.1363	0.000162158	1	0.0519469	0.351857	COL1A1; COL1A2;
Prenatal Manifestations	5	115	50	7.9203	0.000180453	1	0.056982	0.385961	COL1A1; COL1A2; COL3A1; COL6A3; FBLN5;
Prevalence rates average 10-20% of the general population over age 60	1	1	10	181.819	0.00549451	1	0.510296	1	LOXL1;
Progressive disease with onset in infancy	1	1	10	181.819	0.00549451	1	0.510296	1	HSPG2;
Progressive disorder	1	69	10	2.66103	0.32123	1	1	1	COL6A3;
Prominent ears	1	16	10	11.4702	0.084716	1	1	1	COL6A3;
Prominent venous markings	1	1	10	181.819	0.00549451	1	0.510296	1	COL3A1;
Protein-losing enteropathy	1	2	10	91.3619	0.0109618	1	0.887546	1	CCBE1;
Protrusio acetabuli	2	2	20	181.819	2.71856e-05	0.60091	0.0113379	0.0767962	COL1A1; COL1A2;
Proximal joint contractures	1	3	10	61.0091	0.0164021	1	1	1	COL6A3;
Proximal muscle weakness more severe than distal muscle weakness	1	3	10	61.0091	0.0164021	1	1	1	COL6A3;
Pseudouveitis due to breakdown of blood-aqueous barrier	1	1	10	181.819	0.00549451	1	0.510296	1	LOXL1;
Ptosis	1	107	10	1.71608	0.455263	1	1	1	HSPG2;
Pulmonary hypertension	2	11	20	33.1931	0.00145618	1	0.34242	1	COL1A1; COL1A2;
Pulmonary hypoplasia	1	18	10	10.1964	0.0948379	1	1	1	HSPG2;
Pulmonary insufficiency	2	2	20	181.819	2.71856e-05	0.60091	0.0113379	0.0767962	COL1A1; COL1A2;
Pursed lips	1	3	10	61.0091	0.0164021	1	1	1	HSPG2;
Radiology	1	28	10	6.55614	0.143953	1	1	1	COL1A1;
Rectal prolapse	1	7	10	26.1965	0.0378948	1	1	1	CCBE1;
Recurrent chest infections	1	3	10	61.0091	0.0164021	1	1	1	COL6A3;
Recurrent joint dislocations (shoulder, patella, temporomandibular joints)	1	2	10	91.3619	0.0109618	1	0.887546	1	COL3A1;
Recurrent joint subluxation	2	2	20	181.819	2.71856e-05	0.60091	0.0113379	0.0767962	COL1A1; COL1A2;
Recurrent respiratory infections	1	15	10	12.2343	0.0796169	1	1	1	FBLN5;
Regional, racial, and ethnic clustering has been noted	1	1	10	181.819	0.00549451	1	0.510296	1	LOXL1;
Renal lymphangiectasia	1	1	10	181.819	0.00549451	1	0.510296	1	CCBE1;
Respiratory	7	360	70	3.54033	0.000775786	1	0.197103	1	CCBE1; COL1A1; COL1A2; COL3A1; COL6A3; FBLN5; HSPG2;
Respiratory failure due to muscle weakness may occur in late stages	1	3	10	61.0091	0.0164021	1	1	1	COL6A3;
Respiratory insufficiency due to muscle weakness often requiring ventilatory assistance	1	3	10	61.0091	0.0164021	1	1	1	COL6A3;
Retinal detachment (childhood)	1	1	10	181.819	0.00549451	1	0.510296	1	COL18A1;
Retinal vein occlusion	1	1	10	181.819	0.00549451	1	0.510296	1	LOXL1;
Retrognathia	1	25	10	7.34256	0.129476	1	1	1	CCBE1;
Ribs, Sternum, Clavicles and Scapulae	5	162	50	5.62258	0.000916419	1	0.230188	1	CCBE1; COL1A1; COL1A2; FBLN5; HSPG2;
Round face	1	12	10	15.2904	0.0641659	1	1	1	COL6A3;
Sacral striae	1	2	10	91.3619	0.0109618	1	0.887546	1	COL3A1;
Sad, fixed facies	1	1	10	181.819	0.00549451	1	0.510296	1	HSPG2;
Sagging cheeks	1	1	10	181.819	0.00549451	1	0.510296	1	FBLN5;
Scoliosis	4	118	40	6.17825	0.00259982	1	0.510296	1	CCBE1; COL1A1; COL1A2; COL6A3;
Seizures	2	275	20	1.32888	0.4601	1	1	1	CCBE1; COL18A1;
Severe, generalized osteoporosis	2	2	20	181.819	2.71856e-05	0.60091	0.0113379	0.0767962	COL1A1; COL1A2;
Short, bent long bones	1	1	10	181.819	0.00549451	1	0.510296	1	HSPG2;
Short deformed femurs	2	2	20	181.819	2.71856e-05	0.60091	0.0113379	0.0767962	COL1A1; COL1A2;
Short limb dwarfism	2	5	20	72.9454	0.00026947	1	0.0804914	0.5452	COL1A1; COL1A2;
Short limb dwarfism recognizable at birth	2	2	20	181.819	2.71856e-05	0.60091	0.0113379	0.0767962	COL1A1; COL1A2;
Short-limbed dwarfism	1	2	10	91.3619	0.0109618	1	0.887546	1	HSPG2;
Short neck	1	63	10	2.91442	0.297547	1	1	1	HSPG2;
Short stature	2	172	20	2.12462	0.242532	1	1	1	COL1A1; COL3A1;
Short stature, mild to moderate	2	5	20	72.9454	0.00026947	1	0.0804914	0.5452	COL1A1; COL1A2;
Short stature, often below 5th percentile	2	2	20	181.819	2.71856e-05	0.60091	0.0113379	0.0767962	COL1A1; COL1A2;
Short stature (postnatal onset)	1	2	10	91.3619	0.0109618	1	0.887546	1	HSPG2;
Skel	2	46	20	7.94298	0.0247226	1	1	1	COL1A1; COL1A2;
Skeletal	9	634	90	2.58386	0.000501722	1	0.136914	0.927376	CCBE1; COL18A1; COL1A1; COL1A2; COL3A1; COL6A3; FBLN5; HSPG2; MMP2;
Skin	7	539	70	2.36462	0.00962779	1	0.875772	1	CCBE1; COL1A1; COL1A2; COL3A1; COL6A3; FBLN5; MMP2;
Skin changes worse in areas of lower skin temperature	1	1	10	181.819	0.00549451	1	0.510296	1	COL3A1;
Skin Histology	1	53	10	3.4642	0.256419	1	1	1	FBLN5;
Skin hyperextensibility	1	1	10	181.819	0.00549451	1	0.510296	1	COL1A2;
Skin, Nails, Hair	9	554	90	2.95697	0.000156316	1	0.0519469	0.351857	CCBE1; COL18A1; COL1A1; COL1A2; COL3A1; COL6A3; FBLN5; HSPG2; MMP2;
Skull	5	148	50	6.15441	0.000599939	1	0.15787	1	CCBE1; COL18A1; COL1A1; COL1A2; HSPG2;
Slender build	1	5	10	36.6542	0.0272019	1	1	1	COL6A3;
Slender diaphysis	1	1	10	181.819	0.00549451	1	0.510296	1	HSPG2;
Slow progression	1	18	10	10.1964	0.0948379	1	1	1	COL6A3;
Small chest	1	4	10	45.7949	0.0218154	1	1	1	HSPG2;
Small feet	1	11	10	16.6791	0.0589639	1	1	1	CCBE1;
Small hands	1	9	10	20.3815	0.0484819	1	1	1	CCBE1;
Small, high-pitched voice	1	1	10	181.819	0.00549451	1	0.510296	1	HSPG2;
Small, irregularly placed teeth	1	3	10	61.0091	0.0164021	1	1	1	COL1A1;
Small mandible	1	9	10	20.3815	0.0484819	1	1	1	HSPG2;
Small mouth	1	27	10	6.79887	0.139151	1	1	1	HSPG2;
Small testes	1	12	10	15.2904	0.0641659	1	1	1	HSPG2;
Smooth philtrum	1	5	10	36.6542	0.0272019	1	1	1	CCBE1;
Soft calvaria	2	2	20	181.819	2.71856e-05	0.60091	0.0113379	0.0767962	COL1A1; COL1A2;
Soft skin	2	5	20	72.9454	0.00026947	1	0.0804914	0.5452	COL1A2; COL3A1;
Some mutations have been found in homozygosity and the phenotype is more severe than that of the heterozygous parents	2	2	20	181.819	2.71856e-05	0.60091	0.0113379	0.0767962	COL1A1; COL1A2;
Some patients never achieve ambulation	1	3	10	61.0091	0.0164021	1	1	1	COL6A3;
Spheroids	1	3	10	61.0091	0.0164021	1	1	1	COL1A1;
Spina bifida occulta	1	12	10	15.2904	0.0641659	1	1	1	CCBE1;
Spinal rigidity	1	6	10	30.5553	0.0325616	1	1	1	COL6A3;
Spine	5	286	50	3.1849	0.0118183	1	0.949932	1	CCBE1; COL1A1; COL1A2; COL6A3; HSPG2;
Spontaneous bowel rupture	1	3	10	61.0091	0.0164021	1	1	1	COL1A1;
Spontaneous pneumothorax	1	1	10	181.819	0.00549451	1	0.510296	1	COL3A1;
Spontaneous rupture of bowel	1	1	10	181.819	0.00549451	1	0.510296	1	COL3A1;
Subcutaneous nodules (interphalangeal joints, knees, feet, elbows, pretibial)	1	1	10	181.819	0.00549451	1	0.510296	1	MMP2;
Subependymal heterotopic nodules	1	1	10	181.819	0.00549451	1	0.510296	1	COL18A1;
Supravalvular aortic stenosis	1	1	10	181.819	0.00549451	1	0.510296	1	FBLN5;
Survival greater than one year rare	2	2	20	181.819	2.71856e-05	0.60091	0.0113379	0.0767962	COL1A1; COL1A2;
Susceptibility conferred by mutation in the lysyl oxidase-like 1 gene (LOXL1,	1	1	10	181.819	0.00549451	1	0.510296	1	LOXL1;
Syneresis	1	1	10	181.819	0.00549451	1	0.510296	1	COL18A1;
Talipes equinovarus	3	49	30	11.1666	0.00192794	1	0.443908	1	CCBE1; COL6A3; HSPG2;
Tarsal osteolysis	1	1	10	181.819	0.00549451	1	0.510296	1	MMP2;
Teeth	3	228	30	2.40023	0.119577	1	1	1	CCBE1; COL1A1; COL1A2;
Telescoped femur	2	2	20	181.819	2.71856e-05	0.60091	0.0113379	0.0767962	COL1A1; COL1A2;
Tendon tears	1	1	10	181.819	0.00549451	1	0.510296	1	COL1A2;
Thickened periosteum and infiltration of the deeper layers of the periosteum with round cells	1	1	10	181.819	0.00549451	1	0.510296	1	COL1A1;
Thin gracile long bones	2	2	20	181.819	2.71856e-05	0.60091	0.0113379	0.0767962	COL1A1; COL1A2;
Thin gracile ribs	2	2	20	181.819	2.71856e-05	0.60091	0.0113379	0.0767962	COL1A1; COL1A2;
Thin lips	1	9	10	20.3815	0.0484819	1	1	1	COL3A1;
Thin metacarpal cortices	1	1	10	181.819	0.00549451	1	0.510296	1	MMP2;
Thin metatarsal cortices	1	1	10	181.819	0.00549451	1	0.510296	1	MMP2;
Thin skin	2	6	20	60.8081	0.000403019	1	0.111354	0.754246	COL1A1; COL1A2;
Thin, velvety skin	2	2	20	181.819	2.71856e-05	0.60091	0.0113379	0.0767962	COL1A1; COL1A2;
Thyroid lymphangiectasia	1	1	10	181.819	0.00549451	1	0.510296	1	CCBE1;
Tibial bowing	2	6	20	60.8081	0.000403019	1	0.111354	0.754246	COL1A1; COL1A2;
Toe contractures	1	2	10	91.3619	0.0109618	1	0.887546	1	HSPG2;
Torticollis	1	15	10	12.2343	0.0796169	1	1	1	COL6A3;
Torticollis, congenital	1	3	10	61.0091	0.0164021	1	1	1	COL6A3;
Triangular face	2	19	20	19.2244	0.00442218	1	0.510296	1	COL1A1; COL1A2;
Two vessel cord	1	2	10	91.3619	0.0109618	1	0.887546	1	HSPG2;
Type III collagen defect	1	1	10	181.819	0.00549451	1	0.510296	1	COL3A1;
Ullrich congenital muscular dystrophy (	1	3	10	61.0091	0.0164021	1	1	1	COL6A3;
Ultrasound detection in second trimester of pregnancy	2	2	20	181.819	2.71856e-05	0.60091	0.0113379	0.0767962	COL1A1; COL1A2;
Umbilical hernia	3	43	30	12.7244	0.00131425	1	0.319233	1	CCBE1; COL1A1; HSPG2;
Umbilical hernias	1	3	10	61.0091	0.0164021	1	1	1	FBLN5;
Underdeveloped elastic fibers in dermis	1	1	10	181.819	0.00549451	1	0.510296	1	FBLN5;
Undermineralized calvarium	2	2	20	181.819	2.71856e-05	0.60091	0.0113379	0.0767962	COL1A1; COL1A2;
Ureters	1	36	10	5.09962	0.181503	1	1	1	CCBE1;
Usually appears by 5 months of age	1	1	10	181.819	0.00549451	1	0.510296	1	COL1A1;
Uterine prolapse	1	2	10	91.3619	0.0109618	1	0.887546	1	COL3A1;
Uterine rupture associated with pregnancy	1	1	10	181.819	0.00549451	1	0.510296	1	COL3A1;
Variable severity	1	55	10	3.33825	0.264814	1	1	1	COL6A3;
Varying degree of multiple fractures	2	2	20	181.819	2.71856e-05	0.60091	0.0113379	0.0767962	COL1A1; COL1A2;
Vascular	2	215	20	1.69972	0.334531	1	1	1	COL3A1; FBLN5;
Vascular tortuosity	1	1	10	181.819	0.00549451	1	0.510296	1	FBLN5;
Velvety skin	1	5	10	36.6542	0.0272019	1	1	1	COL1A1;
Ventricular dilatation	1	7	10	26.1965	0.0378948	1	1	1	COL18A1;
Ventricular septal defect	1	52	10	3.53081	0.252189	1	1	1	CCBE1;
Vesicoureteral reflux	1	11	10	16.6791	0.0589639	1	1	1	CCBE1;
Visual loss	1	3	10	61.0091	0.0164021	1	1	1	COL18A1;
Vitreoretinal degeneration	1	4	10	45.7949	0.0218154	1	1	1	COL18A1;
Vitreous attachment at the disc	1	1	10	181.819	0.00549451	1	0.510296	1	COL18A1;
Voice	1	67	10	2.74045	0.313416	1	1	1	HSPG2;
Weight	3	122	30	4.4855	0.0249084	1	1	1	COL1A1; COL1A2; COL6A3;
Wide nasal bridge	1	11	10	16.6791	0.0589639	1	1	1	HSPG2;
Widened metacarpal shaft	1	1	10	181.819	0.00549451	1	0.510296	1	MMP2;
Widened metaphyses	1	6	10	30.5553	0.0325616	1	1	1	HSPG2;
Widened metatarsal shaft	1	1	10	181.819	0.00549451	1	0.510296	1	MMP2;
Wide, thin scars	1	3	10	61.0091	0.0164021	1	1	1	COL1A1;
Wormian bones	2	11	20	33.1931	0.00145618	1	0.34242	1	COL1A1; COL1A2;
Wrist contractures	1	2	10	91.3619	0.0109618	1	0.887546	1	HSPG2;

## Sheet: COSMIC
Analysis: COSMIC
Dataset name: OV
Number of genes in the dataset: 27
Number of genes in the dataset (which are available in COSMIC database) :27
Number of genes in background: 18585
Is analysis quantitative: No
COSMIC	No. of genes in the dataset	No. of genes in the background dataset	Percentage of genes	Fold enrichment	P-value (Hypergeometric test)	Corrected p-values			genes mapped (from input data set)
						Bonferroni method	BH method	Q-value (Storey-Tibshirani method)
skin	18	11549	66.6667	1.07302	0.393322	1	0.786644	1	BMP1; C1QA; C1QB; CCBE1; COL1A1; COL1A2; COL3A1; COL6A3; CSH1; CSTL1; FBLN5; FMOD; HSPG2; LAMB2; LAMC1; LOXL4; MFAP5; MMP2;
prostate	20	9587	74.0741	1.43616	0.0145998	0.613193	0.127191	0.277996	C1QB; COL13A1; COL18A1; COL1A1; COL1A2; COL3A1; COL6A3; CTGF; EFEMP2; FBLN5; FMOD; HSPG2; LAMB2; LAMC1; LOX; LOXL1; LOXL4; MFAP5; MMP2; THSD4;
biliary tract	3	1799	11.1111	1.15125	0.492877	1	0.828034	1	COL1A1; LOX; THSD4;
CancerGeneCensus geneList	1	503	3.7037	1.3816	0.523529	1	0.8457	1	COL1A1;
lung	25	15353	92.5926	1.12088	0.127736	1	0.447074	0.977155	BMP1; C1QA; C1QB; CCBE1; CCL3; COL13A1; COL18A1; COL1A1; COL1A2; COL3A1; COL6A3; CSH1; CSTL1; CTGF; EFEMP2; FBLN5; FMOD; HSPG2; LAMB2; LAMC1; LOX; LOXL1; LOXL4; MMP2; THSD4;
autonomic ganglia	6	736	22.2222	5.61861	0.000548135	0.0230217	0.0121883	0.0266396	C1QA; COL1A1; COL3A1; COL6A3; LAMB2; MATN2;
meninges	1	447	3.7037	1.55468	0.482009	1	0.828034	1	HSPG2;
kidney	23	13456	85.1852	1.17663	0.0970356	1	0.417689	0.912929	BMP1; C1QA; CCBE1; CCL3; COL13A1; COL18A1; COL1A2; COL3A1; COL6A3; CSH1; CTGF; EFEMP2; FBLN5; FMOD; HSPG2; LAMB2; LAMC1; LOX; LOXL1; LOXL4; MATN2; MMP2; THSD4;
endometrium	24	12807	88.8889	1.28998	0.0151417	0.635953	0.127191	0.277996	BMP1; C1QB; CCBE1; COL13A1; COL18A1; COL1A1; COL1A2; COL3A1; COL6A3; CSTL1; CTGF; EFEMP2; FBLN5; FMOD; HSPG2; LAMB2; LAMC1; LOX; LOXL1; LOXL4; MATN2; MFAP5; MMP2; THSD4;
stomach	2	1289	7.40741	1.07295	0.567633	1	0.85145	1	COL1A2; MMP2;
large intestine	27	17427	100	1.06645	0.175823	1	0.52747	1	BMP1; C1QA; C1QB; CCBE1; CCL3; COL13A1; COL18A1; COL1A1; COL1A2; COL3A1; COL6A3; CSH1; CSTL1; CTGF; EFEMP2; FBLN5; FMOD; HSPG2; LAMB2; LAMC1; LOX; LOXL1; LOXL4; MATN2; MFAP5; MMP2; THSD4;
parathyroid	1	202	3.7037	3.44022	0.255674	1	0.596574	1	COL3A1;
central nervous system	20	12014	74.0741	1.14603	0.206985	1	0.543335	1	BMP1; C1QA; CCBE1; CCL3; COL18A1; COL1A1; COL1A2; COL3A1; COL6A3; CSH1; FBLN5; FMOD; HSPG2; LAMB2; LAMC1; LOXL1; MATN2; MFAP5; MMP2; THSD4;
eye	1	461	3.7037	1.50747	0.492704	1	0.828034	1	BMP1;
ovary	22	12007	81.4815	1.26131	0.0463815	1	0.278289	0.608248	BMP1; C1QA; C1QB; CCBE1; COL13A1; COL18A1; COL1A1; COL1A2; COL3A1; COL6A3; CTGF; EFEMP2; FBLN5; FMOD; HSPG2; LAMB2; LAMC1; LOXL1; LOXL4; MATN2; MMP2; THSD4;
bone	4	1330	14.8148	2.07457	0.123609	1	0.447074	0.977155	COL1A2; CSTL1; EFEMP2; FMOD;
240 NB cases mutantgeneList	9	3941	33.3333	1.5731	0.0994497	1	0.417689	0.912929	BMP1; COL13A1; COL1A1; COL3A1; COL6A3; CTGF; HSPG2; LAMB2; MMP2;
haematopoietic and lymphoid tissue	14	8977	51.8519	1.07385	0.429268	1	0.819512	1	BMP1; COL13A1; COL18A1; COL1A1; COL1A2; COL3A1; COL6A3; FBLN5; HSPG2; LAMB2; LAMC1; LOXL4; MATN2; MMP2;
breast	24	14924	88.8889	1.10699	0.192283	1	0.538393	1	BMP1; C1QB; CCBE1; CCL3; COL13A1; COL18A1; COL1A1; COL1A2; COL3A1; COL6A3; CSH1; CSTL1; CTGF; EFEMP2; FBLN5; FMOD; HSPG2; LAMB2; LAMC1; LOXL4; MATN2; MFAP5; MMP2; THSD4;
upper aerodigestive tract	17	6364	62.963	1.83913	0.00213631	0.089725	0.0299083	0.0653697	C1QA; CCBE1; COL13A1; COL18A1; COL1A2; COL3A1; COL6A3; CSTL1; EFEMP2; FBLN5; FMOD; HSPG2; LAMB2; LOXL4; MATN2; MMP2; THSD4;
cervix	5	2590	18.5185	1.33099	0.320884	1	0.673856	1	COL1A2; COL3A1; COL6A3; EFEMP2; HSPG2;
thyroid	15	8760	55.5556	1.179	0.246651	1	0.596574	1	BMP1; CCL3; COL13A1; COL18A1; COL1A1; COL3A1; CSH1; CSTL1; EFEMP2; HSPG2; LAMB2; LAMC1; LOXL1; LOXL4; MMP2;
liver	24	14176	88.8889	1.1654	0.0875414	1	0.417689	0.912929	BMP1; C1QA; C1QB; CCBE1; CCL3; COL13A1; COL18A1; COL1A1; COL1A2; COL3A1; COL6A3; CTGF; EFEMP2; FBLN5; FMOD; HSPG2; LAMB2; LAMC1; LOX; LOXL1; LOXL4; MATN2; MMP2; THSD4;
pancreas	23	12286	85.1852	1.28868	0.0239495	1	0.167647	0.36642	BMP1; C1QA; CCL3; COL13A1; COL18A1; COL1A1; COL1A2; COL3A1; COL6A3; CSH1; CSTL1; EFEMP2; FBLN5; FMOD; HSPG2; LAMB2; LAMC1; LOXL1; LOXL4; MATN2; MFAP5; MMP2; THSD4;
neuroblastoma	6	744	22.2222	5.5582	0.000580396	0.0243766	0.0121883	0.0266396	C1QA; COL1A1; COL3A1; COL6A3; LAMB2; MATN2;
oesophagus	10	5660	37.037	1.2169	0.290117	1	0.641312	1	CCBE1; COL18A1; COL1A1; COL1A2; COL3A1; COL6A3; HSPG2; LAMB2; LAMC1; THSD4;
urinary tract	22	13085	81.4815	1.1574	0.145675	1	0.470642	1	BMP1; CCL3; COL13A1; COL18A1; COL1A1; COL1A2; COL3A1; COL6A3; CSH1; CTGF; EFEMP2; FMOD; HSPG2; LAMB2; LAMC1; LOX; LOXL1; LOXL4; MATN2; MFAP5; MMP2; THSD4;
salivary gland	1	555	3.7037	1.25216	0.559199	1	0.85145	1	HSPG2;
