# Supplementary material for: The Interactome of Cancer-Related Lysyl Oxidase and Lysyl Oxidase-Like Proteins
Source: Cancers (Basel). 2020 Dec 29;13(1):71. doi: 10.3390/cancers13010071 (PMC7794802; doi:10.3390/cancers13010071)
Supplement: Supplementary file 1 [file cancers-13-00071-s001.zip › Supplementary_Material/Suppl_Table_S12_Biomolecules_Sources.xlsx]

## Sheet: Biomolecules_Sources
Biomolecules used for binding assays reported in this study	Biomolecule identifiers (ChEBI, UniProt or Complex Portal AC)	Species	Source (commercial or PMID)	Spotting concentration for SPRi assays (mg/ml)
Aggrecan	P13608	Bos taurus	Sigma-Aldrich, A1960	1
Angiopoietin-like protein 4	Q9BY76	Homo sapiens	Chomel et al., FASEB J 2009 (PMID 19019854)	0.243
Biglycan	P21809	Bos taurus	Sigma-Aldrich, B8041	1
Bovine serum albumin	P02769	Bos taurus	Euromedex, 04-100-810-C	0.2 and 1
Brevican	Q96GW7 (23-911)	Homo sapiens	R&D Systems, 4009-BC	0.2
Chondroitin sulfate	CHEBI:37397	Bos taurus	Sigma-Aldrich, C8529	1
Collagen II	CPX-3105	Bos taurus	Sigma-Aldrich, C1188	0.5
Collagen III	CPX-1714	Homo sapiens	Sigma-Aldrich, C4407	0.5
Collagen V	CPX-1727	Homo sapiens	Sigma-Aldrich, C3657	1
Collagen VI	CPX-1736	Homo sapiens	Generous gift from F. Ruggiero (IGFL, Lyon, France)	1
Collagen VI (vWF1 domain)	P12109 (20-256)	Homo sapiens	Expressed in S. Ricard-Blum's laboratory	0.25
Collagen XVII (ectodomain)	CPX-1758 (490-1497)	Homo sapiens	Expressed in S. Ricard-Blum's laboratory	0.2
Collagen XVIII (Endostatin)	P39060 (PRO_0000005794)	Homo sapiens	Expressed in S. Ricard-Blum's laboratory	0.18
Collagen XVIII (NC1 domain)	CPX-1759 (1443-1754, mutation R1598A, R1710A)	Homo sapiens	Expressed in S. Ricard-Blum's laboratory	0.1
Collagen XVIII (NC1 domain)	CPX-1759 (1443-1754)	Homo sapiens	Expressed in S. Ricard-Blum's laboratory	0.11
Dermatan sulfate	CHEBI:18376	Sus scrofa	Sigma-Aldrich, C3788	1
Extracellular matrix protein 1	Q61508 (20-559)	Mus musculus	R&D Systems, 4428-EC	0.25
Fibroblast growth factor 2	P09038 (PRO_0000008933)	Homo sapiens	PromoKine, C60240	0.25
Fibronectin (plasma)	P02751	Homo sapiens	Sigma-Aldrich, F2006	1
Fibronectin 120 kDa a-chymotryptic fragment (Cell Attachment region)	P02751	Homo sapiens	Sigma-Aldrich, F1904	1
Fibronectin fragment III1-C (Anastellin)	P02751 (PRO_0000390479, 631-702)	Homo sapiens	Sigma-Aldrich, F3542	1
Glypican-1	P35052 (24-530)	Homo sapiens	R&D Systems, 4519-GP	0.2
Glypican-2	Q8N158 (18-553)	Homo sapiens	R&D Systems, 2304-GP	0.2
Glypican-3	P51654	Homo sapiens	R&D Systems, 2119-GP	0.2
Glypican-5	P78333 (25-554)	Homo sapiens	R&D Systems, 2607-GP	0.2
Glypican-6	Q9Y625 (24-527)	Homo sapiens	R&D Systems, 2845-GP	0.2
Heparan sulfate	CHEBI:28815	Sus scrofa	Celsus Lab, HO-3102	1
Heparan sulfate	CHEBI:28815	Bos taurus	Sigma-Aldrich, H7640	1
Heparin (high MW, 17-19 kDa)	CHEBI:28304	Sus scrofa	Sigma-Aldrich, H3393	1
Heparin (low MW, 3 kDa)	CHEBI:28304	Sus scrofa	Sigma-Aldrich, H3400	1
Hyaluronan (high MW)	CHEBI:16336	-	Acros Organics, 25177	0.5
Hyaluronan (low MW 25-75 kDa)	CHEBI:16336	-	Sigma-Aldrich, S0326	1
Laminin-111	CPX-3008	Mus musculus	Sigma-Aldrich, L2020	1
Lumican	P51884 (19-338)	Homo sapiens	R&D Systems, 2846-LU	0.25
Lysyl oxidase homolog 2	Q9Y4K0	Homo sapiens	Expressed in L. Muller's laboratory (Umana-Diaz et al., 2020, PMID 31759052)	0.6
			R&D Systems, 2639-A0	0.25
Neurocan	P55066 (23-637)	Mus musculus	R&D Systems, 5800-NC	0.2
Neuroglycan C (ectodomain)	O95196 (31-420)	Homo sapiens	R&D Systems, 5685-NG	0.25
Neuropilin-1 (ectodomain)	O14786 (23-815)	Homo sapiens	Expressed in S. Ricard-Blum's laboratory	0.25
Osteopontin (2 mM CaCl2, BSA)	P10451	Homo sapiens	Sigma-Aldrich, O4264	0.063
Perlecan	Q05793	Mus musculus	Sigma-Aldrich, H4777	1
Plasminogen	P00747	Homo sapiens	R&D Systems, 1939-SE	0.25
SPARC (2 mM CaCl2)	P09486	Homo sapiens	Immundiagnostik AG, A4225AG	0.063
Syndecan-1 (ectodomain)	P18827 (18-251)	Homo sapiens	R&D Systems, 2780-SD	0.2
Syndecan-2 (ectodomain)	P34741 (19-144)	Homo sapiens	R&D Systems, 2965-SD	0.2
Syndecan-3 (ectodomain)	O75056 (48-383)	Homo sapiens	R&D Systems, 3539-SD	0.2
Syndecan-4 (ectodomain)	P31431 (19-145)	Homo sapiens	R&D Systems, 2918-SD	0.2
Thrombospondin-1 (2 mM CaCl2)	CPX-1785	Homo sapiens	Immundiagnostik AG, AW1011AG	0.25
Transglutaminase-2	P08587	Cavia cutleri	Sigma-Aldrich, T5398	1
Transglutaminase-2 (2 mM CaCl2)	P21980	Homo sapiens	Zedira, T002	0.5
Transglutaminase-2 (2 mM CaCl2)	P21980 (mutation C277S)	Homo sapiens	Zedira, T018	0.5
Tropoelastin	P15502	Homo sapiens	Generous gift from T. Weiss (University of Sydney, Australia)	1
Vascular endothelial growth factor (VEGF165)	CPX-1977	Homo sapiens	Sigma-Aldrich, V7259	0.063
Vascular endothelial growth factor receptor-2	P35968 (20-764)	Homo sapiens	R&D Systems, 357-KD	0.25
Vitronectin	P04004	Homo sapiens	R&D Systems, 2349-VN	0.25
