# Supplementary material for: The Interactome of Cancer-Related Lysyl Oxidase and Lysyl Oxidase-Like Proteins
Source: Cancers (Basel). 2020 Dec 29;13(1):71. doi: 10.3390/cancers13010071 (PMC7794802; doi:10.3390/cancers13010071)
Supplement: Supplementary file 1 [file cancers-13-00071-s001.zip › Supplementary_Material/Suppl_Table_S2_LOXL2_Binding_Sites.xlsx]

## Sheet: LOXL2 binding sites
Binding sites of LOXL2 partners identified by surface plasmon resonance imaging binding assays (this study)
Partners	Binding sites of partners onto LOXL2
	Full-length LOXL2	SRCR 1-2	SRCR 1-4
Tropoelastin	+
FGF-2	+
Anastellin (a fibronectin fragment)	+
Collagen XVII (ectodomain)	+	+
Endostatin (C-terminus of collagen XVIII, monomeric)	+		+
Angiopoietin-related protein 4		+	+
C-terminal (NC1) domain of collagen XVIII (trimeric)		+	+
SPARC		+	+
Chondroitin sulfate		+	+
Dermatan sulfate		+	+
Heparin		+	+
Hyaluronan		+	+
Heparan sulfate	+	+	+
