# Supplementary material for: The Interactome of Cancer-Related Lysyl Oxidase and Lysyl Oxidase-Like Proteins
Source: Cancers (Basel). 2020 Dec 29;13(1):71. doi: 10.3390/cancers13010071 (PMC7794802; doi:10.3390/cancers13010071)
Supplement: Supplementary file 1 [file cancers-13-00071-s001.zip › Supplementary_Material/Suppl_Table_S3_Cellular_Locations.xlsx]

## Sheet: Cellular component
UniProt AC	Comments	Entry name	Protein names	Gene names	Gene Ontology (cellular component)	Location	Matrisome category
P01023	-	A2MG_HUMAN	Alpha-2-macroglobulin (Alpha-2-M) (C3 and PZP-like alpha-2-macroglobulin domain-containing protein 5)	A2M CPAMD5 FWP007	blood microparticle [GO:0072562]; collagen-containing extracellular matrix [GO:0062023]; cytosol [GO:0005829]; extracellular exosome [GO:0070062]; extracellular region [GO:0005576]; extracellular space [GO:0005615]; platelet alpha granule lumen [GO:0031093]	extracellular	ECM Regulators
Q15018	-	ABRX2_HUMAN	BRISC complex subunit Abraxas 2 (Abraxas brother protein 1) (Protein FAM175B)	ABRAXAS2 ABRO1 FAM175B KIAA0157	BRISC complex [GO:0070552]; cytoplasm [GO:0005737]; cytosol [GO:0005829]; microtubule [GO:0005874]; nucleus [GO:0005634]; spindle pole [GO:0000922]	intracellular	-
Q9H324	-	ATS10_HUMAN	A disintegrin and metalloproteinase with thrombospondin motifs 10 (ADAM-TS 10) (ADAM-TS10) (ADAMTS-10) (EC 3.4.24.-)	ADAMTS10	collagen-containing extracellular matrix [GO:0062023]; microfibril [GO:0001527]	extracellular	ECM Regulators
Q8WXS8	-	ATS14_HUMAN	A disintegrin and metalloproteinase with thrombospondin motifs 14 (ADAM-TS 14) (ADAM-TS14) (ADAMTS-14) (EC 3.4.24.-)	ADAMTS14	extracellular region [GO:0005576]	extracellular	ECM Regulators
O95450	-	ATS2_HUMAN	A disintegrin and metalloproteinase with thrombospondin motifs 2 (ADAM-TS 2) (ADAM-TS2) (ADAMTS-2) (EC 3.4.24.14) (Procollagen I N-proteinase) (PC I-NP) (Procollagen I/II amino propeptide-processing enzyme) (Procollagen N-endopeptidase) (pNPI)	ADAMTS2 PCINP PCPNI	collagen-containing extracellular matrix [GO:0062023]; extracellular region [GO:0005576]	extracellular	ECM Regulators
O75173	-	ATS4_HUMAN	A disintegrin and metalloproteinase with thrombospondin motifs 4 (ADAM-TS 4) (ADAM-TS4) (ADAMTS-4) (EC 3.4.24.82) (ADMP-1) (Aggrecanase-1)	ADAMTS4 KIAA0688 UNQ769/PRO1563	collagen-containing extracellular matrix [GO:0062023]; extracellular region [GO:0005576]; extracellular space [GO:0005615]; nuclear speck [GO:0016607]	extracellular	ECM Regulators
Q86TH1	-	ATL2_HUMAN	ADAMTS-like protein 2 (ADAMTSL-2)	ADAMTSL2 KIAA0605	extracellular matrix [GO:0031012]	extracellular	ECM Regulators
Q6UY14	-	ATL4_HUMAN	ADAMTS-like protein 4 (ADAMTSL-4) (Thrombospondin repeat-containing protein 1)	ADAMTSL4 TSRC1 PP1396 UNQ2803/PRO34012	collagen-containing extracellular matrix [GO:0062023]; endoplasmic reticulum lumen [GO:0005788]; interstitial matrix [GO:0005614]	extracellular	ECM Regulators
P55265	-	DSRAD_HUMAN	Double-stranded RNA-specific adenosine deaminase (DRADA) (EC 3.5.4.37) (136 kDa double-stranded RNA-binding protein) (p136) (Interferon-inducible protein 4) (IFI-4) (K88DSRBP)	ADAR ADAR1 DSRAD G1P1 IFI4	cytoplasm [GO:0005737]; membrane [GO:0016020]; nucleolus [GO:0005730]; nucleoplasm [GO:0005654]; nucleus [GO:0005634]; supraspliceosomal complex [GO:0044530]	intracellular	-
O43823	-	AKAP8_HUMAN	A-kinase anchor protein 8 (AKAP-8) (A-kinase anchor protein 95 kDa) (AKAP 95)	AKAP8 AKAP95	condensed chromosome [GO:0000793]; female pronucleus [GO:0001939]; Golgi apparatus [GO:0005794]; membrane [GO:0016020]; mitochondrion [GO:0005739]; nuclear matrix [GO:0016363]; nucleolus [GO:0005730]; nucleoplasm [GO:0005654]; nucleus [GO:0005634]	intracellular	-
Q9ULX6	-	AKP8L_HUMAN	A-kinase anchor protein 8-like (AKAP8-like protein) (Helicase A-binding protein 95) (HAP95) (Homologous to AKAP95 protein) (HA95) (Neighbor of A-kinase-anchoring protein 95) (Neighbor of AKAP95)	AKAP8L NAKAP NAKAP95 HRIHFB2018	chromatin [GO:0000785]; cytoplasm [GO:0005737]; nuclear matrix [GO:0016363]; nuclear speck [GO:0016607]; nucleus [GO:0005634]; PML body [GO:0016605]; ribonucleoprotein complex [GO:1990904]	intracellular	-
Q9NP73-3	-	ALG13_HUMAN	Putative bifunctional UDP-N-acetylglucosamine transferase and deubiquitinase ALG13 (EC 2.4.1.141) (EC 3.4.19.12) (Asparagine-linked glycosylation 13 homolog) (Glycosyltransferase 28 domain-containing protein 1) (UDP-N-acetylglucosamine transferase subunit ALG13 homolog)	ALG13 CXorf45 GLT28D1 MDS031	endoplasmic reticulum membrane [GO:0005789]	intracellular	-
Q9BT30	-	ALKB7_HUMAN	Alpha-ketoglutarate-dependent dioxygenase alkB homolog 7, mitochondrial (EC 1.14.11.-) (Alkylated DNA repair protein alkB homolog 7) (Spermatogenesis cell proliferation-related protein) (Spermatogenesis-associated protein 11)	ALKBH7 ABH7 SPATA11 UNQ6002/PRO34564	mitochondrial matrix [GO:0005759]; mitochondrion [GO:0005739]	intracellular	-
P05187	-	PPB1_HUMAN	Alkaline phosphatase, placental type (EC 3.1.3.1) (Alkaline phosphatase Regan isozyme) (Placental alkaline phosphatase 1) (PLAP-1)	ALPP PLAP	anchored component of membrane [GO:0031225]; cell surface [GO:0009986]; integral component of membrane [GO:0016021]; plasma membrane [GO:0005886]	membrane (GPI)	-
Q9BY76	-	ANGL4_HUMAN	Angiopoietin-related protein 4 (Angiopoietin-like protein 4) (Hepatic fibrinogen/angiopoietin-related protein) (HFARP) [Cleaved into: ANGPTL4 N-terminal chain; ANGPTL4 C-terminal chain]	ANGPTL4 ARP4 HFARP PGAR PP1158 PSEC0166 UNQ171/PRO197	blood microparticle [GO:0072562]; extracellular region [GO:0005576]; extracellular space [GO:0005615]	extracellular	Secreted Factors
Q8IWZ2	ANKHD1-EIF4EBP3 in BioPlex	ANKH1_HUMAN	Ankyrin repeat and KH domain-containing protein 1 (HIV-1 Vpr-binding ankyrin repeat protein) (Multiple ankyrin repeats single KH domain) (hMASK)	ANKHD1 KIAA1085 MASK VBARP PP2500	cytoplasm [GO:0005737]	intracellular	-
Q9H6X2-2	-	ANTR1_HUMAN	Anthrax toxin receptor 1 (Tumor endothelial marker 8)	ANTXR1 ATR TEM8	cell surface [GO:0009986]; endosome membrane [GO:0010008]; external side of plasma membrane [GO:0009897]; filopodium membrane [GO:0031527]; integral component of membrane [GO:0016021]; lamellipodium membrane [GO:0031258]; plasma membrane [GO:0005886]	membrane	-
O14727	-	APAF_HUMAN	Apoptotic protease-activating factor 1 (APAF-1)	APAF1 KIAA0413	apoptosome [GO:0043293]; cytosol [GO:0005829]; extracellular exosome [GO:0070062]; extracellular region [GO:0005576]; ficolin-1-rich granule lumen [GO:1904813]; nucleus [GO:0005634]; protein-containing complex [GO:0032991]; secretory granule lumen [GO:0034774]	intracellular	-
Q9HDC9	-	APMAP_HUMAN	Adipocyte plasma membrane-associated protein (Protein BSCv)	APMAP C20orf3 UNQ1869/PRO4305	cell surface [GO:0009986]; endoplasmic reticulum [GO:0005783]; integral component of membrane [GO:0016021]; membrane [GO:0016020]	membrane	-
P02649	-	APOE_HUMAN	Apolipoprotein E (Apo-E)	APOE	blood microparticle [GO:0072562]; cell [GO:0005623]; chylomicron [GO:0042627]; clathrin-coated endocytic vesicle membrane [GO:0030669]; collagen-containing extracellular matrix [GO:0062023]; cytoplasm [GO:0005737]; dendrite [GO:0030425]; discoidal high-density lipoprotein particle [GO:0034365]; early endosome [GO:0005769]; endocytic vesicle lumen [GO:0071682]; endoplasmic reticulum [GO:0005783]; …	extracellular	-
P05067-PRO_0000000092	PFRAG (42)	A4_HUMAN	Amyloid-beta precursor protein (APP) (ABPP) (APPI) (Alzheimer disease amyloid protein) (Amyloid precursor protein) (Amyloid-beta A4 protein) (Cerebral vascular amyloid peptide) (CVAP) (PreA4) (Protease nexin-II) (PN-II) [Cleaved into: N-APP; Soluble APP-alpha (S-APP-alpha); Soluble APP-beta (S-APP-beta); C99 (Beta-secretase C-terminal fragment) (Beta-CTF); Amyloid-beta protein 42 (Abeta42) (Beta-…	APP A4 AD1	amyloid-beta complex [GO:0106003]; apical part of cell [GO:0045177]; astrocyte projection [GO:0097449]; axon [GO:0030424]; cell [GO:0005623]; cell-cell junction [GO:0005911]; cell surface [GO:0009986]; ciliary rootlet [GO:0035253]; clathrin-coated pit [GO:0005905]; COPII-coated ER to Golgi transport vesicle [GO:0030134]; cytoplasm [GO:0005737]; cytosol [GO:0005829]; dendritic shaft [GO:0043198]; …	extracellular (P05067-PRO_0000000092)	-
A7KAX9-2	-	RHG32_HUMAN	Rho GTPase-activating protein 32 (Brain-specific Rho GTPase-activating protein) (GAB-associated Cdc42/Rac GTPase-activating protein) (GC-GAP) (GTPase regulator interacting with TrkA) (Rho-type GTPase-activating protein 32) (Rho/Cdc42/Rac GTPase-activating protein RICS) (RhoGAP involved in the beta-catenin-N-cadherin and NMDA receptor signaling) (p200RhoGAP) (p250GAP)	ARHGAP32 GRIT KIAA0712 RICS	actin cytoskeleton [GO:0015629]; cell cortex [GO:0005938]; cytosol [GO:0005829]; dendritic spine [GO:0043197]; endoplasmic reticulum membrane [GO:0005789]; endosome membrane [GO:0010008]; fibrillar center [GO:0001650]; Golgi apparatus [GO:0005794]; Golgi membrane [GO:0000139]; nucleoplasm [GO:0005654]; postsynaptic density [GO:0014069]	intracellular	-
Q12774-2	-	ARHG5_HUMAN	Rho guanine nucleotide exchange factor 5 (Ephexin-3) (Guanine nucleotide regulatory protein TIM) (Oncogene TIM) (Transforming immortalized mammary oncogene) (p60 TIM)	ARHGEF5 TIM	cell junction [GO:0030054]; cell periphery [GO:0071944]; cell projection [GO:0042995]; cytoplasm [GO:0005737]; cytosol [GO:0005829]; nucleoplasm [GO:0005654]; nucleus [GO:0005634]; plasma membrane [GO:0005886]; podosome [GO:0002102]	intracellular	-
Q9NVJ2	-	ARL8B_HUMAN	ADP-ribosylation factor-like protein 8B (ADP-ribosylation factor-like protein 10C) (Novel small G protein indispensable for equal chromosome segregation 1)	ARL8B ARL10C GIE1	axon cytoplasm [GO:1904115]; cytoplasm [GO:0005737]; extracellular exosome [GO:0070062]; late endosome membrane [GO:0031902]; lysosomal membrane [GO:0005765]; membrane [GO:0016020]; midbody [GO:0030496]; spindle midzone [GO:0051233]; synapse [GO:0045202]; vacuolar membrane [GO:0005774]	intracellular	-
P27540-2	-	ARNT_HUMAN	Aryl hydrocarbon receptor nuclear translocator (ARNT protein) (Class E basic helix-loop-helix protein 2) (bHLHe2) (Dioxin receptor, nuclear translocator) (Hypoxia-inducible factor 1-beta) (HIF-1-beta) (HIF1-beta)	ARNT BHLHE2	cytoplasm [GO:0005737]; nuclear body [GO:0016604]; nuclear chromatin [GO:0000790]; nucleoplasm [GO:0005654]; nucleus [GO:0005634]; RNA polymerase II transcription factor complex [GO:0090575]	intracellular	-
O00244	-	ATOX1_HUMAN	Copper transport protein ATOX1 (Metal transport protein ATX1)	ATOX1 HAH1	cell [GO:0005623]; cytosol [GO:0005829]	intracellular	-
Q04656	-	ATP7A_HUMAN	Copper-transporting ATPase 1 (EC 7.2.2.8) (Copper pump 1) (Menkes disease-associated protein)	ATP7A MC1 MNK	apical plasma membrane [GO:0016324]; basolateral plasma membrane [GO:0016323]; brush border membrane [GO:0031526]; cell [GO:0005623]; cell leading edge [GO:0031252]; cytosol [GO:0005829]; endoplasmic reticulum [GO:0005783]; Golgi apparatus [GO:0005794]; integral component of membrane [GO:0016021]; late endosome [GO:0005770]; membrane [GO:0016020]; membrane raft [GO:0045121]; microvillus [GO:00059…	membrane	-
P54253	-	ATX1_HUMAN	Ataxin-1 (Spinocerebellar ataxia type 1 protein)	ATXN1 ATX1 SCA1	cytoplasm [GO:0005737]; cytosol [GO:0005829]; nuclear inclusion body [GO:0042405]; nuclear matrix [GO:0016363]; nucleolus [GO:0005730]; nucleoplasm [GO:0005654]; nucleus [GO:0005634]	intracellular	-
Q99700-2	-	ATX2_HUMAN	Ataxin-2 (Spinocerebellar ataxia type 2 protein) (Trinucleotide repeat-containing gene 13 protein)	ATXN2 ATX2 SCA2 TNRC13	cytoplasm [GO:0005737]; cytoplasmic stress granule [GO:0010494]; cytosol [GO:0005829]; Golgi apparatus [GO:0005794]; membrane [GO:0016020]; perinuclear region of cytoplasm [GO:0048471]; polysome [GO:0005844]; ribonucleoprotein complex [GO:1990904]; trans-Golgi network [GO:0005802]	intracellular	-
Q9NXR7	-	BABA2_HUMAN	BRISC and BRCA1-A complex member 2 (BRCA1-A complex subunit BRE) (BRCA1/BRCA2-containing complex subunit 45) (Brain and reproductive organ-expressed protein)	BABAM2 BRCC45 BRE	BRCA1-A complex [GO:0070531]; BRISC complex [GO:0070552]; cytoplasm [GO:0005737]; cytosol [GO:0005829]; nuclear ubiquitin ligase complex [GO:0000152]; nucleoplasm [GO:0005654]; nucleus [GO:0005634]	intracellular	-
O95816	-	BAG2_HUMAN	BAG family molecular chaperone regulator 2 (BAG-2) (Bcl-2-associated athanogene 2)	BAG2	axon [GO:0030424]; chaperone complex [GO:0101031]; cytosol [GO:0005829]; dendrite [GO:0030425]; dendritic microtubule [GO:1901588]	intracellular	-
O95817	-	BAG3_HUMAN	BAG family molecular chaperone regulator 3 (BAG-3) (Bcl-2-associated athanogene 3) (Bcl-2-binding protein Bis) (Docking protein CAIR-1)	BAG3 BIS	aggresome [GO:0016235]; cell [GO:0005623]; chaperone complex [GO:0101031]; cytoplasm [GO:0005737]; cytosol [GO:0005829]; neuron projection [GO:0043005]; nucleus [GO:0005634]; plasma membrane [GO:0005886]; stress fiber [GO:0001725]; Z disc [GO:0030018]	intracellular	-
Q9UL15-2	-	BAG5_HUMAN	BAG family molecular chaperone regulator 5 (BAG-5) (Bcl-2-associated athanogene 5)	BAG5 KIAA0873	cytosol [GO:0005829]; inclusion body [GO:0016234]; membrane [GO:0016020]; mitochondrion [GO:0005739]; nucleus [GO:0005634]; perinuclear region of cytoplasm [GO:0048471]	intracellular	-
P06276	-	CHLE_HUMAN	Cholinesterase (EC 3.1.1.8) (Acylcholine acylhydrolase) (Butyrylcholine esterase) (Choline esterase II) (Pseudocholinesterase)	BCHE CHE1	blood microparticle [GO:0072562]; endoplasmic reticulum lumen [GO:0005788]; extracellular region [GO:0005576]; membrane [GO:0016020]; nuclear envelope lumen [GO:0005641]	extracellular	-
P13497	-	BMP1_HUMAN	Bone morphogenetic protein 1 (BMP-1) (EC 3.4.24.19) (Mammalian tolloid protein) (mTld) (Procollagen C-proteinase) (PCP)	BMP1 PCOLC	extracellular region [GO:0005576]; extracellular space [GO:0005615]; Golgi apparatus [GO:0005794]; vesicle [GO:0031982]	extracellular	ECM Regulators
Q9NP55	-	BPIA1_HUMAN	BPI fold-containing family A member 1 (Lung-specific protein X) (Nasopharyngeal carcinoma-related protein) (Palate lung and nasal epithelium clone protein) (Secretory protein in upper respiratory tracts) (Short PLUNC1) (SPLUNC1) (Tracheal epithelium-enriched protein) (Von Ebner protein Hl)	BPIFA1 LUNX NASG PLUNC SPLUNC1 SPURT UNQ787/PRO1606	extracellular region [GO:0005576]; extracellular space [GO:0005615]	extracellular	-
P51587	-	BRCA2_HUMAN	Breast cancer type 2 susceptibility protein (Fanconi anemia group D1 protein)	BRCA2 FACD FANCD1	BRCA2-MAGE-D1 complex [GO:0033593]; centrosome [GO:0005813]; cytosol [GO:0005829]; lateral element [GO:0000800]; nuclear chromosome, telomeric region [GO:0000784]; nucleoplasm [GO:0005654]; nucleus [GO:0005634]; protein-containing complex [GO:0032991]; secretory granule [GO:0030141]	intracellular	-
Q6PL45-2	-	BRID5_HUMAN	BRICHOS domain-containing protein 5	BRICD5 C16orf79	extracellular space [GO:0005615]; integral component of membrane [GO:0016021]	membrane	-
Q06187	-	BTK_HUMAN	Tyrosine-protein kinase BTK (EC 2.7.10.2) (Agammaglobulinemia tyrosine kinase) (ATK) (B-cell progenitor kinase) (BPK) (Bruton tyrosine kinase)	BTK AGMX1 ATK BPK	cytoplasm [GO:0005737]; cytoplasmic vesicle [GO:0031410]; cytosol [GO:0005829]; mast cell granule [GO:0042629]; membrane raft [GO:0045121]; nucleus [GO:0005634]; perinuclear region of cytoplasm [GO:0048471]; plasma membrane [GO:0005886]	intracellular	-
Q9UIR0-2	-	BTNL2_HUMAN	Butyrophilin-like protein 2 (BTL-II)	BTNL2	external side of plasma membrane [GO:0009897]; integral component of membrane [GO:0016021]; plasma membrane [GO:0005886]	membrane	-
Q8WWF1	-	CA054_HUMAN	Uncharacterized protein C1orf54	C1orf54	extracellular region [GO:0005576]	extracellular	-
P02745	-	C1QA_HUMAN	Complement C1q subcomponent subunit A	C1QA	cell [GO:0005623]; collagen-containing extracellular matrix [GO:0062023]; collagen trimer [GO:0005581]; complement component C1 complex [GO:0005602]; extracellular region [GO:0005576]; postsynapse [GO:0098794]; synapse [GO:0045202]	extracellular	ECM-affiliated Proteins
P02746	-	C1QB_HUMAN	Complement C1q subcomponent subunit B	C1QB	blood microparticle [GO:0072562]; cell [GO:0005623]; collagen-containing extracellular matrix [GO:0062023]; collagen trimer [GO:0005581]; complement component C1 complex [GO:0005602]; extracellular region [GO:0005576]; postsynapse [GO:0098794]; synapse [GO:0045202]	extracellular	ECM-affiliated Proteins
P23280	-	CAH6_HUMAN	Carbonic anhydrase 6 (EC 4.2.1.1) (Carbonate dehydratase VI) (Carbonic anhydrase VI) (CA-VI) (Salivary carbonic anhydrase) (Secreted carbonic anhydrase)	CA6	extracellular exosome [GO:0070062]; extracellular region [GO:0005576]; extracellular space [GO:0005615]	extracellular	-
P27708	-	PYR1_HUMAN	CAD protein [Includes: Glutamine-dependent carbamoyl-phosphate synthase (EC 6.3.5.5); Aspartate carbamoyltransferase (EC 2.1.3.2); Dihydroorotase (EC 3.5.2.3)]	CAD	cell projection [GO:0042995]; cytoplasm [GO:0005737]; cytosol [GO:0005829]; extracellular exosome [GO:0070062]; membrane [GO:0016020]; neuronal cell body [GO:0043025]; nuclear matrix [GO:0016363]; nucleoplasm [GO:0005654]; nucleus [GO:0005634]; protein-containing complex [GO:0032991]; terminal bouton [GO:0043195]	intracellular	-
P17655	-	CAN2_HUMAN	Calpain-2 catalytic subunit (EC 3.4.22.53) (Calcium-activated neutral proteinase 2) (CANP 2) (Calpain M-type) (Calpain large polypeptide L2) (Calpain-2 large subunit) (Millimolar-calpain) (M-calpain)	CAPN2 CANPL2	chromatin [GO:0000785]; cortical actin cytoskeleton [GO:0030864]; cytoplasm [GO:0005737]; cytosol [GO:0005829]; dendrite [GO:0030425]; endoplasmic reticulum [GO:0005783]; external side of plasma membrane [GO:0009897]; extracellular exosome [GO:0070062]; focal adhesion [GO:0005925]; Golgi apparatus [GO:0005794]; lysosome [GO:0005764]; membrane raft [GO:0045121]; mitochondrial intermembrane space […	intracellular	-
Q6UXH8	-	CCBE1_HUMAN	Collagen and calcium-binding EGF domain-containing protein 1 (Full of fluid protein homolog)	CCBE1 KIAA1983 UNQ1921/PRO4395	collagen trimer [GO:0005581]; extracellular matrix [GO:0031012]; extracellular space [GO:0005615]	extracellular	Secreted Factors
P10147	-	CCL3_HUMAN	C-C motif chemokine 3 (G0/G1 switch regulatory protein 19-1) (Macrophage inflammatory protein 1-alpha) (MIP-1-alpha) (PAT 464.1) (SIS-beta) (Small-inducible cytokine A3) (Tonsillar lymphocyte LD78 alpha protein) [Cleaved into: MIP-1-alpha(4-69) (LD78-alpha(4-69))]	CCL3 G0S19-1 MIP1A SCYA3	cell [GO:0005623]; cytoplasm [GO:0005737]; cytosol [GO:0005829]; extracellular region [GO:0005576]; extracellular space [GO:0005615]	extracellular	Secreted Factors
P29279	-	CCN2_HUMAN	CCN family member 2 (Cellular communication network factor 2) (Connective tissue growth factor) (Hypertrophic chondrocyte-specific protein 24) (Insulin-like growth factor-binding protein 8) (IBP-8) (IGF-binding protein 8) (IGFBP-8)	CCN2 CTGF HCS24 IGFBP8	cell cortex [GO:0005938]; cis-Golgi network [GO:0005801]; cytosol [GO:0005829]; extracellular matrix [GO:0031012]; extracellular region [GO:0005576]; extracellular space [GO:0005615]; perinuclear region of cytoplasm [GO:0048471]; plasma membrane [GO:0005886]	extracellular	ECM Glycoproteins
P78371	-	TCPB_HUMAN	T-complex protein 1 subunit beta (TCP-1-beta) (CCT-beta)	CCT2 99D8.1 CCTB	azurophil granule lumen [GO:0035578]; cell body [GO:0044297]; chaperonin-containing T-complex [GO:0005832]; cytosol [GO:0005829]; extracellular exosome [GO:0070062]; extracellular region [GO:0005576]; microtubule [GO:0005874]; zona pellucida receptor complex [GO:0002199]	intracellular	-
P49368	-	TCPG_HUMAN	T-complex protein 1 subunit gamma (TCP-1-gamma) (CCT-gamma) (hTRiC5)	CCT3 CCTG TRIC5	cell body [GO:0044297]; chaperonin-containing T-complex [GO:0005832]; cytoskeleton [GO:0005856]; cytosol [GO:0005829]; extracellular exosome [GO:0070062]; microtubule [GO:0005874]; plasma membrane [GO:0005886]; zona pellucida receptor complex [GO:0002199]	intracellular	-
P50991	-	TCPD_HUMAN	T-complex protein 1 subunit delta (TCP-1-delta) (CCT-delta) (Stimulator of TAR RNA-binding)	CCT4 CCTD SRB	cell body [GO:0044297]; cell projection [GO:0042995]; centrosome [GO:0005813]; chaperonin-containing T-complex [GO:0005832]; cytosol [GO:0005829]; extracellular exosome [GO:0070062]; melanosome [GO:0042470]; microtubule [GO:0005874]; nucleoplasm [GO:0005654]; zona pellucida receptor complex [GO:0002199]	intracellular	-
P48643	-	TCPE_HUMAN	T-complex protein 1 subunit epsilon (TCP-1-epsilon) (CCT-epsilon)	CCT5 CCTE KIAA0098	cell body [GO:0044297]; centrosome [GO:0005813]; chaperonin-containing T-complex [GO:0005832]; cytosol [GO:0005829]; extracellular exosome [GO:0070062]; microtubule [GO:0005874]	intracellular	-
P40227	-	TCPZ_HUMAN	T-complex protein 1 subunit zeta (TCP-1-zeta) (Acute morphine dependence-related protein 2) (CCT-zeta-1) (HTR3) (Tcp20)	CCT6A CCT6 CCTZ	chaperonin-containing T-complex [GO:0005832]; cytoplasm [GO:0005737]; cytosol [GO:0005829]; extracellular exosome [GO:0070062]; microtubule [GO:0005874]	intracellular	-
Q92526	-	TCPW_HUMAN	T-complex protein 1 subunit zeta-2 (TCP-1-zeta-2) (CCT-zeta-2) (CCT-zeta-like) (TCP-1-zeta-like) (Testis-specific Tcp20) (Testis-specific protein TSA303)	CCT6B	chaperonin-containing T-complex [GO:0005832]; cytosol [GO:0005829]	intracellular	-
Q99832	-	TCPH_HUMAN	T-complex protein 1 subunit eta (TCP-1-eta) (CCT-eta) (HIV-1 Nef-interacting protein) [Cleaved into: T-complex protein 1 subunit eta, N-terminally processed]	CCT7 CCTH NIP7-1	cell body [GO:0044297]; chaperonin-containing T-complex [GO:0005832]; cytoplasm [GO:0005737]; cytosol [GO:0005829]; extracellular exosome [GO:0070062]; microtubule [GO:0005874]	intracellular	-
O95971	-	BY55_HUMAN	CD160 antigen (Natural killer cell receptor BY55) (CD antigen CD160) [Cleaved into: CD160 antigen, soluble form]	CD160 BY55	anchored component of plasma membrane [GO:0046658]; extracellular region [GO:0005576]; plasma membrane [GO:0005886]	membrane (GPI) and extracellular	-
Q9Y5K6	-	CD2AP_HUMAN	CD2-associated protein (Adapter protein CMS) (Cas ligand with multiple SH3 domains)	CD2AP	actin cytoskeleton [GO:0015629]; cell-cell junction [GO:0005911]; cytoplasm [GO:0005737]; cytosol [GO:0005829]; endocytic vesicle [GO:0030139]; extracellular exosome [GO:0070062]; fibrillar center [GO:0001650]; filamentous actin [GO:0031941]; perinuclear region of cytoplasm [GO:0048471]; plasma membrane [GO:0005886]; ruffle [GO:0001726]	intracellular	-
Q16543	-	CDC37_HUMAN	Hsp90 co-chaperone Cdc37 (Hsp90 chaperone protein kinase-targeting subunit) (p50Cdc37) [Cleaved into: Hsp90 co-chaperone Cdc37, N-terminally processed]	CDC37 CDC37A	chaperone complex [GO:0101031]; cytoplasm [GO:0005737]; cytosol [GO:0005829]; extracellular exosome [GO:0070062]; HSP90-CDC37 chaperone complex [GO:1990565]	intracellular	-
P31997	-	CEAM8_HUMAN	Carcinoembryonic antigen-related cell adhesion molecule 8 (CD67 antigen) (Carcinoembryonic antigen CGM6) (Non-specific cross-reacting antigen NCA-95) (CD antigen CD66b)	CEACAM8 CGM6	anchored component of membrane [GO:0031225]; azurophil granule membrane [GO:0035577]; cell surface [GO:0009986]; extracellular exosome [GO:0070062]; extracellular space [GO:0005615]; plasma membrane [GO:0005886]; specific granule membrane [GO:0035579]; tertiary granule membrane [GO:0070821]	membrane (GPI)	-
Q8TEP8	-	CE192_HUMAN	Centrosomal protein of 192 kDa (Cep192) (Cep192/SPD-2)	CEP192 KIAA1569 PP8407	centriole [GO:0005814]; centrosome [GO:0005813]; cytosol [GO:0005829]; pericentriolar material [GO:0000242]	intracellular	-
P0CG37	-	CFC1_HUMAN	Cryptic protein (Cryptic family protein 1)	CFC1	anchored component of membrane [GO:0031225]; cell surface [GO:0009986]; extracellular region [GO:0005576]; plasma membrane [GO:0005886]	membrane (GPI)	Secreted Factors
Q12873	-	CHD3_HUMAN	Chromodomain-helicase-DNA-binding protein 3 (CHD-3) (EC 3.6.4.12) (ATP-dependent helicase CHD3) (Mi-2 autoantigen 240 kDa protein) (Mi2-alpha) (Zinc finger helicase) (hZFH)	CHD3	centriolar satellite [GO:0034451]; centrosome [GO:0005813]; cytoplasm [GO:0005737]; nucleolus [GO:0005730]; nucleoplasm [GO:0005654]; nucleus [GO:0005634]; NuRD complex [GO:0016581]	intracellular	-
Q14677-2, Q14677	-	EPN4_HUMAN	Clathrin interactor 1 (Clathrin-interacting protein localized in the trans-Golgi region) (Clint) (Enthoprotin) (Epsin-4) (Epsin-related protein) (EpsinR)	CLINT1 ENTH EPN4 EPNR KIAA0171	clathrin-coated vesicle [GO:0030136]; cytosol [GO:0005829]; Golgi apparatus [GO:0005794]; intracellular membrane-bounded organelle [GO:0043231]; membrane [GO:0016020]; nucleoplasm [GO:0005654]; perinuclear region of cytoplasm [GO:0048471]	intracellular	-
P23946	-	CMA1_HUMAN	Chymase (EC 3.4.21.39) (Alpha-chymase) (Mast cell protease I)	CMA1 CYH CYM	cell [GO:0005623]; collagen-containing extracellular matrix [GO:0062023]; cytoplasm [GO:0005737]; extracellular region [GO:0005576]; extracellular space [GO:0005615]; secretory granule [GO:0030141]	extracellular	-
Q5TAT6	CPX-1754	CODA1_HUMAN	Collagen alpha-1(XIII) chain (COLXIIIA1)	COL13A1	cell-cell junction [GO:0005911]; collagen-containing extracellular matrix [GO:0062023]; collagen type XIII trimer [GO:0005600]; endoplasmic reticulum lumen [GO:0005788]; extracellular matrix [GO:0031012]; extracellular region [GO:0005576]; extracellular space [GO:0005615]; plasma membrane [GO:0005886]; postsynaptic membrane [GO:0045211]	membrane	Collagens
Q9UMD9	CPX-1758	COHA1_HUMAN	Collagen alpha-1(XVII) chain (180 kDa bullous pemphigoid antigen 2) (Bullous pemphigoid antigen 2) [Cleaved into: 120 kDa linear IgA disease antigen (120 kDa linear IgA dermatosis antigen) (Linear IgA disease antigen 1) (LAD-1); 97 kDa linear IgA disease antigen (97 kDa linear IgA bullous dermatosis antigen) (97 kDa LAD antigen) (97-LAD) (Linear IgA bullous disease antigen of 97 kDa) (LABD97)]	COL17A1 BP180 BPAG2	basement membrane [GO:0005604]; cell-cell junction [GO:0005911]; collagen-containing extracellular matrix [GO:0062023]; collagen trimer [GO:0005581]; endoplasmic reticulum lumen [GO:0005788]; extracellular matrix [GO:0031012]; extracellular region [GO:0005576]; extracellular space [GO:0005615]; hemidesmosome [GO:0030056]; integral component of plasma membrane [GO:0005887]; plasma membrane [GO:000…	membrane	Collagens
P39060-PRO_0000005794	in P39060-PRO_0000005794 and in CPX-aaaa (P39060-PRO_0000441861 trimeric form)	COIA1_HUMAN	Collagen alpha-1(XVIII) chain [Cleaved into: Endostatin; Non-collagenous domain 1 (NC1)]	COL18A1	basement membrane [GO:0005604]; collagen-containing extracellular matrix [GO:0062023]; collagen trimer [GO:0005581]; endoplasmic reticulum lumen [GO:0005788]; extracellular exosome [GO:0070062]; extracellular matrix [GO:0031012]; extracellular region [GO:0005576]; extracellular space [GO:0005615]	extracellular	Collagens
P02452	isolated and in CPX-1650 and CPX-4108	CO1A1_HUMAN	Collagen alpha-1(I) chain (Alpha-1 type I collagen)	COL1A1	collagen-containing extracellular matrix [GO:0062023]; collagen type I trimer [GO:0005584]; cytoplasm [GO:0005737]; endoplasmic reticulum lumen [GO:0005788]; extracellular matrix [GO:0031012]; extracellular region [GO:0005576]; extracellular space [GO:0005615]; Golgi apparatus [GO:0005794]; secretory granule [GO:0030141]	extracellular	Collagens
P08123	isolated and in CPX-1650	CO1A2_HUMAN	Collagen alpha-2(I) chain (Alpha-2 type I collagen)	COL1A2	collagen-containing extracellular matrix [GO:0062023]; collagen type I trimer [GO:0005584]; endoplasmic reticulum [GO:0005783]; endoplasmic reticulum lumen [GO:0005788]; extracellular exosome [GO:0070062]; extracellular matrix [GO:0031012]; extracellular region [GO:0005576]; extracellular space [GO:0005615]	extracellular	Collagens
P02458	CPX-1713	CO2A1_HUMAN	Collagen alpha-1(II) chain (Alpha-1 type II collagen) [Cleaved into: Collagen alpha-1(II) chain; Chondrocalcin]	COL2A1	basement membrane [GO:0005604]; collagen-containing extracellular matrix [GO:0062023]; collagen trimer [GO:0005581]; collagen type II trimer [GO:0005585]; endoplasmic reticulum lumen [GO:0005788]; extracellular matrix [GO:0031012]; extracellular region [GO:0005576]; extracellular space [GO:0005615]	extracellular	Collagens
P02461	CPX-1714	CO3A1_HUMAN	Collagen alpha-1(III) chain	COL3A1	collagen-containing extracellular matrix [GO:0062023]; collagen type III trimer [GO:0005586]; endoplasmic reticulum lumen [GO:0005788]; extracellular matrix [GO:0031012]; extracellular region [GO:0005576]; extracellular space [GO:0005615]	extracellular	Collagens
P02462	CPX-1723	CO4A1_HUMAN	Collagen alpha-1(IV) chain [Cleaved into: Arresten]	COL4A1	basement membrane [GO:0005604]; collagen-containing extracellular matrix [GO:0062023]; collagen type IV trimer [GO:0005587]; endoplasmic reticulum lumen [GO:0005788]; extracellular matrix [GO:0031012]; extracellular region [GO:0005576]; extracellular space [GO:0005615]	extracellular	Collagens
P08572	CPX-1723	CO4A2_HUMAN	Collagen alpha-2(IV) chain [Cleaved into: Canstatin]	COL4A2	collagen-containing extracellular matrix [GO:0062023]; collagen type IV trimer [GO:0005587]; endoplasmic reticulum lumen [GO:0005788]; extracellular exosome [GO:0070062]; extracellular matrix [GO:0031012]; extracellular region [GO:0005576]; extracellular space [GO:0005615]	extracellular	Collagens
P20908	-	CO5A1_HUMAN	Collagen alpha-1(V) chain	COL5A1	basement membrane [GO:0005604]; collagen-containing extracellular matrix [GO:0062023]; collagen type V trimer [GO:0005588]; endoplasmic reticulum lumen [GO:0005788]; extracellular matrix [GO:0031012]; extracellular region [GO:0005576]; extracellular space [GO:0005615]	extracellular	Collagens
P12109	isolated and in P12109-PRO_aaaaaaaaaa	CO6A1_HUMAN	Collagen alpha-1(VI) chain	COL6A1	collagen-containing extracellular matrix [GO:0062023]; collagen type VI trimer [GO:0005589]; endoplasmic reticulum lumen [GO:0005788]; extracellular exosome [GO:0070062]; extracellular matrix [GO:0031012]; extracellular region [GO:0005576]; extracellular space [GO:0005615]; lysosomal membrane [GO:0005765]; membrane [GO:0016020]; protein-containing complex [GO:0032991]; sarcolemma [GO:0042383]	extracellular	Collagens
P12111	-	CO6A3_HUMAN	Collagen alpha-3(VI) chain	COL6A3	collagen-containing extracellular matrix [GO:0062023]; collagen type VI trimer [GO:0005589]; endoplasmic reticulum lumen [GO:0005788]; extracellular exosome [GO:0070062]; extracellular matrix [GO:0031012]; extracellular region [GO:0005576]; extracellular space [GO:0005615]; extracellular vesicle [GO:1903561]; sarcolemma [GO:0042383]	extracellular	Collagens
P0DML2	-	CSH1_HUMAN	Chorionic somatomammotropin hormone 1 (Choriomammotropin) (Lactogen) (Placental lactogen) (PL)	CSH1	endoplasmic reticulum [GO:0005783]; endosome lumen [GO:0031904]; extracellular region [GO:0005576]; extracellular space [GO:0005615]; vesicle [GO:0031982]	extracellular	Secreted Factors
P0DML3	-	CSH2_HUMAN	Chorionic somatomammotropin hormone 2 (Choriomammotropin) (Lactogen) (Placental lactogen) (PL)	CSH2	endoplasmic reticulum [GO:0005783]; extracellular space [GO:0005615]; vesicle [GO:0031982]	extracellular	Secreted Factors
Q9H112	-	CST11_HUMAN	Cystatin-11	CST11 CST8L	cytoplasm [GO:0005737]; extracellular region [GO:0005576]; nucleus [GO:0005634]; sperm flagellum [GO:0036126]; sperm head [GO:0061827]	extracellular	ECM Regulators
Q9H114	-	CSTL1_HUMAN	Cystatin-like 1 (RCET11)	CSTL1	extracellular region [GO:0005576]	extracellular	ECM Regulators
Q7Z7A3	-	CTU1_HUMAN	Cytoplasmic tRNA 2-thiolation protein 1 (EC 2.7.7.-) (ATP-binding domain-containing protein 3) (Cancer-associated gene protein) (Cytoplasmic tRNA adenylyltransferase 1)	CTU1 ATPBD3 NCS6	cytosol [GO:0005829]; cytosolic tRNA wobble base thiouridylase complex [GO:0002144]	intracellular	-
Q5QP82	-	DCA10_HUMAN	DDB1- and CUL4-associated factor 10 (WD repeat-containing protein 32)	DCAF10 WDR32	Cul4-RING E3 ubiquitin ligase complex [GO:0080008]; nucleoplasm [GO:0005654]	intracellular	-
Q58WW2-2	-	DCAF6_HUMAN	DDB1- and CUL4-associated factor 6 (Androgen receptor complex-associated protein) (ARCAP) (IQ motif and WD repeat-containing protein 1) (Nuclear receptor interaction protein) (NRIP)	DCAF6 IQWD1 MSTP055	Cul4-RING E3 ubiquitin ligase complex [GO:0080008]; cytoplasm [GO:0005737]; cytosol [GO:0005829]; focal adhesion [GO:0005925]; nucleoplasm [GO:0005654]; nucleus [GO:0005634]	intracellular	-
Q9BW61	-	DDA1_HUMAN	DET1- and DDB1-associated protein 1 (Placenta cross-immune reaction antigen 1) (PCIA-1)	DDA1 C19orf58 PCIA1	Cul4-RING E3 ubiquitin ligase complex [GO:0080008]; nucleoplasm [GO:0005654]	intracellular	-
P59665	-	DEF1_HUMAN	Neutrophil defensin 1 (Defensin, alpha 1) (HNP-1) (HP-1) (HP1) [Cleaved into: HP 1-56; Neutrophil defensin 2 (HNP-2) (HP-2) (HP2)]	DEFA1 DEF1 DEFA2 MRS; DEFA1B	azurophil granule lumen [GO:0035578]; collagen-containing extracellular matrix [GO:0062023]; extracellular exosome [GO:0070062]; extracellular region [GO:0005576]; extracellular space [GO:0005615]; Golgi lumen [GO:0005796]	extracellular	-
Q01523	-	DEF5_HUMAN	Defensin-5 (Defensin, alpha 5) (HD5(20-94)) [Cleaved into: HD5(23-94); HD5(29-94); HD5(56-94); HD5(63-94)]	DEFA5 DEF5	extracellular region [GO:0005576]; extracellular space [GO:0005615]; Golgi lumen [GO:0005796]; intracellular membrane-bounded organelle [GO:0043231]; midbody [GO:0030496]; secretory granule lumen [GO:0034774]; transport vesicle [GO:0030133]	extracellular	-
Q30KP8	-	DB136_HUMAN	Beta-defensin 136 (Defensin, beta 136)	DEFB136	extracellular region [GO:0005576]	extracellular	-
Q86SQ9	-	DHDDS_HUMAN	Dehydrodolichyl diphosphate synthase complex subunit DHDDS (EC 2.5.1.87) (Cis-isoprenyltransferase) (CIT) (Cis-IPTase) (Cis-prenyltransferase subunit hCIT) (Epididymis tissue protein Li 189m)	DHDDS HDS	dehydrodolichyl diphosphate synthase complex [GO:1904423]; endoplasmic reticulum [GO:0005783]; endoplasmic reticulum membrane [GO:0005789]	intracellular	-
P31689	-	DNJA1_HUMAN	DnaJ homolog subfamily A member 1 (DnaJ protein homolog 2) (HSDJ) (Heat shock 40 kDa protein 4) (Heat shock protein J2) (HSJ-2) (Human DnaJ protein 2) (hDj-2)	DNAJA1 DNAJ2 HDJ2 HSJ2 HSPF4	cytoplasmic side of endoplasmic reticulum membrane [GO:0098554]; cytosol [GO:0005829]; extracellular exosome [GO:0070062]; membrane [GO:0016020]; microtubule cytoskeleton [GO:0015630]; mitochondrion [GO:0005739]; nucleus [GO:0005634]; perinuclear region of cytoplasm [GO:0048471]	intracellular (and membrane, farnesylated)	-
O60884	-	DNJA2_HUMAN	DnaJ homolog subfamily A member 2 (Cell cycle progression restoration gene 3 protein) (Dnj3) (Dj3) (HIRA-interacting protein 4) (Renal carcinoma antigen NY-REN-14)	DNAJA2 CPR3 HIRIP4	cytosol [GO:0005829]; extracellular exosome [GO:0070062]; membrane [GO:0016020]	intracellular (and membrane, farnesylated)	-
Q9UDY4	-	DNJB4_HUMAN	DnaJ homolog subfamily B member 4 (Heat shock 40 kDa protein 1 homolog) (HSP40 homolog) (Heat shock protein 40 homolog) (Human liver DnaJ-like protein)	DNAJB4 DNAJW HLJ1	cytosol [GO:0005829]; nucleoplasm [GO:0005654]; plasma membrane [GO:0005886]	intracellular	-
Q9UBS3	-	DNJB9_HUMAN	DnaJ homolog subfamily B member 9 (Endoplasmic reticulum DNA J domain-containing protein 4) (ER-resident protein ERdj4) (ERdj4) (Microvascular endothelial differentiation gene 1 protein) (Mdg-1)	DNAJB9 MDG1 UNQ743/PRO1471	cytoplasm [GO:0005737]; endoplasmic reticulum [GO:0005783]; endoplasmic reticulum lumen [GO:0005788]; endoplasmic reticulum membrane [GO:0005789]; extracellular exosome [GO:0070062]; nucleolus [GO:0005730]	intracellular	-
Q07507	-	DERM_HUMAN	Dermatopontin (Tyrosine-rich acidic matrix protein) (TRAMP)	DPT	collagen-containing extracellular matrix [GO:0062023]; extracellular space [GO:0005615]	extracellular	ECM Glycoproteins
Q9UBX2	-	DUX4_HUMAN	Double homeobox protein 4 (Double homeobox protein 10)	DUX4 DUX10	cytosol [GO:0005829]; Golgi apparatus [GO:0005794]; nuclear membrane [GO:0031965]; nucleolus [GO:0005730]; nucleoplasm [GO:0005654]; nucleus [GO:0005634]	intracellular	-
O95672	-	ECEL1_HUMAN	Endothelin-converting enzyme-like 1 (EC 3.4.24.-) (Xce protein)	ECEL1 XCE UNQ2431/PRO4991	integral component of plasma membrane [GO:0005887]	membrane	-
Q16610	-	ECM1_HUMAN	Extracellular matrix protein 1 (Secretory component p85)	ECM1	collagen-containing extracellular matrix [GO:0062023]; extracellular exosome [GO:0070062]; extracellular matrix [GO:0031012]; extracellular region [GO:0005576]; platelet dense granule lumen [GO:0031089]	extracellular	ECM Glycoproteins
Q9BQ95	-	ECSIT_HUMAN	Evolutionarily conserved signaling intermediate in Toll pathway, mitochondrial (Protein SITPEC)	ECSIT	cytoplasm [GO:0005737]; cytosol [GO:0005829]; mitochondrial inner membrane [GO:0005743]; mitochondrion [GO:0005739]; nucleoplasm [GO:0005654]; nucleus [GO:0005634]	intracellular	-
Q92611	-	EDEM1_HUMAN	ER degradation-enhancing alpha-mannosidase-like protein 1	EDEM1 EDEM KIAA0212	aggresome [GO:0016235]; endoplasmic reticulum [GO:0005783]; endoplasmic reticulum quality control compartment [GO:0044322]; integral component of endoplasmic reticulum membrane [GO:0030176]	intracellular	-
P14138	-	EDN3_HUMAN	Endothelin-3 (ET-3) (Preproendothelin-3) (PPET3)	EDN3	cell [GO:0005623]; extracellular region [GO:0005576]; extracellular space [GO:0005615]	extracellular	-
O95967	-	FBLN4_HUMAN	EGF-containing fibulin-like extracellular matrix protein 2 (Fibulin-4) (FIBL-4) (Protein UPH1)	EFEMP2 FBLN4 UNQ200/PRO226	basement membrane [GO:0005604]; collagen-containing extracellular matrix [GO:0062023]; extracellular exosome [GO:0070062]; extracellular region [GO:0005576]; extracellular vesicle [GO:1903561]	extracellular	ECM Glycoproteins
P01133-PRO_0000007541	-	EGF_HUMAN	Pro-epidermal growth factor (EGF) [Cleaved into: Epidermal growth factor (Urogastrone)]	EGF	clathrin-coated vesicle membrane [GO:0030665]; extracellular exosome [GO:0070062]; extracellular region [GO:0005576]; extracellular space [GO:0005615]; integral component of membrane [GO:0016021]; lysosomal membrane [GO:0005765]; plasma membrane [GO:0005886]; platelet alpha granule lumen [GO:0031093]; receptor complex [GO:0043235]	extracellular (P01133-PRO_0000007541)	Secreted Factors
Q9UHF1	-	EGFL7_HUMAN	Epidermal growth factor-like protein 7 (EGF-like protein 7) (Multiple epidermal growth factor-like domains protein 7) (Multiple EGF-like domains protein 7) (NOTCH4-like protein) (Vascular endothelial statin) (VE-statin) (Zneu1)	EGFL7 MEGF7 UNQ187/PRO1449	cell surface [GO:0009986]; collagen-containing extracellular matrix [GO:0062023]; extracellular region [GO:0005576]; extracellular space [GO:0005615]	extracellular	Secreted Factors
P15502	-	ELN_HUMAN	Elastin (Tropoelastin)	ELN	collagen-containing extracellular matrix [GO:0062023]; elastic fiber [GO:0071953]; extracellular matrix [GO:0031012]; extracellular region [GO:0005576]	extracellular	ECM Glycoproteins
Q96BH3	-	ESPB1_HUMAN	Epididymal sperm-binding protein 1 (Epididymal secretory protein 12) (hE12)	ELSPBP1 E12	cell surface [GO:0009986]; extracellular region [GO:0005576]	extracellular	ECM Glycoproteins
P50402	-	EMD_HUMAN	Emerin	EMD EDMD STA	cytoplasm [GO:0005737]; endoplasmic reticulum [GO:0005783]; integral component of membrane [GO:0016021]; membrane [GO:0016020]; microtubule [GO:0005874]; nuclear envelope [GO:0005635]; nuclear inner membrane [GO:0005637]; nuclear membrane [GO:0031965]; nuclear outer membrane [GO:0005640]; nucleoplasm [GO:0005654]; spindle [GO:0005819]	intracellular (nucleus membrane)	-
Q15375-2	-	EPHA7_HUMAN	Ephrin type-A receptor 7 (EC 2.7.10.1) (EPH homology kinase 3) (EHK-3) (EPH-like kinase 11) (EK11) (hEK11)	EPHA7 EHK3 HEK11	dendrite [GO:0030425]; glutamatergic synapse [GO:0098978]; hippocampal mossy fiber to CA3 synapse [GO:0098686]; integral component of plasma membrane [GO:0005887]; integral component of postsynaptic density membrane [GO:0099061]; neuromuscular junction [GO:0031594]; neuronal cell body [GO:0043025]; neuron projection [GO:0043005]; plasma membrane [GO:0005886]; receptor complex [GO:0043235]; Schaff…	membrane	-
Q8TAG9	-	EXOC6_HUMAN	Exocyst complex component 6 (Exocyst complex component Sec15A) (SEC15-like protein 1)	EXOC6 SEC15A SEC15L SEC15L1	cytosol [GO:0005829]; exocyst [GO:0000145]; Flemming body [GO:0090543]; growth cone [GO:0030426]; membrane [GO:0016020]; perinuclear region of cytoplasm [GO:0048471]; plasma membrane [GO:0005886]	intracellular	-
Q8NEV8-2	-	EXPH5_HUMAN	Exophilin-5 (Synaptotagmin-like protein homolog lacking C2 domains b) (SlaC2-b) (Slp homolog lacking C2 domains b)	EXPH5 KIAA0624 SLAC2B	endosome [GO:0005768]	intracellular	-
Q6ZRV2	-	FA83H_HUMAN	Protein FAM83H	FAM83H	cytoplasm [GO:0005737]; cytoskeleton [GO:0005856]	intracellular	-
O15287	-	FANCG_HUMAN	Fanconi anemia group G protein (Protein FACG) (DNA repair protein XRCC9)	FANCG XRCC9	cytosol [GO:0005829]; Fanconi anaemia nuclear complex [GO:0043240]; mitochondrion [GO:0005739]; nucleolus [GO:0005730]; nucleoplasm [GO:0005654]; plasma membrane [GO:0005886]	intracellular	-
Q9UBX5	-	FBLN5_HUMAN	Fibulin-5 (FIBL-5) (Developmental arteries and neural crest EGF-like protein) (Dance) (Urine p50 protein) (UP50)	FBLN5 DANCE UNQ184/PRO210	collagen-containing extracellular matrix [GO:0062023]; elastic fiber [GO:0071953]; extracellular exosome [GO:0070062]; extracellular matrix [GO:0031012]; extracellular region [GO:0005576]; extracellular space [GO:0005615]	extracellular	ECM Glycoproteins
P35555	-	FBN1_HUMAN	Fibrillin-1 [Cleaved into: Asprosin]	FBN1 FBN	basement membrane [GO:0005604]; collagen-containing extracellular matrix [GO:0062023]; endoplasmic reticulum lumen [GO:0005788]; extracellular matrix [GO:0031012]; extracellular region [GO:0005576]; extracellular space [GO:0005615]; microfibril [GO:0001527]	extracellular	ECM Glycoproteins
Q9UK22	-	FBX2_HUMAN	F-box only protein 2	FBXO2 FBX2	cytoplasm [GO:0005737]; cytosol [GO:0005829]; dendritic spine [GO:0043197]; endoplasmic reticulum [GO:0005783]; organelle membrane [GO:0031090]; SCF ubiquitin ligase complex [GO:0019005]	intracellular	-
Q9NRD1	-	FBX6_HUMAN	F-box only protein 6 (F-box protein that recognizes sugar chains 2) (F-box/G-domain protein 2)	FBXO6 FBG2 FBS2 FBX6	cytoplasm [GO:0005737]; cytosol [GO:0005829]; endoplasmic reticulum quality control compartment [GO:0044322]; SCF ubiquitin ligase complex [GO:0019005]	intracellular	-
Q9Y3I1	-	FBX7_HUMAN	F-box only protein 7	FBXO7 FBX7	classical Lewy body [GO:0097414]; cytoplasm [GO:0005737]; cytosol [GO:0005829]; glial cytoplasmic inclusion [GO:0097409]; Lewy body core [GO:1990037]; Lewy body corona [GO:1990038]; Lewy neurite [GO:0097462]; mitochondrion [GO:0005739]; nucleoplasm [GO:0005654]; nucleus [GO:0005634]; protein-containing complex [GO:0032991]; SCF ubiquitin ligase complex [GO:0019005]; ubiquitin ligase complex [GO:0…	intracellular	-
P09038	-	FGF2_HUMAN	Fibroblast growth factor 2 (FGF-2) (Basic fibroblast growth factor) (bFGF) (Heparin-binding growth factor 2) (HBGF-2)	FGF2 FGFB	cell [GO:0005623]; extracellular region [GO:0005576]; extracellular space [GO:0005615]; nucleus [GO:0005634]	extracellular	Secreted Factors
Q06828	-	FMOD_HUMAN	Fibromodulin (FM) (Collagen-binding 59 kDa protein) (Keratan sulfate proteoglycan fibromodulin) (KSPG fibromodulin)	FMOD FM SLRR2E	collagen-containing extracellular matrix [GO:0062023]; extracellular matrix [GO:0031012]; extracellular region [GO:0005576]; extracellular space [GO:0005615]; Golgi lumen [GO:0005796]; lysosomal lumen [GO:0043202]	extracellular	Proteoglycans
P02751	isolated and in P02751-PRO_0000390479 (anastellin)	FINC_HUMAN	Fibronectin (FN) (Cold-insoluble globulin) (CIG) [Cleaved into: Anastellin; Ugl-Y1; Ugl-Y2; Ugl-Y3]	FN1 FN	apical plasma membrane [GO:0016324]; basement membrane [GO:0005604]; blood microparticle [GO:0072562]; collagen-containing extracellular matrix [GO:0062023]; endoplasmic reticulum-Golgi intermediate compartment [GO:0005793]; endoplasmic reticulum lumen [GO:0005788]; extracellular exosome [GO:0070062]; extracellular matrix [GO:0031012]; extracellular region [GO:0005576]; extracellular space [GO:00…	extracellular	ECM Glycoproteins
P09958	-	FURIN_HUMAN	Furin (EC 3.4.21.75) (Dibasic-processing enzyme) (Paired basic amino acid residue-cleaving enzyme) (PACE)	FURIN FUR PACE PCSK3	cell surface [GO:0009986]; endoplasmic reticulum [GO:0005783]; endosome membrane [GO:0010008]; extracellular exosome [GO:0070062]; extracellular region [GO:0005576]; Golgi lumen [GO:0005796]; Golgi membrane [GO:0000139]; integral component of Golgi membrane [GO:0030173]; membrane [GO:0016020]; membrane raft [GO:0045121]; plasma membrane [GO:0005886]; trans-Golgi network [GO:0005802]; trans-Golgi …	membrane	-
Q8WXI9	-	P66B_HUMAN	Transcriptional repressor p66-beta (GATA zinc finger domain-containing protein 2B) (p66/p68)	GATAD2B KIAA1150	nuclear chromatin [GO:0000790]; nuclear speck [GO:0016607]; nucleoplasm [GO:0005654]; NuRD complex [GO:0016581]; protein-containing complex [GO:0032991]	intracellular	-
Q92820	-	GGH_HUMAN	Gamma-glutamyl hydrolase (EC 3.4.19.9) (Conjugase) (GH) (Gamma-Glu-X carboxypeptidase)	GGH	azurophil granule lumen [GO:0035578]; cytosol [GO:0005829]; extracellular exosome [GO:0070062]; extracellular region [GO:0005576]; extracellular space [GO:0005615]; melanosome [GO:0042470]; nucleus [GO:0005634]; specific granule lumen [GO:0035580]; tertiary granule lumen [GO:1904724]; vacuole [GO:0005773]	extracellular	-
P01241	-	SOMA_HUMAN	Somatotropin (Growth hormone) (GH) (GH-N) (Growth hormone 1) (Pituitary growth hormone)	GH1	endosome lumen [GO:0031904]; extracellular region [GO:0005576]; extracellular space [GO:0005615]; growth hormone receptor complex [GO:0070195]	extracellular	Secreted Factors
P35052	-	GPC1_HUMAN	Glypican-1 [Cleaved into: Secreted glypican-1]	GPC1	anchored component of plasma membrane [GO:0046658]; cell surface [GO:0009986]; collagen-containing extracellular matrix [GO:0062023]; cytosol [GO:0005829]; endosome [GO:0005768]; extracellular exosome [GO:0070062]; extracellular matrix [GO:0031012]; extracellular region [GO:0005576]; extracellular space [GO:0005615]; Golgi lumen [GO:0005796]; intrinsic component of plasma membrane [GO:0031226]; l…	membrane (GPI)	ECM-affiliated Proteins
Q8IV16	-	HDBP1_HUMAN	Glycosylphosphatidylinositol-anchored high density lipoprotein-binding protein 1 (GPI-HBP1) (GPI-anchored HDL-binding protein 1) (High density lipoprotein-binding protein 1)	GPIHBP1 HBP1	anchored component of external side of plasma membrane [GO:0031362]; anchored component of membrane [GO:0031225]; apical plasma membrane [GO:0016324]; basolateral plasma membrane [GO:0016323]; external side of plasma membrane [GO:0009897]; extracellular region [GO:0005576]; membrane [GO:0016020]; plasma membrane [GO:0005886]	membrane (GPI)	-
Q9Y5Q8-2	-	TF3C5_HUMAN	General transcription factor 3C polypeptide 5 (TF3C-epsilon) (Transcription factor IIIC 63 kDa subunit) (TFIIIC 63 kDa subunit) (TFIIIC63) (Transcription factor IIIC subunit epsilon)	GTF3C5 CDABP0017	nucleoplasm [GO:0005654]; transcription factor TFIIIC complex [GO:0000127]	intracellular	-
O00178	-	GTPB1_HUMAN	GTP-binding protein 1 (G-protein 1) (GP-1) (GP1)	GTPBP1	cytoplasmic exosome (RNase complex) [GO:0000177]; cytosol [GO:0005829]; membrane [GO:0016020]	intracellular	-
P07305	-	H10_HUMAN	Histone H1.0 (Histone H1') (Histone H1(0)) [Cleaved into: Histone H1.0, N-terminally processed]	H1-0 H1F0 H1FV	actin cytoskeleton [GO:0015629]; Golgi apparatus [GO:0005794]; host cell nucleus [GO:0042025]; nuclear body [GO:0016604]; nuclear chromatin [GO:0000790]; nuclear euchromatin [GO:0005719]; nucleoplasm [GO:0005654]; nucleosome [GO:0000786]; nucleus [GO:0005634]; transcriptional repressor complex [GO:0017053]	intracellular	-
P0C0S8	-	H2A1_HUMAN	Histone H2A type 1 (H2A.1) (Histone H2A/ptl)	H2AC11 H2AFP HIST1H2AG; H2AC13 H2AFC HIST1H2AI; H2AC15 H2AFD HIST1H2AK; H2AC16 H2AFI HIST1H2AL; H2AC17 H2AFN HIST1H2AM	extracellular exosome [GO:0070062]; nuclear chromatin [GO:0000790]; nucleosome [GO:0000786]; nucleus [GO:0005634]	intracellular	-
O94927-2	-	HAUS5_HUMAN	HAUS augmin-like complex subunit 5	HAUS5 KIAA0841	centrosome [GO:0005813]; cytosol [GO:0005829]; HAUS complex [GO:0070652]; microtubule [GO:0005874]; spindle [GO:0005819]	intracellular	-
O15379-2	-	HDAC3_HUMAN	Histone deacetylase 3 (HD3) (EC 3.5.1.98) (RPD3-2) (SMAP45)	HDAC3	cytoplasm [GO:0005737]; cytosol [GO:0005829]; Golgi apparatus [GO:0005794]; histone deacetylase complex [GO:0000118]; mitotic spindle [GO:0072686]; nucleoplasm [GO:0005654]; nucleus [GO:0005634]; plasma membrane [GO:0005886]; transcriptional repressor complex [GO:0017053]	intracellular	-
P42694	-	HELZ_HUMAN	Probable helicase with zinc finger domain (EC 3.6.4.-) (Down-regulated in human cancers protein)	HELZ DRHC KIAA0054	cytosol [GO:0005829]; membrane [GO:0016020]; nucleus [GO:0005634]; P granule [GO:0043186]	intracellular	-
Q969F9-2	-	HPS3_HUMAN	Hermansky-Pudlak syndrome 3 protein	HPS3	BLOC-2 complex [GO:0031084]; cytoplasm [GO:0005737]	intracellular	-
P0DMV8	-	HS71A_HUMAN	Heat shock 70 kDa protein 1A (Heat shock 70 kDa protein 1) (HSP70-1) (HSP70.1)	HSPA1A HSP72 HSPA1 HSX70	aggresome [GO:0016235]; blood microparticle [GO:0072562]; centriole [GO:0005814]; centrosome [GO:0005813]; cytoplasm [GO:0005737]; cytosol [GO:0005829]; endoplasmic reticulum [GO:0005783]; extracellular exosome [GO:0070062]; extracellular region [GO:0005576]; ficolin-1-rich granule lumen [GO:1904813]; focal adhesion [GO:0005925]; inclusion body [GO:0016234]; mitochondrion [GO:0005739]; nuclear sp…	intracellular	-
P0DMV9 (and P08107)	Obsolete entry (P08107)	HS71B_HUMAN	Heat shock 70 kDa protein 1B (Heat shock 70 kDa protein 2) (HSP70-2) (HSP70.2)	HSPA1B HSP72	aggresome [GO:0016235]; blood microparticle [GO:0072562]; centriole [GO:0005814]; centrosome [GO:0005813]; cytoplasm [GO:0005737]; cytosol [GO:0005829]; endoplasmic reticulum [GO:0005783]; extracellular exosome [GO:0070062]; extracellular region [GO:0005576]; ficolin-1-rich granule lumen [GO:1904813]; focal adhesion [GO:0005925]; inclusion body [GO:0016234]; mitochondrion [GO:0005739]; nuclear sp…	intracellular	-
P54652	-	HSP72_HUMAN	Heat shock-related 70 kDa protein 2 (Heat shock 70 kDa protein 2)	HSPA2	blood microparticle [GO:0072562]; CatSper complex [GO:0036128]; cell surface [GO:0009986]; cytoplasm [GO:0005737]; cytosol [GO:0005829]; extracellular exosome [GO:0070062]; male germ cell nucleus [GO:0001673]; meiotic spindle [GO:0072687]; membrane [GO:0016020]; nucleus [GO:0005634]; plasma membrane [GO:0005886]; synaptonemal complex [GO:0000795]	intracellular	-
P11021	-	BIP_HUMAN	Endoplasmic reticulum chaperone BiP (EC 3.6.4.10) (78 kDa glucose-regulated protein) (GRP-78) (Binding-immunoglobulin protein) (BiP) (Heat shock protein 70 family protein 5) (HSP70 family protein 5) (Heat shock protein family A member 5) (Immunoglobulin heavy chain-binding protein)	HSPA5 GRP78	cell surface [GO:0009986]; cytoplasm [GO:0005737]; cytosol [GO:0005829]; endoplasmic reticulum [GO:0005783]; endoplasmic reticulum chaperone complex [GO:0034663]; endoplasmic reticulum-Golgi intermediate compartment [GO:0005793]; endoplasmic reticulum lumen [GO:0005788]; endoplasmic reticulum membrane [GO:0005789]; extracellular exosome [GO:0070062]; focal adhesion [GO:0005925]; integral componen…	intracellular	-
P11142	-	HSP7C_HUMAN	Heat shock cognate 71 kDa protein (Heat shock 70 kDa protein 8) (Lipopolysaccharide-associated protein 1) (LAP-1) (LPS-associated protein 1)	HSPA8 HSC70 HSP73 HSPA10	autophagosome [GO:0005776]; axon [GO:0030424]; blood microparticle [GO:0072562]; chaperone complex [GO:0101031]; clathrin-sculpted gamma-aminobutyric acid transport vesicle membrane [GO:0061202]; cytoplasm [GO:0005737]; cytosol [GO:0005829]; dendrite [GO:0030425]; extracellular exosome [GO:0070062]; extracellular region [GO:0005576]; extracellular space [GO:0005615]; ficolin-1-rich granule lumen …	intracellular and extracellular	-
P98160	-	PGBM_HUMAN	Basement membrane-specific heparan sulfate proteoglycan core protein (HSPG) (Perlecan) (PLC) [Cleaved into: Endorepellin; LG3 peptide]	HSPG2	basement membrane [GO:0005604]; collagen-containing extracellular matrix [GO:0062023]; extracellular exosome [GO:0070062]; extracellular region [GO:0005576]; extracellular space [GO:0005615]; focal adhesion [GO:0005925]; Golgi lumen [GO:0005796]; lysosomal lumen [GO:0043202]; plasma membrane [GO:0005886]; plasma membrane protein complex [GO:0098797]	extracellular	Proteoglycans
Q92743	-	HTRA1_HUMAN	Serine protease HTRA1 (EC 3.4.21.-) (High-temperature requirement A serine peptidase 1) (L56) (Serine protease 11)	HTRA1 HTRA PRSS11	collagen-containing extracellular matrix [GO:0062023]; cytosol [GO:0005829]; extracellular exosome [GO:0070062]; extracellular region [GO:0005576]; extracellular space [GO:0005615]; plasma membrane [GO:0005886]	extracellular	ECM Regulators
P22304-3	-	IDS_HUMAN	Iduronate 2-sulfatase (EC 3.1.6.13) (Alpha-L-iduronate sulfate sulfatase) (Idursulfase) [Cleaved into: Iduronate 2-sulfatase 42 kDa chain; Iduronate 2-sulfatase 14 kDa chain]	IDS SIDS	lysosomal lumen [GO:0043202]; lysosome [GO:0005764]	intracellular	-
Q9HBG6-2 (Q9HBG6 for analysis)	Q9HBG6-2 in the network but Isoform 2 no longer exists in UniProtKB	IF122_HUMAN	Intraflagellar transport protein 122 homolog (WD repeat-containing protein 10) (WD repeat-containing protein 140)	IFT122 SPG, WDR10, WDR140	ciliary basal body [GO:0036064]; ciliary base [GO:0097546]; ciliary tip [GO:0097542]; cilium [GO:0005929]; cytosol [GO:0005829]; intraciliary transport particle A [GO:0030991]; membrane [GO:0016020]; non-motile cilium [GO:0097730]; nucleoplasm [GO:0005654]; photoreceptor connecting cilium [GO:0032391]	intracellular	-
P35858	-	ALS_HUMAN	Insulin-like growth factor-binding protein complex acid labile subunit (ALS)	IGFALS ALS	extracellular exosome [GO:0070062]; extracellular matrix [GO:0031012]; extracellular region [GO:0005576]; extracellular space [GO:0005615]; insulin-like growth factor ternary complex [GO:0042567]	extracellular	ECM Glycoproteins
Q6UXB1	-	IGFL3_HUMAN	Insulin growth factor-like family member 3	IGFL3 UNQ483/PRO982	extracellular space [GO:0005615]	extracellular	-
P01876	-	IGHA1_HUMAN	Immunoglobulin heavy constant alpha 1 (Ig alpha-1 chain C region) (Ig alpha-1 chain C region BUR) (Ig alpha-1 chain C region TRO)	IGHA1	blood microparticle [GO:0072562]; external side of plasma membrane [GO:0009897]; extracellular exosome [GO:0070062]; extracellular region [GO:0005576]; extracellular space [GO:0005615]; immunoglobulin complex, circulating [GO:0042571]; monomeric IgA immunoglobulin complex [GO:0071748]; secretory dimeric IgA immunoglobulin complex [GO:0071752]; secretory IgA immunoglobulin complex [GO:0071751]	extracellular	-
B9A064	-	IGLL5_HUMAN	Immunoglobulin lambda-like polypeptide 5 (G lambda-1) (Germline immunoglobulin lambda 1)	IGLL5	external side of plasma membrane [GO:0009897]; extracellular exosome [GO:0070062]; immunoglobulin complex, circulating [GO:0042571]	extracellular	-
Q13123	-	RED_HUMAN	Protein Red (Cytokine IK) (IK factor) (Protein RER)	IK RED RER	chromosome [GO:0005694]; cytoplasm [GO:0005737]; nuclear speck [GO:0016607]; nucleoplasm [GO:0005654]; nucleus [GO:0005634]; spindle pole [GO:0000922]; U2-type precatalytic spliceosome [GO:0071005]	intracellular	-
P42701-3, P42701-2	-	I12R1_HUMAN	Interleukin-12 receptor subunit beta-1 (IL-12 receptor subunit beta-1) (IL-12R subunit beta-1) (IL-12R-beta-1) (IL-12RB1) (IL-12 receptor beta component) (CD antigen CD212)	IL12RB1 IL12R IL12RB	external side of plasma membrane [GO:0009897]; interleukin-12 receptor complex [GO:0042022]; interleukin-23 receptor complex [GO:0072536]; plasma membrane [GO:0005886]; receptor complex [GO:0043235]	membrane (isoform 2) and extracellular (isoform 3)	-
Q01344-2	-	IL5RA_HUMAN	Interleukin-5 receptor subunit alpha (IL-5 receptor subunit alpha) (IL-5R subunit alpha) (IL-5R-alpha) (IL-5RA) (CDw125) (CD antigen CD125)	IL5RA IL5R	external side of plasma membrane [GO:0009897]; extracellular space [GO:0005615]; integral component of membrane [GO:0016021]; plasma membrane [GO:0005886]; receptor complex [GO:0043235]	extracellular (isoform 2)	-
Q9Y5Q6	-	INSL5_HUMAN	Insulin-like peptide INSL5 (Insulin-like peptide 5) [Cleaved into: Insulin-like peptide INSL5 B chain; Insulin-like peptide INSL5 A chain]	INSL5 UNQ156/PRO182	extracellular region [GO:0005576]	extracellular	-
Q15051	-	IQCB1_HUMAN	IQ calmodulin-binding motif-containing protein 1 (Nephrocystin-5) (p53 and DNA damage-regulated IQ motif protein) (PIQ)	IQCB1 KIAA0036 NPHP5 OK/SW-cl.85	centriole [GO:0005814]; centrosome [GO:0005813]; cytosol [GO:0005829]; extracellular exosome [GO:0070062]; intercellular bridge [GO:0045171]; microtubule cytoskeleton [GO:0015630]; mitotic spindle [GO:0072686]; nucleoplasm [GO:0005654]; photoreceptor connecting cilium [GO:0032391]; photoreceptor outer segment [GO:0001750]	intracellular	-
P08648	CPX-1794	ITA5_HUMAN	Integrin alpha-5 (CD49 antigen-like family member E) (Fibronectin receptor subunit alpha) (Integrin alpha-F) (VLA-5) (CD antigen CD49e) [Cleaved into: Integrin alpha-5 heavy chain; Integrin alpha-5 light chain]	ITGA5 FNRA	alphav-beta3 integrin-vitronectin complex [GO:0071062]; cell surface [GO:0009986]; cytoplasmic vesicle [GO:0031410]; endoplasmic reticulum [GO:0005783]; external side of plasma membrane [GO:0009897]; focal adhesion [GO:0005925]; Golgi apparatus [GO:0005794]; integrin alpha5-beta1 complex [GO:0034674]; integrin complex [GO:0008305]; plasma membrane [GO:0005886]; ruffle [GO:0001726]; synapse [GO:00…	membrane	-
P05556	CPX-1794	ITB1_HUMAN	Integrin beta-1 (Fibronectin receptor subunit beta) (Glycoprotein IIa) (GPIIA) (VLA-4 subunit beta) (CD antigen CD29)	ITGB1 FNRB MDF2 MSK12	cell [GO:0005623]; cell surface [GO:0009986]; cleavage furrow [GO:0032154]; cytoplasm [GO:0005737]; dendritic spine [GO:0043197]; external side of plasma membrane [GO:0009897]; extracellular exosome [GO:0070062]; filopodium [GO:0030175]; focal adhesion [GO:0005925]; glial cell projection [GO:0097386]; glutamatergic synapse [GO:0098978]; integral component of synaptic membrane [GO:0099699]; integr…	membrane	-
Q9NZI2-2	-	KCIP1_HUMAN	Kv channel-interacting protein 1 (KChIP1) (A-type potassium channel modulatory protein 1) (Potassium channel-interacting protein 1) (Vesicle APC-binding protein)	KCNIP1 KCHIP1 VABP	cytoplasm [GO:0005737]; dendrite [GO:0030425]; extrinsic component of cytoplasmic side of plasma membrane [GO:0031234]; plasma membrane [GO:0005886]; voltage-gated potassium channel complex [GO:0008076]	intracellular	-
O60341	-	KDM1A_HUMAN	Lysine-specific histone demethylase 1A (EC 1.14.99.66) (BRAF35-HDAC complex protein BHC110) (Flavin-containing amine oxidase domain-containing protein 2) ([histone H3]-dimethyl-L-lysine(4) FAD-dependent demethylase 1A)	KDM1A AOF2 KDM1 KIAA0601 LSD1	DNA repair complex [GO:1990391]; nuclear chromatin [GO:0000790]; nuclear chromosome, telomeric region [GO:0000784]; nucleoplasm [GO:0005654]; nucleus [GO:0005634]; protein-containing complex [GO:0032991]; transcription factor complex [GO:0005667]	intracellular	-
O00139	-	KIF2A_HUMAN	Kinesin-like protein KIF2A (Kinesin-2) (hK2)	KIF2A KIF2 KNS2	centriolar subdistal appendage [GO:0120103]; centriole [GO:0005814]; centrosome [GO:0005813]; cytoplasm [GO:0005737]; cytosol [GO:0005829]; kinesin complex [GO:0005871]; membrane [GO:0016020]; microtubule [GO:0005874]; nuclear body [GO:0016604]; nucleolus [GO:0005730]; nucleoplasm [GO:0005654]; sperm principal piece [GO:0097228]; spindle [GO:0005819]; spindle pole [GO:0000922]	intracellular	-
Q6PID8	-	KLD10_HUMAN	Kelch domain-containing protein 10	KLHDC10 KIAA0265	cytoplasm [GO:0005737]; nucleoplasm [GO:0005654]	intracellular	-
Q9UBX7-1	-	KLK11_HUMAN	Kallikrein-11 (hK11) (EC 3.4.21.-) (Hippostasin) (Serine protease 20) (Trypsin-like protease) [Cleaved into: Kallikrein-11 inactive chain 1; Kallikrein-11 inactive chain 2]	KLK11 PRSS20 TLSP UNQ649/PRO1279	extracellular exosome [GO:0070062]; extracellular space [GO:0005615]; Golgi apparatus [GO:0005794]; secretory granule [GO:0030141]	extracellular	-
Q9H2R5	-	KLK15_HUMAN	Kallikrein-15 (EC 3.4.21.-) (ACO protease)	KLK15	extracellular region [GO:0005576]; secretory granule [GO:0030141]	extracellular	-
Q9Y337	-	KLK5_HUMAN	Kallikrein-5 (EC 3.4.21.-) (Kallikrein-like protein 2) (KLK-L2) (Stratum corneum tryptic enzyme)	KLK5 SCTE UNQ570/PRO1132	cytosol [GO:0005829]; epidermal lamellar body [GO:0097209]; extracellular region [GO:0005576]; extracellular space [GO:0005615]; secretory granule [GO:0030141]	extracellular	-
P25391	isolated and in CPX-1770	LAMA1_HUMAN	Laminin subunit alpha-1 (Laminin A chain) (Laminin-1 subunit alpha) (Laminin-3 subunit alpha) (S-laminin subunit alpha) (S-LAM alpha)	LAMA1 LAMA	basement membrane [GO:0005604]; cell-cell junction [GO:0005911]; collagen-containing extracellular matrix [GO:0062023]; extracellular matrix [GO:0031012]; extracellular region [GO:0005576]; extracellular space [GO:0005615]; laminin-1 complex [GO:0005606]; laminin-3 complex [GO:0005608]; membrane [GO:0016020]	extracellular	ECM Glycoproteins
P07942	isolated and in CPX-1770	LAMB1_HUMAN	Laminin subunit beta-1 (Laminin B1 chain) (Laminin-1 subunit beta) (Laminin-10 subunit beta) (Laminin-12 subunit beta) (Laminin-2 subunit beta) (Laminin-6 subunit beta) (Laminin-8 subunit beta)	LAMB1	basement membrane [GO:0005604]; collagen-containing extracellular matrix [GO:0062023]; endoplasmic reticulum lumen [GO:0005788]; extracellular exosome [GO:0070062]; extracellular region [GO:0005576]; extracellular space [GO:0005615]; laminin-10 complex [GO:0043259]; laminin-1 complex [GO:0005606]; laminin-2 complex [GO:0005607]; laminin-8 complex [GO:0043257]; laminin complex [GO:0043256]; perinu…	extracellular	ECM Glycoproteins
P55268	-	LAMB2_HUMAN	Laminin subunit beta-2 (Laminin B1s chain) (Laminin-11 subunit beta) (Laminin-14 subunit beta) (Laminin-15 subunit beta) (Laminin-3 subunit beta) (Laminin-4 subunit beta) (Laminin-7 subunit beta) (Laminin-9 subunit beta) (S-laminin subunit beta) (S-LAM beta)	LAMB2 LAMS	basement membrane [GO:0005604]; collagen-containing extracellular matrix [GO:0062023]; endoplasmic reticulum lumen [GO:0005788]; extracellular exosome [GO:0070062]; extracellular region [GO:0005576]; laminin-11 complex [GO:0043260]; laminin-3 complex [GO:0005608]; laminin complex [GO:0043256]; neuromuscular junction [GO:0031594]; synaptic cleft [GO:0043083]	extracellular	ECM Glycoproteins
P11047	isolated and in CPX-1770	LAMC1_HUMAN	Laminin subunit gamma-1 (Laminin B2 chain) (Laminin-1 subunit gamma) (Laminin-10 subunit gamma) (Laminin-11 subunit gamma) (Laminin-2 subunit gamma) (Laminin-3 subunit gamma) (Laminin-4 subunit gamma) (Laminin-6 subunit gamma) (Laminin-7 subunit gamma) (Laminin-8 subunit gamma) (Laminin-9 subunit gamma) (S-laminin subunit gamma) (S-LAM gamma)	LAMC1 LAMB2	basement membrane [GO:0005604]; collagen-containing extracellular matrix [GO:0062023]; endoplasmic reticulum lumen [GO:0005788]; extracellular exosome [GO:0070062]; extracellular region [GO:0005576]; extracellular space [GO:0005615]; laminin-10 complex [GO:0043259]; laminin-11 complex [GO:0043260]; laminin-1 complex [GO:0005606]	extracellular	ECM Glycoproteins
Q9Y5X9	-	LIPE_HUMAN	Endothelial lipase (EC 3.1.1.3) (Endothelial cell-derived lipase) (EDL) (EL) (Phospholipase A1) (EC 3.1.1.32)	LIPG UNQ387/PRO719	cell surface [GO:0009986]; early endosome [GO:0005769]; extracellular region [GO:0005576]; extracellular space [GO:0005615]; Golgi apparatus [GO:0005794]	extracellular	-
P36776	-	LONM_HUMAN	Lon protease homolog, mitochondrial (EC 3.4.21.53) (LONHs) (Lon protease-like protein) (LONP) (Mitochondrial ATP-dependent protease Lon) (Serine protease 15)	LONP1 PRSS15	cytosol [GO:0005829]; membrane [GO:0016020]; mitochondrial matrix [GO:0005759]; mitochondrial nucleoid [GO:0042645]; mitochondrion [GO:0005739]; nucleoplasm [GO:0005654]	intracellular	-
P28300	isolated and in P28300-PRO_0000018520 [LOX (PP)]	LYOX_HUMAN	Protein-lysine 6-oxidase (EC 1.4.3.13) (Lysyl oxidase) [Cleaved into: Protein-lysine 6-oxidase, long form; Protein-lysine 6-oxidase, short form]	LOX	cell [GO:0005623]; collagen trimer [GO:0005581]; extracellular matrix [GO:0031012]; extracellular region [GO:0005576]; extracellular space [GO:0005615]; nucleus [GO:0005634]	extracellular	ECM Regulators
Q08397	-	LOXL1_HUMAN	Lysyl oxidase homolog 1 (EC 1.4.3.-) (Lysyl oxidase-like protein 1) (LOL)	LOXL1 LOXL	acrosomal vesicle [GO:0001669]; basement membrane [GO:0005604]; collagen-containing extracellular matrix [GO:0062023]; extracellular region [GO:0005576]; extracellular space [GO:0005615]	extracellular	ECM Regulators
Q9Y4K0	isolated and in Q9Y4K0-PRO_aaaaaaaaaa [LOXL2 (SRCR1-2)] and Q9Y4K0-PRO_bbbbbbbbbb [LOXL2 SRCR1-4)]	LOXL2_HUMAN	Lysyl oxidase homolog 2 (EC 1.4.3.13) (Lysyl oxidase-like protein 2) (Lysyl oxidase-related protein 2) (Lysyl oxidase-related protein WS9-14)	LOXL2	basement membrane [GO:0005604]; chromatin [GO:0000785]; collagen-containing extracellular matrix [GO:0062023]; endoplasmic reticulum [GO:0005783]; extracellular space [GO:0005615]; membrane [GO:0016020]; nucleoplasm [GO:0005654]; nucleus [GO:0005634]	extracellular	ECM Regulators
P58215	-	LOXL3_HUMAN	Lysyl oxidase homolog 3 (EC 1.4.3.-) (EC 1.4.3.13) (Lysyl oxidase-like protein 3)	LOXL3 LOXL	cytoplasm [GO:0005737]; extracellular region [GO:0005576]; extracellular space [GO:0005615]; membrane [GO:0016020]; nucleus [GO:0005634]	extracellular	ECM Regulators
Q96JB6	-	LOXL4_HUMAN	Lysyl oxidase homolog 4 (EC 1.4.3.-) (Lysyl oxidase-like protein 4) (Lysyl oxidase-related protein C)	LOXL4 LOXC	extracellular exosome [GO:0070062]; extracellular space [GO:0005615]; membrane [GO:0016020]; receptor complex [GO:0043235]	extracellular	ECM Regulators
Q07954	-	LRP1_HUMAN	Prolow-density lipoprotein receptor-related protein 1 (LRP-1) (Alpha-2-macroglobulin receptor) (A2MR) (Apolipoprotein E receptor) (APOER) (CD antigen CD91) [Cleaved into: Low-density lipoprotein receptor-related protein 1 85 kDa subunit (LRP-85); Low-density lipoprotein receptor-related protein 1 515 kDa subunit (LRP-515); Low-density lipoprotein receptor-related protein 1 intracellular domain (L…	LRP1 A2MR APR	apical part of cell [GO:0045177]; axonal growth cone [GO:0044295]; basolateral plasma membrane [GO:0016323]; cell [GO:0005623]; clathrin-coated pit [GO:0005905]; clathrin-coated vesicle [GO:0030136]; cytoskeleton [GO:0005856]; dendrite [GO:0030425]; early endosome [GO:0005769]; endocytic vesicle membrane [GO:0030666]; focal adhesion [GO:0005925]; insulin-responsive compartment [GO:0032593]; integ…	membrane	-
Q14766	-	LTBP1_HUMAN	Latent-transforming growth factor beta-binding protein 1 (LTBP-1) (Transforming growth factor beta-1-binding protein 1) (TGF-beta1-BP-1)	LTBP1	collagen-containing extracellular matrix [GO:0062023]; endoplasmic reticulum lumen [GO:0005788]; extracellular matrix [GO:0031012]; extracellular region [GO:0005576]; microfibril [GO:0001527]; protein-containing complex [GO:0032991]	extracellular	ECM Glycoproteins
O95711	-	LY86_HUMAN	Lymphocyte antigen 86 (Ly-86) (Protein MD-1)	LY86 MD1	extracellular space [GO:0005615]	extracellular	-
Q8N2G4-2	-	LYPD1_HUMAN	Ly6/PLAUR domain-containing protein 1 (Putative HeLa tumor suppressor) (PHTS)	LYPD1 LYPDC1 PSEC0181 UNQ3079/PRO9917	anchored component of membrane [GO:0031225]; extracellular region [GO:0005576]; plasma membrane [GO:0005886]; synapse [GO:0045202]	membrane (GPI)	-
Q6UWN0-2	-	LYPD4_HUMAN	Ly6/PLAUR domain-containing protein 4	LYPD4 UNQ2552/PRO6181	anchored component of membrane [GO:0031225]; extracellular region [GO:0005576]; plasma membrane [GO:0005886]	membrane (GPI)	-
Q7Z4W2-2	-	LYZL2_HUMAN	Lysozyme-like protein 2 (Lysozyme-2) (EC 3.2.1.17)	LYZL2	extracellular region [GO:0005576]	extracellular	-
Q7Z304	-	MAMC2_HUMAN	MAM domain-containing protein 2 (MAM domain-containing proteoglycan) (Mamcan)	MAMDC2	endoplasmic reticulum [GO:0005783]; extracellular region [GO:0005576]; membrane [GO:0016020]	extracellular	-
Q8IVH8-2	-	M4K3_HUMAN	Mitogen-activated protein kinase kinase kinase kinase 3 (EC 2.7.11.1) (Germinal center kinase-related protein kinase) (GLK) (MAPK/ERK kinase kinase kinase 3) (MEK kinase kinase 3) (MEKKK 3)	MAP4K3 RAB8IPL1	cytoplasm [GO:0005737]	intracellular	-
Q14244	-	MAP7_HUMAN	Ensconsin (Epithelial microtubule-associated protein of 115 kDa) (E-MAP-115) (Microtubule-associated protein 7) (MAP-7)	MAP7	axon [GO:0030424]; basolateral plasma membrane [GO:0016323]; cytosol [GO:0005829]; microtubule [GO:0005874]; microtubule associated complex [GO:0005875]; microtubule cytoskeleton [GO:0015630]; perinuclear region of cytoplasm [GO:0048471]	intracellular	-
P49006	-	MRP_HUMAN	MARCKS-related protein (MARCKS-like protein 1) (Macrophage myristoylated alanine-rich C kinase substrate) (Mac-MARCKS) (MacMARCKS)	MARCKSL1 MLP MRP	cytoplasm [GO:0005737]; cytoskeleton [GO:0005856]; extracellular exosome [GO:0070062]; plasma membrane [GO:0005886]	intracellular (and membrane, myristoylated)	-
Q9Y2H9	-	MAST1_HUMAN	Microtubule-associated serine/threonine-protein kinase 1 (EC 2.7.11.1) (Syntrophin-associated serine/threonine-protein kinase)	MAST1 KIAA0973 SAST	axon [GO:0030424]; cytoplasm [GO:0005737]; cytoskeleton [GO:0005856]; dendrite [GO:0030425]; neuronal cell body [GO:0043025]; neuron projection [GO:0043005]; plasma membrane [GO:0005886]	intracellular	-
O00339	-	MATN2_HUMAN	Matrilin-2	MATN2 UNQ193/PRO219	basement membrane [GO:0005604]; collagen-containing extracellular matrix [GO:0062023]; extracellular matrix [GO:0031012]; extracellular space [GO:0005615]	extracellular	ECM Glycoproteins
Q14676	-	MDC1_HUMAN	Mediator of DNA damage checkpoint protein 1 (Nuclear factor with BRCT domains 1)	MDC1 KIAA0170 NFBD1	chromosome [GO:0005694]; focal adhesion [GO:0005925]; nuclear body [GO:0016604]; nucleoplasm [GO:0005654]; nucleus [GO:0005634]	intracellular	-
P08582-2	-	TRFM_HUMAN	Melanotransferrin (Melanoma-associated antigen p97) (CD antigen CD228)	MELTF MAP97 MFI2	anchored component of plasma membrane [GO:0046658]; cell surface [GO:0009986]; endoplasmic reticulum lumen [GO:0005788]; extracellular exosome [GO:0070062]; extracellular region [GO:0005576]; plasma membrane [GO:0005886]	extracellular (inferred, isoform 1 is associated to membrane via a GPI anchor)	-
Q9Y316	-	MEMO1_HUMAN	Protein MEMO1 (C21orf19-like protein) (Hepatitis C virus NS5A-transactivated protein 7) (HCV NS5A-transactivated protein 7) (Mediator of ErbB2-driven cell motility 1) (Mediator of cell motility 1) (Memo-1)	MEMO1 C2orf4 MEMO NS5ATP7 CGI-27	cytosol [GO:0005829]; nucleus [GO:0005634]	intracellular	-
P55083	-	MFAP4_HUMAN	Microfibril-associated glycoprotein 4	MFAP4	collagen-containing extracellular matrix [GO:0062023]; elastic fiber [GO:0071953]; extracellular region [GO:0005576]; microfibril [GO:0001527]	extracellular	ECM Glycoproteins
Q13361	-	MFAP5_HUMAN	Microfibrillar-associated protein 5 (MFAP-5) (MP25) (Microfibril-associated glycoprotein 2) (MAGP-2)	MFAP5 MAGP2	collagen-containing extracellular matrix [GO:0062023]; extracellular region [GO:0005576]; microfibril [GO:0001527]	extracellular	ECM Glycoproteins
Q96AX9-2	-	MIB2_HUMAN	E3 ubiquitin-protein ligase MIB2 (EC 2.3.2.27) (Mind bomb homolog 2) (Novel zinc finger protein) (Novelzin) (Putative NF-kappa-B-activating protein 002N) (RING-type E3 ubiquitin transferase MIB2) (Skeletrophin) (Zinc finger ZZ type with ankyrin repeat domain protein 1)	MIB2 SKD ZZANK1	cytoplasm [GO:0005737]; cytosol [GO:0005829]; early endosome [GO:0005769]; ubiquitin ligase complex [GO:0000151]	intracellular	-
Q9NXB0	-	MKS1_HUMAN	Meckel syndrome type 1 protein	MKS1	centriole [GO:0005814]; centrosome [GO:0005813]; ciliary basal body [GO:0036064]; cytoplasm [GO:0005737]; cytosol [GO:0005829]; membrane [GO:0016020]; MKS complex [GO:0036038]	intracellular	-
P09238	-	MMP10_HUMAN	Stromelysin-2 (SL-2) (EC 3.4.24.22) (Matrix metalloproteinase-10) (MMP-10) (Transin-2)	MMP10 STMY2	extracellular matrix [GO:0031012]; extracellular region [GO:0005576]; extracellular space [GO:0005615]	extracellular	ECM Regulators
P08253	-	MMP2_HUMAN	72 kDa type IV collagenase (EC 3.4.24.24) (72 kDa gelatinase) (Gelatinase A) (Matrix metalloproteinase-2) (MMP-2) (TBE-1) [Cleaved into: PEX]	MMP2 CLG4A	collagen-containing extracellular matrix [GO:0062023]; extracellular region [GO:0005576]; extracellular space [GO:0005615]; mitochondrion [GO:0005739]; nucleus [GO:0005634]; plasma membrane [GO:0005886]; sarcomere [GO:0030017]	extracellular	ECM Regulators
P49959	-	MRE11_HUMAN	Double-strand break repair protein MRE11 (EC 3.1.-.-) (Double-strand break repair protein MRE11A) (Meiotic recombination 11 homolog 1) (MRE11 homolog 1) (Meiotic recombination 11 homolog A) (MRE11 homolog A)	MRE11 HNGS1 MRE11A	cytoplasm [GO:0005737]; cytosol [GO:0005829]; Mre11 complex [GO:0030870]; nuclear chromosome, telomeric region [GO:0000784]; nucleoplasm [GO:0005654]; nucleus [GO:0005634]; PML body [GO:0016605]; replication fork [GO:0005657]; site of double-strand break [GO:0035861]	intracellular	-
P43246	-	MSH2_HUMAN	DNA mismatch repair protein Msh2 (hMSH2) (MutS protein homolog 2)	MSH2	membrane [GO:0016020]; mismatch repair complex [GO:0032300]; MutSalpha complex [GO:0032301]; MutSbeta complex [GO:0032302]; nuclear chromosome, telomeric region [GO:0000784]; nucleoplasm [GO:0005654]; nucleus [GO:0005634]	intracellular	-
P52701	-	MSH6_HUMAN	DNA mismatch repair protein Msh6 (hMSH6) (G/T mismatch-binding protein) (GTBP) (GTMBP) (MutS protein homolog 6) (MutS-alpha 160 kDa subunit) (p160)	MSH6 GTBP	cytosol [GO:0005829]; Golgi apparatus [GO:0005794]; intracellular membrane-bounded organelle [GO:0043231]; mismatch repair complex [GO:0032300]; MutSalpha complex [GO:0032301]; nuclear chromatin [GO:0000790]; nucleoplasm [GO:0005654]; nucleus [GO:0005634]	intracellular	-
O43347	-	MSI1H_HUMAN	RNA-binding protein Musashi homolog 1 (Musashi-1)	MSI1	cytoplasm [GO:0005737]; nucleus [GO:0005634]; polysome [GO:0005844]; ribonucleoprotein complex [GO:1990904]	intracellular	-
Q96DH6-2	-	MSI2H_HUMAN	RNA-binding protein Musashi homolog 2 (Musashi-2)	MSI2	cytoplasm [GO:0005737]; nucleus [GO:0005634]; polysome [GO:0005844]; ribonucleoprotein complex [GO:1990904]	intracellular	-
Q9ULD2-2	-	MTUS1_HUMAN	Microtubule-associated tumor suppressor 1 (AT2 receptor-binding protein) (Angiotensin-II type 2 receptor-interacting protein) (Mitochondrial tumor suppressor 1)	MTUS1 ATBP ATIP GK1 KIAA1288 MTSG1	extracellular space [GO:0005615]; Golgi apparatus [GO:0005794]; microtubule [GO:0005874]; microtubule cytoskeleton [GO:0015630]; microtubule organizing center [GO:0005815]; mitochondrion [GO:0005739]; nucleolus [GO:0005730]; nucleus [GO:0005634]; plasma membrane [GO:0005886]; spindle [GO:0005819]	intracellular	-
P01106	-	MYC_HUMAN	Myc proto-oncogene protein (Class E basic helix-loop-helix protein 39) (bHLHe39) (Proto-oncogene c-Myc) (Transcription factor p64)	MYC BHLHE39	cell [GO:0005623]; host cell nucleus [GO:0042025]; nuclear chromatin [GO:0000790]; nucleolus [GO:0005730]; nucleoplasm [GO:0005654]; nucleus [GO:0005634]; protein-containing complex [GO:0032991]	intracellular	-
Q92802-2	-	N42L2_HUMAN	NEDD4-binding protein 2-like 2 (Phosphonoformate immuno-associated protein 5)	N4BP2L2 CG005 PFAAP5	extracellular exosome [GO:0070062]; nucleus [GO:0005634]; transcriptional repressor complex [GO:0017053]	intracellular	-
O14931-2	-	NCTR3_HUMAN	Natural cytotoxicity triggering receptor 3 (Activating natural killer receptor p30) (Natural killer cell p30-related protein) (NK-p30) (NKp30) (CD antigen CD337)	NCR3 1C7 LY117	integral component of plasma membrane [GO:0005887]; plasma membrane [GO:0005886]	membrane	-
Q8NHV4	-	NEDD1_HUMAN	Protein NEDD1 (Neural precursor cell expressed developmentally down-regulated protein 1) (NEDD-1)	NEDD1	apical part of cell [GO:0045177]; centriole [GO:0005814]; centrosome [GO:0005813]; ciliary basal body [GO:0036064]; cytosol [GO:0005829]; nucleoplasm [GO:0005654]; pericentriolar material [GO:0000242]; plasma membrane [GO:0005886]; spindle pole [GO:0000922]	intracellular	-
P14543	-	NID1_HUMAN	Nidogen-1 (NID-1) (Entactin)	NID1 NID	basement membrane [GO:0005604]; collagen-containing extracellular matrix [GO:0062023]; extracellular exosome [GO:0070062]; extracellular region [GO:0005576]; plasma membrane [GO:0005886]; receptor complex [GO:0043235]	extracellular	ECM Glycoproteins
Q14980	-	NUMA1_HUMAN	Nuclear mitotic apparatus protein 1 (Nuclear matrix protein-22) (NMP-22) (Nuclear mitotic apparatus protein) (NuMA protein) (SP-H antigen)	NUMA1 NMP22 NUMA	cell [GO:0005623]; cell cortex [GO:0005938]; cell cortex region [GO:0099738]; centrosome [GO:0005813]; chromosome [GO:0005694]; cortical microtubule [GO:0055028]; cytoplasm [GO:0005737]; cytoplasmic microtubule bundle [GO:1905720]; cytosol [GO:0005829]; dendrite [GO:0030425]; extracellular exosome [GO:0070062]; extrinsic component of plasma membrane [GO:0019897]; Golgi membrane [GO:0000139]; late…	intracellular	-
Q5W0B1	-	OBI1_HUMAN	ORC ubiquitin ligase 1 (OBI1) (EC 2.3.2.27) (RING finger protein 219)	OBI1 C13orf7 RNF219	chromatin [GO:0000785]	intracellular	-
Q13438, Q13438-2	-	OS9_HUMAN	Protein OS-9 (Amplified in osteosarcoma 9)	OS9	endoplasmic reticulum [GO:0005783]; endoplasmic reticulum lumen [GO:0005788]; endoplasmic reticulum membrane [GO:0005789]; endoplasmic reticulum quality control compartment [GO:0044322]; Hrd1p ubiquitin ligase complex [GO:0000836]	intracellular	-
Q32P28	-	P3H1_HUMAN	Prolyl 3-hydroxylase 1 (EC 1.14.11.7) (Growth suppressor 1) (Leucine- and proline-enriched proteoglycan 1) (Leprecan-1)	P3H1 GROS1 LEPRE1 PSEC0109	cytoplasm [GO:0005737]; endoplasmic reticulum [GO:0005783]; endoplasmic reticulum lumen [GO:0005788]; extracellular exosome [GO:0070062]; membrane [GO:0016020]; nucleus [GO:0005634]; protein-containing complex [GO:0032991]	intracellular and extracellular	ECM Regulators
Q9UQ80	-	PA2G4_HUMAN	Proliferation-associated protein 2G4 (Cell cycle protein p38-2G4 homolog) (hG4-1) (ErbB3-binding protein 1)	PA2G4 EBP1	azurophil granule lumen [GO:0035578]; cytoplasm [GO:0005737]; extracellular exosome [GO:0070062]; extracellular region [GO:0005576]; membrane [GO:0016020]; nucleolus [GO:0005730]; nucleus [GO:0005634]	intracellular	-
Q15004	-	PAF15_HUMAN	PCNA-associated factor (Hepatitis C virus NS5A-transactivated protein 9) (HCV NS5A-transactivated protein 9) (Overexpressed in anaplastic thyroid carcinoma 1) (OEATC-1) (PCNA-associated factor of 15 kDa) (PAF15) (p15PAF) (PCNA-clamp-associated factor)	PCLAF KIAA0101 NS5ATP9 PAF L5	centrosome [GO:0005813]; nucleoplasm [GO:0005654]; nucleus [GO:0005634]; perinuclear region of cytoplasm [GO:0048471]	intracellular	-
Q92824	-	PCSK5_HUMAN	Proprotein convertase subtilisin/kexin type 5 (EC 3.4.21.-) (Proprotein convertase 5) (PC5) (Proprotein convertase 6) (PC6) (hPC6) (Subtilisin/kexin-like protease PC5)	PCSK5 PC5 PC6	extracellular region [GO:0005576]; extracellular space [GO:0005615]; Golgi apparatus [GO:0005794]; Golgi lumen [GO:0005796]; integral component of Golgi membrane [GO:0030173]; membrane [GO:0016020]; secretory granule [GO:0030141]; trans-Golgi network [GO:0005802]	intracellular and extracellular	ECM Regulators
P29122	-	PCSK6_HUMAN	Proprotein convertase subtilisin/kexin type 6 (EC 3.4.21.-) (Paired basic amino acid cleaving enzyme 4) (Subtilisin-like proprotein convertase 4) (SPC4) (Subtilisin/kexin-like protease PACE4)	PCSK6 PACE4	cell surface [GO:0009986]; collagen-containing extracellular matrix [GO:0062023]; endoplasmic reticulum [GO:0005783]; extracellular region [GO:0005576]; extracellular space [GO:0005615]; Golgi lumen [GO:0005796]; membrane [GO:0016020]; plasma membrane [GO:0005886]	intracellular and extracellular	ECM Regulators
Q13946-2	-	PDE7A_HUMAN	High affinity cAMP-specific 3',5'-cyclic phosphodiesterase 7A (EC 3.1.4.53) (HCP1) (TM22)	PDE7A	cytosol [GO:0005829]	intracellular	-
P16234, P16234-2	-	PGFRA_HUMAN	Platelet-derived growth factor receptor alpha (PDGF-R-alpha) (PDGFR-alpha) (EC 2.7.10.1) (Alpha platelet-derived growth factor receptor) (Alpha-type platelet-derived growth factor receptor) (CD140 antigen-like family member A) (CD140a antigen) (Platelet-derived growth factor alpha receptor) (Platelet-derived growth factor receptor 2) (PDGFR-2) (CD antigen CD140a)	PDGFRA PDGFR2 RHEPDGFRA	cell [GO:0005623]; cell junction [GO:0030054]; cilium [GO:0005929]; cytoplasm [GO:0005737]; external side of plasma membrane [GO:0009897]; Golgi apparatus [GO:0005794]; integral component of plasma membrane [GO:0005887]; intrinsic component of plasma membrane [GO:0031226]; membrane [GO:0016020]; microvillus [GO:0005902]; nucleoplasm [GO:0005654]; nucleus [GO:0005634]; plasma membrane [GO:0005886]…	membrane and extracellular (intracellular and transmembrane domains lost in isoform 2)	-
P30101	-	PDIA3_HUMAN	Protein disulfide-isomerase A3 (EC 5.3.4.1) (58 kDa glucose-regulated protein) (58 kDa microsomal protein) (p58) (Disulfide isomerase ER-60) (Endoplasmic reticulum resident protein 57) (ER protein 57) (ERp57) (Endoplasmic reticulum resident protein 60) (ER protein 60) (ERp60)	PDIA3 ERP57 ERP60 GRP58	cell [GO:0005623]; cell surface [GO:0009986]; endoplasmic reticulum [GO:0005783]; endoplasmic reticulum lumen [GO:0005788]; extracellular exosome [GO:0070062]; extracellular space [GO:0005615]; focal adhesion [GO:0005925]; melanosome [GO:0042470]; MHC class I peptide loading complex [GO:0042824]; nucleus [GO:0005634]; phagocytic vesicle [GO:0045335]; recycling endosome membrane [GO:0055038]	intracellular and extracellular (secreted by platelets, 19995400)	-
Q9P0J1	-	PDP1_HUMAN	[Pyruvate dehydrogenase [acetyl-transferring]]-phosphatase 1, mitochondrial (PDP 1) (EC 3.1.3.43) (Protein phosphatase 2C) (Pyruvate dehydrogenase phosphatase catalytic subunit 1) (PDPC 1)	PDP1 PDP PPM2C	mitochondrial matrix [GO:0005759]; mitochondrion [GO:0005739]	intracellular	-
O43692	-	PI15_HUMAN	Peptidase inhibitor 15 (PI-15) (25 kDa trypsin inhibitor) (p25TI) (Cysteine-rich secretory protein 8) (CRISP-8) (SugarCrisp)	PI15 CRISP8 P25TI	extracellular exosome [GO:0070062]; extracellular space [GO:0005615]	extracellular	-
P01833	-	PIGR_HUMAN	Polymeric immunoglobulin receptor (PIgR) (Poly-Ig receptor) (Hepatocellular carcinoma-associated protein TB6) [Cleaved into: Secretory component]	PIGR	azurophil granule membrane [GO:0035577]; extracellular exosome [GO:0070062]; extracellular space [GO:0005615]; integral component of plasma membrane [GO:0005887]; plasma membrane [GO:0005886]; receptor complex [GO:0043235]	membrane	-
Q03405	-	UPAR_HUMAN	Urokinase plasminogen activator surface receptor (U-PAR) (uPAR) (Monocyte activation antigen Mo3) (CD antigen CD87)	PLAUR MO3 UPAR	anchored component of membrane [GO:0031225]; cell surface [GO:0009986]; endoplasmic reticulum lumen [GO:0005788]; endoplasmic reticulum membrane [GO:0005789]; extracellular region [GO:0005576]; extrinsic component of membrane [GO:0019898]; focal adhesion [GO:0005925]; integral component of membrane [GO:0016021]; integral component of plasma membrane [GO:0005887]; invadopodium membrane [GO:0071438…	membrane (GPI)	-
P00747	-	PLMN_HUMAN	Plasminogen (EC 3.4.21.7) [Cleaved into: Plasmin heavy chain A; Activation peptide; Angiostatin; Plasmin heavy chain A, short form; Plasmin light chain B]	PLG	blood microparticle [GO:0072562]; cell [GO:0005623]; cell surface [GO:0009986]; collagen-containing extracellular matrix [GO:0062023]; extracellular exosome [GO:0070062]; extracellular region [GO:0005576]; extracellular space [GO:0005615]; extrinsic component of external side of plasma membrane [GO:0031232]; glutamatergic synapse [GO:0098978]; intracellular membrane-bounded organelle [GO:0043231]…	extracellular	ECM Regulators
Q6UW63	-	PLGT2_HUMAN	Protein O-glucosyltransferase 2 (EC 2.4.1.-) (Endoplasmic reticulum resident protein 58) (ER protein 58) (ERp58) (KDEL motif-containing protein 1) (Protein O-xylosyltransferase POGLUT2) (EC 2.4.2.-)	POGLUT2 EP58 KDELC1 UNQ1910/PRO4357	cytosol [GO:0005829]; endomembrane system [GO:0012505]; endoplasmic reticulum lumen [GO:0005788]; nucleoplasm [GO:0005654]	intracellular	-
A8CG34	-	P121C_HUMAN	Nuclear envelope pore membrane protein POM 121C (Nuclear pore membrane protein 121-2) (POM121-2) (Pore membrane protein of 121 kDa C)	POM121C	endoplasmic reticulum membrane [GO:0005789]; host cell [GO:0043657]; integral component of membrane [GO:0016021]; nuclear envelope [GO:0005635]; nuclear membrane [GO:0031965]; nuclear pore [GO:0005643]	intracellular (membrane ER)	-
Q6S8J3	-	POTEE_HUMAN	POTE ankyrin domain family member E (ANKRD26-like family C member 1A) (Prostate, ovary, testis-expressed protein on chromosome 2) (POTE-2)	POTEE A26C1A POTE2	blood microparticle [GO:0072562]; extracellular exosome [GO:0070062]; extracellular space [GO:0005615]	extracellular	-
P78395	-	PRAME_HUMAN	Melanoma antigen preferentially expressed in tumors (Opa-interacting protein 4) (OIP-4) (Preferentially expressed antigen of melanoma)	PRAME MAPE OIP4	cytoplasm [GO:0005737]; nucleoplasm [GO:0005654]; plasma membrane [GO:0005886]	intracellular	-
P13727	-	PRG2_HUMAN	Bone marrow proteoglycan (BMPG) (Proteoglycan 2) [Cleaved into: Eosinophil granule major basic protein (EMBP) (MBP) (Pregnancy-associated major basic protein)]	PRG2 MBP	collagen-containing extracellular matrix [GO:0062023]; extracellular exosome [GO:0070062]; extracellular region [GO:0005576]; ficolin-1-rich granule lumen [GO:1904813]; transport vesicle [GO:0030133]	extracellular	Proteoglycans
P01236	-	PRL_HUMAN	Prolactin (PRL)	PRL	endosome lumen [GO:0031904]; extracellular region [GO:0005576]; extracellular space [GO:0005615]	extracellular	Secreted Factors
Q96LA8	-	ANM6_HUMAN	Protein arginine N-methyltransferase 6 (EC 2.1.1.319) (Heterogeneous nuclear ribonucleoprotein methyltransferase-like protein 6) (Histone-arginine N-methyltransferase PRMT6)	PRMT6 HRMT1L6	nucleolus [GO:0005730]; nucleoplasm [GO:0005654]; nucleus [GO:0005634]	intracellular	-
O43653	-	PSCA_HUMAN	Prostate stem cell antigen	PSCA UNQ206/PRO232	anchored component of membrane [GO:0031225]; extracellular exosome [GO:0070062]; extracellular region [GO:0005576]; membrane [GO:0016020]; plasma membrane [GO:0005886]	membrane (GPI)	-
Q9UQ74	-	PSG8_HUMAN	Pregnancy-specific beta-1-glycoprotein 8 (PS-beta-G-8) (PSBG-8) (Pregnancy-specific glycoprotein 8)	PSG8	extracellular region [GO:0005576]	extracellular	-
Q15262	-	PTPRK_HUMAN	Receptor-type tyrosine-protein phosphatase kappa (Protein-tyrosine phosphatase kappa) (R-PTP-kappa) (EC 3.1.3.48)	PTPRK PTPK	adherens junction [GO:0005912]; axon [GO:0030424]; cell-cell junction [GO:0005911]; cell junction [GO:0030054]; cell surface [GO:0009986]; dendrite [GO:0030425]; integral component of membrane [GO:0016021]; integral component of plasma membrane [GO:0005887]; intracellular membrane-bounded organelle [GO:0043231]; leading edge membrane [GO:0031256]; neuronal cell body [GO:0043025]; photoreceptor ou…	membrane	-
Q14671-2	-	PUM1_HUMAN	Pumilio homolog 1 (HsPUM) (Pumilio-1)	PUM1 KIAA0099 PUMH1	cytoplasm [GO:0005737]; cytoplasmic stress granule [GO:0010494]; cytosol [GO:0005829]; nucleoplasm [GO:0005654]; P-body [GO:0000932]	intracellular	-
Q8TB72-2	-	PUM2_HUMAN	Pumilio homolog 2 (Pumilio-2)	PUM2 KIAA0235 PUMH2	cytoplasm [GO:0005737]; cytoplasmic stress granule [GO:0010494]; cytosol [GO:0005829]; nuclear membrane [GO:0031965]; perinuclear region of cytoplasm [GO:0048471]	intracellular	-
P54725	-	RD23A_HUMAN	UV excision repair protein RAD23 homolog A (HR23A) (hHR23A)	RAD23A	centriolar satellite [GO:0034451]; cytoplasm [GO:0005737]; cytosol [GO:0005829]; host cell nucleus [GO:0042025]; intracellular membrane-bounded organelle [GO:0043231]; nucleoplasm [GO:0005654]; nucleus [GO:0005634]; proteasome complex [GO:0000502]; protein-containing complex [GO:0032991]	intracellular	-
P04049	-	RAF1_HUMAN	RAF proto-oncogene serine/threonine-protein kinase (EC 2.7.11.1) (Proto-oncogene c-RAF) (cRaf) (Raf-1)	RAF1 RAF	cell [GO:0005623]; cytoplasm [GO:0005737]; cytosol [GO:0005829]; Golgi apparatus [GO:0005794]; mitochondrial outer membrane [GO:0005741]; mitochondrion [GO:0005739]; nuclear speck [GO:0016607]; plasma membrane [GO:0005886]; pseudopodium [GO:0031143]	intracellular	-
Q96PK6 (and B0LM41)	B0LM41 in BioPlex 3.0 (merged into Q96PK6 in UniProtKB)	RBM14_HUMAN	RNA-binding protein 14 (Paraspeckle protein 2) (PSP2) (RNA-binding motif protein 14) (RRM-containing coactivator activator/modulator) (Synaptotagmin-interacting protein) (SYT-interacting protein)	RBM14 SIP	cytoplasm [GO:0005737]; nuclear speck [GO:0016607]; nucleolus [GO:0005730]; nucleoplasm [GO:0005654]; nucleus [GO:0005634]; ribonucleoprotein complex [GO:1990904]; transcription factor complex [GO:0005667]	intracellular	-
O94761	-	RECQ4_HUMAN	ATP-dependent DNA helicase Q4 (EC 3.6.4.12) (DNA helicase, RecQ-like type 4) (RecQ4) (RTS) (RecQ protein-like 4)	RECQL4 RECQ4	chromosome [GO:0005694]; chromosome, telomeric region [GO:0000781]; cytoplasm [GO:0005737]; membrane [GO:0016020]; nucleus [GO:0005634]	intracellular	-
P61586	-	RHOA_HUMAN	Transforming protein RhoA (EC 3.6.5.2) (Rho cDNA clone 12) (h12)	RHOA ARH12 ARHA RHO12	apical junction complex [GO:0043296]; axon [GO:0030424]; cell cortex [GO:0005938]; cell division site [GO:0032153]; cell junction [GO:0030054]; cell periphery [GO:0071944]; cleavage furrow [GO:0032154]; cytoplasm [GO:0005737]; cytoplasmic vesicle [GO:0031410]; cytoskeleton [GO:0005856]; cytosol [GO:0005829]; dendritic spine [GO:0043197]; endoplasmic reticulum membrane [GO:0005789]; endosome [GO:0…	intracellular (and membrane, geranylgeranylation)	-
Q6R327-3	-	RICTR_HUMAN	Rapamycin-insensitive companion of mTOR (AVO3 homolog) (hAVO3)	RICTOR KIAA1999	cytosol [GO:0005829]; TORC2 complex [GO:0031932]	intracellular	-
Q96EP0-3	-	RNF31_HUMAN	E3 ubiquitin-protein ligase RNF31 (EC 2.3.2.31) (HOIL-1-interacting protein) (HOIP) (RING finger protein 31) (RING-type E3 ubiquitin transferase RNF31) (Zinc in-between-RING-finger ubiquitin-associated domain protein)	RNF31 ZIBRA	CD40 receptor complex [GO:0035631]; cytoplasmic side of plasma membrane [GO:0009898]; cytosol [GO:0005829]; LUBAC complex [GO:0071797]	intracellular	-
Q9BWH6-2	-	RPAP1_HUMAN	RNA polymerase II-associated protein 1	RPAP1 KIAA1403	nucleus [GO:0005634]	intracellular	-
P62829	-	RL23_HUMAN	60S ribosomal protein L23 (60S ribosomal protein L17) (Large ribosomal subunit protein uL14)	RPL23	cytoplasm [GO:0005737]; cytosol [GO:0005829]; cytosolic large ribosomal subunit [GO:0022625]; extracellular exosome [GO:0070062]; focal adhesion [GO:0005925]; membrane [GO:0016020]; nucleolus [GO:0005730]; nucleoplasm [GO:0005654]; postsynaptic density [GO:0014069]; protein-containing complex [GO:0032991]; ribosome [GO:0005840]	intracellular	-
Q8N122	-	RPTOR_HUMAN	Regulatory-associated protein of mTOR (Raptor) (p150 target of rapamycin (TOR)-scaffold protein)	RPTOR KIAA1303 RAPTOR	cytoplasm [GO:0005737]; cytoplasmic stress granule [GO:0010494]; cytosol [GO:0005829]; dendrite [GO:0030425]; lysosomal membrane [GO:0005765]; lysosome [GO:0005764]; neuronal cell body [GO:0043025]; nucleoplasm [GO:0005654]; TORC1 complex [GO:0031931]	intracellular	-
Q9H4B6	-	SAV1_HUMAN	Protein salvador homolog 1 (45 kDa WW domain protein) (hWW45)	SAV1 WW45	cytoplasm [GO:0005737]; cytosol [GO:0005829]; nucleus [GO:0005634]	intracellular	-
Q13296-2	-	SG2A2_HUMAN	Mammaglobin-A (Mammaglobin-1) (Secretoglobin family 2A member 2)	SCGB2A2 MGB1 UGB2	extracellular space [GO:0005615]	extracellular	-
Q9HCN8	-	SDF2L_HUMAN	Stromal cell-derived factor 2-like protein 1 (SDF2-like protein 1) (PWP1-interacting protein 8)	SDF2L1 UNQ1941/PRO4424	endoplasmic reticulum chaperone complex [GO:0034663]; endoplasmic reticulum lumen [GO:0005788]; endoplasmic reticulum membrane [GO:0005789]	intracellular	-
Q9BVL4	-	SELO_HUMAN	Protein adenylyltransferase SelO, mitochondrial (EC 2.7.7.-) (EC 2.7.7.n1) (Selenoprotein O) (SelO)	SELENOO SELO	mitochondrion [GO:0005739]	intracellular	-
Q96HI0	-	SENP5_HUMAN	Sentrin-specific protease 5 (EC 3.4.22.-) (Sentrin/SUMO-specific protease SENP5)	SENP5 FKSG45	nucleolus [GO:0005730]; nucleoplasm [GO:0005654]; nucleus [GO:0005634]; plasma membrane [GO:0005886]	intracellular	-
Q99611	-	SPS2_HUMAN	Selenide, water dikinase 2 (EC 2.7.9.3) (Selenium donor protein 2) (Selenophosphate synthase 2)	SEPHS2 SPS2	cytoplasm [GO:0005737]; cytosol [GO:0005829]	intracellular	-
P05121	-	PAI1_HUMAN	Plasminogen activator inhibitor 1 (PAI) (PAI-1) (Endothelial plasminogen activator inhibitor) (Serpin E1)	SERPINE1 PAI1 PLANH1	collagen-containing extracellular matrix [GO:0062023]; extracellular exosome [GO:0070062]; extracellular region [GO:0005576]; extracellular space [GO:0005615]; plasma membrane [GO:0005886]; platelet alpha granule lumen [GO:0031093]	extracellular	ECM Regulators
Q7Z333-3	-	SETX_HUMAN	Probable helicase senataxin (EC 3.6.4.-) (Amyotrophic lateral sclerosis 4 protein) (SEN1 homolog) (Senataxin)	SETX ALS4 KIAA0625 SCAR1	axon [GO:0030424]; chromosome, telomeric region [GO:0000781]; cytoplasm [GO:0005737]; growth cone [GO:0030426]; intercellular bridge [GO:0045171]; nuclear body [GO:0016604]; nuclear chromosome [GO:0000228]; nucleolus [GO:0005730]; nucleoplasm [GO:0005654]; nucleus [GO:0005634]	intracellular	-
Q96B97	-	SH3K1_HUMAN	SH3 domain-containing kinase-binding protein 1 (CD2-binding protein 3) (CD2BP3) (Cbl-interacting protein of 85 kDa) (Human Src family kinase-binding protein 1) (HSB-1)	SH3KBP1 CIN85	cell-cell junction [GO:0005911]; cytoplasm [GO:0005737]; cytoplasmic vesicle membrane [GO:0030659]; cytoskeleton [GO:0005856]; cytosol [GO:0005829]; endocytic vesicle [GO:0030139]; focal adhesion [GO:0005925]; neuron projection [GO:0043005]; plasma membrane [GO:0005886]; synapse [GO:0045202]	intracellular	-
Q9H106	-	SIRPD_HUMAN	Signal-regulatory protein delta (SIRP-delta) (Protein tyrosine phosphatase non-receptor type substrate 1-like 2)	SIRPD PTPNS1L2	extracellular region [GO:0005576]; plasma membrane [GO:0005886]	extracellular	-
P55000	-	SLUR1_HUMAN	Secreted Ly-6/uPAR-related protein 1 (SLURP-1) (ARS component B) (ARS(component B)-81/S) (Anti-neoplastic urinary protein) (ANUP)	SLURP1 ARS	extracellular exosome [GO:0070062]; extracellular region [GO:0005576]; extracellular space [GO:0005615]	extracellular	-
Q14683	-	SMC1A_HUMAN	Structural maintenance of chromosomes protein 1A (SMC protein 1A) (SMC-1-alpha) (SMC-1A) (Sb1.8)	SMC1A DXS423E KIAA0178 SB1.8 SMC1 SMC1L1	chromosome [GO:0005694]; chromosome, centromeric region [GO:0000775]; cohesin complex [GO:0008278]; condensed chromosome kinetochore [GO:0000777]; condensed nuclear chromosome [GO:0000794]; cytosol [GO:0005829]; kinetochore [GO:0000776]; meiotic cohesin complex [GO:0030893]; mitotic spindle pole [GO:0097431]; nuclear matrix [GO:0016363]; nucleoplasm [GO:0005654]; nucleus [GO:0005634]	intracellular	-
Q9UQE7	-	SMC3_HUMAN	Structural maintenance of chromosomes protein 3 (SMC protein 3) (SMC-3) (Basement membrane-associated chondroitin proteoglycan) (Bamacan) (Chondroitin sulfate proteoglycan 6) (Chromosome-associated polypeptide) (hCAP)	SMC3 BAM BMH CSPG6 SMC3L1	chromatin [GO:0000785]; chromosome [GO:0005694]; chromosome, centromeric region [GO:0000775]; cohesin complex [GO:0008278]; cytosol [GO:0005829]; lateral element [GO:0000800]; meiotic cohesin complex [GO:0030893]; mitotic spindle pole [GO:0097431]; nuclear matrix [GO:0016363]; nuclear meiotic cohesin complex [GO:0034991]; nucleoplasm [GO:0005654]	intracellular	-
O95863	-	SNAI1_HUMAN	Zinc finger protein SNAI1 (Protein snail homolog 1) (Protein sna)	SNAI1 SNAH	cytoplasm [GO:0005737]; cytosol [GO:0005829]; nucleoplasm [GO:0005654]; nucleus [GO:0005634]; pericentric heterochromatin [GO:0005721]	intracellular	-
Q13573	-	SNW1_HUMAN	SNW domain-containing protein 1 (Nuclear protein SkiP) (Nuclear receptor coactivator NCoA-62) (Ski-interacting protein)	SNW1 SKIIP SKIP	catalytic step 2 spliceosome [GO:0071013]; nuclear body [GO:0016604]; nuclear matrix [GO:0016363]; nuclear speck [GO:0016607]; nucleoplasm [GO:0005654]; nucleus [GO:0005634]; spliceosomal complex [GO:0005681]; U2-type catalytic step 2 spliceosome [GO:0071007]	intracellular	-
P04179	-	SODM_HUMAN	Superoxide dismutase [Mn], mitochondrial (EC 1.15.1.1)	SOD2	extracellular exosome [GO:0070062]; mitochondrial matrix [GO:0005759]; mitochondrion [GO:0005739]	intracellular	-
Q07890	-	SOS2_HUMAN	Son of sevenless homolog 2 (SOS-2)	SOS2	cytosol [GO:0005829]; nucleosome [GO:0000786]	intracellular	-
P09486	-	SPRC_HUMAN	SPARC (Basement-membrane protein 40) (BM-40) (Osteonectin) (ON) (Secreted protein acidic and rich in cysteine)	SPARC ON	basement membrane [GO:0005604]; cell surface [GO:0009986]; collagen-containing extracellular matrix [GO:0062023]; cytoplasm [GO:0005737]; endocytic vesicle lumen [GO:0071682]; extracellular region [GO:0005576]; extracellular space [GO:0005615]; glutamatergic synapse [GO:0098978]; intracellular membrane-bounded organelle [GO:0043231]; nuclear matrix [GO:0016363]; platelet alpha granule [GO:0031091…	extracellular	ECM Glycoproteins
P40763	-	STAT3_HUMAN	Signal transducer and activator of transcription 3 (Acute-phase response factor)	STAT3 APRF	cytoplasm [GO:0005737]; cytosol [GO:0005829]; glutamatergic synapse [GO:0098978]; mitochondrial inner membrane [GO:0005743]; nuclear chromatin [GO:0000790]; nucleoplasm [GO:0005654]; nucleus [GO:0005634]; plasma membrane [GO:0005886]; postsynaptic density [GO:0014069]; RNA polymerase II transcription factor complex [GO:0090575]; Schaffer collateral - CA1 synapse [GO:0098685]; transcription factor…	intracellular	-
O76061	-	STC2_HUMAN	Stanniocalcin-2 (STC-2) (Stanniocalcin-related protein) (STC-related protein) (STCRP)	STC2	cell [GO:0005623]; endoplasmic reticulum [GO:0005783]; endoplasmic reticulum lumen [GO:0005788]; extracellular space [GO:0005615]; Golgi apparatus [GO:0005794]; perinuclear region of cytoplasm [GO:0048471]	extracellular	-
Q15468-2	-	STIL_HUMAN	SCL-interrupting locus protein (TAL-1-interrupting locus protein)	STIL SIL	centriole [GO:0005814]; centrosome [GO:0005813]; cytoplasm [GO:0005737]; cytosol [GO:0005829]	intracellular	-
Q13188	-	STK3_HUMAN	Serine/threonine-protein kinase 3, EC 2.7.11.1 (Mammalian STE20-like protein kinase 2, MST-2) (STE20-like kinase MST2) (Serine/threonine-protein kinase Krs-1) [Cleaved into: Serine/threonine-protein kinase 3 36kDa subunit, MST2/N; Serine/threonine-protein kinase 3 20kDa subunit, MST2/C]	STK3 KRS1, MST2	cytoplasm; cytosol; nucleus; protein-containing complex	intracellular	-
Q13043	-	STK4_HUMAN	Serine/threonine-protein kinase 4, EC 2.7.11.1 (Mammalian STE20-like protein kinase 1, MST-1) (STE20-like kinase MST1) (Serine/threonine-protein kinase Krs-2) [Cleaved into: Serine/threonine-protein kinase 4 37kDa subunit, MST1/N; Serine/threonine-protein kinase 4 18kDa subunit, MST1/C]	STK4 KRS2, MST1	cytoplasm; cytosol; nuclear body; nucleoplasm; nucleus; protein-containing complex	intracellular	-
Q9UNE7	-	CHIP_HUMAN	E3 ubiquitin-protein ligase CHIP (EC 2.3.2.27) (Antigen NY-CO-7) (CLL-associated antigen KW-8) (Carboxy terminus of Hsp70-interacting protein) (RING-type E3 ubiquitin transferase CHIP) (STIP1 homology and U box-containing protein 1)	STUB1 CHIP PP1131	chaperone complex [GO:0101031]; cytoplasm [GO:0005737]; cytosol [GO:0005829]; endoplasmic reticulum [GO:0005783]; nuclear inclusion body [GO:0042405]; nucleoplasm [GO:0005654]; nucleus [GO:0005634]; ubiquitin conjugating enzyme complex [GO:0031371]; ubiquitin ligase complex [GO:0000151]; Z disc [GO:0030018]	intracellular	-
Q9UMX1	-	SUFU_HUMAN	Suppressor of fused homolog (SUFUH)	SUFU UNQ650/PRO1280	ciliary base [GO:0097546]; ciliary tip [GO:0097542]; cytoplasm [GO:0005737]; cytosol [GO:0005829]; nucleoplasm [GO:0005654]; nucleus [GO:0005634]	intracellular	-
O43463	-	SUV91_HUMAN	Histone-lysine N-methyltransferase SUV39H1 (EC 2.1.1.355) (Histone H3-K9 methyltransferase 1) (H3-K9-HMTase 1) (Lysine N-methyltransferase 1A) (Position-effect variegation 3-9 homolog) (Suppressor of variegation 3-9 homolog 1) (Su(var)3-9 homolog 1)	SUV39H1 KMT1A SUV39H	chromatin silencing complex [GO:0005677]; chromosome, centromeric region [GO:0000775]; condensed nuclear chromosome [GO:0000794]; heterochromatin [GO:0000792]; nuclear lamina [GO:0005652]; nucleoplasm [GO:0005654]; nucleus [GO:0005634]; rDNA heterochromatin [GO:0033553]	intracellular	-
Q9Y6J9	-	TAF6L_HUMAN	TAF6-like RNA polymerase II p300/CBP-associated factor-associated factor 65 kDa subunit 6L (TAF6L) (PCAF-associated factor 65-alpha) (PAF65-alpha)	TAF6L PAF65A	extracellular exosome [GO:0070062]; histone deacetylase complex [GO:0000118]; nucleoplasm [GO:0005654]; nucleus [GO:0005634]; SAGA complex [GO:0000124]; SLIK (SAGA-like) complex [GO:0046695]; STAGA complex [GO:0030914]; transcription factor TFIID complex [GO:0005669]	intracellular	-
Q9C0B7	-	TNG6_HUMAN	Transport and Golgi organization protein 6 homolog (Transmembrane and coiled-coil domain-containing protein 7)	TANGO6 KIAA1746 TMCO7	integral component of membrane [GO:0016021]	Intracellular (Golgi membrane)	-
Q16635-2, Q96F92	Q96F92 has been deleted from UniProt (obsolete entry), F6Y2X3 matches Q96F92 sequence	TAZ_HUMAN	Tafazzin (Protein G4.5)	TAZ EFE2 G4.5	integral component of membrane [GO:0016021]; mitochondrial inner membrane [GO:0005743]; mitochondrial membrane [GO:0031966]; mitochondrion [GO:0005739]	intracellular	-
Q9UPU7	-	TBD2B_HUMAN	TBC1 domain family member 2B	TBC1D2B KIAA1055	cytosol [GO:0005829]	intracellular	-
P15923	-	TFE2_HUMAN	Transcription factor E2-alpha (Class B basic helix-loop-helix protein 21) (bHLHb21) (Immunoglobulin enhancer-binding factor E12/E47) (Immunoglobulin transcription factor 1) (Kappa-E2-binding factor) (Transcription factor 3) (TCF-3) (Transcription factor ITF-1)	TCF3 BHLHB21 E2A ITF1	cytoplasm [GO:0005737]; nuclear chromatin [GO:0000790]; nucleoplasm [GO:0005654]; nucleus [GO:0005634]; protein-containing complex [GO:0032991]; RNA polymerase II transcription factor complex [GO:0090575]; transcription factor complex [GO:0005667]	intracellular	-
P17987	-	TCPA_HUMAN	T-complex protein 1 subunit alpha (TCP-1-alpha) (CCT-alpha)	TCP1 CCT1 CCTA	acrosomal vesicle [GO:0001669]; cell body [GO:0044297]; centrosome [GO:0005813]; chaperonin-containing T-complex [GO:0005832]; cytosol [GO:0005829]; extracellular exosome [GO:0070062]; Golgi apparatus [GO:0005794]; microtubule [GO:0005874]; nuclear heterochromatin [GO:0005720]; pericentriolar material [GO:0000242]; zona pellucida receptor complex [GO:0002199]	intracellular	-
P13385	-	TDGF1_HUMAN	Teratocarcinoma-derived growth factor 1 (Cripto-1 growth factor) (CRGF) (Epidermal growth factor-like cripto protein CR1)	TDGF1 CRIPTO	anchored component of membrane [GO:0031225]; apical plasma membrane [GO:0016324]; cell surface [GO:0009986]; extracellular region [GO:0005576]; extracellular space [GO:0005615]; extrinsic component of plasma membrane [GO:0019897]; membrane raft [GO:0045121]; plasma membrane [GO:0005886]	membrane (GPI) and extracellular	Secreted Factors
P05549	-	AP2A_HUMAN	Transcription factor AP-2-alpha (AP2-alpha) (AP-2 transcription factor) (Activating enhancer-binding protein 2-alpha) (Activator protein 2) (AP-2)	TFAP2A AP2TF TFAP2	nuclear chromatin [GO:0000790]; nucleoplasm [GO:0005654]; nucleus [GO:0005634]	intracellular	-
Q92754	-	AP2C_HUMAN	Transcription factor AP-2 gamma (AP2-gamma) (Activating enhancer-binding protein 2 gamma) (Transcription factor ERF-1)	TFAP2C	cytosol [GO:0005829]; mitochondrion [GO:0005739]; nuclear chromatin [GO:0000790]; nucleoplasm [GO:0005654]; nucleus [GO:0005634]	intracellular	-
P21980	-	TGM2_HUMAN	Protein-glutamine gamma-glutamyltransferase 2 (EC 2.3.2.13) (Tissue transglutaminase) (Transglutaminase C) (TG(C)) (TGC) (TGase C) (Transglutaminase H) (TGase H) (Transglutaminase-2) (TGase-2)	TGM2	cell [GO:0005623]; collagen-containing extracellular matrix [GO:0062023]; cytosol [GO:0005829]; endoplasmic reticulum [GO:0005783]; extracellular exosome [GO:0070062]; focal adhesion [GO:0005925]; intrinsic component of plasma membrane [GO:0031226]; mitochondrion [GO:0005739]; plasma membrane [GO:0005886]	extracellular	ECM Regulators
P07996	CPX-1785	TSP1_HUMAN	Thrombospondin-1 (Glycoprotein G)	THBS1 TSP TSP1	cell surface [GO:0009986]; collagen-containing extracellular matrix [GO:0062023]; endoplasmic reticulum [GO:0005783]; endoplasmic reticulum lumen [GO:0005788]; external side of plasma membrane [GO:0009897]; extracellular exosome [GO:0070062]; extracellular matrix [GO:0031012]; extracellular region [GO:0005576]; extracellular space [GO:0005615]; fibrinogen complex [GO:0005577]; platelet alpha gran…	extracellular	ECM Glycoproteins
Q6ZMP0	-	THSD4_HUMAN	Thrombospondin type-1 domain-containing protein 4 (A disintegrin and metalloproteinase with thrombospondin motifs-like protein 6) (ADAMTS-like protein 6) (ADAMTSL-6)	THSD4 UNQ9334/PRO34005	collagen-containing extracellular matrix [GO:0062023]; extracellular exosome [GO:0070062]; microfibril [GO:0001527]	extracellular	ECM Glycoproteins
P35625	-	TIMP3_HUMAN	Metalloproteinase inhibitor 3 (Protein MIG-5) (Tissue inhibitor of metalloproteinases 3) (TIMP-3)	TIMP3	basement membrane [GO:0005604]; collagen-containing extracellular matrix [GO:0062023]; extracellular matrix [GO:0031012]; extracellular region [GO:0005576]; extracellular space [GO:0005615]; nucleus [GO:0005634]; platelet dense granule lumen [GO:0031089]	extracellular	ECM Regulators
Q9GZM7	-	TINAL_HUMAN	Tubulointerstitial nephritis antigen-like (Glucocorticoid-inducible protein 5) (Oxidized LDL-responsive gene 2 protein) (OLRG-2) (Tubulointerstitial nephritis antigen-related protein) (TIN Ag-related protein) (TIN-Ag-RP)	TINAGL1 GIS5 LCN7 OLRG2 TINAGL PP6614 PSEC0088 UNQ204/PRO230	collagen-containing extracellular matrix [GO:0062023]; extracellular exosome [GO:0070062]; extracellular region [GO:0005576]; extracellular space [GO:0005615]; lysosome [GO:0005764]	extracellular	ECM Glycoproteins
O43897	-	TLL1_HUMAN	Tolloid-like protein 1 (EC 3.4.24.-)	TLL1 TLL	extracellular region [GO:0005576]	extracellular	ECM Regulators
Q9Y6L7	-	TLL2_HUMAN	Tolloid-like protein 2 (EC 3.4.24.-)	TLL2 KIAA0932	extracellular region [GO:0005576]	extracellular	ECM Regulators
Q86YD3-2	-	TMM25_HUMAN	Transmembrane protein 25	TMEM25 UNQ2531/PRO6030	extracellular region [GO:0005576]; integral component of membrane [GO:0016021]; late endosome [GO:0005770]; lysosome [GO:0005764]; plasma membrane [GO:0005886]	extracellular (isoform 2)	-
Q8NBN3-3, Q8NBN3	-	TM87A_HUMAN	Transmembrane protein 87A	TMEM87A PSEC0094	cytosol [GO:0005829]; Golgi cisterna membrane [GO:0032580]; integral component of membrane [GO:0016021]	intracellular (Golgi membrane)	-
P24821	-	TENA_HUMAN	Tenascin (TN) (Cytotactin) (GMEM) (GP 150-225) (Glioma-associated-extracellular matrix antigen) (Hexabrachion) (JI) (Myotendinous antigen) (Neuronectin) (Tenascin-C) (TN-C)	TNC HXB	basement membrane [GO:0005604]; collagen-containing extracellular matrix [GO:0062023]; endoplasmic reticulum lumen [GO:0005788]; extracellular region [GO:0005576]; extracellular space [GO:0005615]; focal adhesion [GO:0005925]; interstitial matrix [GO:0005614]; membrane [GO:0016020]; perisynaptic extracellular matrix [GO:0098966]	extracellular	ECM Glycoproteins
A0A0B4J274	-	TVA20_HUMAN	T cell receptor alpha variable 20	TRAV20	T cell receptor complex [GO:0042101]	extracellular (associated to membrane)	-
P03979	-	TRGV3_HUMAN	T cell receptor gamma variable 3 (T-cell receptor gamma V-gamma-1.1 region)	TRGV3 TCRGV3	external side of plasma membrane [GO:0009897]; plasma membrane [GO:0005886]; T cell receptor complex [GO:0042101]	extracellular (associated to membrane)	-
Q13049	-	TRI32_HUMAN	E3 ubiquitin-protein ligase TRIM32 (EC 2.3.2.27) (72 kDa Tat-interacting protein) (RING-type E3 ubiquitin transferase TRIM32) (Tripartite motif-containing protein 32) (Zinc finger protein HT2A)	TRIM32 HT2A	cell [GO:0005623]; cytoplasm [GO:0005737]; cytosol [GO:0005829]; nucleus [GO:0005634]; striated muscle myosin thick filament [GO:0005863]	intracellular	-
Q9UPN9-2	-	TRI33_HUMAN	E3 ubiquitin-protein ligase TRIM33 (EC 2.3.2.27) (Ectodermin homolog) (RET-fused gene 7 protein) (Protein Rfg7) (RING-type E3 ubiquitin transferase TRIM33) (Transcription intermediary factor 1-gamma) (TIF1-gamma) (Tripartite motif-containing protein 33)	TRIM33 KIAA1113 RFG7 TIF1G	nucleoplasm [GO:0005654]; nucleus [GO:0005634]	intracellular	-
Q6AZZ1	-	TRI68_HUMAN	E3 ubiquitin-protein ligase TRIM68 (EC 2.3.2.27) (RING finger protein 137) (RING-type E3 ubiquitin transferase TRIM68) (SSA protein SS-56) (SS-56) (Tripartite motif-containing protein 68)	TRIM68 GC109 RNF137 SS56	cytoplasm [GO:0005737]; cytosol [GO:0005829]; Golgi apparatus [GO:0005794]; nucleolus [GO:0005730]; nucleoplasm [GO:0005654]; nucleus [GO:0005634]; perinuclear region of cytoplasm [GO:0048471]	intracellular	-
Q15645	-	PCH2_HUMAN	Pachytene checkpoint protein 2 homolog (Human papillomavirus type 16 E1 protein-binding protein) (16E1-BP) (HPV16 E1 protein-binding protein) (Thyroid hormone receptor interactor 13) (Thyroid receptor-interacting protein 13) (TR-interacting protein 13) (TRIP-13)	TRIP13 PCH2	chromosome [GO:0005694]; male germ cell nucleus [GO:0001673]; nucleus [GO:0005634]	intracellular	-
Q8IZ69-2	-	TRM2A_HUMAN	tRNA (uracil-5-)-methyltransferase homolog A (EC 2.1.1.-) (HpaII tiny fragments locus 9c protein)	TRMT2A HTF9C		intracellular (inferred)	-
Q6DKK2	-	TTC19_HUMAN	Tetratricopeptide repeat protein 19, mitochondrial (TPR repeat protein 19)	TTC19	centrosome [GO:0005813]; midbody [GO:0030496]; mitochondrial inner membrane [GO:0005743]; mitochondrion [GO:0005739]; respirasome [GO:0070469]	intracellular	-
P68363	-	TBA1B_HUMAN	Tubulin alpha-1B chain (Alpha-tubulin ubiquitous) (Tubulin K-alpha-1) (Tubulin alpha-ubiquitous chain) [Cleaved into: Detyrosinated tubulin alpha-1B chain]	TUBA1B	cytoplasm [GO:0005737]; cytoplasmic microtubule [GO:0005881]; membrane raft [GO:0045121]; microtubule [GO:0005874]; microtubule cytoskeleton [GO:0015630]	intracellular	-
Q9BQE3	-	TBA1C_HUMAN	Tubulin alpha-1C chain (Alpha-tubulin 6) (Tubulin alpha-6 chain) [Cleaved into: Detyrosinated tubulin alpha-1C chain]	TUBA1C TUBA6	cytoplasm [GO:0005737]; microtubule [GO:0005874]; microtubule cytoskeleton [GO:0015630]; nucleus [GO:0005634]; vesicle [GO:0031982]	intracellular	-
Q13748	Q13748 corresponds to two different genes (TUBA3C and TUBA3D, only TUBA3C is found in the network)	TBA3C_HUMAN	Tubulin alpha-3C chain (Alpha-tubulin 2) (Alpha-tubulin 3C) (Tubulin alpha-2 chain) [Cleaved into: Detyrosinated tubulin alpha-3C chain]	TUBA3C TUBA2	cytoplasm [GO:0005737]; microtubule [GO:0005874]; nucleus [GO:0005634]	intracellular	-
P68366	-	TBA4A_HUMAN	Tubulin alpha-4A chain (Alpha-tubulin 1) (Testis-specific alpha-tubulin) (Tubulin H2-alpha) (Tubulin alpha-1 chain)	TUBA4A TUBA1	cytoplasm [GO:0005737]; cytoskeleton [GO:0005856]; cytosol [GO:0005829]; extracellular exosome [GO:0070062]; extracellular region [GO:0005576]; microtubule [GO:0005874]; microtubule cytoskeleton [GO:0015630]	intracellular	-
P07437	Q6LC01 (unreviewed entry, no gene name)	TBB5_HUMAN	Tubulin beta chain (Tubulin beta-5 chain)	TUBB TUBB5 OK/SW-cl.56	azurophil granule lumen [GO:0035578]; cell body [GO:0044297]; cytoplasm [GO:0005737]; cytoplasmic ribonucleoprotein granule [GO:0036464]; cytoskeleton [GO:0005856]; extracellular exosome [GO:0070062]; extracellular region [GO:0005576]; membrane raft [GO:0045121]; microtubule [GO:0005874]; nuclear envelope lumen [GO:0005641]; nucleus [GO:0005634]; protein-containing complex [GO:0032991]	intracellular	-
Q3ZCM7	-	TBB8_HUMAN	Tubulin beta-8 chain (Tubulin beta 8 class VIII)	TUBB8	cytoplasm [GO:0005737]; extracellular exosome [GO:0070062]; meiotic spindle [GO:0072687]; microtubule [GO:0005874]	intracellular	-
Q96RT7-2	-	GCP6_HUMAN	Gamma-tubulin complex component 6 (GCP-6)	TUBGCP6 GCP6 KIAA1669	centrosome [GO:0005813]; cytosol [GO:0005829]; equatorial microtubule organizing center [GO:0000923]; gamma-tubulin complex [GO:0000930]; gamma-tubulin ring complex [GO:0008274]; membrane [GO:0016020]; microtubule [GO:0005874]; spindle pole [GO:0000922]	intracellular	-
O75386	-	TULP3_HUMAN	Tubby-related protein 3 (Tubby-like protein 3)	TULP3 TUBL3	9+0 non-motile cilium [GO:0097731]; axoneme [GO:0005930]; ciliary base [GO:0097546]; cilium [GO:0005929]; extracellular region [GO:0005576]; nucleolus [GO:0005730]; nucleoplasm [GO:0005654]; nucleus [GO:0005634]; plasma membrane [GO:0005886]	intracellular and extracellular	-
O95071	-	UBR5_HUMAN	E3 ubiquitin-protein ligase UBR5 (EC 2.3.2.26) (E3 ubiquitin-protein ligase, HECT domain-containing 1) (HECT-type E3 ubiquitin transferase UBR5) (Hyperplastic discs protein homolog) (hHYD) (Progestin-induced protein)	UBR5 EDD EDD1 HYD KIAA0896	cytosol [GO:0005829]; membrane [GO:0016020]; nucleoplasm [GO:0005654]; nucleus [GO:0005634]; perinuclear region of cytoplasm [GO:0048471]; protein-containing complex [GO:0032991]	intracellular	-
Q04323	-	UBXN1_HUMAN	UBX domain-containing protein 1 (SAPK substrate protein 1) (UBA/UBX 33.3 kDa protein)	UBXN1 SAKS1	cytoplasm [GO:0005737]; cytosol [GO:0005829]; dendrite [GO:0030425]; endoplasmic reticulum [GO:0005783]; neuronal cell body [GO:0043025]; nucleus [GO:0005634]; VCP-NPL4-UFD1 AAA ATPase complex [GO:0034098]	intracellular	-
Q70CQ2-2	-	UBP34_HUMAN	Ubiquitin carboxyl-terminal hydrolase 34 (EC 3.4.19.12) (Deubiquitinating enzyme 34) (Ubiquitin thioesterase 34) (Ubiquitin-specific-processing protease 34)	USP34 KIAA0570 KIAA0729	cytoplasm [GO:0005737]; cytosol [GO:0005829]	intracellular	-
Q93008	-	USP9X_HUMAN	Probable ubiquitin carboxyl-terminal hydrolase FAF-X (EC 3.4.19.12) (Deubiquitinating enzyme FAF-X) (Fat facets in mammals) (hFAM) (Fat facets protein-related, X-linked) (Ubiquitin thioesterase FAF-X) (Ubiquitin-specific protease 9, X chromosome) (Ubiquitin-specific-processing protease FAF-X)	USP9X DFFRX FAM USP9	cytoplasm [GO:0005737]; cytosol [GO:0005829]; growth cone [GO:0030426]; membrane [GO:0016020]	intracellular	-
Q9Y5J1	-	UTP18_HUMAN	U3 small nucleolar RNA-associated protein 18 homolog (WD repeat-containing protein 50)	UTP18 WDR50 CDABP0061 CGI-48	nuclear membrane [GO:0031965]; nucleolus [GO:0005730]; nucleoplasm [GO:0005654]; nucleus [GO:0005634]; Pwp2p-containing subcomplex of 90S preribosome [GO:0034388]; small-subunit processome [GO:0032040]	intracellular	-
Q9UBK9	-	UXT_HUMAN	Protein UXT (Androgen receptor trapped clone 27 protein) (ART-27) (Ubiquitously expressed transcript protein)	UXT HSPC024	centrosome [GO:0005813]; chromatin [GO:0000785]; cytoplasm [GO:0005737]; cytoskeleton [GO:0005856]; nucleoplasm [GO:0005654]; nucleus [GO:0005634]; spindle pole [GO:0000922]	intracellular	-
A8MV65	-	VGLL3_HUMAN	Transcription cofactor vestigial-like protein 3 (Vgl-3)	VGLL3	nucleus [GO:0005634]	intracellular	-
P08670	-	VIME_HUMAN	Vimentin	VIM	cell leading edge [GO:0031252]; cytoplasm [GO:0005737]; cytoskeleton [GO:0005856]; cytosol [GO:0005829]; extracellular exosome [GO:0070062]; focal adhesion [GO:0005925]; intermediate filament [GO:0005882]; intermediate filament cytoskeleton [GO:0045111]; neuron projection [GO:0043005]; nuclear matrix [GO:0016363]; peroxisome [GO:0005777]; phagocytic vesicle [GO:0045335]; plasma membrane [GO:00058…	intracellular	-
Q4G0F5	-	VP26B_HUMAN	Vacuolar protein sorting-associated protein 26B (Vesicle protein sorting 26B)	VPS26B	cytosol [GO:0005829]; early endosome [GO:0005769]; endosome [GO:0005768]; late endosome [GO:0005770]; phagocytic vesicle [GO:0045335]; retromer, cargo-selective complex [GO:0030906]; retromer complex [GO:0030904]	intracellular	-
Q96QK1	-	VPS35_HUMAN	Vacuolar protein sorting-associated protein 35 (hVPS35) (Maternal-embryonic 3) (Vesicle protein sorting 35)	VPS35 MEM3 TCCCTA00141	cytosol [GO:0005829]; early endosome [GO:0005769]; endosome [GO:0005768]; endosome membrane [GO:0010008]; extracellular exosome [GO:0070062]; glutamatergic synapse [GO:0098978]; late endosome [GO:0005770]; lysosomal membrane [GO:0005765]; lysosome [GO:0005764]; mitochondrion-derived vesicle [GO:0099073]; neuronal cell body [GO:0043025]; neuron projection [GO:0043005]; perinuclear region of cytopl…	intracellular	-
Q8N398	-	VW5B2_HUMAN	von Willebrand factor A domain-containing protein 5B2	VWA5B2		uncharacterized	-
A3KMH1-3	-	VWA8_HUMAN	von Willebrand factor A domain-containing protein 8 (PEX7-binding protein 2) (P7BP2)	VWA8 KIAA0564	mitochondrion [GO:0005739]; peroxisome [GO:0005777]	intracellular	-
Q6PJI9	-	WDR59_HUMAN	GATOR complex protein WDR59 (WD repeat-containing protein 59)	WDR59 KIAA1923 FP977	GATOR2 complex [GO:0061700]; lysosomal membrane [GO:0005765]	intracellular	-
Q9NNW5	-	WDR6_HUMAN	WD repeat-containing protein 6	WDR6	cytoplasm [GO:0005737]; cytosol [GO:0005829]; plasma membrane [GO:0005886]	intracellular	-
O00755	-	WNT7A_HUMAN	Protein Wnt-7a	WNT7A	cell surface [GO:0009986]; endocytic vesicle membrane [GO:0030666]; endoplasmic reticulum lumen [GO:0005788]; extracellular exosome [GO:0070062]; extracellular matrix [GO:0031012]; extracellular region [GO:0005576]; extracellular space [GO:0005615]; glutamatergic synapse [GO:0098978]; Golgi lumen [GO:0005796]; plasma membrane [GO:0005886]; presynapse [GO:0098793]; Schaffer collateral - CA1 synaps…	extracellular	Secreted Factors
Q96DA0	-	ZG16B_HUMAN	Zymogen granule protein 16 homolog B	ZG16B UNQ773/PRO1567	extracellular exosome [GO:0070062]; extracellular space [GO:0005615]	extracellular	-
O14628-4	-	ZN195_HUMAN	Zinc finger protein 195	ZNF195 ZNFP104	nucleus [GO:0005634]	intracellular	-
O15014	-	ZN609_HUMAN	Zinc finger protein 609	ZNF609 KIAA0295	integrator complex [GO:0032039]; nucleoplasm [GO:0005654]; nucleus [GO:0005634]	intracellular	-
