# Supplementary material for: The Interactome of Cancer-Related Lysyl Oxidase and Lysyl Oxidase-Like Proteins
Source: Cancers (Basel). 2020 Dec 29;13(1):71. doi: 10.3390/cancers13010071 (PMC7794802; doi:10.3390/cancers13010071)
Supplement: Supplementary file 1 [file cancers-13-00071-s001.zip › Supplementary_Material/Suppl_Table_S4_BiNGO.xlsx]

## Sheet: BiNGO summary
	Abbreviations
	GO: Gene Ontology

## Sheet: Molecular function
GO:ID	Description	pValue	Adjusted pValue	Annotated (in Cluster)	Cluster	Cluster Freq (%)	Annotated (in Total)	Total	Total Freq (%)
5201	extracellular matrix structural constituent	1.4992e-17	8.0659e-15	20	278	7.19424	82	15428	0.531501
5515	protein binding	5.8765e-16	1.5808e-13	211	278	75.8993	8115	15428	52.5992
51082	unfolded protein binding	1.9671e-12	2.6457e-10	18	278	6.47482	114	15428	0.738916
48407	platelet-derived growth factor binding	1.5834e-12	2.6457e-10	8	278	2.8777	11	15428	0.0712989
19838	growth factor binding	6.3327e-12	6.814e-10	17	278	6.11511	106	15428	0.687062
4175	endopeptidase activity	8.5499e-10	7.6664e-08	27	278	9.71223	373	15428	2.41768
5488	binding	2.1133e-08	1.6242e-06	256	278	92.0863	12357	15428	80.0946
5198	structural molecule activity	4.3449e-08	2.5973e-06	32	278	11.5108	602	15428	3.902
4222	metalloendopeptidase activity	4.0216e-08	2.5973e-06	13	278	4.67626	103	15428	0.667617
70011	peptidase activity, acting on L-amino acid peptides	7.0208e-08	3.7772e-06	30	278	10.7914	551	15428	3.57143
8233	peptidase activity	1.4705e-07	7.1922e-06	30	278	10.7914	570	15428	3.69458
5102	receptor binding	1.9506e-07	8.745e-06	40	278	14.3885	920	15428	5.96318
2020	protease binding	4.8977e-07	2.0269e-05	7	278	2.51799	28	15428	0.181488
16641	oxidoreductase activity, acting on the CH-NH2 group of donors, oxygen as acceptor	3.2116e-06	0.00012342	5	278	1.79856	14	15428	0.0907441
19899	enzyme binding	3.8459e-06	0.00013794	29	278	10.4317	632	15428	4.09645
8201	heparin binding	5.127e-06	0.0001724	11	278	3.95683	111	15428	0.719471
4720	protein-lysine 6-oxidase activity	5.7888e-06	0.0001832	3	278	1.07914	3	15428	0.0194452
30247	polysaccharide binding	8.0928e-06	0.00022915	13	278	4.67626	163	15428	1.05652
1871	pattern binding	8.0928e-06	0.00022915	13	278	4.67626	163	15428	1.05652
16638	oxidoreductase activity, acting on the CH-NH2 group of donors	1.2955e-05	0.00034848	5	278	1.79856	18	15428	0.116671
5539	glycosaminoglycan binding	1.5302e-05	0.00039201	12	278	4.31655	148	15428	0.959295
8237	metallopeptidase activity	2.639e-05	0.00064536	13	278	4.67626	182	15428	1.17967
5507	copper ion binding	4.9098e-05	0.0011485	7	278	2.51799	54	15428	0.350013
51787	misfolded protein binding	5.6351e-05	0.0012632	3	278	1.07914	5	15428	0.0324086
16787	hydrolase activity	8.702e-05	0.0018727	64	278	23.0216	2237	15428	14.4996
30246	carbohydrate binding	0.00011157	0.0022231	18	278	6.47482	364	15428	2.35935
8266	poly(U) RNA binding	0.0001112	0.0022231	3	278	1.07914	6	15428	0.0388903
8187	poly-pyrimidine tract binding	0.000192	0.0035619	3	278	1.07914	7	15428	0.0453721
43208	glycosphingolipid binding	0.000192	0.0035619	3	278	1.07914	7	15428	0.0453721
32767	copper-dependent protein binding	0.00032354	0.0058022	2	278	0.719424	2	15428	0.0129634
61134	peptidase regulator activity	0.00038931	0.0067563	11	278	3.95683	178	15428	1.15375
5509	calcium ion binding	0.00042278	0.0071079	24	278	8.63309	626	15428	4.05756
46625	sphingolipid binding	0.00044861	0.0073137	3	278	1.07914	9	15428	0.0583355
30414	peptidase inhibitor activity	0.00050814	0.0078108	10	278	3.59712	155	15428	1.00467
4252	serine-type endopeptidase activity	0.00050814	0.0078108	10	278	3.59712	155	15428	1.00467
30295	protein kinase activator activity	0.00058419	0.0087303	4	278	1.43885	22	15428	0.142598
19209	kinase activator activity	0.0011282	0.013494	4	278	1.43885	26	15428	0.168525
51861	glycolipid binding	0.0011287	0.013494	3	278	1.07914	12	15428	0.0777807
3727	single-stranded RNA binding	0.0013058	0.015172	4	278	1.43885	27	15428	0.175006
8236	serine-type peptidase activity	0.0014093	0.015474	10	278	3.59712	177	15428	1.14726
17171	serine hydrolase activity	0.0015978	0.016531	10	278	3.59712	180	15428	1.16671
4857	enzyme inhibitor activity	0.012571	0.079462	11	278	3.95683	279	15428	1.8084
43167	ion binding	0.016377	0.079462	85	278	30.5755	3829	15428	24.8185
43169	cation binding	0.015349	0.079462	85	278	30.5755	3819	15428	24.7537
46872	metal ion binding	0.01668	0.079462	84	278	30.2158	3780	15428	24.5009
30234	enzyme regulator activity	0.038036	0.13034	23	278	8.27338	860	15428	5.57428
8289	lipid binding	0.070326	0.18367	12	278	4.31655	412	15428	2.67047
3824	catalytic activity	0.066026	0.18367	104	278	37.4101	5091	15428	32.9984
19887	protein kinase regulator activity	0.072127	0.18746	4	278	1.43885	87	15428	0.56391
19207	kinase regulator activity	0.10089	0.2327	4	278	1.43885	98	15428	0.635209
8047	enzyme activator activity	0.17386	0.316	9	278	3.23741	346	15428	2.24268
3723	RNA binding	0.24782	0.39268	16	278	5.7554	732	15428	4.74462
46914	transition metal ion binding	0.53323	0.67342	41	278	14.7482	2281	15428	14.7848
16491	oxidoreductase activity	0.69686	0.8235	11	278	3.95683	686	15428	4.44646
3676	nucleic acid binding	0.95211	0.9946	48	278	17.2662	3249	15428	21.0591
3674	molecular_function	1	1	278	278	100	15428	15428	100

## Sheet: Cellular component
GO:ID	Description	pValue	Adjusted pValue	Annotated (in Cluster)	Cluster	Cluster Freq (%)	Annotated (in Total)	Total	Total Freq (%)
31012	extracellular matrix	3.7501e-36	1.26e-33	55	301	18.2724	340	16361	2.07811
44421	extracellular region part	1.2344e-35	2.0738e-33	86	301	28.5714	984	16361	6.0143
5576	extracellular region	3.5583e-34	3.9853e-32	120	301	39.8671	2025	16361	12.377
5578	proteinaceous extracellular matrix	9.7102e-34	8.1566e-32	51	301	16.9435	312	16361	1.90697
44420	extracellular matrix part	5.3552e-23	3.5987e-21	27	301	8.9701	111	16361	0.678443
5615	extracellular space	1.432e-22	8.0193e-21	60	301	19.9336	747	16361	4.56574
5604	basement membrane	7.7554e-16	3.7226e-14	18	301	5.98007	73	16361	0.446183
5581	collagen	4.6165e-13	1.9389e-11	12	301	3.98671	34	16361	0.207811
5832	chaperonin-containing T-complex	6.6578e-13	2.4856e-11	7	301	2.32558	7	16361	0.0427847
5583	fibrillar collagen	4.7641e-07	1.6007e-05	5	301	1.66113	10	16361	0.061121
31225	anchored to membrane	6.374e-06	0.00019169	12	301	3.98671	133	16361	0.812909
43256	laminin complex	7.4164e-06	0.00019169	4	301	1.3289	8	16361	0.0488968
5606	laminin-1 complex	7.4164e-06	0.00019169	4	301	1.3289	8	16361	0.0488968
15630	microtubule cytoskeleton	8.6752e-06	0.0002082	27	301	8.9701	576	16361	3.52057
16234	inclusion body	1.9182e-05	0.00042968	5	301	1.66113	19	16361	0.11613
43259	laminin-10 complex	2.4327e-05	0.00051087	3	301	0.996678	4	16361	0.0244484
31093	platelet alpha granule lumen	3.82e-05	0.00075502	6	301	1.99336	35	16361	0.213923
5819	spindle	4.3776e-05	0.00079823	12	301	3.98671	161	16361	0.984047
60205	cytoplasmic membrane-bounded vesicle lumen	4.5138e-05	0.00079823	6	301	1.99336	36	16361	0.220035
31983	vesicle lumen	6.203e-05	0.00094736	6	301	1.99336	38	16361	0.23226
1527	microfibril	5.9988e-05	0.00094736	3	301	0.996678	5	16361	0.0305605
9986	cell surface	5.9673e-05	0.00094736	18	301	5.98007	339	16361	2.072
5605	basal lamina	0.00013059	0.0019078	4	301	1.3289	15	16361	0.0916814
32301	MutSalpha complex	0.00033736	0.0039087	2	301	0.664452	2	16361	0.0122242
31091	platelet alpha granule	0.00033121	0.0039087	6	301	1.99336	51	16361	0.311717
5584	collagen type I	0.00033736	0.0039087	2	301	0.664452	2	16361	0.0122242
5589	collagen type VI	0.00033736	0.0039087	2	301	0.664452	2	16361	0.0122242
5602	complement component C1 complex	0.00033736	0.0039087	2	301	0.664452	2	16361	0.0122242
5608	laminin-3 complex	0.00033736	0.0039087	2	301	0.664452	2	16361	0.0122242
43233	organelle lumen	0.00041286	0.004624	50	301	16.6113	1678	16361	10.2561
43205	fibril	0.000477	0.0051701	3	301	0.996678	9	16361	0.0550089
5815	microtubule organizing center	0.0005155	0.0054128	14	301	4.65116	271	16361	1.65638
5874	microtubule	0.00057482	0.0058353	14	301	4.65116	274	16361	1.67471
5829	cytosol	0.00059048	0.0058353	41	301	13.6213	1314	16361	8.03129
31974	membrane-enclosed lumen	0.00066955	0.0064277	50	301	16.6113	1714	16361	10.4761
44430	cytoskeletal part	0.00086799	0.0081012	32	301	10.6312	962	16361	5.87984
5796	Golgi lumen	0.00091168	0.0082791	3	301	0.996678	11	16361	0.0672331
43260	laminin-11 complex	0.00099975	0.0088399	2	301	0.664452	3	16361	0.0183363
32991	macromolecular complex	0.0011437	0.0098536	80	301	26.5781	3156	16361	19.2898
43234	protein complex	0.0021296	0.01664	67	301	22.2591	2599	16361	15.8853
31988	membrane-bounded vesicle	0.0028614	0.020901	23	301	7.6412	665	16361	4.06454
32300	mismatch repair complex	0.003252	0.022299	2	301	0.664452	5	16361	0.0305605
31982	vesicle	0.0033561	0.022553	24	301	7.97342	714	16361	4.36404
31410	cytoplasmic vesicle	0.0041107	0.026561	23	301	7.6412	685	16361	4.18679
16023	cytoplasmic membrane-bounded vesicle	0.0042885	0.026684	22	301	7.30897	647	16361	3.95453
44445	cytosolic part	0.0045915	0.02805	8	301	2.65781	141	16361	0.861806
70013	intracellular organelle lumen	0.0070011	0.036255	44	301	14.6179	1642	16361	10.0361
30934	anchoring collagen	0.011151	0.055919	2	301	0.664452	9	16361	0.0550089
44428	nuclear part	0.018181	0.076315	44	301	14.6179	1740	16361	10.635
30141	stored secretory granule	0.021972	0.087889	8	301	2.65781	186	16361	1.13685
5856	cytoskeleton	0.025109	0.099255	36	301	11.9601	1399	16361	8.55082
44444	cytoplasmic part	0.069967	0.20917	107	301	35.5482	5145	16361	31.4467
43232	intracellular non-membrane-bounded organelle	0.10074	0.26445	53	301	17.608	2426	16361	14.8279
43228	non-membrane-bounded organelle	0.10074	0.26445	53	301	17.608	2426	16361	14.8279
44433	cytoplasmic vesicle part	0.23036	0.44484	7	301	2.32558	270	16361	1.65027
5737	cytoplasm	0.28117	0.50801	146	301	48.505	7639	16361	46.6903
44446	intracellular organelle part	0.33911	0.56971	92	301	30.5648	4800	16361	29.3381
44422	organelle part	0.35061	0.57747	93	301	30.897	4867	16361	29.7476
5794	Golgi apparatus	0.56927	0.79039	16	301	5.31561	887	16361	5.42143
5634	nucleus	0.76333	0.95131	90	301	29.9003	5178	16361	31.6484
44464	cell part	1	1	238	301	79.0698	15031	16361	91.8709
5622	intracellular	0.9917	1	189	301	62.7907	11295	16361	69.0361
5575	cellular_component	1	1	301	301	100	16361	16361	100
44424	intracellular part	0.98007	1	185	301	61.4618	10941	16361	66.8724
5623	cell	1	1	238	301	79.0698	15032	16361	91.877
44431	Golgi apparatus part	0.86501	1	7	301	2.32558	534	16361	3.26386
43226	organelle	0.98267	1	154	301	51.1628	9324	16361	56.9892
43227	membrane-bounded organelle	0.97626	1	137	301	45.515	8345	16361	51.0054
43231	intracellular membrane-bounded organelle	0.9754	1	137	301	45.515	8338	16361	50.9627
43229	intracellular organelle	0.98604	1	153	301	50.8306	9310	16361	56.9036
31224	intrinsic to membrane	1	1	44	301	14.6179	5375	16361	32.8525
44425	membrane part	1	1	55	301	18.2724	6113	16361	37.3632
16020	membrane	1	1	94	301	31.2292	7252	16361	44.3249

## Sheet: Biological process
GO:ID	Description	pValue	Adjusted pValue	Annotated (in Cluster)	Cluster	Cluster Freq (%)	Annotated (in Total)	Total	Total Freq (%)
30198	extracellular matrix organization	1.0708e-13	2.4757e-10	19	277	6.85921	104	14291	0.727731
43062	extracellular structure organization	4.9547e-12	2.8593e-09	21	277	7.58123	161	14291	1.12658
19538	protein metabolic process	6.1836e-12	2.8593e-09	98	277	35.3791	2608	14291	18.2492
6950	response to stress	2.7798e-12	2.8593e-09	77	277	27.7978	1771	14291	12.3924
43170	macromolecule metabolic process	5.5785e-12	2.8593e-09	131	277	47.2924	4012	14291	28.0736
9653	anatomical structure morphogenesis	2.7597e-11	1.0634e-08	59	277	21.2996	1216	14291	8.50885
48513	organ development	3.5177e-11	1.1619e-08	75	277	27.0758	1789	14291	12.5184
6457	protein folding	8.6629e-10	2.5036e-07	19	277	6.85921	171	14291	1.19656
16043	cellular component organization	1.0373e-09	2.6647e-07	91	277	32.852	2558	14291	17.8994
30199	collagen fibril organization	1.1713e-09	2.7081e-07	9	277	3.2491	27	14291	0.18893
1568	blood vessel development	1.8113e-09	3.8071e-07	23	277	8.30325	264	14291	1.84732
1944	vasculature development	3.2279e-09	6.2191e-07	23	277	8.30325	272	14291	1.9033
9888	tissue development	5.0335e-09	8.9519e-07	40	277	14.4404	749	14291	5.24106
31589	cell-substrate adhesion	7.5788e-09	1.2516e-06	14	277	5.05415	100	14291	0.699741
48856	anatomical structure development	1.4272e-08	2.1998e-06	90	277	32.491	2650	14291	18.5431
6508	proteolysis	2.5285e-08	3.6537e-06	38	277	13.7184	730	14291	5.10811
44267	cellular protein metabolic process	6.0443e-08	8.2202e-06	76	277	27.4368	2150	14291	15.0444
48731	system development	8.952e-08	1.1498e-05	82	277	29.6029	2416	14291	16.9057
44260	cellular macromolecule metabolic process	1.0381e-07	1.2633e-05	107	277	38.6282	3503	14291	24.5119
32502	developmental process	1.8444e-07	2.1322e-05	100	277	36.1011	3229	14291	22.5946
48646	anatomical structure formation involved in morphogenesis	3.0556e-07	3.3641e-05	24	277	8.66426	375	14291	2.62403
1501	skeletal system development	5.3969e-07	5.6717e-05	22	277	7.94224	332	14291	2.32314
34446	substrate adhesion-dependent cell spreading	1.1082e-06	0.0001114	5	277	1.80505	11	14291	0.0769715
48514	blood vessel morphogenesis	1.2864e-06	0.00012245	17	277	6.13718	219	14291	1.53243
32963	collagen metabolic process	1.3241e-06	0.00012245	7	277	2.52708	30	14291	0.209922
7275	multicellular organismal development	1.4161e-06	0.00012592	91	277	32.852	2966	14291	20.7543
7017	microtubule-based process	1.4714e-06	0.00012599	18	277	6.49819	246	14291	1.72136
9611	response to wounding	2.258e-06	0.00018645	28	277	10.1083	541	14291	3.7856
42221	response to chemical stimulus	2.4894e-06	0.00019846	54	277	19.4946	1466	14291	10.2582
44259	multicellular organismal macromolecule metabolic process	2.6436e-06	0.00020373	7	277	2.52708	33	14291	0.230915
42127	regulation of cell proliferation	3.0778e-06	0.00022954	37	277	13.3574	849	14291	5.9408
43588	skin development	3.2742e-06	0.00023656	7	277	2.52708	34	14291	0.237912
33554	cellular response to stress	3.6536e-06	0.00025597	30	277	10.8303	619	14291	4.3314
35466	regulation of signaling pathway	4.0197e-06	0.00027334	41	277	14.8014	1001	14291	7.00441
48519	negative regulation of biological process	4.5518e-06	0.00030068	67	277	24.1877	2018	14291	14.1208
226	microtubule cytoskeleton organization	4.8631e-06	0.00031232	13	277	4.69314	145	14291	1.01462
6986	response to unfolded protein	5.4234e-06	0.00033281	9	277	3.2491	67	14291	0.468827
35295	tube development	5.47e-06	0.00033281	19	277	6.85921	297	14291	2.07823
1525	angiogenesis	8.1684e-06	0.00048424	13	277	4.69314	152	14291	1.06361
44236	multicellular organismal metabolic process	8.6169e-06	0.00049806	7	277	2.52708	39	14291	0.272899
9887	organ morphogenesis	1.609e-05	0.0009073	29	277	10.4693	634	14291	4.43636
7155	cell adhesion	2.0662e-05	0.0011374	31	277	11.1913	711	14291	4.97516
22610	biological adhesion	2.1231e-05	0.0011415	31	277	11.1913	712	14291	4.98216
43067	regulation of programmed cell death	2.5853e-05	0.0013584	35	277	12.6354	861	14291	6.02477
22617	extracellular matrix disassembly	2.8405e-05	0.0014277	3	277	1.08303	4	14291	0.0279896
32455	nerve growth factor processing	2.8405e-05	0.0014277	3	277	1.08303	4	14291	0.0279896
48523	negative regulation of cellular process	2.9656e-05	0.0014588	60	277	21.6606	1842	14291	12.8892
10941	regulation of cell death	3.058e-05	0.0014729	35	277	12.6354	868	14291	6.07375
42060	wound healing	3.401e-05	0.0016047	14	277	5.05415	199	14291	1.39248
51716	cellular response to stimulus	3.7474e-05	0.0017328	38	277	13.7184	987	14291	6.90644
7160	cell-matrix adhesion	3.8536e-05	0.0017469	9	277	3.2491	85	14291	0.59478
7051	spindle organization	4.0787e-05	0.0018135	7	277	2.52708	49	14291	0.342873
50896	response to stimulus	4.3668e-05	0.0019049	100	277	36.1011	3630	14291	25.4006
42981	regulation of apoptosis	5.0503e-05	0.0021623	34	277	12.2744	853	14291	5.96879
44238	primary metabolic process	5.8452e-05	0.0024433	134	277	48.3755	5283	14291	36.9673
51726	regulation of cell cycle	5.918e-05	0.0024433	22	277	7.94224	446	14291	3.12085
32876	negative regulation of DNA endoreduplication	6.9992e-05	0.0027427	3	277	1.08303	5	14291	0.0349871
32964	collagen biosynthetic process	6.9992e-05	0.0027427	3	277	1.08303	5	14291	0.0349871
32875	regulation of DNA endoreduplication	6.9992e-05	0.0027427	3	277	1.08303	5	14291	0.0349871
30334	regulation of cell migration	7.8977e-05	0.0030432	14	277	5.05415	215	14291	1.50444
48518	positive regulation of biological process	8.311e-05	0.00315	67	277	24.1877	2206	14291	15.4363
35329	hippo signaling cascade	8.6029e-05	0.003208	4	277	1.44404	13	14291	0.0909663
8284	positive regulation of cell proliferation	9.018e-05	0.0032711	22	277	7.94224	459	14291	3.21181
48729	tissue morphogenesis	9.0549e-05	0.0032711	16	277	5.77617	274	14291	1.91729
51789	response to protein stimulus	9.8409e-05	0.0034473	10	277	3.61011	118	14291	0.825694
48705	skeletal system morphogenesis	9.8409e-05	0.0034473	10	277	3.61011	118	14291	0.825694
9987	cellular process	0.00011416	0.0039392	210	277	75.8123	9357	14291	65.4748
7568	aging	0.0001212	0.0041209	11	277	3.97112	145	14291	1.01462
18149	peptide cross-linking	0.0001243	0.0041648	5	277	1.80505	26	14291	0.181933
40014	regulation of multicellular organism growth	0.00013734	0.0044305	7	277	2.52708	59	14291	0.412847
90083	regulation of inclusion body assembly	0.00013797	0.0044305	3	277	1.08303	6	14291	0.0419845
10955	negative regulation of protein maturation by peptide bond cleavage	0.00013797	0.0044305	3	277	1.08303	6	14291	0.0419845
44265	cellular macromolecule catabolic process	0.00014737	0.0046673	21	277	7.58123	442	14291	3.09286
35239	tube morphogenesis	0.00015169	0.0047391	13	277	4.69314	201	14291	1.40648
279	M phase	0.00016753	0.0050302	18	277	6.49819	350	14291	2.44909
22402	cell cycle process	0.00016619	0.0050302	25	277	9.02527	581	14291	4.0655
43623	cellular protein complex assembly	0.00016378	0.0050302	11	277	3.97112	150	14291	1.04961
6302	double-strand break repair	0.00016994	0.0050373	7	277	2.52708	61	14291	0.426842
35467	negative regulation of signaling pathway	0.00017847	0.0052231	15	277	5.41516	261	14291	1.82632
8152	metabolic process	0.00018926	0.005451	145	277	52.3466	5954	14291	41.6626
51258	protein polymerization	0.00019097	0.005451	6	277	2.16606	44	14291	0.307886
30335	positive regulation of cell migration	0.00019337	0.0054521	10	277	3.61011	128	14291	0.895669
44085	cellular component biogenesis	0.00020941	0.0058331	37	277	13.3574	1033	14291	7.22833
51270	regulation of cellular component movement	0.00023014	0.0063344	14	277	5.05415	238	14291	1.66538
51053	negative regulation of DNA metabolic process	0.00024533	0.0066729	6	277	2.16606	46	14291	0.321881
40012	regulation of locomotion	0.00025083	0.0067166	14	277	5.05415	240	14291	1.67938
7044	cell-substrate junction assembly	0.00025274	0.0067166	5	277	1.80505	30	14291	0.209922
6281	DNA repair	0.0002563	0.0067337	16	277	5.77617	300	14291	2.09922
7018	microtubule-based movement	0.00026642	0.0069209	9	277	3.2491	109	14291	0.762718
30336	negative regulation of cell migration	0.0003069	0.007884	7	277	2.52708	67	14291	0.468827
22403	cell cycle phase	0.00031552	0.0080162	20	277	7.22022	434	14291	3.03688
40017	positive regulation of locomotion	0.00033567	0.0083448	10	277	3.61011	137	14291	0.958645
51272	positive regulation of cellular component movement	0.00033567	0.0083448	10	277	3.61011	137	14291	0.958645
51225	spindle assembly	0.00034106	0.0083886	4	277	1.44404	18	14291	0.125953
51603	proteolysis involved in cellular protein catabolic process	0.00038268	0.0085072	16	277	5.77617	311	14291	2.17619
10033	response to organic substance	0.00036508	0.0085072	32	277	11.5523	870	14291	6.08775
10986	positive regulation of lipoprotein particle clearance	0.00037436	0.0085072	2	277	0.722022	2	14291	0.0139948
32898	neurotrophin production	0.00037436	0.0085072	2	277	0.722022	2	14291	0.0139948
35412	regulation of catenin protein nuclear translocation	0.00037533	0.0085072	3	277	1.08303	8	14291	0.0559793
35414	negative regulation of catenin protein nuclear translocation	0.00037436	0.0085072	2	277	0.722022	2	14291	0.0139948
33159	negative regulation of protein import into nucleus, translocation	0.00037436	0.0085072	2	277	0.722022	2	14291	0.0139948
60346	bone trabecula formation	0.00037436	0.0085072	2	277	0.722022	2	14291	0.0139948
90092	regulation of transmembrane receptor protein serine/threonine kinase signaling pathway	0.00038099	0.0085072	8	277	2.88809	91	14291	0.636764
32902	nerve growth factor production	0.00037436	0.0085072	2	277	0.722022	2	14291	0.0139948
22607	cellular component assembly	0.00038661	0.0085087	33	277	11.9134	911	14291	6.37464
17015	regulation of transforming growth factor beta receptor signaling pathway	0.00039011	0.0085087	6	277	2.16606	50	14291	0.349871
43632	modification-dependent macromolecule catabolic process	0.00040924	0.0087607	15	277	5.41516	282	14291	1.97327
19941	modification-dependent protein catabolic process	0.00040924	0.0087607	15	277	5.41516	282	14291	1.97327
1503	ossification	0.00042358	0.0089392	9	277	3.2491	116	14291	0.8117
44257	cellular protein catabolic process	0.00042531	0.0089392	16	277	5.77617	314	14291	2.19719
10646	regulation of cell communication	0.00044299	0.0092269	39	277	14.0794	1153	14291	8.06801
48545	response to steroid hormone stimulus	0.00045474	0.0093871	13	277	4.69314	225	14291	1.57442
6259	DNA metabolic process	0.00047802	0.0096271	22	277	7.94224	517	14291	3.61766
51271	negative regulation of cellular component movement	0.00047886	0.0096271	7	277	2.52708	72	14291	0.503814
40013	negative regulation of locomotion	0.00047886	0.0096271	7	277	2.52708	72	14291	0.503814
7398	ectoderm development	0.00058504	0.011179	12	277	4.33213	202	14291	1.41348
60548	negative regulation of cell death	0.0006155	0.011569	18	277	6.49819	390	14291	2.72899
51246	regulation of protein metabolic process	0.00062679	0.011687	25	277	9.02527	635	14291	4.44336
6996	organelle organization	0.00063376	0.011692	44	277	15.8845	1378	14291	9.64243
10648	negative regulation of cell communication	0.00066067	0.012027	16	277	5.77617	327	14291	2.28815
7049	cell cycle	0.0007613	0.013482	29	277	10.4693	793	14291	5.54895
70613	regulation of protein processing	0.00078142	0.013482	3	277	1.08303	10	14291	0.0699741
10953	regulation of protein maturation by peptide bond cleavage	0.00078142	0.013482	3	277	1.08303	10	14291	0.0699741
9057	macromolecule catabolic process	0.00083955	0.014378	21	277	7.58123	504	14291	3.5267
10605	negative regulation of macromolecule metabolic process	0.00089077	0.015033	29	277	10.4693	801	14291	5.60493
30163	protein catabolic process	0.00096909	0.016004	16	277	5.77617	339	14291	2.37212
51052	regulation of DNA metabolic process	0.00096747	0.016004	9	277	3.2491	130	14291	0.909663
60348	bone development	0.0010216	0.016247	9	277	3.2491	131	14291	0.916661
8544	epidermis development	0.0010196	0.016247	11	277	3.97112	186	14291	1.30152
48869	cellular developmental process	0.0010898	0.016576	51	277	18.4116	1711	14291	11.9726
43066	negative regulation of apoptosis	0.0011195	0.016808	17	277	6.13718	377	14291	2.63802
43069	negative regulation of programmed cell death	0.001291	0.019134	17	277	6.13718	382	14291	2.67301
9892	negative regulation of metabolic process	0.0013789	0.019866	30	277	10.8303	863	14291	6.03877
48522	positive regulation of cellular process	0.0015861	0.022047	57	277	20.5776	2002	14291	14.0088
51604	protein maturation	0.0017808	0.023702	8	277	2.88809	115	14291	0.804702
30154	cell differentiation	0.0018115	0.023932	49	277	17.6895	1665	14291	11.6507
6974	response to DNA damage stimulus	0.001894	0.02488	17	277	6.13718	396	14291	2.77097
43523	regulation of neuron apoptosis	0.0019274	0.025176	7	277	2.52708	91	14291	0.636764
43687	post-translational protein modification	0.0024915	0.029692	39	277	14.0794	1265	14291	8.85172
45934	negative regulation of nucleobase, nucleoside, nucleotide and nucleic acid metabolic process	0.0027871	0.032544	21	277	7.58123	556	14291	3.89056
23033	signaling pathway	0.002829	0.032703	58	277	20.9386	2098	14291	14.6806
7010	cytoskeleton organization	0.0028181	0.032703	18	277	6.49819	447	14291	3.12784
51172	negative regulation of nitrogen compound metabolic process	0.0031599	0.035747	21	277	7.58123	562	14291	3.93254
902	cell morphogenesis	0.0033295	0.035977	14	277	5.05415	314	14291	2.19719
16486	peptide hormone processing	0.0033457	0.035977	3	277	1.08303	16	14291	0.111959
34622	cellular macromolecular complex assembly	0.0032359	0.035977	14	277	5.05415	313	14291	2.19019
23052	signaling	0.0035695	0.037105	80	277	28.8809	3129	14291	21.8949
43524	negative regulation of neuron apoptosis	0.0035434	0.037105	5	277	1.80505	53	14291	0.370863
32501	multicellular organismal process	0.0035395	0.037105	106	277	38.2671	4370	14291	30.5787
8156	negative regulation of DNA replication	0.0040531	0.039045	4	277	1.44404	34	14291	0.237912
34329	cell junction assembly	0.0041631	0.039939	5	277	1.80505	55	14291	0.384858
43412	macromolecule modification	0.0042652	0.040717	46	277	16.6065	1606	14291	11.2378
16485	protein processing	0.0043139	0.040876	7	277	2.52708	105	14291	0.734728
6464	protein modification process	0.0045663	0.042915	44	277	15.8845	1525	14291	10.6711
90329	regulation of DNA-dependent DNA replication	0.0047376	0.043772	3	277	1.08303	18	14291	0.125953
70271	protein complex biogenesis	0.0047521	0.043772	19	277	6.85921	507	14291	3.54769
6461	protein complex assembly	0.0047521	0.043772	19	277	6.85921	507	14291	3.54769
51605	protein maturation by peptide bond cleavage	0.0048393	0.044381	6	277	2.16606	81	14291	0.56679
10564	regulation of cell cycle process	0.0054658	0.047491	8	277	2.88809	138	14291	0.965643
33158	regulation of protein import into nucleus, translocation	0.0055461	0.047491	3	277	1.08303	19	14291	0.132951
48468	cell development	0.0058568	0.049966	22	277	7.94224	632	14291	4.42236
22411	cellular component disassembly	0.0060449	0.051193	5	277	1.80505	60	14291	0.419845
65003	macromolecular complex assembly	0.0061713	0.051884	23	277	8.30325	674	14291	4.71625
9607	response to biotic stimulus	0.0064232	0.053496	17	277	6.13718	447	14291	3.12784
43933	macromolecular complex subunit organization	0.0071178	0.056622	24	277	8.66426	722	14291	5.05213
9719	response to endogenous stimulus	0.0076803	0.058411	18	277	6.49819	493	14291	3.44972
42306	regulation of protein import into nucleus	0.0079289	0.059712	5	277	1.80505	64	14291	0.447834
10948	negative regulation of cell cycle process	0.0079637	0.05978	4	277	1.44404	41	14291	0.286894
51240	positive regulation of multicellular organismal process	0.0081497	0.060977	12	277	4.33213	278	14291	1.94528
44237	cellular metabolic process	0.0087048	0.06309	116	277	41.8773	4985	14291	34.8821
32989	cellular component morphogenesis	0.0088981	0.064289	14	277	5.05415	352	14291	2.46309
51128	regulation of cellular component organization	0.0089322	0.064334	19	277	6.85921	539	14291	3.7716
51239	regulation of multicellular organismal process	0.009032	0.064851	32	277	11.5523	1067	14291	7.46624
34621	cellular macromolecular complex subunit organization	0.0091092	0.064863	14	277	5.05415	353	14291	2.47009
10984	regulation of lipoprotein particle clearance	0.0097037	0.065029	2	277	0.722022	8	14291	0.0559793
23034	intracellular signaling pathway	0.0095254	0.065029	34	277	12.2744	1156	14291	8.08901
31324	negative regulation of cellular metabolic process	0.010163	0.067909	25	277	9.02527	785	14291	5.49297
32386	regulation of intracellular transport	0.010884	0.071689	6	277	2.16606	96	14291	0.671751
50789	regulation of biological process	0.011949	0.076883	146	277	52.7076	6548	14291	45.819
9725	response to hormone stimulus	0.012294	0.077177	16	277	5.77617	441	14291	3.08586
34330	cell junction organization	0.013582	0.082855	5	277	1.80505	73	14291	0.510811
32879	regulation of localization	0.01402	0.085076	23	277	8.30325	725	14291	5.07312
6275	regulation of DNA replication	0.014342	0.086579	5	277	1.80505	74	14291	0.517808
60343	trabecula formation	0.015202	0.088307	2	277	0.722022	10	14291	0.0699741
90317	negative regulation of intracellular protein transport	0.016499	0.091642	3	277	1.08303	28	14291	0.195928
33157	regulation of intracellular protein transport	0.017668	0.091642	5	277	1.80505	78	14291	0.545798
32387	negative regulation of intracellular transport	0.019878	0.093222	3	277	1.08303	30	14291	0.209922
46822	regulation of nucleocytoplasmic transport	0.020473	0.094856	5	277	1.80505	81	14291	0.56679
70925	organelle assembly	0.020469	0.094856	4	277	1.44404	54	14291	0.37786
10558	negative regulation of macromolecule biosynthetic process	0.02228	0.10127	19	277	6.85921	593	14291	4.14946
40008	regulation of growth	0.023569	0.10643	13	277	4.69314	360	14291	2.51907
90304	nucleic acid metabolic process	0.024374	0.10949	39	277	14.0794	1461	14291	10.2232
65007	biological regulation	0.025601	0.11317	151	277	54.5126	6936	14291	48.534
44248	cellular catabolic process	0.02873	0.12402	23	277	8.30325	777	14291	5.43699
31327	negative regulation of cellular biosynthetic process	0.029121	0.12402	19	277	6.85921	611	14291	4.27542
9890	negative regulation of biosynthetic process	0.033548	0.13656	19	277	6.85921	621	14291	4.34539
44087	regulation of cellular component biogenesis	0.035385	0.13804	7	277	2.52708	159	14291	1.11259
904	cell morphogenesis involved in differentiation	0.045558	0.15674	9	277	3.2491	241	14291	1.68638
51248	negative regulation of protein metabolic process	0.054706	0.17147	8	277	2.88809	212	14291	1.48345
51224	negative regulation of protein transport	0.069172	0.19867	3	277	1.08303	49	14291	0.342873
65008	regulation of biological quality	0.072294	0.20037	38	277	13.7184	1543	14291	10.797
50794	regulation of cellular process	0.071669	0.20037	133	277	48.0144	6218	14291	43.5099
7165	signal transduction	0.074786	0.20037	45	277	16.2455	1876	14291	13.1271
35556	intracellular signal transduction	0.085362	0.222	22	277	7.94224	831	14291	5.81485
51051	negative regulation of transport	0.093394	0.22492	6	277	2.16606	161	14291	1.12658
51049	regulation of transport	0.12388	0.26844	14	277	5.05415	512	14291	3.58267
51223	regulation of protein transport	0.14813	0.29271	5	277	1.80505	144	14291	1.00763
23046	signaling process	0.16526	0.31472	48	277	17.3285	2155	14291	15.0794
23060	signal transmission	0.16526	0.31472	48	277	17.3285	2155	14291	15.0794
42445	hormone metabolic process	0.16517	0.31472	4	277	1.44404	110	14291	0.769715
9056	catabolic process	0.17139	0.32426	24	277	8.66426	1007	14291	7.04639
10817	regulation of hormone levels	0.17634	0.32466	5	277	1.80505	153	14291	1.0706
70201	regulation of establishment of protein localization	0.17311	0.32466	5	277	1.80505	152	14291	1.06361
6139	nucleobase, nucleoside, nucleotide and nucleic acid metabolic process	0.18391	0.33193	40	277	14.4404	1786	14291	12.4974
60341	regulation of cellular localization	0.23821	0.38606	8	277	2.88809	304	14291	2.12721
32880	regulation of protein localization	0.23803	0.38606	5	277	1.80505	171	14291	1.19656
34641	cellular nitrogen compound metabolic process	0.34491	0.47951	43	277	15.5235	2078	14291	14.5406
10467	gene expression	0.39688	0.5234	26	277	9.38628	1259	14291	8.80974
6807	nitrogen compound metabolic process	0.43033	0.55183	44	277	15.8845	2196	14291	15.3663
60255	regulation of macromolecule metabolic process	0.48934	0.59765	66	277	23.8267	3374	14291	23.6093
19222	regulation of metabolic process	0.72237	0.78966	72	277	25.9928	3915	14291	27.3949
80090	regulation of primary metabolic process	0.81225	0.86025	63	277	22.7437	3551	14291	24.8478
9059	macromolecule biosynthetic process	0.8145	0.86224	17	277	6.13718	1051	14291	7.35428
31323	regulation of cellular metabolic process	0.86095	0.89744	65	277	23.4657	3732	14291	26.1143
10468	regulation of gene expression	0.91927	0.94334	48	277	17.3285	2926	14291	20.4744
10556	regulation of macromolecule biosynthetic process	0.95818	0.97462	45	277	16.2455	2875	14291	20.1176
9889	regulation of biosynthetic process	0.97045	0.98321	47	277	16.9675	3043	14291	21.2931
9058	biosynthetic process	0.97426	0.98545	25	277	9.02527	1794	14291	12.5534
19219	regulation of nucleobase, nucleoside, nucleotide and nucleic acid metabolic process	0.9749	0.98556	46	277	16.6065	3012	14291	21.0762
31326	regulation of cellular biosynthetic process	0.97603	0.98627	46	277	16.6065	3019	14291	21.1252
51171	regulation of nitrogen compound metabolic process	0.97887	0.98827	46	277	16.6065	3038	14291	21.2581
8150	biological_process	1	1	277	277	100	14291	14291	100
