# Supplementary material for: The Interactome of Cancer-Related Lysyl Oxidase and Lysyl Oxidase-Like Proteins
Source: Cancers (Basel). 2020 Dec 29;13(1):71. doi: 10.3390/cancers13010071 (PMC7794802; doi:10.3390/cancers13010071)
Supplement: Supplementary file 1 [file cancers-13-00071-s001.zip › Supplementary_Material/Suppl_Table_S5_FunRich_Interactome.xlsx]

## Sheet: Dataset
Name of dataset: LOX family interactome
No. of identified items: 311 of 320
No. of unidentified items: 9
ID type: GeneSymbol
Number of mapped gene: 311
Is dataset quantitative :NO
Mapped items:
Dataset item (Gene symbol )	Entrez ID	Gene symbol	Description	Alternate names	Chromosome	Map location
A2M	2	A2M	alpha-2-macroglobulin	A2MD|CPAMD5|FWP007|S863-7	12	12p13.31
ADAMTS10	81794	ADAMTS10	ADAM metallopeptidase with thrombospondin type 1 motif, 10	ADAM-TS10|ADAMTS-10|WMS|WMS1	19	19p13.2
ADAMTS14	140766	ADAMTS14	ADAM metallopeptidase with thrombospondin type 1 motif, 14	-	10	10q21
ADAMTS2	9509	ADAMTS2	ADAM metallopeptidase with thrombospondin type 1 motif, 2	ADAM-TS2|ADAMTS-2|ADAMTS-3|NPI|PC I-NP|PCI-NP|PCINP|PCPNI|PNPI	5	5qter
ADAMTS4	9507	ADAMTS4	ADAM metallopeptidase with thrombospondin type 1 motif, 4	ADAMTS-2|ADAMTS-4|ADMP-1	1	1q21-q23
ADAMTSL2	9719	ADAMTSL2	ADAMTS-like 2	GPHYSD1	9	9q34.2
ADAMTSL4	54507	ADAMTSL4	ADAMTS-like 4	ADAMTSL-4|ECTOL2|TSRC1	1	1q21.3
ADAR	103	ADAR	adenosine deaminase, RNA-specific	ADAR1|AGS6|DRADA|DSH|DSRAD|G1P1|IFI-4|IFI4|K88DSRBP|P136	1	1q21.3
AKAP8	10270	AKAP8	A kinase (PRKA) anchor protein 8	AKAP 95|AKAP-8|AKAP-95|AKAP95	19	19p13.1
AKAP8L	26993	AKAP8L	A kinase (PRKA) anchor protein 8-like	HA95|HAP95|NAKAP|NAKAP95	19	19p13.12
ALG13	79868	ALG13	ALG13, UDP-N-acetylglucosaminyltransferase subunit	CDG1S|CXorf45|GLT28D1|MDS031|TDRD13|YGL047W	X	Xq23
ALKBH7	84266	ALKBH7	alkB homolog 7	ABH7|SPATA11|UNQ6002	19	19p13.3
ALPP	250	ALPP	alkaline phosphatase, placental	ALP|PALP|PLAP|PLAP-1	2	2q37
ANGPTL4	51129	ANGPTL4	angiopoietin-like 4	ANGPTL2|ARP4|FIAF|HARP|HFARP|NL2|PGAR|TGQTL|UNQ171|pp1158	19	19p13.3
ANKHD1	54882	ANKHD1	ankyrin repeat and KH domain containing 1	MASK|MASK1|PP2500|VBARP	5	5q31.3
ANTXR1	84168	ANTXR1	anthrax toxin receptor 1	ATR|GAPO|TEM8	2	2p13.1
APAF1	317	APAF1	apoptotic peptidase activating factor 1	APAF-1|CED4	12	12q23
APMAP	57136	APMAP	adipocyte plasma membrane associated protein	BSCv|C20orf3	20	20p11.2
APOE	348	APOE	apolipoprotein E	AD2|APO-E|LDLCQ5|LPG	19	19q13.2
APP	351	APP	amyloid beta (A4) precursor protein	AAA|ABETA|ABPP|AD1|APPI|CTFgamma|CVAP|PN-II|PN2	21	21q21.3
ARHGAP32	9743	ARHGAP32	Rho GTPase activating protein 32	GC-GAP|GRIT|PX-RICS|RICS|p200RhoGAP|p250GAP	11	11q24.3
ARHGEF5	7984	ARHGEF5	Rho guanine nucleotide exchange factor (GEF) 5	GEF5|P60|TIM|TIM1	7	7q35
ARL8B	55207	ARL8B	ADP-ribosylation factor-like 8B	ARL10C|Gie1	3	3p26.1
ARNT	405	ARNT	aryl hydrocarbon receptor nuclear translocator	HIF-1-beta|HIF-1beta|HIF1-beta|HIF1B|HIF1BETA|TANGO|bHLHe2	1	1q21
ATOX1	475	ATOX1	antioxidant 1 copper chaperone	ATX1|HAH1	5	5q32
ATP7A	538	ATP7A	ATPase, Cu++ transporting, alpha polypeptide	DSMAX|MK|MNK|SMAX3	X	Xq21.1
ATXN1	6310	ATXN1	ataxin 1	ATX1|D6S504E|SCA1	6	6p23
ATXN2	6311	ATXN2	ataxin 2	ASL13|ATX2|SCA2|TNRC13	12	12q24.1
BAG2	9532	BAG2	BCL2-associated athanogene 2	BAG-2|dJ417I1.2	6	6p12.1-p11.2
BAG3	9531	BAG3	BCL2-associated athanogene 3	BAG-3|BIS|CAIR-1|MFM6	10	10q25.2-q26.2
BAG5	9529	BAG5	BCL2-associated athanogene 5	BAG-5	14	14q32.33
BCHE	590	BCHE	butyrylcholinesterase	CHE1|CHE2|E1	3	3q26.1-q26.2
BMP1	649	BMP1	bone morphogenetic protein 1	OI13|PCOLC|PCP|PCP2|TLD	8	8p21.3
BRCA2	675	BRCA2	breast cancer 2, early onset	BRCC2|BROVCA2|FACD|FAD|FAD1|FANCD|FANCD1|GLM3|PNCA2|XRCC11	13	13q12.3
BRE	9577	BRE	brain and reproductive organ-expressed (TNFRSF1A modulator)	BRCC4|BRCC45	2	2p23.2
BTK	695	BTK	Bruton agammaglobulinemia tyrosine kinase	AGMX1|AT|ATK|BPK|IMD1|PSCTK1|XLA	X	Xq21.33-q22
BTNL2	56244	BTNL2	butyrophilin-like 2	BTL-II|BTN7|HSBLMHC1|SS2	6	6p21.3
C1orf54	79630	C1orf54	chromosome 1 open reading frame 54	-	1	1q21.2
C1QA	712	C1QA	complement component 1, q subcomponent, A chain	-	1	1p36.12
C1QB	713	C1QB	complement component 1, q subcomponent, B chain	-	1	1p36.12
CA6	765	CA6	carbonic anhydrase VI	CA-VI|GUSTIN	1	1p36.2
CAD	790	CAD	carbamoyl-phosphate synthetase 2, aspartate transcarbamylase, and dihydroorotase	-	2	2p22-p21
CAPN2	824	CAPN2	calpain 2, (m/II) large subunit	CANP2|CANPL2|CANPml|mCANP	1	1q41-q42
CCBE1	147372	CCBE1	collagen and calcium binding EGF domains 1	HKLLS1	18	18q21.32
CCL3	6348	CCL3	chemokine (C-C motif) ligand 3	G0S19-1|LD78ALPHA|MIP-1-alpha|MIP1A|SCYA3	17	17q12
CCT2	10576	CCT2	chaperonin containing TCP1, subunit 2 (beta)	99D8.1|CCT-beta|CCTB|HEL-S-100n|PRO1633|TCP-1-beta	12	12q15
CCT3	7203	CCT3	chaperonin containing TCP1, subunit 3 (gamma)	CCT-gamma|CCTG|PIG48|TCP-1-gamma|TRIC5	1	1q23
CCT4	10575	CCT4	chaperonin containing TCP1, subunit 4 (delta)	CCT-DELTA|Cctd|SRB	2	2p15
CCT5	22948	CCT5	chaperonin containing TCP1, subunit 5 (epsilon)	CCT-epsilon|CCTE|HEL-S-69|PNAS-102|TCP-1-epsilon	5	5p15.2
CCT6A	908	CCT6A	chaperonin containing TCP1, subunit 6A (zeta 1)	CCT-zeta|CCT-zeta-1|CCT6|Cctz|HTR3|MoDP-2|TCP-1-zeta|TCP20|TCPZ|TTCP20	7	7p11.2
CCT6B	10693	CCT6B	chaperonin containing TCP1, subunit 6B (zeta 2)	CCT-zeta-2|CCTZ-2|Cctz2|TCP-1-zeta-2|TSA303	17	17q12
CCT7	10574	CCT7	chaperonin containing TCP1, subunit 7 (eta)	CCTETA|CCTH|NIP7-1|TCP1ETA	2	2p13.2
CD160	11126	CD160	CD160 molecule	BY55|NK1|NK28	1	1q21.1
CD2AP	23607	CD2AP	CD2-associated protein	CMS	6	6p12
CDC37	11140	CDC37	cell division cycle 37	P50CDC37	19	19p13.2
CEACAM8	1088	CEACAM8	carcinoembryonic antigen-related cell adhesion molecule 8	CD66b|CD67|CGM6|NCA-95	19	19q13.2
CEP192	55125	CEP192	centrosomal protein 192kDa	PPP1R62	18	18p11.21
CFC1	55997	CFC1	cripto, FRL-1, cryptic family 1	CFC1B|CRYPTIC|DTGA2|HTX2	2	2q21.1
CHD3	1107	CHD3	chromodomain helicase DNA binding protein 3	Mi-2a|Mi2-ALPHA|ZFH	17	17p13.1
CLINT1	9685	CLINT1	clathrin interactor 1	CLINT|ENTH|EPN4|EPNR	5	5q33.3
CMA1	1215	CMA1	chymase 1, mast cell	CYH|MCT1|chymase	14	14q11.2
COL13A1	1305	COL13A1	collagen, type XIII, alpha 1	COLXIIIA1	10	10q22
COL17A1	1308	COL17A1	collagen, type XVII, alpha 1	BA16H23.2|BP180|BPA-2|BPAG2|LAD-1	10	10q24.3
COL18A1	80781	COL18A1	collagen, type XVIII, alpha 1	KNO|KNO1|KS	21	21q22.3
COL1A1	1277	COL1A1	collagen, type I, alpha 1	EDSC|OI1|OI2|OI3|OI4	17	17q21.33
COL1A2	1278	COL1A2	collagen, type I, alpha 2	OI4	7	7q22.1
COL2A1	1280	COL2A1	collagen, type II, alpha 1	ANFH|AOM|COL11A3|SEDC|STL1	12	12q13.11
COL3A1	1281	COL3A1	collagen, type III, alpha 1	EDS4A	2	2q31
COL4A1	1282	COL4A1	collagen, type IV, alpha 1	BSVD|RATOR	13	13q34
COL4A2	1284	COL4A2	collagen, type IV, alpha 2	ICH|POREN2	13	13q34
COL5A1	1289	COL5A1	collagen, type V, alpha 1	EDSC	9	9q34.2-q34.3
COL6A1	1291	COL6A1	collagen, type VI, alpha 1	OPLL	21	21q22.3
COL6A3	1293	COL6A3	collagen, type VI, alpha 3	DYT27	2	2q37
CSH1	1442	CSH1	chorionic somatomammotropin hormone 1 (placental lactogen)	CS-1|CSA|CSMT|PL|hCS-1|hCS-A	17	17q24.2
CSH2	1443	CSH2	chorionic somatomammotropin hormone 2	CS-2|CSB|PL|hCS-B	17	17q24.2
CST11	140880	CST11	cystatin 11	CST8L|CTES2|SC13|dJ322G13.6	20	20p11.21
CSTL1	128817	CSTL1	cystatin-like 1	CTES1|RCET11|dJ322G13.4	20	20p11.21
CTGF	1490	CTGF	connective tissue growth factor	CCN2|HCS24|IGFBP8|NOV2	6	6q23.1
CTU1	90353	CTU1	cytosolic thiouridylase subunit 1	ATPBD3|NCS6	19	19q13.41
DCAF10	79269	DCAF10	DDB1 and CUL4 associated factor 10	WDR32	9	9p13.2
DCAF6	55827	DCAF6	DDB1 and CUL4 associated factor 6	1200006M05Rik|ARCAP|IQWD1|MSTP055|NRIP|PC326	1	1q24.2
DDA1	79016	DDA1	DET1 and DDB1 associated 1	C19orf58|PCIA1	19	19p13.11
DEFA1	1667	DEFA1	defensin, alpha 1	DEF1|DEFA2|HNP-1|HP-1|HP1|MRS	8	8p23.1
DEFA5	1670	DEFA5	defensin, alpha 5, Paneth cell-specific	DEF5|HD-5	8	8p23.1
DEFB136	613210	DEFB136	defensin, beta 136	DEFB137	8	8p23.1
DHDDS	79947	DHDDS	dehydrodolichyl diphosphate synthase subunit	CIT|CPT|DS|HDS|RP59	1	1p36.11
DNAJA1	3301	DNAJA1	DnaJ (Hsp40) homolog, subfamily A, member 1	DJ-2|DjA1|HDJ2|HSDJ|HSJ2|HSPF4|NEDD7|hDJ-2	9	9p13.3
DNAJA2	10294	DNAJA2	DnaJ (Hsp40) homolog, subfamily A, member 2	CPR3|DJ3|DJA2|DNAJ|DNJ3|HIRIP4|PRO3015|RDJ2	16	16q12.1
DNAJB4	11080	DNAJB4	DnaJ (Hsp40) homolog, subfamily B, member 4	DNAJW|DjB4|HLJ1	1	1p31.1
DNAJB9	4189	DNAJB9	DnaJ (Hsp40) homolog, subfamily B, member 9	ERdj4|MDG-1|MDG1|MST049|MSTP049	7	7q31|14q24.2-q24.3
DPT	1805	DPT	dermatopontin	TRAMP	1	1q12-q23
DUX4	100288687	DUX4	double homeobox 4	DUX4L	4	-
ECEL1	9427	ECEL1	endothelin converting enzyme-like 1	DA5D|DINE|ECEX|XCE	2	2q37.1
ECM1	1893	ECM1	extracellular matrix protein 1	URBWD	1	1q21
ECSIT	51295	ECSIT	ECSIT signalling integrator	SITPEC	19	19p13.2
EDEM1	9695	EDEM1	ER degradation enhancer, mannosidase alpha-like 1	EDEM	3	3p26.1
EDN3	1908	EDN3	endothelin 3	ET-3|ET3|HSCR4|PPET3|WS4B	20	20q13.2-q13.3
EFEMP2	30008	EFEMP2	EGF containing fibulin-like extracellular matrix protein 2	ARCL1B|FBLN4|MBP1|UPH1	11	11q13.1
EGF	1950	EGF	epidermal growth factor	HOMG4|URG	4	4q25
EGFL7	51162	EGFL7	EGF-like-domain, multiple 7	NEU1|VE-STATIN|ZNEU1	9	9q34.3
ELN	2006	ELN	elastin	SVAS|WBS|WS	7	7q11.23
ELSPBP1	64100	ELSPBP1	epididymal sperm binding protein 1	E12|EDDM12|EL149|HE12	19	19q13.33
EMD	2010	EMD	emerin	EDMD|LEMD5|STA	X	Xq28
EPHA7	2045	EPHA7	EPH receptor A7	EHK-3|EHK3|EK11|HEK11	6	6q16.1
EXOC6	54536	EXOC6	exocyst complex component 6	EXOC6A|SEC15|SEC15L|SEC15L1|SEC15L3|Sec15p	10	10q23.33
EXPH5	23086	EXPH5	exophilin 5	SLAC2-B|SLAC2B	11	11q22.3
FAM175B	23172	FAM175B	family with sequence similarity 175, member B	ABRO1|KIAA0157	10	10q26.13
FAM83H	286077	FAM83H	family with sequence similarity 83, member H	AI3	8	8q24.3
FANCG	2189	FANCG	Fanconi anemia, complementation group G	FAG|XRCC9	9	9p13
FBLN5	10516	FBLN5	fibulin 5	ADCL2|ARCL1A|ARMD3|DANCE|EVEC|FIBL-5|UP50	14	14q32.1
FBN1	2200	FBN1	fibrillin 1	ACMICD|ECTOL1|FBN|GPHYSD2|MASS|MFS1|OCTD|SGS|SSKS|WMS|WMS2	15	15q21.1
FBXO2	26232	FBXO2	F-box protein 2	FBG1|FBX2|Fbs1|NFB42|OCP1	1	1p36.22
FBXO6	26270	FBXO6	F-box protein 6	FBG2|FBS2|FBX6|Fbx6b	1	1p36.22
FBXO7	25793	FBXO7	F-box protein 7	FBX|FBX07|FBX7|PARK15|PKPS	22	22q12.3
FGF2	2247	FGF2	fibroblast growth factor 2 (basic)	BFGF|FGF-2|FGFB|HBGF-2	4	4q26
FMOD	2331	FMOD	fibromodulin	FM|SLRR2E	1	1q32
FN1	2335	FN1	fibronectin 1	CIG|ED-B|FINC|FN|FNZ|GFND|GFND2|LETS|MSF	2	2q34
FURIN	5045	FURIN	furin (paired basic amino acid cleaving enzyme)	FUR|PACE|PCSK3|SPC1	15	15q26.1
GATAD2B	57459	GATAD2B	GATA zinc finger domain containing 2B	MRD18|P66beta|p68	1	1q21.3
GGH	8836	GGH	gamma-glutamyl hydrolase (conjugase, folylpolygammaglutamyl hydrolase)	GH	8	8q12.3
GH1	2688	GH1	growth hormone 1	GH|GH-N|GHN|IGHD1B|hGH-N	17	17q24.2
GPC1	2817	GPC1	glypican 1	glypican	2	2q35-q37
GPIHBP1	338328	GPIHBP1	glycosylphosphatidylinositol anchored high density lipoprotein binding protein 1	GPI-HBP1|HYPL1D	8	8q24.3
GTF3C5	9328	GTF3C5	general transcription factor IIIC, polypeptide 5, 63kDa	TFIIIC63|TFIIICepsilon|TFiiiC2-63	9	9q34
GTPBP1	9567	GTPBP1	GTP binding protein 1	GP-1|GP1|HSPC018	22	22q13.1
H1F0	3005	H1F0	H1 histone family, member 0	H10|H1FV	22	22q13.1
HAUS5	23354	HAUS5	HAUS augmin-like complex, subunit 5	KIAA0841|dgt5	19	19q13.12
HDAC3	8841	HDAC3	histone deacetylase 3	HD3|RPD3|RPD3-2	5	5q31
HELZ	9931	HELZ	helicase with zinc finger	DHRC|DRHC|HUMORF5	17	17q24.2
HIST1H2AG	8969	HIST1H2AG	histone cluster 1, H2ag	H2A.1b|H2A/p|H2AFP|H2AG|pH2A/f	6	6p22.1
HPS3	84343	HPS3	Hermansky-Pudlak syndrome 3	SUTAL	3	3q24
HSPA1A	3303	HSPA1A	heat shock 70kDa protein 1A	HEL-S-103|HSP70-1|HSP70-1A|HSP70.1|HSP70I|HSP72|HSPA1	6	6p21.3
HSPA1B	3304	HSPA1B	heat shock 70kDa protein 1B	HSP70-1B|HSP70-2|HSP70.2	6	6p21.3
HSPA2	3306	HSPA2	heat shock 70kDa protein 2	HSP70-2|HSP70-3	14	14q24.1
HSPA5	3309	HSPA5	heat shock 70kDa protein 5 (glucose-regulated protein, 78kDa)	BIP|GRP78|HEL-S-89n|MIF2	9	9q33.3
HSPA8	3312	HSPA8	heat shock 70kDa protein 8	HEL-33|HEL-S-72p|HSC54|HSC70|HSC71|HSP71|HSP73|HSPA10|LAP-1|LAP1|NIP71	11	11q24.1
HSPG2	3339	HSPG2	heparan sulfate proteoglycan 2	HSPG|PLC|PRCAN|SJA|SJS|SJS1	1	1p36.1-p34
HTRA1	5654	HTRA1	HtrA serine peptidase 1	ARMD7|CARASIL|HtrA|L56|ORF480|PRSS11	10	10q26.3
IDS	3423	IDS	iduronate 2-sulfatase	MPS2|SIDS	X	Xq28
IFT122	55764	IFT122	intraflagellar transport 122	CED|CED1|SPG|WDR10|WDR10p|WDR140	3	3q21
IGFALS	3483	IGFALS	insulin-like growth factor binding protein, acid labile subunit	ACLSD|ALS	16	16p13.3
IGFL3	388555	IGFL3	IGF-like family member 3	UNQ483	19	19q13.32
IGLL5	100423062	IGLL5	immunoglobulin lambda-like polypeptide 5	IGL|IGLV|VL-MAR	22	22q11.22
IK	3550	IK	IK cytokine, down-regulator of HLA II	CSA2|RED	5	5q31.3
IL12RB1	3594	IL12RB1	interleukin 12 receptor, beta 1	CD212|IL-12R-BETA1|IL12RB|IMD30	19	19p13.1
IL5RA	3568	IL5RA	interleukin 5 receptor, alpha	CD125|CDw125|HSIL5R3|IL5R	3	3p26-p24
INSL5	10022	INSL5	insulin-like 5	PRO182|UNQ156	1	1p31.3
IQCB1	9657	IQCB1	IQ motif containing B1	NPHP5|PIQ|SLSN5	3	3q13.33|3q21.1
ITGA5	3678	ITGA5	integrin, alpha 5 (fibronectin receptor, alpha polypeptide)	CD49e|FNRA|VLA-5|VLA5A	12	12q11-q13
ITGB1	3688	ITGB1	integrin, beta 1 (fibronectin receptor, beta polypeptide, antigen CD29 includes MDF2, MSK12)	CD29|FNRB|GPIIA|MDF2|MSK12|VLA-BETA|VLAB	10	10p11.2
KCNIP1	30820	KCNIP1	Kv channel interacting protein 1	KCHIP1|VABP	5	5q35.1
KDELC1	79070	KDELC1	KDEL (Lys-Asp-Glu-Leu) containing 1	EP58|KDEL1	13	13q33
KDM1A	23028	KDM1A	lysine (K)-specific demethylase 1A	AOF2|BHC110|KDM1|LSD1	1	1p36.12
KIF2A	3796	KIF2A	kinesin heavy chain member 2A	CDCBM3|HK2|KIF2	5	5q12-q13
KLHDC10	23008	KLHDC10	kelch domain containing 10	slim	7	7q32.2
KLK11	11012	KLK11	kallikrein-related peptidase 11	PRSS20|TLSP	19	19q13.33
KLK15	55554	KLK15	kallikrein-related peptidase 15	ACO|HSRNASPH	19	19q13.41
KLK5	25818	KLK5	kallikrein-related peptidase 5	KLK-L2|KLKL2|SCTE	19	19q13.33
LAMA1	284217	LAMA1	laminin, alpha 1	LAMA|PTBHS|S-LAM-alpha	18	18p11.3
LAMB1	3912	LAMB1	laminin, beta 1	CLM|LIS5	7	7q22
LAMB2	3913	LAMB2	laminin, beta 2 (laminin S)	LAMS|NPHS5	3	3p21
LAMC1	3915	LAMC1	laminin, gamma 1 (formerly LAMB2)	LAMB2	1	1q31
LIPG	9388	LIPG	lipase, endothelial	EDL|EL|PRO719	18	18q21.1
LONP1	9361	LONP1	lon peptidase 1, mitochondrial	CODASS|LON|LONP|LonHS|PIM1|PRSS15|hLON	19	19p13.2
LRP1	4035	LRP1	low density lipoprotein receptor-related protein 1	A2MR|APOER|APR|CD91|IGFBP3R|LRP|LRP1A|TGFBR5	12	12q13.3
LTBP1	4052	LTBP1	latent transforming growth factor beta binding protein 1	-	2	2p22-p21
LY86	9450	LY86	lymphocyte antigen 86	MD-1|MD1|MMD-1|dJ80N2.1	6	6p25.1
LYPD1	116372	LYPD1	LY6/PLAUR domain containing 1	LYPDC1|PHTS	2	2q21.2
LYPD4	147719	LYPD4	LY6/PLAUR domain containing 4	SMR	19	19q13.2
LYZL2	119180	LYZL2	lysozyme-like 2	-	10	10p11.23
MAMDC2	256691	MAMDC2	MAM domain containing 2	-	9	9q21.12
MAP4K3	8491	MAP4K3	mitogen-activated protein kinase kinase kinase kinase 3	GLK|MAPKKKK3|MEKKK 3|MEKKK3|RAB8IPL1	2	2p22.1
MAP7	9053	MAP7	microtubule-associated protein 7	E-MAP-115|EMAP115	6	6q23.3
MARCKSL1	65108	MARCKSL1	MARCKS-like 1	F52|MACMARCKS|MLP|MLP1|MRP	1	1p35.1
MAST1	22983	MAST1	microtubule associated serine/threonine kinase 1	SAST|SAST170	19	19p13.2
MATN2	4147	MATN2	matrilin 2	-	8	8q22
MDC1	9656	MDC1	mediator of DNA-damage checkpoint 1	NFBD1	6	6p21.3
MEMO1	51072	MEMO1	mediator of cell motility 1	C2orf4|CGI-27|MEMO|NS5ATP7	2	2p22-p21
MFAP4	4239	MFAP4	microfibrillar-associated protein 4	-	17	17p11.2
MFAP5	8076	MFAP5	microfibrillar associated protein 5	AAT9|MAGP-2|MAGP2|MFAP-5|MP25	12	12p13.1-p12.3
MFI2	4241	MFI2	antigen p97 (melanoma associated) identified by monoclonal antibodies 133.2 and 96.5	CD228|MAP97|MTF1|MTf	3	3q28-q29
MIB2	142678	MIB2	mindbomb E3 ubiquitin protein ligase 2	ZZANK1|ZZZ5	1	1p36.33
MKS1	54903	MKS1	Meckel syndrome, type 1	BBS13|MES|MKS|POC12	17	17q22
MMP10	4319	MMP10	matrix metallopeptidase 10	SL-2|STMY2	11	11q22.3
MMP2	4313	MMP2	matrix metallopeptidase 2	CLG4|CLG4A|MMP-2|MMP-II|MONA|TBE-1	16	16q12.2
MSH2	4436	MSH2	mutS homolog 2	COCA1|FCC1|HNPCC|HNPCC1|LCFS2	2	2p21
MSH6	2956	MSH6	mutS homolog 6	GTBP|GTMBP|HNPCC5|HSAP|p160	2	2p16
MSI1	4440	MSI1	musashi RNA-binding protein 1	-	12	12q24
MSI2	124540	MSI2	musashi RNA-binding protein 2	MSI2H	17	17q22
MTUS1	57509	MTUS1	microtubule associated tumor suppressor 1	ATBP|ATIP|ICIS|MP44|MTSG1	8	8p22
MYC	4609	MYC	v-myc avian myelocytomatosis viral oncogene homolog	MRTL|MYCC|bHLHe39|c-Myc	8	8q24.21
N4BP2L2	10443	N4BP2L2	NEDD4 binding protein 2-like 2	92M18.3|CG005|PFAAP5	13	13q13.1
NCR3	259197	NCR3	natural cytotoxicity triggering receptor 3	1C7|CD337|LY117|MALS|NKp30	6	6p21.3
NEDD1	121441	NEDD1	neural precursor cell expressed, developmentally down-regulated 1	GCP-WD|TUBGCP7	12	12q23.1
NID1	4811	NID1	nidogen 1	NID	1	1q43
NUMA1	4926	NUMA1	nuclear mitotic apparatus protein 1	NMP-22|NUMA	11	11q13
OS9	10956	OS9	osteosarcoma amplified 9, endoplasmic reticulum lectin	ERLEC2|OS-9	12	12q13
P3H1	64175	P3H1	prolyl 3-hydroxylase 1	GROS1|LEPRE1|OI8	1	1p34.1
PA2G4	5036	PA2G4	proliferation-associated 2G4, 38kDa	EBP1|HG4-1|p38-2G4	12	12q13.2
PCSK5	5125	PCSK5	proprotein convertase subtilisin/kexin type 5	PC5|PC6|PC6A|SPC6	9	9q21.3
PCSK6	5046	PCSK6	proprotein convertase subtilisin/kexin type 6	PACE4|SPC4	15	15q26.3
PDE7A	5150	PDE7A	phosphodiesterase 7A	HCP1|PDE7	8	8q13
PDGFRA	5156	PDGFRA	platelet-derived growth factor receptor, alpha polypeptide	CD140A|PDGFR-2|PDGFR2|RHEPDGFRA	4	4q12
PDIA3	2923	PDIA3	protein disulfide isomerase family A, member 3	ER60|ERp57|ERp60|ERp61|GRP57|GRP58|HEL-S-269|HEL-S-93n|HsT17083|P58|PI-PLC	15	15q15
PDP1	54704	PDP1	pyruvate dehyrogenase phosphatase catalytic subunit 1	PDH|PDP|PDPC|PPM2C	8	8q22.1
PI15	51050	PI15	peptidase inhibitor 15	CRISP8|P24TI|P25TI	8	8q21.11
PIGR	5284	PIGR	polymeric immunoglobulin receptor	-	1	1q31-q41
PLAUR	5329	PLAUR	plasminogen activator, urokinase receptor	CD87|U-PAR|UPAR|URKR	19	19q13
PLG	5340	PLG	plasminogen	-	6	6q26
POM121C	100101267	POM121C	POM121 transmembrane nucleoporin C	POM121-2	7	7q11.2
POTEE	445582	POTEE	POTE ankyrin domain family, member E	A26C1|A26C1A|CT104.2|POTE-2|POTE2|POTE2gamma	2	2q21.1
PRAME	23532	PRAME	preferentially expressed antigen in melanoma	CT130|MAPE|OIP-4|OIP4	22	22q11.22
PRG2	5553	PRG2	proteoglycan 2, bone marrow (natural killer cell activator, eosinophil granule major basic protein)	BMPG|MBP|MBP1	11	11q12
PRL	5617	PRL	prolactin	-	6	6p22.3
PRMT6	55170	PRMT6	protein arginine methyltransferase 6	HRMT1L6	1	1p13.3
PSCA	8000	PSCA	prostate stem cell antigen	PRO232	8	8q24.2
PSG8	440533	PSG8	pregnancy specific beta-1-glycoprotein 8	PSG1	19	19q13.2
PTPRK	5796	PTPRK	protein tyrosine phosphatase, receptor type, K	R-PTP-kappa	6	6q22.2-q22.3
PUM1	9698	PUM1	pumilio RNA-binding family member 1	HSPUM|PUMH|PUMH1|PUML1	1	1p35.2
PUM2	23369	PUM2	pumilio RNA-binding family member 2	PUMH2|PUML2	2	2p24.1
RAD23A	5886	RAD23A	RAD23 homolog A, nucleotide excision repair protein	HHR23A|HR23A	19	19p13.2
RAF1	5894	RAF1	Raf-1 proto-oncogene, serine/threonine kinase	CMD1NN|CRAF|NS5|Raf-1|c-Raf	3	3p25
RBM14	10432	RBM14	RNA binding motif protein 14	COAA|PSP2|SIP|SYTIP1|TMEM137	11	11q13.2
RECQL4	9401	RECQL4	RecQ protein-like 4	RECQ4	8	8q24.3
RHOA	387	RHOA	ras homolog family member A	ARH12|ARHA|RHO12|RHOH12	3	3p21.3
RICTOR	253260	RICTOR	RPTOR independent companion of MTOR, complex 2	AVO3|PIA|hAVO3	5	5p13.1
RNF219	79596	RNF219	ring finger protein 219	C13orf7	13	13q31.1
RNF31	55072	RNF31	ring finger protein 31	HOIP|ZIBRA	14	14q11.2
RPAP1	26015	RPAP1	RNA polymerase II associated protein 1	-	15	15q15.1
RPL23	9349	RPL23	ribosomal protein L23	L23|rpL17	17	17q
RPTOR	57521	RPTOR	regulatory associated protein of MTOR, complex 1	KOG1|Mip1	17	17q25.3
SAV1	60485	SAV1	salvador family WW domain containing protein 1	SAV|WW45|WWP4	14	14q13-q23
SCGB2A2	4250	SCGB2A2	secretoglobin, family 2A, member 2	MGB1|UGB2	11	11q13
SDF2L1	23753	SDF2L1	stromal cell-derived factor 2-like 1	-	22	22q11.21
SENP5	205564	SENP5	SUMO1/sentrin specific peptidase 5	-	3	3q29
SEPHS2	22928	SEPHS2	selenophosphate synthetase 2	SPS2|SPS2b	16	16p11.2
SERPINE1	5054	SERPINE1	serpin peptidase inhibitor, clade E (nexin, plasminogen activator inhibitor type 1), member 1	PAI|PAI-1|PAI1|PLANH1	7	7q22.1
SETX	23064	SETX	senataxin	ALS4|AOA2|SCAR1|bA479K20.2	9	9q34.13
SH3KBP1	30011	SH3KBP1	SH3-domain kinase binding protein 1	CD2BP3|CIN85|GIG10|HSB-1|HSB1|MIG18	X	Xp22.1-p21.3
SIRPD	128646	SIRPD	signal-regulatory protein delta	PTPNS1L2|dJ576H24.4	20	20p13
SLURP1	57152	SLURP1	secreted LY6/PLAUR domain containing 1	ANUP|ARS|ArsB|LY6LS|MDM	8	8q24.3
SMC1A	8243	SMC1A	structural maintenance of chromosomes 1A	CDLS2|DXS423E|SB1.8|SMC1|SMC1L1|SMC1alpha|SMCB	X	Xp11.22-p11.21
SMC3	9126	SMC3	structural maintenance of chromosomes 3	BAM|BMH|CDLS3|CSPG6|HCAP|SMC3L1	10	10q25
SNAI1	6615	SNAI1	snail family zinc finger 1	SLUGH2|SNA|SNAH|SNAIL|SNAIL1|dJ710H13.1	20	20q13.2
SNW1	22938	SNW1	SNW domain containing 1	Bx42|NCOA-62|PRPF45|Prp45|SKIIP|SKIP	14	14q24.3
SOD2	6648	SOD2	superoxide dismutase 2, mitochondrial	IPOB|MNSOD|MVCD6	6	6q25.3
SOS2	6655	SOS2	son of sevenless homolog 2 (Drosophila)	-	14	14q21
SPARC	6678	SPARC	secreted protein, acidic, cysteine-rich (osteonectin)	BM-40|ON	5	5q31.3-q32
STAT3	6774	STAT3	signal transducer and activator of transcription 3 (acute-phase response factor)	ADMIO|APRF|HIES	17	17q21.31
STC2	8614	STC2	stanniocalcin 2	STC-2|STCRP	5	5q35.1
STIL	6491	STIL	SCL/TAL1 interrupting locus	MCPH7|SIL	1	1p32
STK3	6788	STK3	serine/threonine kinase 3	KRS1|MST2	8	8q22.2
STK4	6789	STK4	serine/threonine kinase 4	KRS2|MST1|TIIAC|YSK3	20	20q11.2-q13.2
STUB1	10273	STUB1	STIP1 homology and U-box containing protein 1, E3 ubiquitin protein ligase	CHIP|HSPABP2|NY-CO-7|SCAR16|SDCCAG7|UBOX1	16	16p13.3
SUFU	51684	SUFU	suppressor of fused homolog (Drosophila)	PRO1280|SUFUH|SUFUXL	10	10q24.32
SUV39H1	6839	SUV39H1	suppressor of variegation 3-9 homolog 1 (Drosophila)	H3-K9-HMTase 1|KMT1A|MG44|SUV39H	X	Xp11.23
TAF6L	10629	TAF6L	TAF6-like RNA polymerase II, p300/CBP-associated factor (PCAF)-associated factor, 65kDa	PAF65A	11	11q12.3
TAZ	6901	TAZ	tafazzin	BTHS|CMD3A|EFE|EFE2|G4.5|LVNCX|Taz1	X	Xq28
TBC1D2B	23102	TBC1D2B	TBC1 domain family, member 2B	-	15	15q24.3-q25.1
TCF3	6929	TCF3	transcription factor 3	E2A|E47|ITF1|TCF-3|VDIR|bHLHb21	19	19p13.3
TCP1	6950	TCP1	t-complex 1	CCT-alpha|CCT1|CCTa|D6S230E|TCP-1-alpha	6	6q25.3-q26
TDGF1	6997	TDGF1	teratocarcinoma-derived growth factor 1	CR|CRGF|CRIPTO	3	3p21.31
TFAP2A	7020	TFAP2A	transcription factor AP-2 alpha (activating enhancer binding protein 2 alpha)	AP-2|AP-2alpha|AP2TF|BOFS|TFAP2	6	6p24
TFAP2C	7022	TFAP2C	transcription factor AP-2 gamma (activating enhancer binding protein 2 gamma)	AP2-GAMMA|ERF1|TFAP2G|hAP-2g	20	20q13.2
TGM2	7052	TGM2	transglutaminase 2	G-ALPHA-h|GNAH|HEL-S-45|TG2|TGC	20	20q12
THBS1	7057	THBS1	thrombospondin 1	THBS|THBS-1|TSP|TSP-1|TSP1	15	15q15
THSD4	79875	THSD4	thrombospondin, type I, domain containing 4	ADAMTSL-6|ADAMTSL6|FVSY9334|PRO34005	15	15q23
TIMP3	7078	TIMP3	TIMP metallopeptidase inhibitor 3	HSMRK222|K222|K222TA2|SFD	22	22q12.3
TINAGL1	64129	TINAGL1	tubulointerstitial nephritis antigen-like 1	ARG1|LCN7|LIECG3|TINAGRP	1	1p35.2
TLL1	7092	TLL1	tolloid-like 1	ASD6|TLL	4	4q32-q33
TLL2	7093	TLL2	tolloid-like 2	-	10	10q23-q24
TMEM25	84866	TMEM25	transmembrane protein 25	-	11	11q23.3
TMEM87A	25963	TMEM87A	transmembrane protein 87A	-	15	15q15.1
TNC	3371	TNC	tenascin C	150-225|DFNA56|GMEM|GP|HXB|JI|TN|TN-C	9	9q33
TRIM32	22954	TRIM32	tripartite motif containing 32	BBS11|HT2A|LGMD2H|TATIP	9	9q33.1
TRIM33	51592	TRIM33	tripartite motif containing 33	ECTO|PTC7|RFG7|TF1G|TIF1G|TIF1GAMMA|TIFGAMMA	1	1p13.1
TRIM68	55128	TRIM68	tripartite motif containing 68	GC109|RNF137|SS-56|SS56	11	11p15.4
TRIP13	9319	TRIP13	thyroid hormone receptor interactor 13	16E1BP	5	5p15.33
TRMT2A	27037	TRMT2A	tRNA methyltransferase 2 homolog A (S. cerevisiae)	HTF9C	22	22q11.21
TTC19	54902	TTC19	tetratricopeptide repeat domain 19	2010204O13Rik|MC3DN2	17	17p12
TUBA1B	10376	TUBA1B	tubulin, alpha 1b	K-ALPHA-1	12	12q13.12
TUBA1C	84790	TUBA1C	tubulin, alpha 1c	TUBA6|bcm948	12	12q13.12
TUBA3C	7278	TUBA3C	tubulin, alpha 3c	TUBA2|bA408E5.3	13	13q11
TUBA4A	7277	TUBA4A	tubulin, alpha 4a	ALS22|H2-ALPHA|TUBA1	2	2q35
TUBB	203068	TUBB	tubulin, beta class I	CDCBM6|M40|OK/SW-cl.56|TUBB1|TUBB5	6	6p21.33
TUBB8	347688	TUBB8	tubulin, beta 8 class VIII	bA631M21.2	10	10p15.3
TUBGCP6	85378	TUBGCP6	tubulin, gamma complex associated protein 6	GCP-6|GCP6|MCCRP|MCCRP1|MCPHCR	22	22q13.31-q13.33
TULP3	7289	TULP3	tubby like protein 3	TUBL3	12	12p13.3
UBR5	51366	UBR5	ubiquitin protein ligase E3 component n-recognin 5	DD5|EDD|EDD1|HYD	8	8q22
UBXN1	51035	UBXN1	UBX domain protein 1	2B28|SAKS1|UBXD10	11	11q12.3
USP34	9736	USP34	ubiquitin specific peptidase 34	-	2	2p15
USP9X	8239	USP9X	ubiquitin specific peptidase 9, X-linked	DFFRX|FAF|FAM|MRX99	X	Xp11.4
UTP18	51096	UTP18	UTP18 small subunit (SSU) processome component homolog (yeast)	CGI-48|WDR50	17	17q21.33
UXT	8409	UXT	ubiquitously-expressed, prefoldin-like chaperone	ART-27|STAP1	X	Xp11.23-p11.22
VGLL3	389136	VGLL3	vestigial-like family member 3	VGL-3|VGL3	3	3p12.1
VIM	7431	VIM	vimentin	CTRCT30|HEL113	10	10p13
VPS26B	112936	VPS26B	VPS26 retromer complex component B	Pep8b	11	11q25
VPS35	55737	VPS35	VPS35 retromer complex component	MEM3|PARK17	16	16q12
VWA5B2	90113	VWA5B2	von Willebrand factor A domain containing 5B2	-	3	3q27.1
VWA8	23078	VWA8	von Willebrand factor A domain containing 8	KIAA0564	13	13q14.11
WDR59	79726	WDR59	WD repeat domain 59	FP977	16	16q23.1
WDR6	11180	WDR6	WD repeat domain 6	-	3	3p21.31
WNT7A	7476	WNT7A	wingless-type MMTV integration site family, member 7A	-	3	3p25
ZG16B	124220	ZG16B	zymogen granule protein 16B	EECP|HRPE773|JCLN2|PAUF|PRO1567	16	16p13.3
ZNF195	7748	ZNF195	zinc finger protein 195	HRF1|ZNFP104	11	11p15.5
ZNF609	23060	ZNF609	zinc finger protein 609	-	15	15q22.31
LOX	4015	LOX	lysyl oxidase	-	5	5q23.2
LOXL1	4016	LOXL1	lysyl oxidase-like 1	LOL|LOXL	15	15q22
LOXL2	4017	LOXL2	lysyl oxidase-like 2	LOR2|WS9-14	8	8p21.3
LOXL3	84695	LOXL3	lysyl oxidase-like 3	LOXL	2	2p13
LOXL4	84171	LOXL4	lysyl oxidase-like 4	LOXC	10	10q24

## Sheet: Cellular component
Analysis: Cellular component
Dataset name: LOX family interactome
Number of genes in the dataset: 311
Number of genes in the dataset (which are available in Cellular component database) :282
Number of genes in background: 14553
Is analysis quantitative: No
Cellular component	No. of genes in the dataset	No. of genes in the background dataset	Percentage of genes	Fold enrichment	P-value (Hypergeometric test)	Corrected p-values			genes mapped (from input data set)
						Bonferroni method	BH method	Q-value (Storey-Tibshirani method)
Plasma membrane	63	3479	22.3404	0.934635	0.753837	1	1	1	ANTXR1; APOE; APP; ARHGAP32; ATP7A; BMP1; BTK; CAPN2; CD160; CD2AP; CEACAM8; CFC1; COL13A1; COL17A1; COL1A1; COL1A2; CTGF; ECEL1; EGF; EMD; EPHA7; FGF2; FURIN; GGH; GPC1; HSPA5; IL12RB1; IL5RA; ITGA5; ITGB1; LAMC1; LRP1; LY86; MAMDC2; MARCKSL1; MAST1; MFI2; MMP2; MTUS1; NCR3; PDGFRA; PDIA3; PIGR; PLAUR; POTEE; PRAME; PSCA; PTPRK; RAF1; RHOA; SERPINE1; SH3KBP1; SMC3; TGM2; TMEM25; TNC; TUBA1B; TUB…
ER-Golgi intermediate compartment	2	30	0.70922	3.45636	0.114288	1	0.984634	1	FN1; HSPA5;
Integral to membrane	7	1702	2.48227	0.212542	1	1	1	1	APP; IL5RA; P3H1; PLAUR; PSG8; PTPRK; TMEM87A;
Integral to plasma membrane	12	934	4.25532	0.663559	0.954388	1	1	1	APP; CEACAM8; COL17A1; ECEL1; GPC1; IL12RB1; LRP1; MFI2; NCR3; PDGFRA; PIGR; PTPRK;
Golgi aparatus	16	897	5.67376	0.921048	0.670912	1	1	1	APAF1; APP; ATP7A; ATXN2; C1QA; CLINT1; CTGF; DNAJA1; FURIN; H1F0; LRP1; PCSK5; PRL; SH3KBP1; VIM; VPS35;
Nucleus	115	5847	40.7801	1.01506	0.440012	1	1	1	ADAR; AKAP8; AKAP8L; ALPP; ANTXR1; APAF1; APOE; APP; ARNT; ATOX1; ATXN1; ATXN2; BAG2; BMP1; BRCA2; BRE; BTK; CAD; CCT2; CCT5; CHD3; CLINT1; DCAF6; DNAJA1; DNAJA2; ECSIT; EDEM1; EGF; EMD; EXPH5; FAM83H; FANCG; FBXO7; FGF2; FN1; GATAD2B; GTF3C5; H1F0; HDAC3; HELZ; HIST1H2AG; HSPA1A; HSPA1B; HSPA2; HSPA5; HSPA8; IK; KDM1A; KIF2A; LAMA1; LRP1; LTBP1; MAP7; MAST1; MDC1; MEMO1; MIB2; MSH2; MSH6; MTUS1;…
Perinuclear region of cytoplasm	6	119	2.12766	2.60603	0.0282946	1	0.410796	1	ATP7A; ATXN2; BAG5; HSPA1A; HSPA1B; HSPA5;
Actin cytoskeleton	3	132	1.06383	1.17665	0.472942	1	1	1	CD2AP; H1F0; RHOA;
Ribonucleoprotein complex	6	65	2.12766	4.77071	0.00159073	1	0.0479667	0.268518	ATXN2; HSPA1A; HSPA1B; HSPA8; PA2G4; RBM14;
Nucleolus	32	1257	11.3475	1.31412	0.0672213	1	0.684435	1	ADAR; AKAP8; ATXN1; CCT2; CCT3; CCT4; CCT5; CCT7; CHD3; DNAJA1; DNAJA2; DNAJB9; GATAD2B; HSPA1A; HSPA1B; HSPA2; HSPA5; HSPA8; MYC; NUMA1; PA2G4; RBM14; RPL23; SH3KBP1; SMC1A; SMC3; SNW1; STAT3; SUFU; TUBB; UTP18; VIM;
Mitochondrion	24	1259	8.51064	0.984127	0.565154	1	1	1	CCT2; CCT4; CCT7; CHD3; DNAJA2; ECSIT; ELN; EMD; FANCG; HSPA1A; HSPA1B; HSPA5; HSPA8; LONP1; NUMA1; PDIA3; PDP1; SDF2L1; SMC3; SOD2; STAT3; TAZ; TUBA1B; VIM;
Cytosol	39	1178	13.8298	1.70889	0.000675432	0.529539	0.026477	0.148218	A2M; APAF1; ATOX1; BAG2; BAG3; BRE; BTK; CAD; CCT2; CCT3; CCT4; CCT5; CCT6A; CCT7; CEP192; CLINT1; HSPA1A; HSPA8; MEMO1; NEDD1; NUMA1; PA2G4; PUM1; RAF1; RICTOR; RPL23; RPTOR; SH3KBP1; SOS2; STK4; TCP1; TUBA1B; TUBA4A; TUBB; TUBGCP6; UXT; VIM; VPS26B; VPS35;
Mitochondrial nucleoid	1	31	0.35461	1.68077	0.455142	1	1	1	LONP1;
Ribosome	1	144	0.35461	0.361924	0.941094	1	1	1	RPL23;
Membrane fraction	4	346	1.41844	0.598059	0.906385	1	1	1	CAPN2; LRP1; VIM; VPS35;
Cytoplasm	121	5684	42.9078	1.09864	0.101271	1	0.923216	1	ADAR; AKAP8; AKAP8L; ANKHD1; APAF1; APOE; APP; ARHGAP32; ARHGEF5; ARL8B; ATOX1; ATXN1; ATXN2; BAG3; BMP1; BRCA2; BRE; BTK; C1QA; CA6; CAD; CAPN2; CCT2; CCT3; CCT4; CCT5; CCT6A; CCT6B; CCT7; CD2AP; CDC37; CHD3; CLINT1; DCAF6; DEFA1; DNAJA2; DNAJB9; ECSIT; EMD; EXOC6; FAM175B; FANCG; FBXO2; FBXO6; FBXO7; GTPBP1; H1F0; HDAC3; HPS3; HSPA1A; HSPA1B; HSPA2; HSPA5; HSPA8; IFT122; ITGB1; KCNIP1; KDM1A; K…
Exosomes	81	2043	28.7234	2.04624	7.77735e-11	6.09744e-08	1.21949e-08	6.82671e-08	A2M; ALPP; ANGPTL4; APAF1; APOE; APP; ARL8B; C1QB; CA6; CAD; CAPN2; CCT2; CCT3; CCT4; CCT5; CCT6A; CCT7; CD2AP; CDC37; COL18A1; COL6A1; COL6A3; DEFA1; DNAJA1; DNAJA2; DNAJB9; ECM1; EFEMP2; EGF; FN1; FURIN; GGH; GPC1; HAUS5; HSPA1A; HSPA1B; HSPA2; HSPA5; HSPA8; HSPG2; HTRA1; IGFALS; IQCB1; ITGB1; LAMB2; LAMC1; LRP1; MAP7; MARCKSL1; MFI2; MSH6; N4BP2L2; NID1; NUMA1; OS9; P3H1; PA2G4; PDIA3; PIGR; P…
Perinuclear region	1	131	0.35461	0.397837	0.923846	1	1	1	STK4;
Midbody	1	19	0.35461	2.74175	0.310658	1	1	1	ARL8B;
Chromatin	1	32	0.35461	1.62826	0.465722	1	1	1	SMC3;
Lysosome	54	1620	19.1489	1.72046	4.46399e-05	0.0349977	0.00331763	0.0185721	A2M; ADAMTSL4; ALPP; APMAP; APP; ARHGEF5; ARL8B; ATP7A; BAG5; CCT2; CCT3; CCT4; CCT5; CCT6A; CCT7; CMA1; COL6A1; COL6A3; CSH1; CSH2; DNAJA1; DNAJA2; EGF; FN1; FURIN; GGH; GH1; HSPA1A; HSPA1B; HSPA2; HSPA5; HSPA8; HTRA1; IDS; ITGA5; LAMC1; LONP1; LRP1; LYZL2; PA2G4; PDIA3; PIGR; PRG2; RPTOR; TCP1; TGM2; TIMP3; TUBA1C; TUBB; USP9X; VPS26B; VPS35; WDR59; ZG16B;
Endoplasmic reticulum	29	1104	10.2837	1.35601	0.0579037	1	0.62187	1	APP; ATP7A; DHDDS; DNAJB9; ECEL1; EDEM1; EMD; FANCG; FN1; HSPA1A; HSPA1B; HSPA5; IDS; ITGB1; KDELC1; LAMB2; LONP1; LRP1; MAMDC2; OS9; PCSK6; PDIA3; PRL; SDF2L1; STUB1; TAZ; TLL2; VIM; VPS35;
Secretory granule	2	50	0.70922	2.07409	0.252634	1	1	1	DEFA5; PCSK5;
Endosome	5	303	1.77305	0.853236	0.702653	1	1	1	APP; CLINT1; LRP1; SH3KBP1; VPS35;
Cell surface	14	205	4.96454	3.52656	4.71507e-05	0.0369661	0.00331763	0.0185721	ALPP; APMAP; APP; FURIN; HSPA2; HSPA5; HSPA8; ITGB1; MKS1; PCSK6; PLAUR; PTPRK; STAT3; TDGF1;
Very-low-density lipoprotein particle	1	14	0.35461	3.72025	0.239722	1	1	1	APOE;
Extracellular	108	1825	38.2979	3.05413	1.15719e-28	9.07238e-26	9.07238e-26	5.07873e-25	A2M; ADAMTS10; ADAMTS14; ADAMTS2; ADAMTS4; ALPP; ANGPTL4; APOE; APP; ATOX1; ATP7A; BCHE; BMP1; BRCA2; C1QA; C1QB; CA6; CCBE1; CCL3; CMA1; COL18A1; COL1A1; COL1A2; COL2A1; COL3A1; COL4A1; COL4A2; COL5A1; COL6A1; COL6A3; CSH1; CSH2; CST11; CTGF; DEFA1; DPT; ECM1; EDN3; EFEMP2; EGFL7; ELN; EPHA7; FBLN5; FBN1; FGF2; FMOD; FN1; FURIN; GGH; GH1; GPC1; HSPG2; HTRA1; IGFALS; IL5RA; INSL5; ITGA5; KIF2A; K…
Kinetochore	3	90	1.06383	1.7257	0.253517	1	1	1	SMC1A; SMC3; TUBB;
Extracellular region	34	442	12.0567	3.97066	6.26272e-12	4.90997e-09	1.22749e-09	6.87152e-09	A2M; ANGPTL4; APOE; APP; BCHE; C1QA; C1QB; CCL3; COL1A1; COL1A2; COL2A1; COL4A1; EGF; FBN1; FGF2; FN1; IGFALS; KLK15; KLK5; LAMB1; LAMB2; LAMC1; PLG; PRG2; PSG8; SERPINE1; SLURP1; SPARC; THBS1; TINAGL1; TNC; TUBA4A; LOXL1; LOXL3;
BRISC complex	2	4	0.70922	25.8666	0.00218789	1	0.0635299	0.355641	BRE; FAM175B;
Integrin complex	2	22	0.70922	4.71264	0.0670286	1	0.684435	1	ITGA5; ITGB1;
Membrane	6	350	2.12766	0.886099	0.675903	1	1	1	APMAP; GPC1; ITGA5; ITGB1; LRP1; TNC;
Extracellular space	37	404	13.1206	4.72732	2.9373e-15	2.30284e-12	7.67615e-13	4.29712e-12	ADAMTS4; ANGPTL4; APOE; CEACAM8; COL18A1; COL1A1; COL1A2; COL3A1; COL6A3; DPT; EDN3; FBLN5; FBN1; FGF2; FMOD; FN1; FURIN; GH1; GPC1; HSPG2; HTRA1; IGFALS; IK; IL5RA; KLK5; LAMA1; LAMB1; LAMC1; LIPG; MMP10; MMP2; PCSK6; PLG; SERPINE1; THBS1; TNC; LOXL2;
Extracellular matrix	31	120	10.9929	13.3344	1.6414e-26	1.28686e-23	6.43428e-24	3.60192e-23	CMA1; COL18A1; COL1A1; COL1A2; COL3A1; COL4A1; COL4A2; COL5A1; COL6A1; COL6A3; DPT; FBLN5; FBN1; FMOD; FN1; HSPG2; HTRA1; LAMB2; LAMC1; LTBP1; MATN2; MFAP4; NID1; PCSK6; SERPINE1; STAT3; THBS1; TIMP3; TINAGL1; TNC; LOXL1;
Ubiquitin ligase complex	1	43	0.35461	1.21183	0.569427	1	1	1	FBXO7;
Nucleoplasm	7	449	2.48227	0.805657	0.771438	1	1	1	ATXN1; BRCA2; MDC1; MYC; NUMA1; SETX; TCF3;
Dendrite	1	27	0.35461	1.92968	0.410691	1	1	1	APOE;
Nuclear speck	2	31	0.70922	3.3449	0.120674	1	1	1	HSPA1A; HSPA1B;
Centrosome	26	656	9.21986	2.04606	0.000442351	0.346803	0.0182528	0.102179	ARL8B; BRCA2; CCT2; CCT3; CCT4; CCT5; CCT6A; CCT7; CEP192; DNAJA1; DNAJA2; HAUS5; HSPA8; KIF2A; MKS1; NEDD1; PA2G4; RPL23; TCP1; TUBA1B; TUBA4A; TUBB; TUBGCP6; UXT; VIM; VPS35;
Low-density lipoprotein particle	1	6	0.35461	8.67232	0.110794	1	0.965138	1	APOE;
Soluble fraction	7	180	2.48227	2.0096	0.0613001	1	0.644996	1	CCL3; EDN3; FBLN5; IGFALS; IK; PCSK6; UBR5;
Nuclear envelope	1	71	0.35461	0.73399	0.751593	1	1	1	EMD;
Focal adhesion	2	45	0.70922	2.30449	0.216728	1	1	1	ITGA5; ITGB1;
Cytoskeleton	12	427	4.25532	1.45142	0.127345	1	1	1	APOE; ARHGAP32; ARL8B; CCT3; ITGB1; LTBP1; MAST1; SH3KBP1; THBS1; TUBB; UXT; VIM;
Intracellular	2	151	0.70922	0.686877	0.794032	1	1	1	HSPA8; TGM2;
Cell-cell junction	3	38	1.06383	4.08655	0.0368888	1	0.48533	1	COL17A1; ITGA5; PTPRK;
Trans-Golgi network	3	31	1.06383	5.00902	0.0216867	1	0.321361	1	ATP7A; ATXN2; FURIN;
Platelet alpha granule lumen	6	35	2.12766	8.85871	5.078e-05	0.0398115	0.00331763	0.0185721	A2M; APP; EGF; FN1; SPARC; THBS1;
Mediator complex	1	23	0.35461	2.26513	0.362627	1	1	1	RBM14;
Microtubule	12	129	4.25532	4.80405	7.73092e-06	0.00606104	0.000673449	0.00376998	CCT2; CCT3; CCT4; CCT6A; CCT7; KIF2A; MAP7; NUMA1; TCP1; TUBA1C; TUBA3C; TUBA4A;
Ruffle	3	24	1.06383	6.46938	0.0107818	1	0.25615	1	CD2AP; ITGA5; ITGB1;
Nuclear matrix	4	37	1.41844	5.59131	0.00551242	1	0.149025	0.834246	AKAP8L; ATXN1; CAD; SMC3;
Proteinaceous extracellular matrix	12	70	4.25532	8.85261	8.67868e-09	6.80408e-06	1.13401e-06	6.34822e-06	CTGF; ECM1; ELN; FBLN5; FBN1; FMOD; FN1; LTBP1; MATN2; MMP10; SPARC; TIMP3;
Nuclear outer membrane	1	7	0.35461	7.43518	0.128032	1	1	1	EMD;
Protein complex	3	65	1.06383	2.38932	0.131641	1	1	1	BRCA2; FBXO7; TCF3;
Dendritic spine	1	5	0.35461	10.4033	0.0932168	1	0.859788	1	APP;
Spindle	1	30	0.35461	1.73678	0.444352	1	1	1	NUMA1;
Transcription factor complex	2	43	0.70922	2.41165	0.202491	1	1	1	RBM14; TCF3;
HAUS complex	1	8	0.35461	6.50695	0.144936	1	1	1	HAUS5;
Nuclear membrane	1	78	0.35461	0.668128	0.783544	1	1	1	EMD;
Late endosome	1	40	0.35461	1.30269	0.543318	1	1	1	ATP7A;
Proteasome complex	1	34	0.35461	1.53251	0.486273	1	1	1	UBXN1;
Chylomicron	1	8	0.35461	6.50695	0.144936	1	1	1	APOE;
Spindle pole	3	24	1.06383	6.46938	0.0107818	1	0.25615	1	KIF2A; NUMA1; SMC3;
Histone deacetylase complex	2	21	0.70922	4.93695	0.0617024	1	0.644996	1	HDAC3; TAF6L;
Ruffle membrane	2	11	0.70922	9.421	0.0183357	1	0.297881	1	ITGA5; ITGB1;
Mitochondrial outer membrane	1	29	0.35461	1.79664	0.43335	1	1	1	RAF1;
Microsome	1	156	0.35461	0.334085	0.953537	1	1	1	DNAJA2;
Intracellular membrane-bounded organelle	4	127	1.41844	1.62928	0.23245	1	1	1	ANGPTL4; ATXN1; MMP2; TRIM33;
Mitochondrial matrix	2	79	0.70922	1.31281	0.454621	1	1	1	LONP1; SOD2;
Membrane raft	2	36	0.70922	2.88046	0.153779	1	1	1	BTK; FURIN;
Collagen type V	1	3	0.35461	17.3158	0.057017	1	0.620852	1	COL5A1;
Endoplasmic reticulum lumen	2	24	0.70922	4.32008	0.0781118	1	0.746825	1	HSPA5; OS9;
BRCA1-A complex	1	7	0.35461	7.43518	0.128032	1	1	1	BRE;
STAGA complex	1	12	0.35461	4.33977	0.209351	1	1	1	TAF6L;
Polysome	1	7	0.35461	7.43518	0.128032	1	1	1	ATXN2;
External side of plasma membrane	2	35	0.70922	2.96273	0.14702	1	1	1	GPIHBP1; THBS1;
Collagen type III	1	1	0.35461	51.6046	0.0193774	1	0.297881	1	COL3A1;
BRCA2-MAGE-D1 complex	1	1	0.35461	51.6046	0.0193774	1	0.297881	1	BRCA2;
Spliceosomal complex	1	46	0.35461	1.13281	0.594048	1	1	1	SNW1;
High-density lipoprotein particle	1	11	0.35461	4.73394	0.193716	1	1	1	APOE;
Basolateral plasma membrane	1	40	0.35461	1.30269	0.543318	1	1	1	ATP7A;
Integral to endoplasmic reticulum membrane	1	31	0.35461	1.68077	0.455142	1	1	1	HSPA5;
Transcriptional repressor complex	1	17	0.35461	3.06412	0.283111	1	1	1	HDAC3;
Intermediate-density lipoprotein particle	1	4	0.35461	12.9977	0.0752934	1	0.728766	1	APOE;
Gamma-tubulin ring complex	1	6	0.35461	8.67232	0.110794	1	0.965138	1	TUBGCP6;
Dendritic shaft	1	1	0.35461	51.6046	0.0193774	1	0.297881	1	APP;
Spindle microtubule	3	24	1.06383	6.46938	0.0107818	1	0.25615	1	HDAC3; KIF2A; NUMA1;
Nuclear inner membrane	1	10	0.35461	5.20686	0.177772	1	1	1	EMD;
Nuclear RNA export factor complex	1	4	0.35461	12.9977	0.0752934	1	0.728766	1	ATXN1;
SCF ubiquitin ligase complex	1	15	0.35461	3.47239	0.254468	1	1	1	FBXO6;
Microfibril	2	3	0.70922	34.4602	0.00110814	0.868781	0.0347512	0.194538	FBN1; MFAP4;
Photoreceptor connecting cilium	1	1	0.35461	51.6046	0.0193774	1	0.297881	1	IQCB1;
Golgi lumen	3	11	1.06383	14.1081	0.00105844	0.829813	0.0347512	0.194538	FURIN; PCSK5; PCSK6;
Stored secretory granule	2	19	0.70922	5.45635	0.05152	1	0.620852	1	BRCA2; THBS1;
Filopodium membrane	1	2	0.35461	25.9307	0.0383807	1	0.48533	1	ANTXR1;
Intermediate filament	1	36	0.35461	1.44739	0.506036	1	1	1	VIM;
Inclusion body	3	6	1.06383	25.8452	0.000137886	0.108102	0.00831557	0.0465507	BAG5; HSPA1A; HSPA1B;
Extrinsic to external side of plasma membrane	1	3	0.35461	17.3158	0.057017	1	0.620852	1	PLG;
Extrinsic to membrane	1	13	0.35461	4.0062	0.224685	1	1	1	PLAUR;
Chromosome	2	59	0.70922	1.75776	0.317374	1	1	1	SMC1A; SMC3;
Collagen type II	1	1	0.35461	51.6046	0.0193774	1	0.297881	1	COL2A1;
Microtubule associated complex	1	24	0.35461	2.17079	0.374997	1	1	1	MAP7;
Condensed nuclear chromosome	2	12	0.70922	8.63657	0.0217247	1	0.321361	1	SMC1A; SUV39H1;
Anchored to external side of plasma membrane	1	3	0.35461	17.3158	0.057017	1	0.620852	1	GPIHBP1;
Fibrinogen complex	2	7	0.70922	14.7968	0.00736804	1	0.192551	1	FN1; THBS1;
Synapse	1	33	0.35461	1.57893	0.476098	1	1	1	APP;
Platelet alpha granule	1	10	0.35461	5.20686	0.177772	1	1	1	THBS1;
Chromatin silencing complex	1	5	0.35461	10.4033	0.0932168	1	0.859788	1	SUV39H1;
Collagen type IV	1	5	0.35461	10.4033	0.0932168	1	0.859788	1	COL4A2;
Neuronal cell body	1	8	0.35461	6.50695	0.144936	1	1	1	APOE;
Gamma-tubulin complex	1	6	0.35461	8.67232	0.110794	1	0.965138	1	UXT;
Laminin-2 complex	1	1	0.35461	51.6046	0.0193774	1	0.297881	1	LAMB1;
Laminin-10 complex	2	3	0.70922	34.4602	0.00110814	0.868781	0.0347512	0.194538	LAMB1; LAMC1;
Alphav-beta3 integrin-vitronectin complex	1	3	0.35461	17.3158	0.057017	1	0.620852	1	ITGA5;
Basement membrane	7	21	2.48227	17.2179	8.77675e-08	6.88098e-05	9.82996e-06	5.50283e-05	EFEMP2; FBN1; LAMA1; LAMB1; LAMB2; LAMC1; SMC3;
Sarcolemma	1	8	0.35461	6.50695	0.144936	1	1	1	ITGB1;
NuRD complex	1	12	0.35461	4.33977	0.209351	1	1	1	CHD3;
Filamentous actin	1	9	0.35461	5.78475	0.161514	1	1	1	CD2AP;
Anchored to plasma membrane	1	8	0.35461	6.50695	0.144936	1	1	1	CD160;
CUL4 RING ubiquitin ligase complex	2	11	0.70922	9.421	0.0183357	1	0.297881	1	DCAF10; DCAF6;
Complement component C1 complex	2	2	0.70922	51.6046	0.00037418	0.293357	0.0162976	0.0912342	C1QA; C1QB;
Mitochondrial membrane	1	56	0.35461	0.930559	0.666424	1	1	1	MYC;
DNA heterochromatin	1	3	0.35461	17.3158	0.057017	1	0.620852	1	SUV39H1;
Nuclear inclusion body	2	3	0.70922	34.4602	0.00110814	0.868781	0.0347512	0.194538	ATXN1; STUB1;
Basal lamina	1	7	0.35461	7.43518	0.128032	1	1	1	LAMB2;
Trans-Golgi network transport vesicle	2	6	0.70922	17.2588	0.00533084	1	0.149025	0.834246	ATP7A; FURIN;
Intermediate filament cytoskeleton	1	11	0.35461	4.73394	0.193716	1	1	1	VIM;
Laminin-3 complex	2	2	0.70922	51.6046	0.00037418	0.293357	0.0162976	0.0912342	LAMA1; LAMB2;
Acrosome	1	11	0.35461	4.73394	0.193716	1	1	1	DNAJA1;
Desmosome	1	11	0.35461	4.73394	0.193716	1	1	1	COL17A1;
Nuclear ubiquitin ligase complex	1	2	0.35461	25.9307	0.0383807	1	0.48533	1	BRE;
Laminin-1 complex	3	3	1.06383	51.6046	7.20021e-06	0.00564497	0.000673449	0.00376998	LAMA1; LAMB1; LAMC1;
Collagen type VI	2	2	0.70922	51.6046	0.00037418	0.293357	0.0162976	0.0912342	COL6A1; COL6A3;
Leading edge membrane	1	1	0.35461	51.6046	0.0193774	1	0.297881	1	PTPRK;
Transcription factor TFIIIC complex	1	6	0.35461	8.67232	0.110794	1	0.965138	1	GTF3C5;
Spindle midzone	1	4	0.35461	12.9977	0.0752934	1	0.728766	1	ARL8B;
Stress granule	1	8	0.35461	6.50695	0.144936	1	1	1	ATXN2;
Cell projection	2	41	0.70922	2.52927	0.188368	1	1	1	ARHGAP32; SH3KBP1;
Cohesin complex	1	3	0.35461	17.3158	0.057017	1	0.620852	1	SMC3;
MutSbeta complex	1	2	0.35461	25.9307	0.0383807	1	0.48533	1	MSH2;
Nuclear part	1	3	0.35461	17.3158	0.057017	1	0.620852	1	SNW1;
Collagen type I	2	2	0.70922	51.6046	0.00037418	0.293357	0.0162976	0.0912342	COL1A1; COL1A2;
MutSalpha complex	2	2	0.70922	51.6046	0.00037418	0.293357	0.0162976	0.0912342	MSH2; MSH6;
Ubiquitin conjugating enzyme complex	1	3	0.35461	17.3158	0.057017	1	0.620852	1	STUB1;
Laminin-8 complex	1	1	0.35461	51.6046	0.0193774	1	0.297881	1	LAMB1;
Vesicle (None)	1	13	0.35461	4.0062	0.224685	1	1	1	APP;
Neuromuscular junction	1	2	0.35461	25.9307	0.0383807	1	0.48533	1	ITGB1;
Collagen	1	4	0.35461	12.9977	0.0752934	1	0.728766	1	COL18A1;
TORC1 complex	1	3	0.35461	17.3158	0.057017	1	0.620852	1	RPTOR;
Laminin-11 complex	2	3	0.70922	34.4602	0.00110814	0.868781	0.0347512	0.194538	LAMB2; LAMC1;
Cell fraction	1	1	0.35461	51.6046	0.0193774	1	0.297881	1	PDE7A;
TORC2 complex	1	2	0.35461	25.9307	0.0383807	1	0.48533	1	RICTOR;
Lamellipodium membrane	1	2	0.35461	25.9307	0.0383807	1	0.48533	1	ANTXR1;
Caspase complex	1	1	0.35461	51.6046	0.0193774	1	0.297881	1	HSPA5;
Collagen type XIII	1	1	0.35461	51.6046	0.0193774	1	0.297881	1	COL13A1;
Hrd1p ubiquitin ligase complex	1	1	0.35461	51.6046	0.0193774	1	0.297881	1	OS9;
Myosin	1	2	0.35461	25.9307	0.0383807	1	0.48533	1	RICTOR;
Cohesin core heterodimer	1	1	0.35461	51.6046	0.0193774	1	0.297881	1	SMC1A;
Eosinophil	1	1	0.35461	51.6046	0.0193774	1	0.297881	1	PRG2;
Interleukin-5 receptor complex	1	1	0.35461	51.6046	0.0193774	1	0.297881	1	IL5RA;
Others(granules of neutrophils)	1	1	0.35461	51.6046	0.0193774	1	0.297881	1	DEFA1;

## Sheet: Molecular function
Analysis: Molecular function
Dataset name: LOX family interactome
Number of genes in the dataset: 311
Number of genes in the dataset (which are available in Molecular function database) :308
Number of genes in background: 18125
Is analysis quantitative: No
Molecular function	No. of genes in the dataset	No. of genes in the background dataset	Percentage of genes	Fold enrichment	P-value (Hypergeometric test)	Corrected p-values			genes mapped (from input data set)
						Bonferroni method	BH method	Q-value (Storey-Tibshirani method)
Molecular function unknown	71	5685	23.0519	0.735024	0.999547	1	1	1	ADAMTSL2; ADAMTSL4; ALG13; ALKBH7; ANGPTL4; ANKHD1; APMAP; BAG5; BTNL2; C1orf54; CEACAM8; CFC1; CSTL1; CTU1; DCAF10; DDA1; DEFB136; EDEM1; EGFL7; ELSPBP1; EXPH5; FAM175B; FAM83H; GPIHBP1; HAUS5; HPS3; IFT122; IGFALS; IGFL3; IK; IQCB1; KDELC1; KLHDC10; LYPD1; LYPD4; LYZL2; MEMO1; MFI2; MKS1; N4BP2L2; NCR3; NEDD1; OS9; POM121C; POTEE; PRAME; PRG2; PSCA; RICTOR; RNF31; RPAP1; RPTOR; SCGB2A2; SDF2L1;…
Protease inhibitor activity	4	94	1.2987	2.51006	0.0762862	1	1	1	A2M; CST11; PI15; SERPINE1;
Acyltransferase activity	1	80	0.324675	0.742832	0.746946	1	1	1	TAZ;
Deacetylase activity	1	14	0.324675	4.24225	0.2134	1	1	1	KDM1A;
Cell adhesion molecule activity	1	356	0.324675	0.166945	0.997893	1	1	1	TNC;
Ligase activity	2	112	0.649351	1.05597	0.57015	1	1	1	CAD; STUB1;
Transaminase activity	1	23	0.324675	2.58296	0.325944	1	1	1	TGM2;
Transporter activity	5	576	1.62338	0.511825	0.969451	1	1	1	APOE; CLINT1; TINAGL1; VPS26B; VPS35;
ATPase activity	2	111	0.649351	1.06549	0.56527	1	1	1	ATP7A; TRIP13;
Protein-tyrosine kinase activity	1	38	0.324675	1.56364	0.478976	1	1	1	BTK;
Catalytic activity	9	532	2.92208	0.996594	0.552841	1	1	1	CA6; IDS; P3H1; SEPHS2; LOX; LOXL1; LOXL2; LOXL3; LOXL4;
Transferase activity	1	156	0.324675	0.380963	0.9318	1	1	1	DHDDS;
GTPase activator activity	1	144	0.324675	0.412707	0.916081	1	1	1	ARHGAP32;
Hydrolase activity	3	203	0.974026	0.872494	0.673612	1	1	1	ALPP; BCHE; GGH;
Isomerase activity	1	45	0.324675	1.32046	0.538008	1	1	1	PDIA3;
Serine-type peptidase activity	8	98	2.5974	4.80923	0.000265658	0.0595075	0.0148769	0.0769525	CMA1; FURIN; HTRA1; KLK11; KLK15; KLK5; LONP1; PCSK5;
Receptor binding	2	129	0.649351	0.916824	0.647038	1	1	1	MTUS1; WNT7A;
Structural molecule activity	6	269	1.94805	1.31468	0.308046	1	1	1	COL17A1; EMD; NUMA1; TUBA1B; TUBA3C; TUBB8;
Structural constituent of cytoskeleton	6	137	1.94805	2.58128	0.029694	1	0.831431	1	CEP192; TUBA1C; TUBA4A; TUBB; TUBGCP6; VIM;
Chromatin binding	2	13	0.649351	9.09143	0.0198404	1	0.634893	1	AKAP8; SMC1A;
Cytoskeletal protein binding	2	218	0.649351	0.542542	0.887785	1	1	1	MAP7; MIB2;
Deaminase activity	1	19	0.324675	3.12646	0.278055	1	1	1	ADAR;
Metallopeptidase activity	10	101	3.24675	5.83154	8.51302e-06	0.00190692	0.000635639	0.00328792	ADAMTS10; ADAMTS14; ADAMTS2; ADAMTS4; BMP1; ECEL1; MMP10; MMP2; TLL1; TLL2;
Peptide hormone	2	45	0.649351	2.62785	0.17773	1	1	1	CSH1; EDN3;
Protein serine/threonine kinase activity	5	301	1.62338	0.979423	0.582663	1	1	1	MAP4K3; MAST1; RAF1; STK3; STK4;
Transcription regulator activity	15	832	4.87013	1.06161	0.444627	1	1	1	BRCA2; GATAD2B; HDAC3; IL5RA; KDM1A; PA2G4; SAV1; SNAI1; SNW1; SUFU; TBC1D2B; TRIM32; TRIM33; TULP3; UXT;
Extracellular matrix structural constituent	33	166	10.7143	11.701	6.63797e-26	1.48691e-23	1.48691e-23	7.69121e-23	COL13A1; COL18A1; COL1A1; COL1A2; COL2A1; COL3A1; COL4A1; COL4A2; COL5A1; COL6A1; COL6A3; CTGF; DPT; ECM1; EFEMP2; ELN; FBLN5; FBN1; FMOD; FN1; HSPG2; LAMA1; LAMB1; LAMB2; LAMC1; LTBP1; MATN2; MFAP4; MFAP5; NID1; SPARC; THBS1; TIMP3;
Receptor activity	11	361	3.57143	1.79466	0.0452222	1	1	1	ANTXR1; APP; CD160; GPC1; IL5RA; ITGA5; ITGB1; LRP1; MAMDC2; PIGR; PLAUR;
Transcription factor activity	8	842	2.5974	0.559795	0.976708	1	1	1	ARNT; GTF3C5; MYC; STAT3; TCF3; TFAP2A; TFAP2C; ZNF195;
Defense/immunity protein activity	2	61	0.649351	1.93869	0.277814	1	1	1	DEFA1; DEFA5;
Receptor signaling complex scaffold activity	8	322	2.5974	1.46378	0.183722	1	1	1	APAF1; BAG2; BAG3; CD2AP; ECSIT; LY86; MARCKSL1; SH3KBP1;
Calcium ion binding	1	185	0.324675	0.321247	0.958708	1	1	1	CCBE1;
Transmembrane receptor protein tyrosine kinase activity	2	56	0.649351	2.11176	0.246248	1	1	1	EPHA7; PDGFRA;
Lipase activity	1	19	0.324675	3.12646	0.278055	1	1	1	LIPG;
Ubiquitin-specific protease activity	8	377	2.5974	1.25024	0.311914	1	1	1	FBXO2; FBXO6; FBXO7; RNF219; TRIM68; UBR5; USP34; USP9X;
Growth factor activity	4	110	1.2987	2.14499	0.117863	1	1	1	EGF; FGF2; INSL5; TDGF1;
Binding	1	22	0.324675	2.70032	0.314277	1	1	1	BRE;
DNA repair protein	2	57	0.649351	2.07472	0.252557	1	1	1	MDC1; MSH2;
RNA binding	7	366	2.27273	1.12704	0.429532	1	1	1	ATXN1; ATXN2; MSI1; MSI2; PUM1; PUM2; RBM14;
GTPase activity	3	222	0.974026	0.797825	0.73089	1	1	1	ARL8B; GTPBP1; RHOA;
Methyltransferase activity	2	59	0.649351	2.0044	0.265185	1	1	1	PRMT6; SUV39H1;
DNA binding	8	654	2.5974	0.720712	0.870787	1	1	1	AKAP8L; CHD3; FANCG; H1F0; HIST1H2AG; MSH6; PA2G4; RAD23A;
Chaperone activity	15	126	4.87013	7.00953	3.82217e-09	8.56166e-07	4.28083e-07	2.21431e-06	ATOX1; CCT2; CCT3; CCT4; CCT5; CCT6A; CCT6B; CCT7; CDC37; DNAJA2; DNAJB9; HSPA1A; HSPA1B; HSPA5; TCP1;
Auxiliary transport protein activity	1	333	0.324675	0.178475	0.996851	1	1	1	EXOC6;
Ion transporter activity	1	23	0.324675	2.58296	0.325944	1	1	1	KCNIP1;
Motor activity	1	79	0.324675	0.752234	0.742552	1	1	1	KIF2A;
Complement activity	2	28	0.649351	4.22276	0.081487	1	1	1	C1QA; C1QB;
DNA-directed RNA polymerase activity	1	29	0.324675	2.04874	0.391904	1	1	1	TAF6L;
Antigen binding	1	42	0.324675	1.41476	0.513572	1	1	1	PSG8;
Cysteine-type peptidase activity	1	46	0.324675	1.29176	0.545878	1	1	1	CAPN2;
Structural constituent of ribosome	1	152	0.324675	0.390987	0.926917	1	1	1	RPL23;
Hormone activity	3	25	0.974026	7.08217	0.00847351	1	0.316344	1	CSH2; PRL; STC2;
Peptidase activity	3	58	0.974026	3.05335	0.0757879	1	1	1	PCSK6; PLG; SENP5;
Heat shock protein activity	4	27	1.2987	8.73641	0.00105402	0.236101	0.0472203	0.244253	DNAJA1; DNAJB4; HSPA2; HSPA8;
Guanyl-nucleotide exchange factor activity	2	112	0.649351	1.05597	0.57015	1	1	1	ARHGEF5; SOS2;
Phosphoric diester hydrolase activity	1	29	0.324675	2.04874	0.391904	1	1	1	PDE7A;
Cytokine activity	2	107	0.649351	1.10531	0.545351	1	1	1	CCL3; GH1;
Transmembrane receptor activity	1	52	0.324675	1.14274	0.590371	1	1	1	IL12RB1;
Helicase activity	2	25	0.649351	4.72929	0.0668284	1	1	1	HELZ; RECQL4;
Ubiquitin binding	1	9	0.324675	6.59645	0.142974	1	1	1	UBXN1;
Protein serine/threonine phosphatase activity	1	44	0.324675	1.35047	0.530002	1	1	1	PDP1;
Receptor signaling protein tyrosine kinase activity	1	2	0.324675	29.5691	0.0336984	1	0.838715	1	PTPRK;
Superoxide dismutase activity	1	3	0.324675	19.7455	0.0501206	1	1	1	SOD2;
Transcription cofactor activity	1	8	0.324675	7.41997	0.128152	1	1	1	DCAF6;

## Sheet: Biological process
Analysis: Biological process
Dataset name: LOX family interactome
Number of genes in the dataset: 311
Number of genes in the dataset (which are available in Biological process database) :308
Number of genes in background: 18124
Is analysis quantitative: No
Biological process	No. of genes in the dataset	No. of genes in the background dataset	Percentage of genes	Fold enrichment	P-value (Hypergeometric test)	Corrected p-values			genes mapped (from input data set)
						Bonferroni method	BH method	Q-value (Storey-Tibshirani method)
Biological_process unknown	51	4731	16.5584	0.634441	0.999979	1	1	1	ADAMTSL2; ADAMTSL4; ALG13; ALKBH7; APMAP; BAG5; BTNL2; C1orf54; CFC1; CSTL1; CTU1; DDA1; DEFB136; ELSPBP1; EXPH5; FAM175B; FAM83H; GPIHBP1; HAUS5; HPS3; IFT122; IGFL3; IQCB1; KDELC1; KLHDC10; LYPD1; LYPD4; LYZL2; MEMO1; N4BP2L2; OS9; POM121C; POTEE; PRAME; RICTOR; RNF31; RPAP1; SDF2L1; SIRPD; SLURP1; SMC3; TMEM25; TMEM87A; TRMT2A; TTC19; VGLL3; VWA8; WDR59; WDR6; ZG16B; ZNF609;
Protein metabolism	56	1323	18.1818	2.4911	1.67295e-10	2.97786e-08	1.48893e-08	8.94378e-08	A2M; ADAMTS10; ADAMTS14; ADAMTS2; ADAMTS4; ATOX1; BMP1; CAPN2; CCT2; CCT3; CCT4; CCT5; CCT6A; CCT6B; CDC37; CMA1; CST11; DNAJA1; DNAJA2; DNAJB4; DNAJB9; ECEL1; EDEM1; FBXO2; FBXO6; FBXO7; FURIN; HSPA1A; HSPA1B; HSPA2; HSPA5; HSPA8; HTRA1; KLK11; KLK15; KLK5; LONP1; MMP10; MMP2; PCSK5; PCSK6; PDIA3; PI15; PLG; PUM2; RNF219; RPL23; SENP5; SERPINE1; TCP1; TLL1; TLL2; TRIM68; UBR5; USP34; USP9X;
Metabolism	17	1683	5.51948	0.594713	0.994649	1	1	1	ALPP; BCHE; CA6; CAD; DHDDS; GGH; IDS; LIPG; LYZL2; P3H1; PRMT6; SEPHS2; STUB1; TAZ; TGM2; LOX; LOXL3;
Energy pathways	17	1633	5.51948	0.612922	0.991686	1	1	1	ALPP; BCHE; CA6; CAD; DHDDS; GGH; IDS; LIPG; LYZL2; P3H1; PRMT6; SEPHS2; STUB1; TAZ; TGM2; LOX; LOXL3;
Cell growth and/or maintenance	51	1125	16.5584	2.66802	1.15927e-10	2.0635e-08	1.48893e-08	8.94378e-08	CEP192; COL13A1; COL18A1; COL1A1; COL1A2; COL2A1; COL3A1; COL4A1; COL4A2; COL5A1; COL6A1; COL6A3; CTGF; DPT; ECM1; EFEMP2; ELN; EMD; FBLN5; FBN1; FMOD; FN1; HSPG2; KIF2A; LAMA1; LAMB1; LAMB2; LAMC1; LTBP1; MAP7; MATN2; MFAP4; MFAP5; MIB2; NID1; NUMA1; SOD2; SPARC; THBS1; TIMP3; TUBA1B; TUBA1C; TUBA3C; TUBA4A; TUBB; TUBB8; TUBGCP6; VIM; LOXL1; LOXL2; LOXL4;
Transport	8	1215	2.5974	0.38792	0.999668	1	1	1	APOE; ATP7A; CLINT1; EXOC6; KCNIP1; TINAGL1; VPS26B; VPS35;
Cell communication	56	3713	18.1818	0.887624	0.86099	1	1	1	AKAP8; APP; ARHGAP32; ARHGEF5; ARL8B; BTK; CCBE1; CD2AP; CSH1; CSH2; DCAF10; ECSIT; EDN3; EGF; EGFL7; EPHA7; FGF2; GH1; GPC1; GTPBP1; IGFALS; IL5RA; INSL5; ITGA5; ITGB1; LRP1; LY86; MAMDC2; MAP4K3; MARCKSL1; MAST1; MTUS1; NEDD1; PDE7A; PDGFRA; PDP1; PLAUR; PRL; PSCA; PTPRK; RAF1; RHOA; RPTOR; SCGB2A2; SH3KBP1; SMC1A; SOS2; STC2; STIL; STK3; STK4; TDGF1; THSD4; TNC; TULP3; WNT7A;
Signal transduction	55	3934	17.8571	0.822803	0.959968	1	1	1	AKAP8; APP; ARHGAP32; ARHGEF5; ARL8B; BTK; CCBE1; CD2AP; CSH1; CSH2; DCAF10; ECSIT; EDN3; EGF; EGFL7; EPHA7; FGF2; GH1; GPC1; GTPBP1; IGFALS; IL12RB1; IL5RA; INSL5; ITGA5; LRP1; LY86; MAMDC2; MAP4K3; MARCKSL1; MAST1; MTUS1; NEDD1; PDE7A; PDGFRA; PDP1; PLAUR; PRL; PSCA; PTPRK; RAF1; RHOA; RPTOR; SCGB2A2; SH3KBP1; SMC1A; SOS2; STC2; STIL; STK3; STK4; TDGF1; TNC; TULP3; WNT7A;
Regulation of nucleobase, nucleoside, nucleotide and nucleic acid metabolism	37	2828	12.013	0.770065	0.969811	1	1	1	ADAR; AKAP8L; ARNT; ATXN1; ATXN2; BRCA2; CHD3; GATAD2B; GTF3C5; H1F0; HDAC3; HELZ; HIST1H2AG; KDM1A; MDC1; MSH2; MSI1; MSI2; MYC; PA2G4; RBM14; SAV1; SETX; SNAI1; SNW1; STAT3; SUFU; SUV39H1; TAF6L; TBC1D2B; TCF3; TFAP2C; TRIM32; TRIM33; TRIP13; UTP18; ZNF195;
Immune response	13	576	4.22078	1.32904	0.183823	1	1	1	C1QA; C1QB; CCL3; CD160; CEACAM8; DEFA1; DEFA5; IK; MFI2; NCR3; PIGR; PRG2; PSG8;
Anti-apoptosis	4	32	1.2987	7.37137	0.00202088	0.359716	0.119905	0.720256	ANGPTL4; ANKHD1; APAF1; SOD2;
Proteolysis and peptidolysis	1	16	0.324675	3.7121	0.239939	1	1	1	UBXN1;
Apoptosis	4	220	1.2987	1.07249	0.516125	1	1	1	BAG2; BAG3; TFAP2A; UXT;
Regulation of gene expression, epigenetic	1	66	0.324675	0.900329	0.67803	1	1	1	TFAP2A;
Regulation of cell growth	1	21	0.324675	2.82869	0.302423	1	1	1	DCAF6;
Protein folding	1	16	0.324675	3.7121	0.239939	1	1	1	CCT7;
Cell adhesion	2	54	0.649351	2.18983	0.233668	1	1	1	COL17A1; SH3KBP1;
Cell proliferation	3	39	0.974026	4.54025	0.0283093	1	0.719866	1	BRE; IL5RA; SOD2;
Cell differentiation	2	29	0.649351	4.07697	0.0865825	1	1	1	TFAP2A; UXT;
DNA repair	4	58	1.2987	4.06753	0.0169144	1	0.504157	1	FANCG; MSH6; RAD23A; RECQL4;
Cell development	1	13	0.324675	4.56808	0.199802	1	1	1	EDN3;
Regulation of signal transduction	2	24	0.649351	4.92599	0.062166	1	1	1	BRE; SH3KBP1;
Lipid metabolism	1	33	0.324675	1.80038	0.43228	1	1	1	TAZ;
Nucleobase, nucleoside, nucleotide and nucleic acid transport	1	7	0.324675	8.47799	0.11308	1	1	1	IL5RA;
Immune cell migration	1	1	0.324675	58.8423	0.016994	1	0.504157	1	ITGB1;
Regulation of translation	1	13	0.324675	4.56808	0.199802	1	1	1	PUM1;
Transcription	1	46	0.324675	1.29169	0.545898	1	1	1	UXT;
Development	1	6	0.324675	9.88864	0.0977421	1	1	1	TFAP2A;
Reproduction	1	9	0.324675	6.59608	0.142981	1	1	1	CST11;
Regulation of endocytosis	1	4	0.324675	14.8206	0.0662683	1	1	1	ANTXR1;
Cellular process	1	1	0.324675	58.8423	0.016994	1	0.504157	1	MKS1;

## Sheet: Biological pathway
Analysis: Biological pathway
Dataset name: LOX family interactome
Number of genes in the dataset: 311
Number of genes in the dataset (which are available in Biological pathway database) :154
Number of genes in background: 6290
Is analysis quantitative: No
Biological pathway	No. of genes in the dataset	No. of genes in the background dataset	Percentage of genes	Fold enrichment	P-value (Hypergeometric test)	Corrected p-values			genes mapped (from input data set)
						Bonferroni method	BH method	Q-value (Storey-Tibshirani method)
Developmental Biology	16	432	10.3896	1.51356	0.0623193	1	0.953656	1	ANGPTL4; CFC1; FURIN; GPC1; HDAC3; ITGB1; LAMA1; LAMB1; LAMC1; PCSK6; RAF1; RHOA; RPL23; SOS2; TCF3; TDGF1;
Sema4D in semaphorin signaling	1	27	0.649351	1.52721	0.48864	1	1	1	RHOA;
Sema4D mediated inhibition of cell attachment and migration	1	8	0.649351	5.14981	0.179971	1	1	1	RHOA;
Sema4D induced cell migration and growth-cone collapse	1	22	0.649351	1.87415	0.420888	1	1	1	RHOA;
Axon guidance	8	219	5.19481	1.49373	0.167829	1	1	1	GPC1; ITGB1; LAMA1; LAMB1; LAMC1; RAF1; RHOA; SOS2;
Semaphorin interactions	2	64	1.2987	1.28248	0.467538	1	1	1	ITGB1; RHOA;
NCAM signaling for neurite out-growth	1	57	0.649351	0.723557	0.758122	1	1	1	RAF1;
Other semaphorin interactions	1	16	0.649351	2.57651	0.327725	1	1	1	ITGB1;
Signal transduction by L1	1	35	0.649351	1.17823	0.581033	1	1	1	RHOA;
CDO in myogenesis	1	24	0.649351	1.71803	0.448998	1	1	1	TCF3;
Myogenesis	1	24	0.649351	1.71803	0.448998	1	1	1	TCF3;
Regulation of beta-cell development	1	108	0.649351	0.381909	0.932823	1	1	1	RPL23;
Signaling by Robo receptor	2	23	1.2987	3.56765	0.107865	1	1	1	GPC1; SOS2;
Inactivation of Cdc42 and Rac	1	8	0.649351	5.14981	0.179971	1	1	1	GPC1;
Role of Abl in Robo-Slit signaling	1	9	0.649351	4.57824	0.200074	1	1	1	GPC1;
Activation of Rac	2	8	1.2987	10.2486	0.015136	1	0.336624	1	GPC1; SOS2;
L1CAM interactions	4	79	2.5974	2.07283	0.12767	1	1	1	LAMA1; LAMB1; LAMC1; RHOA;
Platelet Adhesion to exposed collagen	3	13	1.94805	9.44913	0.00343662	1	0.204724	1	COL1A1; COL1A2; ITGB1;
GP1b-IX-V activation signalling	1	9	0.649351	4.57824	0.200074	1	1	1	RAF1;
Platelet activation, signaling and aggregation	5	138	3.24675	1.48262	0.249069	1	1	1	HSPA5; IGFALS; RAF1; RHOA; TUBA4A;
Transcriptional Regulation of White Adipocyte Differentiation	2	69	1.2987	1.18956	0.507264	1	1	1	ANGPTL4; HDAC3;
Amyloids	1	2	0.649351	20.5224	0.048371	1	0.79884	1	HSPG2;
Regulation of gene expression in beta cells	1	98	0.649351	0.420875	0.913567	1	1	1	RPL23;
Signaling by NODAL	4	16	2.5974	10.2295	0.000499864	0.833773	0.0490454	0.248336	CFC1; FURIN; PCSK6; TDGF1;
Hemostasis	16	375	10.3896	1.74362	0.0206004	1	0.434955	1	A2M; COL1A1; COL1A2; FN1; HSPA5; IGFALS; ITGA5; ITGB1; KDM1A; KIF2A; PLAUR; PLG; RAF1; RHOA; SERPINE1; TUBA4A;
Cell surface interactions at the vascular wall	3	72	1.94805	1.70717	0.258225	1	1	1	FN1; ITGA5; ITGB1;
Dissolution of Fibrin Clot	4	10	2.5974	16.3611	6.47031e-05	0.107925	0.00830191	0.0420359	IGFALS; PLAUR; PLG; SERPINE1;
Platelet degranulation	2	28	1.2987	2.93079	0.149148	1	1	1	HSPA5; TUBA4A;
Response to elevated platelet cytosolic Ca2+	2	39	1.2987	2.10437	0.247328	1	1	1	HSPA5; TUBA4A;
Intrinsic Pathway	2	18	1.2987	4.55811	0.0705432	1	1	1	A2M; IGFALS;
Common Pathway	1	16	0.649351	2.57651	0.327725	1	1	1	IGFALS;
Formation of Fibrin Clot (Clotting Cascade)	2	33	1.2987	2.48687	0.192974	1	1	1	A2M; IGFALS;
Thrombin signalling through proteinase activated receptors (PARs)	1	17	0.649351	2.42504	0.344226	1	1	1	IGFALS;
GPVI-mediated activation cascade	1	27	0.649351	1.52721	0.48864	1	1	1	RHOA;
Mitotic Metaphase/Anaphase Transition	2	22	1.2987	3.72974	0.100033	1	1	1	SMC1A; SMC3;
Mitotic Prometaphase	3	99	1.94805	1.24162	0.438707	1	1	1	KIF2A; SMC1A; SMC3;
Mitotic Prophase	3	62	1.94805	1.98247	0.1935	1	1	1	NEDD1; TUBA4A; TUBB;
Golgi Cisternae Pericentriolar Stack Reorganization	3	62	1.94805	1.98247	0.1935	1	1	1	NEDD1; TUBA4A; TUBB;
Mitotic M-M/G1 phases	6	242	3.8961	1.01425	0.546973	1	1	1	KIF2A; NEDD1; SMC1A; SMC3; TUBA4A; TUBB;
M Phase	6	158	3.8961	1.55343	0.190265	1	1	1	KIF2A; NEDD1; SMC1A; SMC3; TUBA4A; TUBB;
DNA Replication	6	261	3.8961	0.940415	0.621733	1	1	1	KIF2A; NEDD1; SMC1A; SMC3; TUBA4A; TUBB;
Factors involved in megakaryocyte development and platelet production	2	119	1.2987	0.689787	0.794152	1	1	1	KDM1A; KIF2A;
Kinesins	1	21	0.649351	1.96335	0.406304	1	1	1	KIF2A;
RAF/MAP kinase cascade	1	11	0.649351	3.74659	0.238822	1	1	1	RAF1;
RAF activation	1	5	0.649351	8.23353	0.116602	1	1	1	RAF1;
MEK activation	1	7	0.649351	5.88445	0.159367	1	1	1	RAF1;
RAF phosphorylates MEK	1	7	0.649351	5.88445	0.159367	1	1	1	RAF1;
Neurotransmitter Receptor Binding And Downstream Transmission In The Postsynaptic Cell	1	89	0.649351	0.463431	0.891598	1	1	1	RAF1;
Activation of NMDA receptor upon glutamate binding and postsynaptic events	1	34	0.649351	1.21288	0.570459	1	1	1	RAF1;
Post NMDA receptor activation events	1	34	0.649351	1.21288	0.570459	1	1	1	RAF1;
Neuronal System	2	188	1.2987	0.436634	0.948307	1	1	1	HSPA8; RAF1;
Striated Muscle Contraction	1	30	0.649351	1.37454	0.525447	1	1	1	VIM;
Muscle contraction	1	50	0.649351	0.824835	0.711862	1	1	1	VIM;
Transmission across Chemical Synapses	2	121	1.2987	0.678387	0.801773	1	1	1	HSPA8; RAF1;
Neurotransmitter Release Cycle	1	26	0.649351	1.58593	0.475751	1	1	1	HSPA8;
GABA synthesis, release, reuptake and degradation	1	17	0.649351	2.42504	0.344226	1	1	1	HSPA8;
CREB phosphorylation through the activation of Ras	1	28	0.649351	1.47269	0.501213	1	1	1	RAF1;
PI3K/AKT activation	2	30	1.2987	2.73547	0.166443	1	1	1	RHOA; RICTOR;
Signalling to STAT3	1	3	0.649351	13.7043	0.0716774	1	1	1	STAT3;
SOS-mediated signalling	1	15	0.649351	2.74817	0.310811	1	1	1	RAF1;
p75 NTR receptor-mediated signalling	1	39	0.649351	1.05742	0.620804	1	1	1	RHOA;
Signalling by NGF	4	143	2.5974	1.1452	0.466142	1	1	1	RAF1; RHOA; RICTOR; STAT3;
mTOR signalling	1	27	0.649351	1.52721	0.48864	1	1	1	RPTOR;
S6K1-mediated signalling	1	11	0.649351	3.74659	0.238822	1	1	1	RPTOR;
mTORC1-mediated signalling	1	11	0.649351	3.74659	0.238822	1	1	1	RPTOR;
Release of eIF4E	1	6	0.649351	6.86356	0.138248	1	1	1	RPTOR;
Regulation of AMPK activity via LKB1	1	16	0.649351	2.57651	0.327725	1	1	1	RPTOR;
Energy dependent regulation of mTOR by LKB1-AMPK	1	17	0.649351	2.42504	0.344226	1	1	1	RPTOR;
Signalling to p38 via RIT and RIN	1	16	0.649351	2.57651	0.327725	1	1	1	RAF1;
Signalling to RAS	1	21	0.649351	1.96335	0.406304	1	1	1	RAF1;
Signalling to ERKs	1	30	0.649351	1.37454	0.525447	1	1	1	RAF1;
Frs2-mediated activation	1	19	0.649351	2.16991	0.376032	1	1	1	RAF1;
ARMS-mediated activation	1	18	0.649351	2.29039	0.360325	1	1	1	RAF1;
Prolonged ERK activation events	1	20	0.649351	2.06147	0.391355	1	1	1	RAF1;
Axonal growth stimulation	1	5	0.649351	8.23353	0.116602	1	1	1	RHOA;
p75NTR regulates axonogenesis	1	8	0.649351	5.14981	0.179971	1	1	1	RHOA;
Axonal growth inhibition (RHOA activation)	1	7	0.649351	5.88445	0.159367	1	1	1	RHOA;
NGF signalling via TRKA from the plasma membrane	4	107	2.5974	1.53046	0.266472	1	1	1	RAF1; RHOA; RICTOR; STAT3;
FGFR1 ligand binding and activation	1	7	0.649351	5.88445	0.159367	1	1	1	FGF2;
FGFR1b ligand binding and activation	1	6	0.649351	6.86356	0.138248	1	1	1	FGF2;
PIP3 activates AKT signaling	1	21	0.649351	1.96335	0.406304	1	1	1	RICTOR;
FGFR ligand binding and activation	1	14	0.649351	2.94432	0.293474	1	1	1	FGF2;
EGFR downregulation	2	27	1.2987	3.0393	0.140647	1	1	1	EGF; SH3KBP1;
Signaling by FGFR	4	95	2.5974	1.72376	0.203103	1	1	1	EGF; FGF2; RAF1; RICTOR;
SHC1 events in EGFR signaling	2	16	1.2987	5.12752	0.0571016	1	0.881902	1	EGF; RAF1;
GAB1 signalosome	2	32	1.2987	2.56456	0.184064	1	1	1	EGF; RICTOR;
GRB2 events in EGFR signaling	2	15	1.2987	5.46912	0.0507609	1	0.822031	1	EGF; RAF1;
IRS-mediated signalling	2	51	1.2987	1.60932	0.356306	1	1	1	RAF1; RPTOR;
PI3K Cascade	1	38	0.649351	1.08524	0.611227	1	1	1	RPTOR;
PKB-mediated events	1	28	0.649351	1.47269	0.501213	1	1	1	RPTOR;
SHC-related events	1	16	0.649351	2.57651	0.327725	1	1	1	RAF1;
SHC-mediated signalling	1	13	0.649351	3.17064	0.275704	1	1	1	RAF1;
IRS-related events	2	53	1.2987	1.54861	0.374047	1	1	1	RAF1; RPTOR;
Signaling by Insulin receptor	2	79	1.2987	1.039	0.580751	1	1	1	RAF1; RPTOR;
Insulin receptor signalling cascade	2	56	1.2987	1.46566	0.40028	1	1	1	RAF1; RPTOR;
Spry regulation of FGF signaling	1	16	0.649351	2.57651	0.327725	1	1	1	EGF;
PI-3K cascade	1	27	0.649351	1.52721	0.48864	1	1	1	RICTOR;
Negative regulation of FGFR signaling	1	17	0.649351	2.42504	0.344226	1	1	1	EGF;
Downstream signaling of activated FGFR	2	66	1.2987	1.24362	0.483656	1	1	1	RAF1; RICTOR;
FRS2-mediated cascade	1	15	0.649351	2.74817	0.310811	1	1	1	RAF1;
Signaling by EGFR	4	98	2.5974	1.671	0.218524	1	1	1	EGF; RAF1; RICTOR; SH3KBP1;
Signal Transduction	28	1208	18.1818	0.946989	0.66022	1	1	1	CCL3; CMA1; COL1A1; COL1A2; COL2A1; EDN3; EGF; FBN1; FGF2; FN1; FURIN; ITGA5; ITGB1; LAMA1; LAMB1; LAMB2; LAMC1; PDE7A; PDGFRA; RAF1; RHOA; RICTOR; RPTOR; SH3KBP1; SNW1; STAT3; THBS1; TNC;
EGFR interacts with phospholipase C-gamma	1	29	0.649351	1.42192	0.51348	1	1	1	EGF;
Loss of Nlp from mitotic centrosomes	3	61	1.94805	2.01497	0.187264	1	1	1	NEDD1; TUBA4A; TUBB;
Recruitment of NuMA to mitotic centrosomes	3	12	1.94805	10.2359	0.00269155	1	0.172673	0.874312	NEDD1; NUMA1; TUBGCP6;
Loss of proteins required for interphase microtubule organizationÃÂ from the centrosome	3	61	1.94805	2.01497	0.187264	1	1	1	NEDD1; TUBA4A; TUBB;
Mitotic G2-G2/M phases	5	99	3.24675	2.06662	0.0947727	1	1	1	NEDD1; NUMA1; TUBA4A; TUBB; TUBGCP6;
G2/M Transition	5	96	3.24675	2.1312	0.0857145	1	1	1	NEDD1; NUMA1; TUBA4A; TUBB; TUBGCP6;
Recruitment of mitotic centrosome proteins and complexes	5	70	3.24675	2.92267	0.0278789	1	0.547083	1	NEDD1; NUMA1; TUBA4A; TUBB; TUBGCP6;
Centrosome maturation	5	70	3.24675	2.92267	0.0278789	1	0.547083	1	NEDD1; NUMA1; TUBA4A; TUBB; TUBGCP6;
Cyclin E associated events during G1/S transition	1	78	0.649351	0.528778	0.857091	1	1	1	MYC;
G1/S Transition	1	117	0.649351	0.352534	0.946476	1	1	1	MYC;
S Phase	1	121	0.649351	0.340881	0.951621	1	1	1	MYC;
Cyclin A:Cdk2-associated events at S phase entry	1	90	0.649351	0.458282	0.89429	1	1	1	MYC;
Mitotic G1-G1/S phases	1	140	0.649351	0.294622	0.970095	1	1	1	MYC;
Cell Cycle, Mitotic	9	317	5.84416	1.16079	0.372738	1	1	1	KIF2A; MYC; NEDD1; NUMA1; SMC1A; SMC3; TUBA4A; TUBB; TUBGCP6;
mRNA Splicing - Major Pathway	1	107	0.649351	0.385478	0.931107	1	1	1	SMC1A;
mRNA Splicing	1	107	0.649351	0.385478	0.931107	1	1	1	SMC1A;
mRNA Editing	1	4	0.649351	10.2868	0.0944167	1	1	1	ADAR;
Processing of Capped Intron-Containing Pre-mRNA	1	138	0.649351	0.298891	0.96854	1	1	1	SMC1A;
C6 deamination of adenosine	1	2	0.649351	20.5224	0.048371	1	0.79884	1	ADAR;
Formation of editosomes by ADAR proteins	1	2	0.649351	20.5224	0.048371	1	0.79884	1	ADAR;
mRNA Editing: A to I Conversion	1	2	0.649351	20.5224	0.048371	1	0.79884	1	ADAR;
Synthesis, Secretion, and Deacylation of Ghrelin	2	16	1.2987	5.12752	0.0571016	1	0.881902	1	BCHE; GH1;
mRNA Processing	2	157	1.2987	0.522843	0.902059	1	1	1	ADAR; SMC1A;
Unfolded Protein Response	3	63	1.94805	1.95101	0.199788	1	1	1	DNAJB9; EDEM1; HSPA5;
Insulin Synthesis and Processing	2	132	1.2987	0.621859	0.839391	1	1	1	EXOC6; RPL23;
Activation of Chaperones by IRE1alpha	3	45	1.94805	2.73124	0.0969994	1	1	1	DNAJB9; EDEM1; HSPA5;
Activation of Chaperones by ATF6-alpha	1	9	0.649351	4.57824	0.200074	1	1	1	HSPA5;
Regulation of Insulin-like Growth Factor (IGF) Activity by Insulin-like Growth Factor Binding Proteins (IGFBPs)	3	14	1.94805	8.77467	0.00429597	1	0.223406	1	IGFALS; MMP2; PLG;
PERK regulated gene expression	1	11	0.649351	3.74659	0.238822	1	1	1	HSPA5;
Diabetes pathways	10	216	6.49351	1.89262	0.0386514	1	0.729508	1	BCHE; DNAJB9; EDEM1; EXOC6; GH1; HSPA5; IGFALS; MMP2; PLG; RPL23;
Maturation of Notch precursor via proteolytic cleavage	1	5	0.649351	8.23353	0.116602	1	1	1	FURIN;
Signaling by Notch	2	21	1.2987	3.90726	0.0923713	1	1	1	FURIN; SNW1;
Signaling by TGF beta	1	13	0.649351	3.17064	0.275704	1	1	1	FURIN;
Signaling by Rho GTPases	1	8	0.649351	5.14981	0.179971	1	1	1	RHOA;
Rho GTPase cycle	1	8	0.649351	5.14981	0.179971	1	1	1	RHOA;
Chemokine receptors bind chemokines	1	42	0.649351	0.981909	0.648149	1	1	1	CCL3;
Signaling by GPCR	4	800	2.5974	0.204716	0.999999	1	1	1	CCL3; EDN3; PDE7A; RHOA;
GPCR ligand binding	2	336	1.2987	0.244313	0.998103	1	1	1	CCL3; EDN3;
Class A/1 (Rhodopsin-like receptors)	2	274	1.2987	0.299593	0.992108	1	1	1	CCL3; EDN3;
Peptide ligand-binding receptors	2	167	1.2987	0.491537	0.920079	1	1	1	CCL3; EDN3;
NICD traffics to nucleus	1	11	0.649351	3.74659	0.238822	1	1	1	SNW1;
Signaling by PDGF	5	78	3.24675	2.62295	0.0417013	1	0.764372	1	EGF; FURIN; PDGFRA; RAF1; RICTOR;
Downstream signal transduction	3	75	1.94805	1.63889	0.278229	1	1	1	EGF; RAF1; RICTOR;
Signaling by SCF-KIT	4	66	2.5974	2.48106	0.0775817	1	1	1	CMA1; RAF1; RICTOR; STAT3;
G alpha (s) signalling events	1	31	0.649351	1.33022	0.537121	1	1	1	PDE7A;
GPCR downstream signaling	2	530	1.2987	0.154887	0.999983	1	1	1	PDE7A; RHOA;
G-protein beta:gamma signalling	1	11	0.649351	3.74659	0.238822	1	1	1	RHOA;
G alpha (12/13) signalling events	1	21	0.649351	1.96335	0.406304	1	1	1	RHOA;
G beta:gamma signalling through PI3Kgamma	1	8	0.649351	5.14981	0.179971	1	1	1	RHOA;
Adaptive Immune System	5	237	3.24675	0.863323	0.695753	1	1	1	CD160; ITGB1; PDIA3; RAF1; RICTOR;
Immune System	13	522	8.44156	1.01789	0.517342	1	1	1	ADAR; APP; C1QA; C1QB; CD160; ECSIT; GH1; IL5RA; ITGB1; LY86; PDIA3; RAF1; RICTOR;
Formation and Maturation of mRNA Transcript	1	185	0.649351	0.222961	0.990487	1	1	1	SMC1A;
Integrin cell surface interactions	13	72	8.44156	7.37882	1.39503e-08	2.32691e-05	4.65381e-06	2.35641e-05	COL1A1; COL1A2; COL2A1; FBN1; FN1; ITGA5; ITGB1; LAMA1; LAMB1; LAMB2; LAMC1; THBS1; TNC;
Gene Expression	3	378	1.94805	0.325211	0.996088	1	1	1	RPL23; SMC1A; SNW1;
Generic Transcription Pathway	1	35	0.649351	1.17823	0.581033	1	1	1	SNW1;
Notch-HLH transcription pathway	1	11	0.649351	3.74659	0.238822	1	1	1	SNW1;
Pyrimidine biosynthesis	1	6	0.649351	6.86356	0.138248	1	1	1	CAD;
Pyrimidine metabolism	1	22	0.649351	1.87415	0.420888	1	1	1	CAD;
DNA Repair	3	106	1.94805	1.15964	0.483461	1	1	1	BRCA2; FANCG; MDC1;
Homologous Recombination Repair	2	22	1.2987	3.72974	0.100033	1	1	1	BRCA2; MDC1;
Double-Strand Break Repair	2	27	1.2987	3.0393	0.140647	1	1	1	BRCA2; MDC1;
ATM mediated response to DNA double-strand break	1	6	0.649351	6.86356	0.138248	1	1	1	MDC1;
Homologous recombination repair of replication-independent double-strand breaks	2	22	1.2987	3.72974	0.100033	1	1	1	BRCA2; MDC1;
ATM mediated phosphorylation of repair proteins	1	6	0.649351	6.86356	0.138248	1	1	1	MDC1;
Recruitment of repair and signaling proteins to double-strand breaks	1	8	0.649351	5.14981	0.179971	1	1	1	MDC1;
Homologous DNA pairing and strand exchange	1	7	0.649351	5.88445	0.159367	1	1	1	BRCA2;
Presynaptic phase of homologous DNA pairing and strand exchange	1	6	0.649351	6.86356	0.138248	1	1	1	BRCA2;
Metabolism	5	823	3.24675	0.248619	0.999995	1	1	1	CAD; HSPA1A; HSPA1B; HSPA8; RPL23;
L13a-mediated translational silencing of Ceruloplasmin expression	1	102	0.649351	0.404372	0.921852	1	1	1	RPL23;
Metabolism of nucleotides	1	58	0.649351	0.711084	0.764099	1	1	1	CAD;
3' -UTR-mediated translational regulation	1	102	0.649351	0.404372	0.921852	1	1	1	RPL23;
Fanconi Anemia pathway	2	22	1.2987	3.72974	0.100033	1	1	1	BRCA2; FANCG;
Biosynthesis of the N-glycan precursor (dolichol lipid-linked oligosaccharide, LLO) and transfer to a nascent protein	1	30	0.649351	1.37454	0.525447	1	1	1	ALG13;
Post-translational modification: synthesis of GPI-anchored proteins	1	26	0.649351	1.58593	0.475751	1	1	1	PLAUR;
Removal of aminoterminal propeptides from gamma-carboxylated proteins	1	10	0.649351	4.12088	0.219687	1	1	1	FURIN;
Asparagine N-linked glycosylation	3	77	1.94805	1.59633	0.291651	1	1	1	ALG13; EDEM1; PDIA3;
Attachment of GPI anchor to uPAR	1	7	0.649351	5.88445	0.159367	1	1	1	PLAUR;
N-glycan trimming in the ER and Calnexin/Calreticulin cycle	2	13	1.2987	6.30988	0.0389246	1	0.729508	1	EDEM1; PDIA3;
ER Quality Control Compartment (ERQC)	1	6	0.649351	6.86356	0.138248	1	1	1	EDEM1;
Calnexin/calreticulin cycle	2	12	1.2987	6.83527	0.0334649	1	0.649064	1	EDEM1; PDIA3;
Folding of actin by CCT/TriC	7	9	4.54545	31.7757	1.5915e-10	2.65462e-07	8.84872e-08	4.48046e-07	CCT2; CCT3; CCT4; CCT5; CCT6A; CCT7; TCP1;
Association of TriC/CCT with target proteins during biosynthesis	7	9	4.54545	31.7757	1.5915e-10	2.65462e-07	8.84872e-08	4.48046e-07	CCT2; CCT3; CCT4; CCT5; CCT6A; CCT7; TCP1;
Post-translational protein modification	5	114	3.24675	1.79472	0.146834	1	1	1	ALG13; EDEM1; FURIN; PDIA3; PLAUR;
Prefoldin mediated transfer of substrate to CCT/TriC	7	14	4.54545	20.4354	1.36826e-08	2.28227e-05	4.65381e-06	2.35641e-05	CCT2; CCT3; CCT4; CCT5; CCT6A; CCT7; TCP1;
Formation of tubulin folding intermediates by CCT/TriC	7	8	4.54545	35.7427	3.61056e-11	6.02242e-08	6.02242e-08	3.04939e-07	CCT2; CCT3; CCT4; CCT5; CCT6A; CCT7; TCP1;
Post-translational modification: gamma carboxylation and hypusine formation	1	14	0.649351	2.94432	0.293474	1	1	1	FURIN;
Gamma-carboxylation, transport, and amino-terminal cleavage of proteins	1	12	0.649351	3.43464	0.257491	1	1	1	FURIN;
Cooperation of Prefoldin and TriC/CCT in actin and tubulin folding	7	15	4.54545	19.0739	2.51305e-08	4.19176e-05	6.98627e-06	3.53743e-05	CCT2; CCT3; CCT4; CCT5; CCT6A; CCT7; TCP1;
Chaperonin-mediated protein folding	7	16	4.54545	17.8825	4.37632e-08	7.29971e-05	1.04282e-05	5.28019e-05	CCT2; CCT3; CCT4; CCT5; CCT6A; CCT7; TCP1;
Eukaryotic Translation Termination	1	82	0.649351	0.502987	0.870747	1	1	1	RPL23;
Protein folding	7	28	4.54545	10.2213	3.53647e-06	0.00589883	0.000589883	0.00298681	CCT2; CCT3; CCT4; CCT5; CCT6A; CCT7; TCP1;
Eukaryotic Translation Elongation	1	85	0.649351	0.485237	0.880131	1	1	1	RPL23;
Peptide chain elongation	1	82	0.649351	0.502987	0.870747	1	1	1	RPL23;
GTP hydrolysis and joining of the 60S ribosomal subunit	1	103	0.649351	0.400446	0.923797	1	1	1	RPL23;
Translation	1	117	0.649351	0.352534	0.946476	1	1	1	RPL23;
Eukaryotic Translation Initiation	1	110	0.649351	0.374966	0.936129	1	1	1	RPL23;
Cap-dependent Translation Initiation	1	110	0.649351	0.374966	0.936129	1	1	1	RPL23;
Formation of a pool of free 40S subunits	1	92	0.649351	0.448321	0.899477	1	1	1	RPL23;
Metabolism of proteins	13	259	8.44156	2.05146	0.0106333	1	0.261789	1	ALG13; CCT2; CCT3; CCT4; CCT5; CCT6A; CCT7; EDEM1; FURIN; PDIA3; PLAUR; RPL23; TCP1;
Viral RNP Complexes in the Host Cell Nucleus	2	2	1.2987	40.8416	0.000595635	0.993518	0.0548477	0.277716	HSPA1A; HSPA1B;
Viral mRNA Translation	1	82	0.649351	0.502987	0.870747	1	1	1	RPL23;
Export of Viral Ribonucleoproteins from Nucleus	2	31	1.2987	2.64726	0.175217	1	1	1	HSPA1A; HSPA1B;
Influenza Viral RNA Transcription and Replication	1	98	0.649351	0.420875	0.913567	1	1	1	RPL23;
Influenza Life Cycle	3	135	1.94805	0.910548	0.647685	1	1	1	HSPA1A; HSPA1B; RPL23;
Influenza Infection	3	140	1.94805	0.878031	0.671982	1	1	1	HSPA1A; HSPA1B; RPL23;
Meiotic Synapsis	3	47	1.94805	2.61504	0.107087	1	1	1	HSPA2; SMC1A; SMC3;
Meiotic Recombination	1	42	0.649351	0.981909	0.648149	1	1	1	BRCA2;
Meiosis	4	72	2.5974	2.27433	0.0992524	1	1	1	BRCA2; HSPA2; SMC1A; SMC3;
trans-Golgi Network Vesicle Budding	3	33	1.94805	3.72412	0.0459554	1	0.79884	1	CLINT1; HSPA8; PUM1;
Clathrin derived vesicle budding	3	33	1.94805	3.72412	0.0459554	1	0.79884	1	CLINT1; HSPA8; PUM1;
Golgi Associated Vesicle Biogenesis	3	27	1.94805	4.55139	0.0273825	1	0.547083	1	CLINT1; HSPA8; PUM1;
Lysosome Vesicle Biogenesis	1	15	0.649351	2.74817	0.310811	1	1	1	HSPA8;
Membrane Trafficking	3	84	1.94805	1.46332	0.338872	1	1	1	CLINT1; HSPA8; PUM1;
Nonsense-Mediated Decay	1	104	0.649351	0.396596	0.925694	1	1	1	RPL23;
Regulation of mRNA Stability by Proteins that Bind AU-rich Elements	3	104	1.94805	1.18194	0.470836	1	1	1	HSPA1A; HSPA1B; HSPA8;
Destabilization of mRNA by AUF1 (hnRNP D0)	3	71	1.94805	1.73121	0.251601	1	1	1	HSPA1A; HSPA1B; HSPA8;
Metabolism of mRNA	4	234	2.5974	0.699862	0.831572	1	1	1	HSPA1A; HSPA1B; HSPA8; RPL23;
Metabolism of RNA	4	281	2.5974	0.582807	0.919205	1	1	1	HSPA1A; HSPA1B; HSPA8; RPL23;
Nonsense Mediated Decay Enhanced by the Exon Junction Complex	1	104	0.649351	0.396596	0.925694	1	1	1	RPL23;
Nonsense Mediated Decay Independent of the Exon Junction Complex	1	87	0.649351	0.474083	0.886008	1	1	1	RPL23;
BMAL1:CLOCK/NPAS2 Activates Gene Expression	2	23	1.2987	3.56765	0.107865	1	1	1	HDAC3; SERPINE1;
Circadian Clock	2	32	1.2987	2.56456	0.184064	1	1	1	HDAC3; SERPINE1;
Lipoprotein metabolism	4	27	2.5974	6.06348	0.00390933	1	0.223406	1	A2M; APOE; BMP1; HSPG2;
HDL-mediated lipid transport	3	15	1.94805	8.19008	0.00527443	1	0.258757	1	A2M; APOE; BMP1;
Chylomicron-mediated lipid transport	2	16	1.2987	5.12752	0.0571016	1	0.881902	1	APOE; HSPG2;
Cell-Cell communication	3	117	1.94805	1.05062	0.550166	1	1	1	CD2AP; COL17A1; ITGB1;
Cell junction organization	2	69	1.2987	1.18956	0.507264	1	1	1	COL17A1; ITGB1;
Transmembrane transport of small molecules	1	378	0.649351	0.109124	0.999937	1	1	1	ATP7A;
Localization of the PINCH-ILK-PARVIN complex to focal adhesions	1	4	0.649351	10.2868	0.0944167	1	1	1	ITGB1;
Type I hemidesmosome assembly	1	8	0.649351	5.14981	0.179971	1	1	1	COL17A1;
Cell-extracellular matrix interactions	1	16	0.649351	2.57651	0.327725	1	1	1	ITGB1;
Nephrin interactions	1	29	0.649351	1.42192	0.51348	1	1	1	CD2AP;
Ion channel transport	1	46	0.649351	0.896544	0.681585	1	1	1	ATP7A;
Lipid digestion, mobilization, and transport	4	46	2.5974	3.55955	0.0254259	1	0.5172	1	A2M; APOE; BMP1; HSPG2;
Metabolism of lipids and lipoproteins	4	257	2.5974	0.637231	0.881313	1	1	1	A2M; APOE; BMP1; HSPG2;
Ion transport by P-type ATPases	1	29	0.649351	1.42192	0.51348	1	1	1	ATP7A;
Class I MHC mediated antigen processing & presentation	1	101	0.649351	0.408375	0.919858	1	1	1	PDIA3;
CD28 co-stimulation	1	36	0.649351	1.14551	0.591348	1	1	1	RICTOR;
CD28 dependent PI3K/Akt signaling	1	17	0.649351	2.42504	0.344226	1	1	1	RICTOR;
Costimulation by the CD28 family	1	52	0.649351	0.793116	0.725909	1	1	1	RICTOR;
Transcription	1	178	0.649351	0.231728	0.988625	1	1	1	GTF3C5;
RNA Polymerase I, RNA Polymerase III, and Mitochondrial Transcription	1	92	0.649351	0.448321	0.899477	1	1	1	GTF3C5;
RNA Polymerase III Transcription Initiation From Type 2 Promoter	1	20	0.649351	2.06147	0.391355	1	1	1	GTF3C5;
RNA Polymerase III Transcription Initiation	1	29	0.649351	1.42192	0.51348	1	1	1	GTF3C5;
RNA Polymerase III Transcription Initiation From Type 1 Promoter	1	21	0.649351	1.96335	0.406304	1	1	1	GTF3C5;
RNA Polymerase III Transcription	1	34	0.649351	1.21288	0.570459	1	1	1	GTF3C5;
RNA Polymerase III Abortive And Retractive Initiation	1	34	0.649351	1.21288	0.570459	1	1	1	GTF3C5;
Caspase-mediated cleavage of cytoskeletal proteins	1	11	0.649351	3.74659	0.238822	1	1	1	VIM;
Apoptotic cleavage of cellular proteins	1	39	0.649351	1.05742	0.620804	1	1	1	VIM;
Apoptotic execution phase	2	48	1.2987	1.70988	0.329379	1	1	1	H1F0; VIM;
Activation of DNA fragmentation factor	1	8	0.649351	5.14981	0.179971	1	1	1	H1F0;
Apoptosis induced DNA fragmentation	1	8	0.649351	5.14981	0.179971	1	1	1	H1F0;
Apoptotic factor-mediated response	1	7	0.649351	5.88445	0.159367	1	1	1	APAF1;
Activation of caspases through apoptosome-mediated cleavage	1	5	0.649351	8.23353	0.116602	1	1	1	APAF1;
Formation of apoptosome	1	3	0.649351	13.7043	0.0716774	1	1	1	APAF1;
Cytochrome c-mediated apoptotic response	1	5	0.649351	8.23353	0.116602	1	1	1	APAF1;
Intrinsic Pathway for Apoptosis	2	31	1.2987	2.64726	0.175217	1	1	1	APAF1; VIM;
Activation, myristolyation of BID and translocation to mitochondria	1	5	0.649351	8.23353	0.116602	1	1	1	VIM;
Apoptosis	3	158	1.94805	0.778008	0.749268	1	1	1	APAF1; H1F0; VIM;
Growth hormone receptor signaling	1	18	0.649351	2.29039	0.360325	1	1	1	GH1;
Toll Like Receptor 5 (TLR5) Cascade	1	60	0.649351	0.687385	0.775614	1	1	1	ECSIT;
Toll Like Receptor 7/8 (TLR7/8) Cascade	1	62	0.649351	0.665215	0.786571	1	1	1	ECSIT;
MyD88 dependent cascade initiated on endosome	1	60	0.649351	0.687385	0.775614	1	1	1	ECSIT;
TRAF6 mediated induction of NFkB and MAP kinases upon TLR7/8 or 9 activation	1	59	0.649351	0.699034	0.769928	1	1	1	ECSIT;
Toll Like Receptor 9 (TLR9) Cascade	1	65	0.649351	0.634518	0.802018	1	1	1	ECSIT;
Activated TLR4 signalling	1	72	0.649351	0.572837	0.833875	1	1	1	ECSIT;
MyD88:Mal cascade initiated on plasma membrane	1	62	0.649351	0.665215	0.786571	1	1	1	ECSIT;
Toll Like Receptor 4 (TLR4) Cascade	2	76	1.2987	1.08001	0.559567	1	1	1	ECSIT; LY86;
Innate Immune System	5	183	3.24675	1.11806	0.466605	1	1	1	APP; C1QA; C1QB; ECSIT; LY86;
Toll Receptor Cascades	2	90	1.2987	0.912027	0.651998	1	1	1	ECSIT; LY86;
Immunoregulatory interactions between a Lymphoid and a non-Lymphoid cell	2	52	1.2987	1.57838	0.3652	1	1	1	CD160; ITGB1;
Rap1 signalling	1	10	0.649351	4.12088	0.219687	1	1	1	RAF1;
Antigen Presentation: Folding, assembly and peptide loading of class I MHC	1	23	0.649351	1.7927	0.435117	1	1	1	PDIA3;
Antigen processing-Cross presentation	1	86	0.649351	0.479595	0.883106	1	1	1	PDIA3;
ER-Phagosome pathway	1	80	0.649351	0.51556	0.864089	1	1	1	PDIA3;
Toll Like Receptor 10 (TLR10) Cascade	1	60	0.649351	0.687385	0.775614	1	1	1	ECSIT;
MyD88 cascade initiated on plasma membrane	1	59	0.649351	0.699034	0.769928	1	1	1	ECSIT;
Cytokine Signaling in Immune system	4	193	2.5974	0.84853	0.701782	1	1	1	ADAR; GH1; IL5RA; RAF1;
Interferon alpha/beta signaling	1	77	0.649351	0.535645	0.853459	1	1	1	ADAR;
Interferon Signaling	1	98	0.649351	0.420875	0.913567	1	1	1	ADAR;
Interleukin-2 signaling	1	28	0.649351	1.47269	0.501213	1	1	1	RAF1;
Signaling by Interleukins	2	92	1.2987	0.892203	0.663874	1	1	1	IL5RA; RAF1;
Interleukin-3, 5 and GM-CSF signaling	1	29	0.649351	1.42192	0.51348	1	1	1	IL5RA;
Toll Like Receptor 2 (TLR2) Cascade	1	65	0.649351	0.634518	0.802018	1	1	1	ECSIT;
Toll Like Receptor TLR1:TLR2 Cascade	1	64	0.649351	0.64443	0.796996	1	1	1	ECSIT;
Classical antibody-mediated complement activation	2	6	1.2987	13.6592	0.00837395	1	0.261789	1	C1QA; C1QB;
Complement cascade	2	22	1.2987	3.72974	0.100033	1	1	1	C1QA; C1QB;
Toll Like Receptor TLR6:TLR2 Cascade	1	64	0.649351	0.64443	0.796996	1	1	1	ECSIT;
Creation of C4 and C2 activators	2	9	1.2987	9.11116	0.0191506	1	0.409528	1	C1QA; C1QB;
Initial triggering of complement	2	15	1.2987	5.46912	0.0507609	1	0.822031	1	C1QA; C1QB;
Nucleotide-binding domain, leucine rich repeat containing receptor (NLR) signaling pathways	1	43	0.649351	0.959079	0.656821	1	1	1	APP;
The NLRP3 inflammasome	1	11	0.649351	3.74659	0.238822	1	1	1	APP;
Inflammasomes	1	17	0.649351	2.42504	0.344226	1	1	1	APP;
dolichyl-diphosphooligosaccharide biosynthesis	1	7	0.649351	5.88445	0.159367	1	1	1	ALG13;
glutamate removal from folates	1	1	0.649351	40.8416	0.0244833	1	0.510477	1	GGH;
dolichol and dolichyl phosphate biosynthesis	1	2	0.649351	20.5224	0.048371	1	0.79884	1	DHDDS;
pyrimidine ribonucleotides de novo biosynthesis	1	11	0.649351	3.74659	0.238822	1	1	1	CAD;
uridine-5'-phosphate biosynthesis	1	2	0.649351	20.5224	0.048371	1	0.79884	1	CAD;
triacylglycerol degradation	1	14	0.649351	2.94432	0.293474	1	1	1	LIPG;
glutathione-mediated detoxification	1	19	0.649351	2.16991	0.376032	1	1	1	GGH;
superoxide radicals degradation	1	5	0.649351	8.23353	0.116602	1	1	1	SOD2;
Validated transcriptional targets of TAp63 isoforms	1	54	0.649351	0.763747	0.739277	1	1	1	TFAP2C;
S1P5 pathway	1	8	0.649351	5.14981	0.179971	1	1	1	RHOA;
Wnt signaling network	6	200	3.8961	1.22723	0.365294	1	1	1	KDM1A; MMP2; MYC; PA2G4; RHOA; WNT7A;
Beta2 integrin cell surface interactions	1	28	0.649351	1.47269	0.501213	1	1	1	PLAUR;
CXCR3-mediated signaling events	2	37	1.2987	2.21809	0.229089	1	1	1	RAF1; RICTOR;
Osteopontin-mediated events	1	29	0.649351	1.42192	0.51348	1	1	1	MMP2;
Regulation of cytoplasmic and nuclear SMAD2/3 signaling	10	305	6.49351	1.34036	0.213206	1	1	1	COL1A2; CTGF; HSPA8; LAMC1; MYC; PTPRK; RAF1; RHOA; SERPINE1; TCF3;
IL2 signaling events mediated by STAT5	1	28	0.649351	1.47269	0.501213	1	1	1	MYC;
ErbB2/ErbB3 signaling events	2	38	1.2987	2.15974	0.238199	1	1	1	RAF1; STAT3;
Validated targets of C-MYC transcriptional repression	4	63	2.5974	2.59919	0.0677472	1	1	1	COL1A2; HDAC3; ITGB1; MYC;
IL6-mediated signaling events	3	47	1.94805	2.61504	0.107087	1	1	1	A2M; MYC; STAT3;
Signaling events mediated by the Hedgehog family	2	65	1.2987	1.26275	0.475634	1	1	1	STIL; SUFU;
EphrinA-EPHA pathway	2	43	1.2987	1.90866	0.283909	1	1	1	EPHA7; RHOA;
Signaling events mediated by HDAC Class I	5	113	3.24675	1.8106	0.143036	1	1	1	CHD3; GATAD2B; HDAC3; STAT3; TUBA1B;
EPHA forward signaling	2	31	1.2987	2.64726	0.175217	1	1	1	EPHA7; RHOA;
Integrins in angiogenesis	4	64	2.5974	2.55858	0.0709491	1	1	1	FGF2; FN1; MMP2; RHOA;
Syndecan-1-mediated signaling events	44	1297	28.5714	1.38583	0.010838	1	0.261789	1	A2M; APAF1; ARNT; BTK; CAD; CAPN2; COL18A1; COL1A1; COL1A2; CTGF; EGF; EXOC6; FN1; FURIN; HDAC3; HSPA1A; HSPA1B; HSPA8; ITGA5; ITGB1; KDM1A; LAMC1; LRP1; MMP2; MSH2; MYC; PA2G4; PDGFRA; PIGR; PLAUR; PLG; PRL; PTPRK; RAF1; RHOA; RICTOR; RPL23; RPTOR; SERPINE1; SH3KBP1; SNAI1; SOD2; STAT3; TCF3;
Downstream signaling in na&#xef;ve CD8+ T cells	1	65	0.649351	0.634518	0.802018	1	1	1	RAF1;
Regulation of CDC42 activity	22	768	14.2857	1.17046	0.245588	1	1	1	A2M; ARHGEF5; ARNT; COL1A2; CTGF; FURIN; HSPA8; ITGB1; KDM1A; LAMC1; MMP2; MYC; PA2G4; PDGFRA; PLAUR; PRL; PTPRK; RAF1; RHOA; SERPINE1; STAT3; TCF3;
Notch-mediated HES/HEY network	7	94	4.54545	3.04541	0.00794358	1	0.261789	1	ARNT; FURIN; KDM1A; MFAP5; MYC; STAT3; TCF3;
p38 signaling mediated by MAPKAP kinases	2	21	1.2987	3.90726	0.0923713	1	1	1	RAF1; TCF3;
Glypican pathway	50	1335	32.4675	1.52994	0.000670957	1	0.0559578	0.283337	A2M; APAF1; APP; ARNT; BTK; CAD; CAPN2; COL18A1; COL1A1; COL1A2; CTGF; EGF; EXOC6; FGF2; FN1; FURIN; GPC1; HDAC3; HSPA1A; HSPA1B; HSPA8; ITGA5; ITGB1; KDM1A; LAMA1; LAMC1; LRP1; MMP2; MSH2; MYC; PA2G4; PDGFRA; PIGR; PLAUR; PLG; PRL; PTPRK; RAF1; RHOA; RICTOR; RPL23; RPTOR; SERPINE1; SH3KBP1; SNAI1; SOD2; STAT3; TCF3; TDGF1; WNT7A;
GMCSF-mediated signaling events	44	1289	28.5714	1.39443	0.00971074	1	0.261789	1	A2M; APAF1; ARNT; BTK; CAD; CAPN2; COL18A1; COL1A1; COL1A2; CTGF; EGF; EXOC6; FN1; FURIN; HDAC3; HSPA1A; HSPA1B; HSPA8; ITGA5; ITGB1; KDM1A; LAMC1; LRP1; MMP2; MSH2; MYC; PA2G4; PDGFRA; PIGR; PLAUR; PLG; PRL; PTPRK; RAF1; RHOA; RICTOR; RPL23; RPTOR; SERPINE1; SH3KBP1; SNAI1; SOD2; STAT3; TCF3;
Validated transcriptional targets of deltaNp63 isoforms	2	64	1.2987	1.28248	0.467538	1	1	1	BRCA2; COL5A1;
IL27-mediated signaling events	2	26	1.2987	3.15615	0.132257	1	1	1	IL12RB1; STAT3;
Insulin Pathway	44	1285	28.5714	1.39877	0.00918529	1	0.261789	1	A2M; APAF1; ARNT; BTK; CAD; CAPN2; COL18A1; COL1A1; COL1A2; CTGF; EGF; EXOC6; FN1; FURIN; HDAC3; HSPA1A; HSPA1B; HSPA8; ITGA5; ITGB1; KDM1A; LAMC1; LRP1; MMP2; MSH2; MYC; PA2G4; PDGFRA; PIGR; PLAUR; PLG; PRL; PTPRK; RAF1; RHOA; RICTOR; RPL23; RPTOR; SERPINE1; SH3KBP1; SNAI1; SOD2; STAT3; TCF3;
C-MYC pathway	6	149	3.8961	1.64726	0.157851	1	1	1	CAD; COL1A2; HDAC3; ITGB1; MYC; SNAI1;
Signaling events mediated by HDAC Class II	2	38	1.2987	2.15974	0.238199	1	1	1	HDAC3; TUBA1B;
Stabilization and expansion of the E-cadherin adherens junction	7	275	4.54545	1.04105	0.513658	1	1	1	EGF; KDM1A; MMP2; MYC; PA2G4; PLAUR; RHOA;
FOXA transcription factor networks	1	81	0.649351	0.509196	0.86746	1	1	1	COL18A1;
Glypican 3 network	7	206	4.54545	1.38974	0.239987	1	1	1	FURIN; KDM1A; MMP2; MYC; PA2G4; RHOA; WNT7A;
Nectin adhesion pathway	44	1292	28.5714	1.39119	0.0101213	1	0.261789	1	A2M; APAF1; ARNT; BTK; CAD; CAPN2; COL18A1; COL1A1; COL1A2; CTGF; EGF; EXOC6; FN1; FURIN; HDAC3; HSPA1A; HSPA1B; HSPA8; ITGA5; ITGB1; KDM1A; LAMC1; LRP1; MMP2; MSH2; MYC; PA2G4; PDGFRA; PIGR; PLAUR; PLG; PRL; PTPRK; RAF1; RHOA; RICTOR; RPL23; RPTOR; SERPINE1; SH3KBP1; SNAI1; SOD2; STAT3; TCF3;
FGF signaling pathway	1	48	0.649351	0.859196	0.697099	1	1	1	PLAUR;
Neurotrophic factor-mediated Trk receptor signaling	3	101	1.94805	1.21704	0.451651	1	1	1	ARHGAP32; RAF1; STAT3;
Nephrin/Neph1 signaling in the kidney podocyte	1	25	0.649351	1.64934	0.46254	1	1	1	CD2AP;
Aurora B signaling	2	41	1.2987	2.00174	0.265617	1	1	1	RHOA; VIM;
CD40/CD40L signaling	1	58	0.649351	0.711084	0.764099	1	1	1	MYC;
TRAIL signaling pathway	48	1325	31.1688	1.47984	0.00190686	1	0.138289	0.700211	A2M; APAF1; APP; ARNT; BTK; CAD; CAPN2; COL18A1; COL1A1; COL1A2; CTGF; EGF; EXOC6; FN1; FURIN; HDAC3; HSPA1A; HSPA1B; HSPA8; ITGA5; ITGB1; KDM1A; LAMC1; LRP1; MMP2; MSH2; MYC; NUMA1; PA2G4; PDGFRA; PIGR; PLAUR; PLG; PRL; PTPRK; RAF1; RHOA; RICTOR; RPL23; RPTOR; SERPINE1; SH3KBP1; SNAI1; SOD2; STAT3; TCF3; TFAP2A; VIM;
LPA receptor mediated events	2	100	1.2987	0.820833	0.708161	1	1	1	MMP2; RHOA;
IGF1 pathway	44	1288	28.5714	1.39552	0.00957706	1	0.261789	1	A2M; APAF1; ARNT; BTK; CAD; CAPN2; COL18A1; COL1A1; COL1A2; CTGF; EGF; EXOC6; FN1; FURIN; HDAC3; HSPA1A; HSPA1B; HSPA8; ITGA5; ITGB1; KDM1A; LAMC1; LRP1; MMP2; MSH2; MYC; PA2G4; PDGFRA; PIGR; PLAUR; PLG; PRL; PTPRK; RAF1; RHOA; RICTOR; RPL23; RPTOR; SERPINE1; SH3KBP1; SNAI1; SOD2; STAT3; TCF3;
PLK1 signaling events	2	104	1.2987	0.789266	0.728432	1	1	1	KIF2A; RHOA;
Lissencephaly gene (LIS1) in neuronal migration and development	1	31	0.649351	1.33022	0.537121	1	1	1	RHOA;
ATF-2 transcription factor network	2	59	1.2987	1.39115	0.425993	1	1	1	MMP2; PDGFRA;
HIF-1-alpha transcription factor network	3	66	1.94805	1.86234	0.218931	1	1	1	ARNT; FURIN; SERPINE1;
CDC42 signaling events	22	755	14.2857	1.19061	0.220628	1	1	1	A2M; ARHGEF5; ARNT; COL1A2; CTGF; FURIN; HSPA8; ITGB1; KDM1A; LAMC1; MMP2; MYC; PA2G4; PDGFRA; PLAUR; PRL; PTPRK; RAF1; RHOA; SERPINE1; STAT3; TCF3;
PAR4-mediated thrombin signaling events	1	15	0.649351	2.74817	0.310811	1	1	1	RHOA;
Signaling events mediated by Hepatocyte Growth Factor Receptor (c-Met)	44	1290	28.5714	1.39335	0.00984599	1	0.261789	1	A2M; APAF1; ARNT; BTK; CAD; CAPN2; COL18A1; COL1A1; COL1A2; CTGF; EGF; EXOC6; FN1; FURIN; HDAC3; HSPA1A; HSPA1B; HSPA8; ITGA5; ITGB1; KDM1A; LAMC1; LRP1; MMP2; MSH2; MYC; PA2G4; PDGFRA; PIGR; PLAUR; PLG; PRL; PTPRK; RAF1; RHOA; RICTOR; RPL23; RPTOR; SERPINE1; SH3KBP1; SNAI1; SOD2; STAT3; TCF3;
Glypican 1 network	49	1296	31.8182	1.54447	0.000624764	1	0.0548477	0.277716	A2M; APAF1; APP; ARNT; BTK; CAD; CAPN2; COL18A1; COL1A1; COL1A2; CTGF; EGF; EXOC6; FGF2; FN1; FURIN; GPC1; HDAC3; HSPA1A; HSPA1B; HSPA8; ITGA5; ITGB1; KDM1A; LAMA1; LAMC1; LRP1; MMP2; MSH2; MYC; PA2G4; PDGFRA; PIGR; PLAUR; PLG; PRL; PTPRK; RAF1; RHOA; RICTOR; RPL23; RPTOR; SERPINE1; SH3KBP1; SNAI1; SOD2; STAT3; TCF3; TDGF1;
Validated targets of C-MYC transcriptional activation	3	81	1.94805	1.51751	0.318614	1	1	1	CAD; MYC; SNAI1;
N-cadherin signaling events	7	251	4.54545	1.14059	0.417689	1	1	1	EGF; KDM1A; MMP2; MYC; PA2G4; PLAUR; RHOA;
VEGFR3 signaling in lymphatic endothelium	5	25	3.24675	8.18138	0.000294675	0.491518	0.0327679	0.165917	COL1A1; COL1A2; FN1; ITGA5; ITGB1;
Fc-epsilon receptor I signaling in mast cells	2	61	1.2987	1.34554	0.442817	1	1	1	BTK; RAF1;
PDGF receptor signaling network	44	1290	28.5714	1.39335	0.00984599	1	0.261789	1	A2M; APAF1; ARNT; BTK; CAD; CAPN2; COL18A1; COL1A1; COL1A2; CTGF; EGF; EXOC6; FN1; FURIN; HDAC3; HSPA1A; HSPA1B; HSPA8; ITGA5; ITGB1; KDM1A; LAMC1; LRP1; MMP2; MSH2; MYC; PA2G4; PDGFRA; PIGR; PLAUR; PLG; PRL; PTPRK; RAF1; RHOA; RICTOR; RPL23; RPTOR; SERPINE1; SH3KBP1; SNAI1; SOD2; STAT3; TCF3;
Integrin family cell surface interactions	58	1375	37.6623	1.72306	4.6925e-06	0.0078271	0.000711554	0.00360288	A2M; APAF1; ARNT; BTK; CAD; CAPN2; COL18A1; COL1A1; COL1A2; COL2A1; COL3A1; COL4A1; COL5A1; COL6A1; COL6A3; CTGF; EGF; EXOC6; FBN1; FN1; FURIN; HDAC3; HSPA1A; HSPA1B; HSPA8; ITGA5; ITGB1; KDM1A; LAMA1; LAMB1; LAMB2; LAMC1; LRP1; MMP2; MSH2; MYC; NID1; PA2G4; PDGFRA; PIGR; PLAUR; PLG; PRL; PTPRK; RAF1; RHOA; RICTOR; RPL23; RPTOR; SERPINE1; SH3KBP1; SNAI1; SOD2; STAT3; TCF3; TGM2; THBS1; TNC;
IL1-mediated signaling events	3	234	1.94805	0.525333	0.930881	1	1	1	PTPRK; RAF1; TCF3;
Caspase cascade in apoptosis	5	52	3.24675	3.93417	0.00848453	1	0.261789	1	APAF1; APP; NUMA1; TFAP2A; VIM;
Calcineurin-regulated NFAT-dependent transcription in lymphocytes	1	49	0.649351	0.841665	0.704572	1	1	1	PTPRK;
Fanconi anemia pathway	2	48	1.2987	1.70988	0.329379	1	1	1	BRCA2; FANCG;
S1P2 pathway	1	26	0.649351	1.58593	0.475751	1	1	1	RHOA;
BARD1 signaling events	1	29	0.649351	1.42192	0.51348	1	1	1	FANCG;
Coregulation of Androgen receptor activity	2	61	1.2987	1.34554	0.442817	1	1	1	KDM1A; PA2G4;
Regulation of Telomerase	2	68	1.2987	1.20705	0.499472	1	1	1	EGF; MYC;
Cellular roles of Anthrax toxin	2	22	1.2987	3.72974	0.100033	1	1	1	ANTXR1; DEFA1;
Internalization of ErbB1	44	1285	28.5714	1.39877	0.00918529	1	0.261789	1	A2M; APAF1; ARNT; BTK; CAD; CAPN2; COL18A1; COL1A1; COL1A2; CTGF; EGF; EXOC6; FN1; FURIN; HDAC3; HSPA1A; HSPA1B; HSPA8; ITGA5; ITGB1; KDM1A; LAMC1; LRP1; MMP2; MSH2; MYC; PA2G4; PDGFRA; PIGR; PLAUR; PLG; PRL; PTPRK; RAF1; RHOA; RICTOR; RPL23; RPTOR; SERPINE1; SH3KBP1; SNAI1; SOD2; STAT3; TCF3;
TGF-beta receptor signaling	10	305	6.49351	1.34036	0.213206	1	1	1	COL1A2; CTGF; HSPA8; LAMC1; MYC; PTPRK; RAF1; RHOA; SERPINE1; TCF3;
Posttranslational regulation of adherens junction stability and dissassembly	6	231	3.8961	1.06254	0.500941	1	1	1	EGF; KDM1A; MMP2; MYC; PA2G4; PLAUR;
BCR signaling pathway	2	67	1.2987	1.22506	0.491602	1	1	1	BTK; RAF1;
Signaling events mediated by TCPTP	6	92	3.8961	2.66773	0.0247907	1	0.510505	1	COL1A1; COL1A2; EGF; ITGB1; PIGR; STAT3;
a4b7 Integrin signaling	2	9	1.2987	9.11116	0.0191506	1	0.409528	1	ITGB1; RHOA;
Signaling events mediated by VEGFR1 and VEGFR2	44	1293	28.5714	1.39012	0.0102613	1	0.261789	1	A2M; APAF1; ARNT; BTK; CAD; CAPN2; COL18A1; COL1A1; COL1A2; CTGF; EGF; EXOC6; FN1; FURIN; HDAC3; HSPA1A; HSPA1B; HSPA8; ITGA5; ITGB1; KDM1A; LAMC1; LRP1; MMP2; MSH2; MYC; PA2G4; PDGFRA; PIGR; PLAUR; PLG; PRL; PTPRK; RAF1; RHOA; RICTOR; RPL23; RPTOR; SERPINE1; SH3KBP1; SNAI1; SOD2; STAT3; TCF3;
Beta1 integrin cell surface interactions	58	1348	37.6623	1.75757	2.41764e-06	0.00403262	0.000448069	0.00226875	A2M; APAF1; ARNT; BTK; CAD; CAPN2; COL18A1; COL1A1; COL1A2; COL2A1; COL3A1; COL4A1; COL5A1; COL6A1; COL6A3; CTGF; EGF; EXOC6; FBN1; FN1; FURIN; HDAC3; HSPA1A; HSPA1B; HSPA8; ITGA5; ITGB1; KDM1A; LAMA1; LAMB1; LAMB2; LAMC1; LRP1; MMP2; MSH2; MYC; NID1; PA2G4; PDGFRA; PIGR; PLAUR; PLG; PRL; PTPRK; RAF1; RHOA; RICTOR; RPL23; RPTOR; SERPINE1; SH3KBP1; SNAI1; SOD2; STAT3; TCF3; TGM2; THBS1; TNC;
Thromboxane A2 receptor signaling	3	54	1.94805	2.27612	0.145311	1	1	1	EGF; RHOA; TGM2;
Urokinase-type plasminogen activator (uPA) and uPAR-mediated signaling	44	1285	28.5714	1.39877	0.00918529	1	0.261789	1	A2M; APAF1; ARNT; BTK; CAD; CAPN2; COL18A1; COL1A1; COL1A2; CTGF; EGF; EXOC6; FN1; FURIN; HDAC3; HSPA1A; HSPA1B; HSPA8; ITGA5; ITGB1; KDM1A; LAMC1; LRP1; MMP2; MSH2; MYC; PA2G4; PDGFRA; PIGR; PLAUR; PLG; PRL; PTPRK; RAF1; RHOA; RICTOR; RPL23; RPTOR; SERPINE1; SH3KBP1; SNAI1; SOD2; STAT3; TCF3;
Ras signaling in the CD4+ TCR pathway	1	42	0.649351	0.981909	0.648149	1	1	1	RAF1;
TCR signaling in na&#xef;ve CD8+ T cells	1	127	0.649351	0.324777	0.958433	1	1	1	RAF1;
Ceramide signaling pathway	3	49	1.94805	2.50833	0.117566	1	1	1	EGF; MYC; RAF1;
Reelin signaling pathway	1	29	0.649351	1.42192	0.51348	1	1	1	ITGB1;
Signaling mediated by p38-alpha and p38-beta	2	50	1.2987	1.6415	0.347369	1	1	1	RAF1; TCF3;
Signaling by Aurora kinases	2	98	1.2987	0.837583	0.697565	1	1	1	RHOA; VIM;
S1P3 pathway	1	29	0.649351	1.42192	0.51348	1	1	1	RHOA;
Validated nuclear estrogen receptor alpha network	3	64	1.94805	1.92053	0.206124	1	1	1	COL18A1; MYC; PRL;
Polo-like kinase signaling events in the cell cycle	2	109	1.2987	0.753064	0.752092	1	1	1	KIF2A; RHOA;
IFN-gamma pathway	44	1293	28.5714	1.39012	0.0102613	1	0.261789	1	A2M; APAF1; ARNT; BTK; CAD; CAPN2; COL18A1; COL1A1; COL1A2; CTGF; EGF; EXOC6; FN1; FURIN; HDAC3; HSPA1A; HSPA1B; HSPA8; ITGA5; ITGB1; KDM1A; LAMC1; LRP1; MMP2; MSH2; MYC; PA2G4; PDGFRA; PIGR; PLAUR; PLG; PRL; PTPRK; RAF1; RHOA; RICTOR; RPL23; RPTOR; SERPINE1; SH3KBP1; SNAI1; SOD2; STAT3; TCF3;
Regulation of RAC1 activity	6	205	3.8961	1.1973	0.387388	1	1	1	ARHGEF5; ITGB1; MMP2; PDGFRA; RHOA; STAT3;
PAR1-mediated thrombin signaling events	44	1296	28.5714	1.3869	0.0106913	1	0.261789	1	A2M; APAF1; ARNT; BTK; CAD; CAPN2; COL18A1; COL1A1; COL1A2; CTGF; EGF; EXOC6; FN1; FURIN; HDAC3; HSPA1A; HSPA1B; HSPA8; ITGA5; ITGB1; KDM1A; LAMC1; LRP1; MMP2; MSH2; MYC; PA2G4; PDGFRA; PIGR; PLAUR; PLG; PRL; PTPRK; RAF1; RHOA; RICTOR; RPL23; RPTOR; SERPINE1; SH3KBP1; SNAI1; SOD2; STAT3; TCF3;
IL12 signaling mediated by STAT4	1	29	0.649351	1.42192	0.51348	1	1	1	STAT3;
Beta3 integrin cell surface interactions	10	43	6.49351	9.50533	5.53592e-08	9.23391e-05	1.15424e-05	5.84437e-05	COL1A1; COL1A2; COL4A1; FBN1; FN1; LAMB1; LAMC1; PLAUR; THBS1; TNC;
Noncanonical Wnt signaling pathway	5	182	3.24675	1.1242	0.461813	1	1	1	KDM1A; MMP2; MYC; PA2G4; RHOA;
Regulation of p38-alpha and p38-beta	3	164	1.94805	0.749547	0.771587	1	1	1	PTPRK; RAF1; TCF3;
Alpha4 beta1 integrin signaling events	3	33	1.94805	3.72412	0.0459554	1	0.79884	1	FN1; ITGB1; THBS1;
S1P4 pathway	1	14	0.649351	2.94432	0.293474	1	1	1	RHOA;
VEGFR1 specific signals	1	29	0.649351	1.42192	0.51348	1	1	1	CD2AP;
PDGFR-beta signaling pathway	44	1285	28.5714	1.39877	0.00918529	1	0.261789	1	A2M; APAF1; ARNT; BTK; CAD; CAPN2; COL18A1; COL1A1; COL1A2; CTGF; EGF; EXOC6; FN1; FURIN; HDAC3; HSPA1A; HSPA1B; HSPA8; ITGA5; ITGB1; KDM1A; LAMC1; LRP1; MMP2; MSH2; MYC; PA2G4; PDGFRA; PIGR; PLAUR; PLG; PRL; PTPRK; RAF1; RHOA; RICTOR; RPL23; RPTOR; SERPINE1; SH3KBP1; SNAI1; SOD2; STAT3; TCF3;
p63 transcription factor network	3	105	1.94805	1.17068	0.477166	1	1	1	BRCA2; COL5A1; TFAP2C;
Canonical Wnt signaling pathway	4	155	2.5974	1.05654	0.529488	1	1	1	KDM1A; MMP2; MYC; PA2G4;
HIF-2-alpha transcription factor network	2	34	1.2987	2.41375	0.20194	1	1	1	ARNT; SERPINE1;
E-cadherin signaling in the nascent adherens junction	7	275	4.54545	1.04105	0.513658	1	1	1	EGF; KDM1A; MMP2; MYC; PA2G4; PLAUR; RHOA;
Integrin-linked kinase signaling	23	654	14.9351	1.43693	0.0465688	1	0.79884	1	A2M; ARNT; CDC37; COL1A2; CTGF; FURIN; HSPA8; KDM1A; LAMC1; MMP2; MYC; PA2G4; PDGFRA; PLAUR; PRL; PTPRK; RAF1; RHOA; RICTOR; SERPINE1; SNAI1; STAT3; TCF3;
Regulation of nuclear beta catenin signaling and target gene transcription	4	135	2.5974	1.21306	0.422328	1	1	1	KDM1A; MMP2; MYC; PA2G4;
p38 MAPK signaling pathway	3	189	1.94805	0.650405	0.847776	1	1	1	PTPRK; RAF1; TCF3;
EGF receptor (ErbB1) signaling pathway	44	1285	28.5714	1.39877	0.00918529	1	0.261789	1	A2M; APAF1; ARNT; BTK; CAD; CAPN2; COL18A1; COL1A1; COL1A2; CTGF; EGF; EXOC6; FN1; FURIN; HDAC3; HSPA1A; HSPA1B; HSPA8; ITGA5; ITGB1; KDM1A; LAMC1; LRP1; MMP2; MSH2; MYC; PA2G4; PDGFRA; PIGR; PLAUR; PLG; PRL; PTPRK; RAF1; RHOA; RICTOR; RPL23; RPTOR; SERPINE1; SH3KBP1; SNAI1; SOD2; STAT3; TCF3;
p75(NTR)-mediated signaling	8	178	5.19481	1.83777	0.0700165	1	1	1	APAF1; APP; ARHGAP32; FURIN; PLG; RAF1; RHOA; STAT3;
Thrombin/protease-activated receptor (PAR) pathway	44	1297	28.5714	1.38583	0.010838	1	0.261789	1	A2M; APAF1; ARNT; BTK; CAD; CAPN2; COL18A1; COL1A1; COL1A2; CTGF; EGF; EXOC6; FN1; FURIN; HDAC3; HSPA1A; HSPA1B; HSPA8; ITGA5; ITGB1; KDM1A; LAMC1; LRP1; MMP2; MSH2; MYC; PA2G4; PDGFRA; PIGR; PLAUR; PLG; PRL; PTPRK; RAF1; RHOA; RICTOR; RPL23; RPTOR; SERPINE1; SH3KBP1; SNAI1; SOD2; STAT3; TCF3;
Class I PI3K signaling events	44	1285	28.5714	1.39877	0.00918529	1	0.261789	1	A2M; APAF1; ARNT; BTK; CAD; CAPN2; COL18A1; COL1A1; COL1A2; CTGF; EGF; EXOC6; FN1; FURIN; HDAC3; HSPA1A; HSPA1B; HSPA8; ITGA5; ITGB1; KDM1A; LAMC1; LRP1; MMP2; MSH2; MYC; PA2G4; PDGFRA; PIGR; PLAUR; PLG; PRL; PTPRK; RAF1; RHOA; RICTOR; RPL23; RPTOR; SERPINE1; SH3KBP1; SNAI1; SOD2; STAT3; TCF3;
Arf6 signaling events	44	1285	28.5714	1.39877	0.00918529	1	0.261789	1	A2M; APAF1; ARNT; BTK; CAD; CAPN2; COL18A1; COL1A1; COL1A2; CTGF; EGF; EXOC6; FN1; FURIN; HDAC3; HSPA1A; HSPA1B; HSPA8; ITGA5; ITGB1; KDM1A; LAMC1; LRP1; MMP2; MSH2; MYC; PA2G4; PDGFRA; PIGR; PLAUR; PLG; PRL; PTPRK; RAF1; RHOA; RICTOR; RPL23; RPTOR; SERPINE1; SH3KBP1; SNAI1; SOD2; STAT3; TCF3;
EPO signaling pathway	1	34	0.649351	1.21288	0.570459	1	1	1	BTK;
Plasma membrane estrogen receptor signaling	44	1298	28.5714	1.38476	0.0109863	1	0.261789	1	A2M; APAF1; ARNT; BTK; CAD; CAPN2; COL18A1; COL1A1; COL1A2; CTGF; EGF; EXOC6; FN1; FURIN; HDAC3; HSPA1A; HSPA1B; HSPA8; ITGA5; ITGB1; KDM1A; LAMC1; LRP1; MMP2; MSH2; MYC; PA2G4; PDGFRA; PIGR; PLAUR; PLG; PRL; PTPRK; RAF1; RHOA; RICTOR; RPL23; RPTOR; SERPINE1; SH3KBP1; SNAI1; SOD2; STAT3; TCF3;
FoxO family signaling	1	49	0.649351	0.841665	0.704572	1	1	1	SOD2;
IL2-mediated signaling events	4	115	2.5974	1.424	0.310564	1	1	1	MYC; RAF1; RHOA; STAT3;
FAS (CD95) signaling pathway	9	130	5.84416	2.83042	0.00441991	1	0.223406	1	APAF1; APP; BTK; EGF; MYC; NUMA1; RAF1; TFAP2A; VIM;
C-MYB transcription factor network	3	84	1.94805	1.46332	0.338872	1	1	1	COL1A2; HSPA8; MYC;
p73 transcription factor network	3	78	1.94805	1.57586	0.29838	1	1	1	BRCA2; MYC; SERPINE1;
Signaling events mediated by HDAC Class III	1	39	0.649351	1.05742	0.620804	1	1	1	TUBA1B;
FOXM1 transcription factor network	5	42	3.24675	4.87066	0.00337629	1	0.204724	1	BRCA2; HSPA1A; HSPA1B; MMP2; MYC;
IL3-mediated signaling events	44	1292	28.5714	1.39119	0.0101213	1	0.261789	1	A2M; APAF1; ARNT; BTK; CAD; CAPN2; COL18A1; COL1A1; COL1A2; CTGF; EGF; EXOC6; FN1; FURIN; HDAC3; HSPA1A; HSPA1B; HSPA8; ITGA5; ITGB1; KDM1A; LAMC1; LRP1; MMP2; MSH2; MYC; PA2G4; PDGFRA; PIGR; PLAUR; PLG; PRL; PTPRK; RAF1; RHOA; RICTOR; RPL23; RPTOR; SERPINE1; SH3KBP1; SNAI1; SOD2; STAT3; TCF3;
AP-1 transcription factor network	20	621	12.987	1.31598	0.121984	1	1	1	A2M; ARNT; COL1A2; CTGF; FURIN; HSPA8; KDM1A; LAMC1; MMP2; MYC; PA2G4; PDGFRA; PLAUR; PRL; PTPRK; RAF1; RHOA; SERPINE1; STAT3; TCF3;
Signaling events regulated by Ret tyrosine kinase	1	69	0.649351	0.597739	0.820899	1	1	1	RHOA;
Hypoxic and oxygen homeostasis regulation of HIF-1-alpha	4	80	2.5974	2.04693	0.131984	1	1	1	ARNT; FURIN; OS9; SERPINE1;
amb2 Integrin signaling	6	40	3.8961	6.13491	0.000376719	0.628368	0.039273	0.198855	CTGF; LRP1; MMP2; PLAUR; PLG; RHOA;
Glucocorticoid receptor signaling	1	85	0.649351	0.485237	0.880131	1	1	1	PRL;
Hedgehog signaling events mediated by Gli proteins	1	48	0.649351	0.859196	0.697099	1	1	1	SUFU;
mTOR signaling pathway	44	1285	28.5714	1.39877	0.00918529	1	0.261789	1	A2M; APAF1; ARNT; BTK; CAD; CAPN2; COL18A1; COL1A1; COL1A2; CTGF; EGF; EXOC6; FN1; FURIN; HDAC3; HSPA1A; HSPA1B; HSPA8; ITGA5; ITGB1; KDM1A; LAMC1; LRP1; MMP2; MSH2; MYC; PA2G4; PDGFRA; PIGR; PLAUR; PLG; PRL; PTPRK; RAF1; RHOA; RICTOR; RPL23; RPTOR; SERPINE1; SH3KBP1; SNAI1; SOD2; STAT3; TCF3;
RAC1 signaling pathway	6	205	3.8961	1.1973	0.387388	1	1	1	ARHGEF5; ITGB1; MMP2; PDGFRA; RHOA; STAT3;
ErbB receptor signaling network	44	1308	28.5714	1.37418	0.0125659	1	0.283241	1	A2M; APAF1; ARNT; BTK; CAD; CAPN2; COL18A1; COL1A1; COL1A2; CTGF; EGF; EXOC6; FN1; FURIN; HDAC3; HSPA1A; HSPA1B; HSPA8; ITGA5; ITGB1; KDM1A; LAMC1; LRP1; MMP2; MSH2; MYC; PA2G4; PDGFRA; PIGR; PLAUR; PLG; PRL; PTPRK; RAF1; RHOA; RICTOR; RPL23; RPTOR; SERPINE1; SH3KBP1; SNAI1; SOD2; STAT3; TCF3;
Signaling events mediated by focal adhesion kinase	44	1285	28.5714	1.39877	0.00918529	1	0.261789	1	A2M; APAF1; ARNT; BTK; CAD; CAPN2; COL18A1; COL1A1; COL1A2; CTGF; EGF; EXOC6; FN1; FURIN; HDAC3; HSPA1A; HSPA1B; HSPA8; ITGA5; ITGB1; KDM1A; LAMC1; LRP1; MMP2; MSH2; MYC; PA2G4; PDGFRA; PIGR; PLAUR; PLG; PRL; PTPRK; RAF1; RHOA; RICTOR; RPL23; RPTOR; SERPINE1; SH3KBP1; SNAI1; SOD2; STAT3; TCF3;
VEGF and VEGFR signaling network	44	1301	28.5714	1.38157	0.0114416	1	0.268798	1	A2M; APAF1; ARNT; BTK; CAD; CAPN2; COL18A1; COL1A1; COL1A2; CTGF; EGF; EXOC6; FN1; FURIN; HDAC3; HSPA1A; HSPA1B; HSPA8; ITGA5; ITGB1; KDM1A; LAMC1; LRP1; MMP2; MSH2; MYC; PA2G4; PDGFRA; PIGR; PLAUR; PLG; PRL; PTPRK; RAF1; RHOA; RICTOR; RPL23; RPTOR; SERPINE1; SH3KBP1; SNAI1; SOD2; STAT3; TCF3;
Glucocorticoid receptor regulatory network	1	80	0.649351	0.51556	0.864089	1	1	1	PRL;
Alpha9 beta1 integrin signaling events	46	1302	29.8701	1.44325	0.0041078	1	0.223406	1	A2M; APAF1; ARNT; BTK; CAD; CAPN2; COL18A1; COL1A1; COL1A2; CTGF; EGF; EXOC6; FN1; FURIN; HDAC3; HSPA1A; HSPA1B; HSPA8; ITGA5; ITGB1; KDM1A; LAMC1; LRP1; MMP2; MSH2; MYC; PA2G4; PDGFRA; PIGR; PLAUR; PLG; PRL; PTPRK; RAF1; RHOA; RICTOR; RPL23; RPTOR; SERPINE1; SH3KBP1; SNAI1; SOD2; STAT3; TCF3; TGM2; TNC;
Syndecan-2-mediated signaling events	7	77	4.54545	3.71769	0.00263427	1	0.172673	0.874312	FN1; ITGA5; ITGB1; LAMA1; MMP2; PLAUR; RHOA;
Signaling events mediated by Stem cell factor receptor (c-Kit)	2	52	1.2987	1.57838	0.3652	1	1	1	RAF1; STAT3;
ALK1 pathway	10	324	6.49351	1.26176	0.269748	1	1	1	COL1A2; CTGF; HSPA8; LAMC1; MYC; PTPRK; RAF1; RHOA; SERPINE1; TCF3;
ErbB4 signaling events	1	32	0.649351	1.28866	0.54851	1	1	1	PRL;
Arf6 downstream pathway	44	1285	28.5714	1.39877	0.00918529	1	0.261789	1	A2M; APAF1; ARNT; BTK; CAD; CAPN2; COL18A1; COL1A1; COL1A2; CTGF; EGF; EXOC6; FN1; FURIN; HDAC3; HSPA1A; HSPA1B; HSPA8; ITGA5; ITGB1; KDM1A; LAMC1; LRP1; MMP2; MSH2; MYC; PA2G4; PDGFRA; PIGR; PLAUR; PLG; PRL; PTPRK; RAF1; RHOA; RICTOR; RPL23; RPTOR; SERPINE1; SH3KBP1; SNAI1; SOD2; STAT3; TCF3;
Role of Calcineurin-dependent NFAT signaling in lymphocytes	1	95	0.649351	0.434165	0.906786	1	1	1	PTPRK;
IL4-mediated signaling events	3	62	1.94805	1.98247	0.1935	1	1	1	COL1A1; COL1A2; PIGR;
HIV-1 Nef: Negative effector of Fas and TNF-alpha	1	35	0.649351	1.17823	0.581033	1	1	1	APAF1;
Signaling events mediated by PTP1B	4	52	2.5974	3.14891	0.037725	1	0.72328	1	EGF; PRL; RHOA; STAT3;
Validated transcriptional targets of AP1 family members Fra1 and Fra2	5	134	3.24675	1.52687	0.230793	1	1	1	COL1A2; MMP2; PLAUR; PTPRK; RAF1;
CXCR4-mediated signaling events	4	190	2.5974	0.861927	0.689983	1	1	1	RAF1; RHOA; RICTOR; STAT3;
S1P1 pathway	44	1285	28.5714	1.39877	0.00918529	1	0.261789	1	A2M; APAF1; ARNT; BTK; CAD; CAPN2; COL18A1; COL1A1; COL1A2; CTGF; EGF; EXOC6; FN1; FURIN; HDAC3; HSPA1A; HSPA1B; HSPA8; ITGA5; ITGB1; KDM1A; LAMC1; LRP1; MMP2; MSH2; MYC; PA2G4; PDGFRA; PIGR; PLAUR; PLG; PRL; PTPRK; RAF1; RHOA; RICTOR; RPL23; RPTOR; SERPINE1; SH3KBP1; SNAI1; SOD2; STAT3; TCF3;
FOXA1 transcription factor network	1	44	0.649351	0.937287	0.665281	1	1	1	COL18A1;
Alpha-synuclein signaling	1	33	0.649351	1.24962	0.55962	1	1	1	STUB1;
Netrin-mediated signaling events	1	32	0.649351	1.28866	0.54851	1	1	1	RHOA;
EPHA2 forward signaling	1	19	0.649351	2.16991	0.376032	1	1	1	RHOA;
ATM pathway	15	307	9.74026	1.99678	0.0079008	1	0.261789	1	APAF1; BRCA2; COL18A1; FANCG; HSPA1A; HSPA1B; MDC1; MMP2; MSH2; MYC; RPL23; SERPINE1; SMC1A; SMC3; UXT;
TNF receptor signaling pathway	11	299	7.14286	1.50385	0.114829	1	1	1	APAF1; APP; EGF; MAP4K3; MYC; NUMA1; PTPRK; RAF1; TCF3; TFAP2A; VIM;
p53 pathway	8	189	5.19481	1.73081	0.0916465	1	1	1	APAF1; COL18A1; HSPA1A; HSPA1B; MMP2; MSH2; RPL23; SERPINE1;
ErbB1 downstream signaling	44	1285	28.5714	1.39877	0.00918529	1	0.261789	1	A2M; APAF1; ARNT; BTK; CAD; CAPN2; COL18A1; COL1A1; COL1A2; CTGF; EGF; EXOC6; FN1; FURIN; HDAC3; HSPA1A; HSPA1B; HSPA8; ITGA5; ITGB1; KDM1A; LAMC1; LRP1; MMP2; MSH2; MYC; PA2G4; PDGFRA; PIGR; PLAUR; PLG; PRL; PTPRK; RAF1; RHOA; RICTOR; RPL23; RPTOR; SERPINE1; SH3KBP1; SNAI1; SOD2; STAT3; TCF3;
EGFR-dependent Endothelin signaling events	44	1286	28.5714	1.39769	0.00931435	1	0.261789	1	A2M; APAF1; ARNT; BTK; CAD; CAPN2; COL18A1; COL1A1; COL1A2; CTGF; EGF; EXOC6; FN1; FURIN; HDAC3; HSPA1A; HSPA1B; HSPA8; ITGA5; ITGB1; KDM1A; LAMC1; LRP1; MMP2; MSH2; MYC; PA2G4; PDGFRA; PIGR; PLAUR; PLG; PRL; PTPRK; RAF1; RHOA; RICTOR; RPL23; RPTOR; SERPINE1; SH3KBP1; SNAI1; SOD2; STAT3; TCF3;
Syndecan-4-mediated signaling events	13	209	8.44156	2.54222	0.00173777	1	0.131754	0.667125	FGF2; FN1; ITGA5; ITGB1; KDM1A; LAMA1; MMP2; MYC; PA2G4; PLG; RHOA; THBS1; TNC;
Nongenotropic Androgen signaling	1	26	0.649351	1.58593	0.475751	1	1	1	RAF1;
Alpha6 beta4 integrin-ligand interactions	4	11	2.5974	14.8751	9.97434e-05	0.166372	0.0118837	0.0601719	LAMA1; LAMB1; LAMB2; LAMC1;
ATR signaling pathway	10	250	6.49351	1.63523	0.0856319	1	1	1	APAF1; BRCA2; COL18A1; FANCG; HSPA1A; HSPA1B; MMP2; MSH2; RPL23; SERPINE1;
Regulation of nuclear SMAD2/3 signaling	10	305	6.49351	1.34036	0.213206	1	1	1	COL1A2; CTGF; HSPA8; LAMC1; MYC; PTPRK; RAF1; RHOA; SERPINE1; TCF3;
ALK1 signaling events	10	321	6.49351	1.27356	0.260501	1	1	1	COL1A2; CTGF; HSPA8; LAMC1; MYC; PTPRK; RAF1; RHOA; SERPINE1; TCF3;
PDGFR-alpha signaling pathway	1	21	0.649351	1.96335	0.406304	1	1	1	PDGFRA;
Angiopoietin receptor Tie2-mediated signaling	6	50	3.8961	4.90817	0.00127519	1	0.101287	0.512854	FGF2; FN1; ITGA5; ITGB1; MMP2; PLG;
Arf6 trafficking events	44	1285	28.5714	1.39877	0.00918529	1	0.261789	1	A2M; APAF1; ARNT; BTK; CAD; CAPN2; COL18A1; COL1A1; COL1A2; CTGF; EGF; EXOC6; FN1; FURIN; HDAC3; HSPA1A; HSPA1B; HSPA8; ITGA5; ITGB1; KDM1A; LAMC1; LRP1; MMP2; MSH2; MYC; PA2G4; PDGFRA; PIGR; PLAUR; PLG; PRL; PTPRK; RAF1; RHOA; RICTOR; RPL23; RPTOR; SERPINE1; SH3KBP1; SNAI1; SOD2; STAT3; TCF3;
E-cadherin signaling events	7	280	4.54545	1.02246	0.533046	1	1	1	EGF; KDM1A; MMP2; MYC; PA2G4; PLAUR; RHOA;
Androgen-mediated signaling	4	130	2.5974	1.25971	0.394521	1	1	1	DNAJA1; KDM1A; PA2G4; RAF1;
Endothelins	46	1304	29.8701	1.44103	0.00423519	1	0.223406	1	A2M; APAF1; ARNT; BTK; CAD; CAPN2; COL18A1; COL1A1; COL1A2; COL3A1; CTGF; EDN3; EGF; EXOC6; FN1; FURIN; HDAC3; HSPA1A; HSPA1B; HSPA8; ITGA5; ITGB1; KDM1A; LAMC1; LRP1; MMP2; MSH2; MYC; PA2G4; PDGFRA; PIGR; PLAUR; PLG; PRL; PTPRK; RAF1; RHOA; RICTOR; RPL23; RPTOR; SERPINE1; SH3KBP1; SNAI1; SOD2; STAT3; TCF3;
Beta5 beta6 beta7 and beta8 integrin cell surface interactions	3	17	1.94805	7.22711	0.00760518	1	0.261789	1	FBN1; FN1; PLAUR;
Presenilin action in Notch and Wnt signaling	1	46	0.649351	0.896544	0.681585	1	1	1	MYC;
a6b1 and a6b4 Integrin signaling	3	35	1.94805	3.51137	0.05323	1	0.845597	1	COL17A1; EGF; ITGB1;
Regulation of retinoblastoma protein	3	66	1.94805	1.86234	0.218931	1	1	1	HDAC3; RAF1; SUV39H1;
TCR signaling in na&#xef;ve CD4+ T cells	1	133	0.649351	0.310127	0.96429	1	1	1	RAF1;
Notch signaling pathway	7	94	4.54545	3.04541	0.00794358	1	0.261789	1	ARNT; FURIN; KDM1A; MFAP5; MYC; STAT3; TCF3;
E2F transcription factor network	4	73	2.5974	2.24318	0.103113	1	1	1	APAF1; MYC; SERPINE1; UXT;
IL5-mediated signaling events	45	1289	29.2208	1.42612	0.00579441	1	0.261789	1	A2M; APAF1; ARNT; BTK; CAD; CAPN2; COL18A1; COL1A1; COL1A2; CTGF; EGF; EXOC6; FN1; FURIN; HDAC3; HSPA1A; HSPA1B; HSPA8; IL5RA; ITGA5; ITGB1; KDM1A; LAMC1; LRP1; MMP2; MSH2; MYC; PA2G4; PDGFRA; PIGR; PLAUR; PLG; PRL; PTPRK; RAF1; RHOA; RICTOR; RPL23; RPTOR; SERPINE1; SH3KBP1; SNAI1; SOD2; STAT3; TCF3;
IL23-mediated signaling events	2	66	1.2987	1.24362	0.483656	1	1	1	IL12RB1; STAT3;
Direct p53 effectors	7	138	4.54545	2.07448	0.0520422	1	0.834676	1	APAF1; COL18A1; HSPA1A; HSPA1B; MMP2; MSH2; SERPINE1;
Retinoic acid receptors-mediated signaling	1	47	0.649351	0.877473	0.689438	1	1	1	HDAC3;
E-cadherin signaling in keratinocytes	1	21	0.649351	1.96335	0.406304	1	1	1	RHOA;
IL12-mediated signaling events	3	111	1.94805	1.10741	0.514383	1	1	1	CCL3; IL12RB1; STAT3;
IL2 signaling events mediated by PI3K	1	67	0.649351	0.61558	0.811693	1	1	1	MYC;
Sphingosine 1-phosphate (S1P) pathway	44	1308	28.5714	1.37418	0.0125659	1	0.283241	1	A2M; APAF1; ARNT; BTK; CAD; CAPN2; COL18A1; COL1A1; COL1A2; CTGF; EGF; EXOC6; FN1; FURIN; HDAC3; HSPA1A; HSPA1B; HSPA8; ITGA5; ITGB1; KDM1A; LAMC1; LRP1; MMP2; MSH2; MYC; PA2G4; PDGFRA; PIGR; PLAUR; PLG; PRL; PTPRK; RAF1; RHOA; RICTOR; RPL23; RPTOR; SERPINE1; SH3KBP1; SNAI1; SOD2; STAT3; TCF3;
Regulation of Androgen receptor activity	3	108	1.94805	1.13816	0.495943	1	1	1	DNAJA1; KDM1A; PA2G4;
Proteoglycan syndecan-mediated signaling events	48	1342	31.1688	1.46109	0.00251032	1	0.172673	0.874312	A2M; APAF1; ARNT; BTK; CAD; CAPN2; COL18A1; COL1A1; COL1A2; CTGF; EGF; EXOC6; FGF2; FN1; FURIN; HDAC3; HSPA1A; HSPA1B; HSPA8; ITGA5; ITGB1; KDM1A; LAMA1; LAMC1; LRP1; MMP2; MSH2; MYC; PA2G4; PDGFRA; PIGR; PLAUR; PLG; PRL; PTPRK; RAF1; RHOA; RICTOR; RPL23; RPTOR; SERPINE1; SH3KBP1; SNAI1; SOD2; STAT3; TCF3; THBS1; TNC;
BMP receptor signaling	3	226	1.94805	0.543928	0.92008	1	1	1	PTPRK; RAF1; TCF3;
Endogenous TLR signaling	1	57	0.649351	0.723557	0.758122	1	1	1	RHOA;
RhoA signaling pathway	6	205	3.8961	1.1973	0.387388	1	1	1	ARHGEF5; ITGB1; MMP2; PDGFRA; RHOA; STAT3;
Class I PI3K signaling events mediated by Akt	44	1285	28.5714	1.39877	0.00918529	1	0.261789	1	A2M; APAF1; ARNT; BTK; CAD; CAPN2; COL18A1; COL1A1; COL1A2; CTGF; EGF; EXOC6; FN1; FURIN; HDAC3; HSPA1A; HSPA1B; HSPA8; ITGA5; ITGB1; KDM1A; LAMC1; LRP1; MMP2; MSH2; MYC; PA2G4; PDGFRA; PIGR; PLAUR; PLG; PRL; PTPRK; RAF1; RHOA; RICTOR; RPL23; RPTOR; SERPINE1; SH3KBP1; SNAI1; SOD2; STAT3; TCF3;
LKB1 signaling events	45	1305	29.2208	1.40863	0.00731081	1	0.261789	1	A2M; APAF1; ARNT; BTK; CAD; CAPN2; CDC37; COL18A1; COL1A1; COL1A2; CTGF; EGF; EXOC6; FN1; FURIN; HDAC3; HSPA1A; HSPA1B; HSPA8; ITGA5; ITGB1; KDM1A; LAMC1; LRP1; MMP2; MSH2; MYC; PA2G4; PDGFRA; PIGR; PLAUR; PLG; PRL; PTPRK; RAF1; RHOA; RICTOR; RPL23; RPTOR; SERPINE1; SH3KBP1; SNAI1; SOD2; STAT3; TCF3;
Regulation of RhoA activity	6	205	3.8961	1.1973	0.387388	1	1	1	ARHGEF5; ITGB1; MMP2; PDGFRA; RHOA; STAT3;
Signaling events mediated by PRL	3	23	1.94805	5.3426	0.0177972	1	0.390602	1	ITGB1; RHOA; TUBA1B;
Trk receptor signaling mediated by the MAPK pathway	1	34	0.649351	1.21288	0.570459	1	1	1	RAF1;
Trk receptor signaling mediated by PI3K and PLC-gamma	1	63	0.649351	0.654658	0.791849	1	1	1	RAF1;
AndrogenReceptor	5	78	3.24675	2.62295	0.0417013	1	0.764372	1	CDC37; PA2G4; STAT3; STUB1; UXT;
Wnt	4	82	2.5974	1.99701	0.140791	1	1	1	LRP1; RHOA; TFAP2A; WNT7A;
KitReceptor	2	54	1.2987	1.51993	0.382845	1	1	1	RAF1; SH3KBP1;
Hedgehog	1	16	0.649351	2.57651	0.327725	1	1	1	SUFU;
Alpha6Beta4Integrin	3	48	1.94805	2.56057	0.112279	1	1	1	COL17A1; RHOA; VIM;
TNF alpha/NF-kB	1	171	0.649351	0.241214	0.986402	1	1	1	CDC37;
TGFBR	3	125	1.94805	0.983386	0.595406	1	1	1	HSPA8; MYC; SNW1;
ID	1	14	0.649351	2.94432	0.293474	1	1	1	TCF3;
EGFR1	5	138	3.24675	1.48262	0.249069	1	1	1	EGF; MYC; RAF1; SH3KBP1; STAT3;
NOTCH	5	57	3.24675	3.58913	0.0124023	1	0.283241	1	APP; FURIN; SNW1; STAT3; TCF3;
Mesenchymal-to-epithelial transition	7	223	4.54545	1.2838	0.304949	1	1	1	ARHGAP32; ARHGEF5; CD2AP; EXPH5; MAP7; MTUS1; PSCA;
Epithelial-to-mesenchymal transition	16	185	10.3896	3.53426	1.00033e-05	0.0166854	0.00139045	0.00704042	BAG2; C1orf54; COL6A1; DPT; EFEMP2; FBN1; FN1; KDELC1; MFAP4; MMP2; SERPINE1; SPARC; TNC; VIM; LOX; LOXL2;

## Sheet: Protein domain
Analysis: Protein domain
Dataset name: LOX family interactome
Number of genes in the dataset: 311
Number of genes in the dataset (which are available in Protein domain database) :264
Number of genes in background: 14847
Is analysis quantitative: No
Protein domain	No. of genes in the dataset	No. of genes in the background dataset	Percentage of genes	Fold enrichment	P-value (Hypergeometric test)	Corrected p-values			genes mapped (from input data set)
						Bonferroni method	BH method	Q-value (Storey-Tibshirani method)
coiled coil region	53	2968	20.0758	1.00441	0.511049	1	1	1	ANGPTL4; ANKHD1; APOE; APP; ATXN1; BAG2; CD2AP; CHD3; DCAF6; FAM175B; FAM83H; FANCG; GATAD2B; HAUS5; HSPA1A; HSPA1B; HSPA5; HSPA8; IK; IQCB1; KDM1A; KIF2A; LAMA1; LAMB1; LAMB2; LAMC1; MAP7; MTUS1; N4BP2L2; NUMA1; OS9; POTEE; RNF219; SAV1; SETX; SH3KBP1; SMC1A; SMC3; SNW1; STAT3; STK3; STUB1; TBC1D2B; TCF3; THBS1; TTC19; TUBA1C; TUBA3C; TUBB; TUBB8; TUBGCP6; UBXN1; VIM;
signal peptide	133	3668	50.3788	2.03926	1.13653e-19	1.10244e-16	1.10244e-16	6.07252e-16	A2M; ADAMTS10; ADAMTS14; ADAMTS2; ADAMTSL2; ADAMTSL4; ALPP; ANGPTL4; ANTXR1; APOE; APP; ARL8B; BCHE; BMP1; C1orf54; C1QA; C1QB; CA6; CCBE1; CCL3; CD160; CEACAM8; CFC1; CMA1; COL18A1; COL1A1; COL1A2; COL2A1; COL3A1; COL4A1; COL4A2; COL5A1; COL6A1; COL6A3; CSH1; CSH2; CST11; CSTL1; CTGF; DEFA1; DEFA5; DEFB136; DNAJB9; DPT; ECM1; ECSIT; EDN3; EFEMP2; EGF; EGFL7; ELN; EPHA7; FBLN5; FBN1; FMOD; FN1; F…
transmembrane domain	32	4771	12.1212	0.377306	1	1	1	1	ADAMTS4; ANTXR1; APMAP; APP; ATP7A; BCHE; BTNL2; COL17A1; ECEL1; EDEM1; EGF; ELN; EMD; EPHA7; FURIN; IL12RB1; IL5RA; ITGA5; ITGB1; LRP1; MTUS1; N4BP2L2; NCR3; PCSK5; PDGFRA; PIGR; PTPRK; TAZ; TDGF1; TMEM25; TMEM87A; WNT7A;
TPR	2	93	0.757576	1.2153	0.494723	1	1	1	FANCG; STUB1;
WW	2	49	0.757576	2.30638	0.216506	1	1	1	BAG3; SAV1;
RhoGAP	1	65	0.378788	0.873695	0.689239	1	1	1	ARHGAP32;
IG	9	340	3.40909	1.49022	0.153261	1	1	1	BTNL2; CD160; CEACAM8; NCR3; PDGFRA; PIGR; PSG8; PTPRK; SIRPD;
H15	1	13	0.378788	4.36579	0.20811	1	1	1	H1F0;
ZnF_C2H2	4	799	1.51515	0.282235	0.999714	1	1	1	AKAP8; AKAP8L; SNAI1; ZNF195;
TBC	1	50	0.378788	1.13575	0.592846	1	1	1	TBC1D2B;
CAP10	1	3	0.378788	18.8701	0.0524047	1	0.806866	1	KDELC1;
EFh	2	144	0.757576	0.784914	0.729158	1	1	1	CAPN2; KCNIP1;
S_TKc	5	307	1.89394	0.917707	0.640496	1	1	1	MAP4K3; MAST1; RAF1; STK3; STK4;
BRCT	1	22	0.378788	2.5806	0.326314	1	1	1	MDC1;
ZnMc	5	29	1.89394	9.712	0.000143285	0.138987	0.0121467	0.0669073	BMP1; MMP10; MMP2; TLL1; TLL2;
HX	2	23	0.757576	4.91245	0.0623842	1	0.916859	1	MMP10; MMP2;
DEXDc	2	112	0.757576	1.00916	0.595121	1	1	1	CHD3; RECQL4;
HELICc	2	111	0.757576	1.01825	0.590226	1	1	1	CHD3; RECQL4;
RRM	4	221	1.51515	1.02035	0.555704	1	1	1	MSI1; MSI2; RBM14; TRMT2A;
PSI	1	44	0.378788	1.29059	0.546416	1	1	1	ITGB1;
RING	7	311	2.65152	1.26754	0.317183	1	1	1	CHD3; MIB2; RNF219; RNF31; TRIM32; TRIM33; TRIM68;
SH3	5	216	1.89394	1.30432	0.339545	1	1	1	ARHGAP32; ARHGEF5; BTK; CD2AP; SH3KBP1;
ZnF_ZZ	1	19	0.378788	2.98784	0.289008	1	1	1	MIB2;
LRRNT	2	99	0.757576	1.14166	0.528089	1	1	1	FMOD; IGFALS;
LRR	2	233	0.757576	0.48511	0.921804	1	1	1	FMOD; IGFALS;
LRR_TYP	2	132	0.757576	0.856264	0.683924	1	1	1	FMOD; IGFALS;
LRRCT	1	90	0.378788	0.631029	0.802027	1	1	1	IGFALS;
IGc2	3	211	1.13636	0.802199	0.727896	1	1	1	HSPG2; PDGFRA; PSG8;
KH	1	40	0.378788	1.41962	0.512569	1	1	1	ANKHD1;
IG_like	2	128	0.757576	0.88302	0.667534	1	1	1	BTNL2; PDGFRA;
ANK	3	249	1.13636	0.67978	0.823034	1	1	1	ANKHD1; MIB2; POTEE;
FN3	6	187	2.27273	1.80729	0.11702	1	1	1	COL6A3; EPHA7; FN1; IL12RB1; PTPRK; TNC;
KRAB	1	376	0.378788	0.151057	0.998923	1	1	1	ZNF195;
calpain_III	1	12	0.378788	4.7293	0.193762	1	1	1	CAPN2;
SET	1	47	0.378788	1.20823	0.570256	1	1	1	SUV39H1;
PAS	1	32	0.378788	1.77441	0.437143	1	1	1	ARNT;
HLH	3	116	1.13636	1.45912	0.340465	1	1	1	ARNT; MYC; TCF3;
WD40	9	269	3.40909	1.88354	0.0515702	1	0.806866	1	APAF1; DCAF10; DCAF6; IFT122; NEDD1; RPTOR; UTP18; WDR59; WDR6;
EGF	15	208	5.68182	4.05803	4.76234e-06	0.00461947	0.000577434	0.00318067	CCBE1; CFC1; EFEMP2; EGF; EGFL7; FBN1; HSPG2; LRP1; LTBP1; MATN2; NID1; PCSK5; TDGF1; THBS1; TNC;
EGF_like	11	87	4.16667	7.11601	3.87103e-07	0.00037549	0.000125163	0.000689435	EFEMP2; EGF; FBLN5; HSPG2; ITGB1; LAMA1; LAMC1; LRP1; PCSK5; PCSK6; TNC;
VWA	7	84	2.65152	4.69251	0.000732716	0.710735	0.0444209	0.244683	ANTXR1; COL6A1; COL6A3; ITGB1; MATN2; VWA5B2; VWA8;
ZnF_UBR1	1	4	0.378788	14.1643	0.0692576	1	0.920272	1	UBR5;
FN2	3	14	1.13636	12.0822	0.00174979	1	0.0994693	0.547905	ELSPBP1; FN1; MMP2;
FN1	1	4	0.378788	14.1643	0.0692576	1	0.920272	1	FN1;
KR	1	16	0.378788	3.54771	0.249644	1	1	1	PLG;
Tryp_SPc	5	115	1.89394	2.44974	0.0544258	1	0.824891	1	CMA1; KLK11; KLK15; KLK5; PLG;
UBQ	1	45	0.378788	1.26192	0.554506	1	1	1	RAD23A;
EGF_CA	13	98	4.92424	7.46493	1.85229e-08	1.79672e-05	8.9836e-06	4.94842e-05	BMP1; CCBE1; EFEMP2; EGF; EGFL7; FBLN5; FBN1; LRP1; LTBP1; MATN2; NID1; TLL1; TLL2;
VWC	5	38	1.89394	7.41239	0.000531575	0.515628	0.0343752	0.189348	COL1A1; COL2A1; COL3A1; CTGF; THBS1;
AAA	3	145	1.13636	1.16731	0.478118	1	1	1	LONP1; TRIP13; VWA8;
SPRY	1	77	0.378788	0.737552	0.749692	1	1	1	TRIM68;
IQ	2	84	0.757576	1.3455	0.441984	1	1	1	DCAF6; IQCB1;
HOX	1	234	0.378788	0.24272	0.985475	1	1	1	DUX4;
PDZ	2	150	0.757576	0.753519	0.74965	1	1	1	HTRA1; MAST1;
PH	4	278	1.51515	0.811153	0.732041	1	1	1	ARHGEF5; BTK; SOS2; TBC1D2B;
HDc	1	24	0.378788	2.36564	0.350095	1	1	1	PDE7A;
S_TK_X	1	56	0.378788	1.01409	0.63454	1	1	1	MAST1;
BBOX	3	72	1.13636	2.35067	0.136471	1	1	1	TRIM32; TRIM33; TRIM68;
PRY	1	53	0.378788	1.07148	0.614254	1	1	1	TRIM68;
HECTc	1	28	0.378788	2.02781	0.395177	1	1	1	UBR5;
Kelch	1	58	0.378788	0.979123	0.64747	1	1	1	KLHDC10;
FBOX	2	52	0.757576	2.17334	0.236221	1	1	1	FBXO6; FBXO7;
PAC	1	26	0.378788	2.18373	0.37304	1	1	1	ARNT;
RBD	1	7	0.378788	8.10255	0.118046	1	1	1	RAF1;
C1Q	2	28	0.757576	4.03554	0.0880287	1	1	1	C1QA; C1QB;
ACTIN	1	31	0.378788	1.83163	0.426931	1	1	1	POTEE;
ENTH	1	9	0.378788	6.30399	0.149147	1	1	1	CLINT1;
DnaJ	4	50	1.51515	4.50927	0.0118603	1	0.383484	1	DNAJA1; DNAJA2; DNAJB4; DNAJB9;
SH2	2	111	0.757576	1.01825	0.590226	1	1	1	BTK; STAT3;
TyrKc	3	88	1.13636	1.92333	0.206215	1	1	1	BTK; EPHA7; PDGFRA;
PTPc	1	37	0.378788	1.53469	0.485543	1	1	1	PTPRK;
PWWP	1	19	0.378788	2.98784	0.289008	1	1	1	MSH6;
TDU	1	4	0.378788	14.1643	0.0692576	1	0.920272	1	VGLL3;
CUB	3	49	1.13636	3.45383	0.0562987	1	0.84015	1	BMP1; TLL1; TLL2;
INB	1	8	0.378788	7.091	0.133736	1	1	1	ITGB1;
Integrin_B_tail	1	7	0.378788	8.10255	0.118046	1	1	1	ITGB1;
CHROMO	2	34	0.757576	3.32359	0.122059	1	1	1	CHD3; SUV39H1;
FRI	1	19	0.378788	2.98784	0.289008	1	1	1	COL18A1;
STYKc	2	48	0.757576	2.35441	0.209967	1	1	1	BTK; STK3;
TSP1	9	64	3.40909	7.91581	1.81792e-06	0.00176338	0.000293897	0.00161887	ADAMTS10; ADAMTS14; ADAMTS2; ADAMTS4; ADAMTSL2; ADAMTSL4; CTGF; THBS1; THSD4;
DSRM	1	20	0.378788	2.83853	0.301667	1	1	1	ADAR;
ADEAMc	1	6	0.378788	9.45073	0.102073	1	1	1	ADAR;
PHD	2	92	0.757576	1.22851	0.489019	1	1	1	CHD3; TRIM33;
P4Hc	1	16	0.378788	3.54771	0.249644	1	1	1	P3H1;
A4_EXTRA	1	3	0.378788	18.8701	0.0524047	1	0.806866	1	APP;
SAM	1	92	0.378788	0.617312	0.809047	1	1	1	EPHA7;
CT	1	21	0.378788	2.70342	0.314101	1	1	1	CTGF;
ZnF_C2HC	2	42	0.757576	2.69068	0.171275	1	1	1	RBM14; RECQL4;
IGc1	1	41	0.378788	1.385	0.52126	1	1	1	IGLL5;
TSPN	3	26	1.13636	6.50796	0.0106823	1	0.357305	1	COL18A1; COL5A1; THBS1;
KAZAL	2	47	0.757576	2.4045	0.203449	1	1	1	HTRA1; SPARC;
ZnF_C3H1	1	44	0.378788	1.29059	0.546416	1	1	1	HELZ;
CLECT	1	86	0.378788	0.660376	0.787206	1	1	1	PRG2;
WNT1	1	19	0.378788	2.98784	0.289008	1	1	1	WNT7A;
small_GTPase	1	35	0.378788	1.62236	0.466702	1	1	1	ARL8B;
C1	1	67	0.378788	0.847618	0.700241	1	1	1	RAF1;
RhoGEF	2	67	0.757576	1.68684	0.335004	1	1	1	ARHGEF5; SOS2;
LDLa	2	47	0.757576	2.4045	0.203449	1	1	1	HSPG2; LRP1;
SR	3	26	1.13636	6.50796	0.0106823	1	0.357305	1	LOXL2; LOXL3; LOXL4;
MAM	2	17	0.757576	6.64524	0.0359366	1	0.657707	1	MAMDC2; PTPRK;
Matrilin_ccoil	1	4	0.378788	14.1643	0.0692576	1	0.920272	1	MATN2;
FHA	1	28	0.378788	2.02781	0.395177	1	1	1	MDC1;
LEM	1	7	0.378788	8.10255	0.118046	1	1	1	EMD;
PP2C_SIG	1	15	0.378788	3.78407	0.236047	1	1	1	PDP1;
PP2Cc	1	20	0.378788	2.83853	0.301667	1	1	1	PDP1;
RasGEFN	1	21	0.378788	2.70342	0.314101	1	1	1	SOS2;
RasGEF	1	29	0.378788	1.95791	0.405952	1	1	1	SOS2;
Carb_anhydrase	1	17	0.378788	3.33915	0.263001	1	1	1	CA6;
UBX	1	12	0.378788	4.7293	0.193762	1	1	1	UBXN1;
IlGF	1	11	0.378788	5.15885	0.179156	1	1	1	INSL5;
SCY	1	44	0.378788	1.29059	0.546416	1	1	1	CCL3;
Tubulin	6	23	2.27273	14.6885	2.33812e-06	0.00226798	0.000323997	0.00178467	TUBA1B; TUBA1C; TUBA3C; TUBA4A; TUBB; TUBB8;
Tubulin_C	6	22	2.27273	15.3558	1.75421e-06	0.00170158	0.000293897	0.00161887	TUBA1B; TUBA1C; TUBA3C; TUBA4A; TUBB; TUBB8;
EGF_Lam	5	33	1.89394	8.53514	0.000270218	0.262112	0.0187223	0.103128	HSPG2; LAMA1; LAMB1; LAMB2; LAMC1;
LU	5	17	1.89394	16.5635	8.89072e-06	0.008624	0.000958222	0.00527816	GPIHBP1; LYPD1; PLAUR; PSCA; SLURP1;
SERPIN	1	35	0.378788	1.62236	0.466702	1	1	1	SERPINE1;
Ubox	1	8	0.378788	7.091	0.133736	1	1	1	STUB1;
ACR	1	23	0.378788	2.46844	0.338311	1	1	1	ADAMTS14;
KU	2	17	0.757576	6.64524	0.0359366	1	0.657707	1	APP; COL6A3;
CNH	1	13	0.378788	4.36579	0.20811	1	1	1	MAP4K3;
BBC	1	19	0.378788	2.98784	0.289008	1	1	1	TRIM33;
RWD	1	11	0.378788	5.15885	0.179156	1	1	1	WDR59;
RHO	1	20	0.378788	2.83853	0.301667	1	1	1	RHOA;
LamG	4	44	1.51515	5.12403	0.00759294	1	0.283275	1	COL18A1; COL5A1; HSPG2; LAMA1;
PlsC	1	18	0.378788	3.15374	0.276121	1	1	1	TAZ;
Pept_C1	1	13	0.378788	4.36579	0.20811	1	1	1	TINAGL1;
BROMO	1	43	0.378788	1.3206	0.538181	1	1	1	TRIM33;
LY	3	15	1.13636	11.2773	0.00215867	1	0.110206	0.607044	EGF; LRP1; NID1;
EPH_lbd	1	14	0.378788	4.05417	0.222203	1	1	1	EPHA7;
DEFSN	2	9	0.757576	12.5456	0.0104421	1	0.357305	1	DEFA1; DEFA5;
KISc	1	44	0.378788	1.29059	0.546416	1	1	1	KIF2A;
AXH	1	2	0.378788	28.2582	0.0352477	1	0.657707	1	ATXN1;
FGF	1	22	0.378788	2.5806	0.326314	1	1	1	FGF2;
FU	3	18	1.13636	9.39878	0.00372188	1	0.164101	0.903915	FURIN; PCSK5; PCSK6;
IBR	1	15	0.378788	3.78407	0.236047	1	1	1	RNF31;
SCP	1	15	0.378788	3.78407	0.236047	1	1	1	PI15;
BTK	1	9	0.378788	6.30399	0.149147	1	1	1	BTK;
DUF1087	1	3	0.378788	18.8701	0.0524047	1	0.806866	1	CHD3;
DUF1086	1	3	0.378788	18.8701	0.0524047	1	0.806866	1	CHD3;
FOLN	1	11	0.378788	5.15885	0.179156	1	1	1	SPARC;
TAF	1	2	0.378788	28.2582	0.0352477	1	0.657707	1	TAF6L;
SEA	1	14	0.378788	4.05417	0.222203	1	1	1	HSPG2;
STI1	1	9	0.378788	6.30399	0.149147	1	1	1	RAD23A;
UBA	2	32	0.757576	3.53125	0.110382	1	1	1	RAD23A; UBXN1;
LYZ1	1	9	0.378788	6.30399	0.149147	1	1	1	LYZL2;
TY	1	17	0.378788	3.33915	0.263001	1	1	1	NID1;
ZnF_RBZ	1	23	0.378788	2.46844	0.338311	1	1	1	RNF31;
COLFI	5	11	1.89394	25.5899	7.24569e-07	0.000702832	0.000175708	0.000967848	COL1A1; COL1A2; COL2A1; COL3A1; COL5A1;
TGc	1	11	0.378788	5.15885	0.179156	1	1	1	TGM2;
LamNT	4	16	1.51515	14.0855	0.000150268	0.14576	0.0121467	0.0669073	LAMA1; LAMB1; LAMB2; LAMC1;
ARF	1	21	0.378788	2.70342	0.314101	1	1	1	ARL8B;
CY	2	17	0.757576	6.64524	0.0359366	1	0.657707	1	CST11; CSTL1;
Int_alpha	1	19	0.378788	2.98784	0.289008	1	1	1	ITGA5;
FBG	3	29	1.13636	5.83495	0.0144387	1	0.410665	1	ANGPTL4; MFAP4; TNC;
PAN_AP	1	6	0.378788	9.45073	0.102073	1	1	1	PLG;
H2A	1	27	0.378788	2.10288	0.384207	1	1	1	HIST1H2AG;
FBA	2	6	0.757576	18.8079	0.00450699	1	0.174871	0.96324	FBXO2; FBXO6;
ML	1	4	0.378788	14.1643	0.0692576	1	0.920272	1	LY86;
PostSET	1	18	0.378788	3.15374	0.276121	1	1	1	SUV39H1;
IB	2	18	0.757576	6.27626	0.0399634	1	0.717861	1	CTGF; HTRA1;
CysPc	1	15	0.378788	3.78407	0.236047	1	1	1	CAPN2;
MUTSd	2	5	0.757576	22.562	0.00304028	1	0.140432	0.773538	MSH2; MSH6;
MUTSac	2	5	0.757576	22.562	0.00304028	1	0.140432	0.773538	MSH2; MSH6;
alkPPc	1	4	0.378788	14.1643	0.0692576	1	0.920272	1	ALPP;
RICTOR_N	1	1	0.378788	56.2365	0.0177814	1	0.410665	1	RICTOR;
RICTOR_M	1	1	0.378788	56.2365	0.0177814	1	0.410665	1	RICTOR;
RasGEF_N_2	1	1	0.378788	56.2365	0.0177814	1	0.410665	1	RICTOR;
RICTOR_V	1	1	0.378788	56.2365	0.0177814	1	0.410665	1	RICTOR;
RICTOR_phospho	1	1	0.378788	56.2365	0.0177814	1	0.410665	1	RICTOR;
A2M_N_2	1	9	0.378788	6.30399	0.149147	1	1	1	A2M;
A2M	1	9	0.378788	6.30399	0.149147	1	1	1	A2M;
A2M_recep	1	9	0.378788	6.30399	0.149147	1	1	1	A2M;
LamB	3	7	1.13636	24.1472	0.000184531	0.178995	0.0137688	0.0758426	HSPG2; LAMA1; LAMC1;
SMC_hinge	2	6	0.757576	18.8079	0.00450699	1	0.174871	0.96324	SMC1A; SMC3;
RRM_2	1	17	0.378788	3.33915	0.263001	1	1	1	RBM14;
LsmAD	1	2	0.378788	28.2582	0.0352477	1	0.657707	1	ATXN2;
PreSET	1	6	0.378788	9.45073	0.102073	1	1	1	SUV39H1;
CPSase_sm_chain	1	2	0.378788	28.2582	0.0352477	1	0.657707	1	CAD;
CPSase_L_D3	1	2	0.378788	28.2582	0.0352477	1	0.657707	1	CAD;
MGS	1	3	0.378788	18.8701	0.0524047	1	0.806866	1	CAD;
NTR	1	4	0.378788	14.1643	0.0692576	1	0.920272	1	TIMP3;
BAG	3	5	1.13636	33.7868	5.41386e-05	0.0525144	0.00525144	0.0289264	BAG2; BAG3; BAG5;
MIR	1	10	0.378788	5.67422	0.164286	1	1	1	SDF2L1;
LH2	1	16	0.378788	3.54771	0.249644	1	1	1	LIPG;
STAT_int	1	7	0.378788	8.10255	0.118046	1	1	1	STAT3;
C4	2	6	0.757576	18.8079	0.00450699	1	0.174871	0.96324	COL4A1; COL4A2;
IG_FLMN	1	10	0.378788	5.67422	0.164286	1	1	1	KDELC1;
G2F	1	3	0.378788	18.8701	0.0524047	1	0.806866	1	NID1;
SO	1	9	0.378788	6.30399	0.149147	1	1	1	TINAGL1;
Tower	1	1	0.378788	56.2365	0.0177814	1	0.410665	1	BRCA2;
Pumilio	2	4	0.757576	28.1884	0.00184582	1	0.0994693	0.547905	PUM1; PUM2;
PolyA	1	5	0.378788	11.3371	0.085812	1	1	1	UBR5;
TR_FER	1	3	0.378788	18.8701	0.0524047	1	0.806866	1	MFI2;
LON	1	5	0.378788	11.3371	0.085812	1	1	1	LONP1;
END	1	3	0.378788	18.8701	0.0524047	1	0.806866	1	EDN3;
Integrin_b_cyt	1	6	0.378788	9.45073	0.102073	1	1	1	ITGB1;
Zalpha	1	2	0.378788	28.2582	0.0352477	1	0.657707	1	ADAR;
DEXDc3	1	1	0.378788	56.2365	0.0177814	1	0.410665	1	SETX;
Raptor_N	1	1	0.378788	56.2365	0.0177814	1	0.410665	1	RPTOR;
Jacalin	1	2	0.378788	28.2582	0.0352477	1	0.657707	1	ZG16B;
UTG	1	6	0.378788	9.45073	0.102073	1	1	1	SCGB2A2;
CDC37_N	1	1	0.378788	56.2365	0.0177814	1	0.410665	1	CDC37;
CDC37_M	1	2	0.378788	28.2582	0.0352477	1	0.657707	1	CDC37;
CDC37_C	1	1	0.378788	56.2365	0.0177814	1	0.410665	1	CDC37;
NIDO	1	5	0.378788	11.3371	0.085812	1	1	1	NID1;
ECIST_Cterm	1	1	0.378788	56.2365	0.0177814	1	0.410665	1	ECSIT;

## Sheet: Site of expression
Analysis: Site of expression
Dataset name: LOX family interactome
Number of genes in the dataset: 311
Number of genes in the dataset (which are available in Site of expression database) :306
Number of genes in background: 18297
Is analysis quantitative: No
Site of expression	No. of genes in the dataset	No. of genes in the background dataset	Percentage of genes	Fold enrichment	P-value (Hypergeometric test)	Corrected p-values			genes mapped (from input data set)
						Bonferroni method	BH method	Q-value (Storey-Tibshirani method)
T cells	54	1726	17.6471	1.87101	4.7626e-06	0.00403868	2.92658e-05	0.000109237	ADAR; AKAP8; BTK; CAPN2; CCL3; CCT2; CCT3; CCT4; CCT5; CCT6A; CCT7; CD2AP; CHD3; CLINT1; DNAJA1; EMD; GATAD2B; GH1; GTPBP1; HSPA1A; HSPA1B; HSPA5; HSPA8; IK; ITGA5; KDM1A; KIF2A; LONP1; MDC1; MMP10; MSH2; MSH6; NEDD1; NUMA1; PA2G4; PDE7A; PDIA3; PDP1; RBM14; RPL23; SH3KBP1; SMC1A; SMC3; SNW1; SOD2; SOS2; STK4; TCP1; TRIP13; TUBA1B; TUBA4A; TUBB; VIM; VPS35;
Monocyte	79	2842	25.817	1.66227	2.01505e-06	0.00170877	1.2752e-05	4.75976e-05	A2M; ADAR; ANKHD1; APMAP; APP; ARL8B; BAG2; BAG3; BCHE; C1QA; C1QB; CAD; CAPN2; CCT2; CCT3; CCT4; CCT5; CCT6A; CCT7; CD2AP; CDC37; CEACAM8; DEFA1; DNAJA1; DNAJA2; ECSIT; EMD; EPHA7; FN1; H1F0; HIST1H2AG; HSPA1A; HSPA1B; HSPA5; HSPA8; IGFALS; IK; ITGA5; ITGB1; KIF2A; LAMB2; LAMC1; LONP1; LTBP1; MARCKSL1; NEDD1; NUMA1; OS9; P3H1; PA2G4; PDIA3; PDP1; PIGR; PLG; POTEE; PRAME; PRG2; RBM14; RPL23; SDF2…
MDA468	41	760	13.3987	3.22638	3.47914e-11	2.95031e-08	6.86119e-10	2.56098e-09	APP; CCT2; CCT3; CCT4; CCT5; CCT6A; CCT7; CD2AP; CDC37; CLINT1; CTGF; DNAJA1; FN1; GGH; HIST1H2AG; HSPA1A; HSPA1B; HSPA5; HSPA8; KLK5; LAMB2; LAMC1; LTBP1; MARCKSL1; NUMA1; PA2G4; PDIA3; PLAUR; PLG; PTPRK; RHOA; SOD2; STC2; TCP1; THBS1; TINAGL1; TNC; TUBA1C; TUBB; VPS35; LOXL2;
Small intestine	185	8360	60.4575	1.32322	1.19914e-07	0.000101687	8.69123e-07	3.24406e-06	A2M; ADAMTS14; ADAMTS2; ADAMTS4; ADAMTSL2; ADAMTSL4; ADAR; AKAP8; AKAP8L; ALG13; ALPP; ANGPTL4; ANKHD1; ANTXR1; APAF1; APMAP; APP; ARHGEF5; ARL8B; ARNT; ATOX1; ATP7A; ATXN1; ATXN2; BAG3; BAG5; BCHE; BMP1; BRCA2; BRE; BTK; C1orf54; C1QA; CAD; CCT2; CCT3; CCT5; CCT7; CD160; CD2AP; CDC37; CHD3; COL18A1; COL2A1; COL3A1; COL4A2; COL5A1; COL6A3; CTGF; DCAF6; DEFA5; DHDDS; DNAJA1; DNAJB4; DNAJB9; ECM1; …
Breast cancer	177	7467	57.8431	1.41741	1.05163e-09	8.91781e-07	1.29244e-08	4.8241e-08	A2M; ADAMTS14; ADAMTS2; ADAMTS4; ADAMTSL4; ADAR; AKAP8; ALG13; ALPP; ANGPTL4; ANKHD1; APAF1; APMAP; APOE; APP; ARHGEF5; ARNT; ATP7A; ATXN1; ATXN2; BAG3; BAG5; BCHE; BMP1; BRCA2; BRE; BTK; C1orf54; C1QA; CA6; CAD; CAPN2; CCT2; CCT3; CCT4; CCT5; CCT7; CD2AP; CDC37; COL18A1; COL1A1; COL3A1; COL4A1; COL5A1; COL6A3; CTGF; DCAF6; DEFA5; DHDDS; DNAJA1; DNAJB4; ECM1; EDEM1; EFEMP2; EGFL7; ELN; EMD; EPHA7…
Thyroid cancer	175	7281	57.1895	1.4372	4.42058e-10	3.74865e-07	5.95024e-09	2.22097e-08	A2M; ADAMTS14; ADAMTS2; ADAMTS4; ADAMTSL4; ADAR; AKAP8; ALG13; ANGPTL4; ANKHD1; APAF1; APMAP; APOE; APP; ARHGEF5; ARNT; ATP7A; ATXN1; ATXN2; BAG3; BAG5; BCHE; BMP1; BRCA2; BRE; BTK; C1orf54; C1QA; CAD; CAPN2; CCT2; CCT3; CCT4; CCT5; CCT7; CD2AP; CDC37; COL18A1; COL1A1; COL3A1; COL4A1; COL5A1; COL6A3; CTGF; DCAF6; DEFA5; DHDDS; DNAJA1; DNAJB4; ECM1; EDEM1; EGF; EGFL7; ELN; EMD; EPHA7; FAM83H; FANC…
Colon	191	8429	62.4183	1.35495	5.00481e-09	4.24408e-06	5.30509e-08	1.98016e-07	ADAMTS14; ADAMTS2; ADAMTS4; ADAMTSL4; AKAP8; AKAP8L; ALG13; ALPP; ANGPTL4; ANKHD1; APAF1; APMAP; APP; ARHGAP32; ARHGEF5; ARL8B; ARNT; ATOX1; ATP7A; ATXN1; ATXN2; BAG3; BAG5; BCHE; BMP1; BRCA2; BRE; BTK; C1orf54; C1QA; CAD; CCT2; CCT3; CCT4; CCT5; CCT7; CD2AP; CDC37; CHD3; COL17A1; COL18A1; COL1A1; COL2A1; COL3A1; COL4A2; COL5A1; COL6A3; CTGF; DCAF6; DEFA5; DHDDS; DNAJA1; DNAJB4; DNAJB9; ECM1; EDE…
Parathyroid gland	144	5997	47.0588	1.43583	1.18033e-07	0.000100092	8.62864e-07	3.2207e-06	A2M; ADAMTS14; ADAMTS4; AKAP8; ALG13; ANGPTL4; ANKHD1; APAF1; APMAP; ARHGEF5; ARNT; ATP7A; ATXN1; ATXN2; BAG3; BAG5; BCHE; BMP1; BRCA2; BRE; BTK; C1orf54; C1QA; CAPN2; CCT2; CCT3; CCT5; CCT7; CD2AP; CDC37; COL18A1; COL3A1; COL5A1; CTGF; DCAF6; DEFA5; DHDDS; DNAJA1; DNAJB4; ECM1; EDEM1; EFEMP2; EGF; EGFL7; EMD; EPHA7; FANCG; FBLN5; FBN1; FURIN; GATAD2B; GGH; GTPBP1; H1F0; HELZ; HSPA1A; HSPA1B; HSP…
Cervix, uterine	153	6391	50	1.43151	3.46731e-08	2.94028e-05	2.74793e-07	1.02568e-06	A2M; ADAMTS14; ADAMTS2; ADAR; AKAP8; ALG13; ANKHD1; APAF1; APMAP; APOE; ARHGEF5; ARNT; ATP7A; ATXN1; ATXN2; BAG3; BAG5; BCHE; BRCA2; BRE; BTK; C1orf54; C1QA; CAD; CAPN2; CCT2; CCT3; CCT4; CCT5; CCT7; CD2AP; CDC37; COL18A1; COL1A1; COL5A1; COL6A3; CTGF; DCAF6; DEFA5; DHDDS; DNAJA1; DNAJB4; ECM1; EFEMP2; EGF; EGFL7; ELN; EMD; EPHA7; FAM83H; FBN1; FN1; GATAD2B; GGH; GPC1; GTPBP1; H1F0; HELZ; HSPA1A;…
Spleen	181	7887	59.1503	1.37225	9.34083e-09	7.92103e-06	8.90003e-08	3.322e-07	A2M; ADAMTS10; ADAMTS14; ADAMTS2; ADAMTS4; ADAMTSL4; AKAP8; AKAP8L; ALG13; ALPP; ANGPTL4; ANKHD1; APAF1; APMAP; APOE; APP; ARHGAP32; ARHGEF5; ARL8B; ARNT; ATOX1; ATP7A; ATXN1; ATXN2; BAG3; BAG5; BCHE; BMP1; BRE; BTK; C1QA; CAD; CCBE1; CCT2; CCT3; CCT5; CCT7; CD160; CD2AP; CDC37; CEP192; CHD3; COL17A1; COL18A1; COL4A1; COL5A1; CTGF; DCAF6; DEFA1; DHDDS; DNAJA1; DNAJB4; DNAJB9; ECM1; EDEM1; EFEMP2;…
HUVEC	220	13061	71.8954	1.00719	0.4493	1	0.994794	1	A2M; ADAMTS10; ADAMTS14; ADAMTS2; ADAMTSL2; ADAMTSL4; ADAR; AKAP8; AKAP8L; ALKBH7; ALPP; ANKHD1; ANTXR1; APAF1; APMAP; APOE; APP; ARHGEF5; ATOX1; ATP7A; ATXN1; ATXN2; BAG2; BAG3; BAG5; BMP1; BRCA2; BTK; BTNL2; C1QA; C1QB; CA6; CAD; CAPN2; CCBE1; CCL3; CCT4; CCT5; CCT6B; CD160; CD2AP; CDC37; CEP192; CFC1; CHD3; CLINT1; COL13A1; COL17A1; COL18A1; COL1A1; COL1A2; COL2A1; COL3A1; COL4A1; COL4A2; COL5…
Tonsils	169	7274	55.2288	1.38926	2.53191e-08	2.14706e-05	2.04674e-07	7.63959e-07	ADAMTS14; ADAMTS2; ADAMTS4; ADAMTSL4; ADAR; AKAP8; ALG13; ALPP; ANGPTL4; ANKHD1; APAF1; APMAP; APOE; APP; ARHGEF5; ARNT; ATP7A; ATXN1; ATXN2; BAG3; BAG5; BCHE; BMP1; BRCA2; BRE; BTK; C1orf54; C1QA; CA6; CAD; CAPN2; CCT2; CCT3; CCT4; CCT5; CCT7; CD2AP; CDC37; COL18A1; COL1A1; COL3A1; COL5A1; COL6A1; COL6A3; CTGF; DCAF6; DEFA1; DEFA5; DHDDS; DNAJA1; DNAJB4; ECM1; EDEM1; EGF; EGFL7; EMD; EPHA7; FAM8…
Jurkat A3	88	4200	28.7582	1.25293	0.0102373	1	0.0409494	0.152846	A2M; ADAMTSL2; ALG13; ALKBH7; ALPP; APAF1; ARL8B; ATXN2; BAG2; BAG3; BAG5; BRE; C1QA; CAD; CCT2; CCT3; CCT4; CCT5; CCT6A; CCT6B; CCT7; CHD3; CLINT1; DCAF6; DDA1; ECSIT; EMD; FAM175B; FBXO6; FBXO7; GATAD2B; GGH; H1F0; HAUS5; HELZ; HPS3; HSPG2; IK; ITGA5; ITGB1; KDELC1; LONP1; LRP1; MARCKSL1; MDC1; MFI2; MIB2; MSH2; MSH6; NEDD1; NUMA1; OS9; P3H1; PLAUR; PUM1; PUM2; RAF1; RBM14; RHOA; RNF219; RPAP1;…
Rectum	170	7113	55.5556	1.42911	1.95756e-09	1.66001e-06	2.27398e-08	8.48779e-08	ADAMTS14; ADAMTS2; ADAMTS4; ADAMTSL4; AKAP8; ALG13; ANGPTL4; ANKHD1; APAF1; APMAP; APOE; APP; ARHGEF5; ARNT; ATP7A; ATXN1; ATXN2; BAG3; BAG5; BCHE; BMP1; BRCA2; BRE; BTK; C1orf54; C1QA; CA6; CAD; CAPN2; CCT2; CCT3; CCT4; CCT5; CCT7; CD2AP; CDC37; COL18A1; COL1A1; COL2A1; COL3A1; COL5A1; COL6A3; CTGF; DCAF6; DEFA5; DHDDS; DNAJA1; DNAJB4; ECM1; EDEM1; EFEMP2; EGF; EGFL7; EMD; EPHA7; FAM83H; FANCG; …
Liver	240	11680	78.4314	1.22866	1.86153e-08	1.57858e-05	1.6274e-07	6.07439e-07	A2M; ADAMTS10; ADAMTS14; ADAMTS2; ADAMTS4; ADAMTSL2; ADAMTSL4; ADAR; AKAP8; AKAP8L; ALG13; ALKBH7; ALPP; ANGPTL4; ANKHD1; ANTXR1; APAF1; APMAP; APOE; APP; ARHGAP32; ARHGEF5; ARL8B; ARNT; ATOX1; ATP7A; ATXN1; ATXN2; BAG3; BAG5; BCHE; BMP1; BRCA2; BRE; BTK; C1QA; C1QB; CAD; CAPN2; CCBE1; CCL3; CCT2; CCT3; CCT4; CCT5; CCT6A; CCT7; CD2AP; CDC37; CEP192; CHD3; COL18A1; COL1A1; COL1A2; COL2A1; COL3A1; …
CNS	2	74	0.653595	1.62387	0.351788	1	0.815071	1	APOE; PCSK6;
CD4	61	1901	19.9346	1.91894	4.22822e-07	0.000358553	2.82325e-06	1.0538e-05	A2M; ADAR; ALG13; APMAP; APOE; ARL8B; BCHE; C1QA; C1QB; CAD; CAPN2; CCT2; CCT3; CCT4; CCT5; CCT6A; CCT7; CD2AP; CDC37; COL18A1; COL1A2; DEFA1; DNAJA2; ECM1; EMD; FN1; GGH; GTPBP1; H1F0; HIST1H2AG; HSPA1A; HSPA1B; HSPA5; HSPA8; IGFALS; ITGB1; KIF2A; LONP1; NUMA1; PA2G4; PDIA3; PLG; POTEE; PRG2; RAD23A; RBM14; RPL23; SH3KBP1; SMC1A; SMC3; SNW1; SOD2; STK4; TCP1; THBS1; TUBA1C; TUBA4A; TUBB; UBXN1; …
Skeletal muscles	201	9060	65.6863	1.32658	6.36755e-09	5.39968e-06	6.66627e-08	2.48823e-07	A2M; ADAMTS10; ADAMTS2; ADAMTS4; ADAMTSL2; ADAMTSL4; ADAR; AKAP8; AKAP8L; ANGPTL4; ANKHD1; APAF1; APMAP; APOE; ARHGAP32; ARHGEF5; ARL8B; ARNT; ATOX1; ATP7A; ATXN1; BAG3; BAG5; BCHE; BMP1; BRCA2; BRE; BTK; BTNL2; C1orf54; C1QA; CAD; CAPN2; CCL3; CCT2; CCT3; CCT4; CCT5; CCT6A; CCT7; CD2AP; CDC37; CEP192; CHD3; CLINT1; CMA1; COL18A1; COL1A1; COL1A2; COL3A1; COL4A2; COL5A1; COL6A1; COL6A3; CTGF; DCAF…
H293	179	6792	58.4967	1.57588	1.7118e-14	1.4516e-11	6.04835e-13	2.25758e-12	A2M; ADAR; AKAP8; AKAP8L; ALG13; ANKHD1; APAF1; APMAP; APOE; APP; ARL8B; ARNT; ATOX1; ATP7A; ATXN2; BAG2; BAG3; BAG5; BCHE; BMP1; BRE; BTK; C1QA; C1QB; CA6; CAD; CAPN2; CCL3; CCT2; CCT3; CCT4; CCT5; CCT6A; CCT7; CD2AP; CDC37; CEP192; CHD3; CLINT1; COL18A1; COL1A1; COL2A1; COL3A1; COL4A1; COL4A2; COL5A1; COL6A1; COL6A3; CTGF; CTU1; DCAF10; DCAF6; DDA1; DNAJA1; DNAJA2; ECM1; ECSIT; EMD; EPHA7; EXOC…
Prostate	179	7923	58.4967	1.35093	5.14771e-08	4.36526e-05	3.96841e-07	1.48124e-06	A2M; ADAMTS14; ADAMTS2; ADAMTS4; ADAMTSL2; ADAMTSL4; ADAR; AKAP8; AKAP8L; ALG13; ANGPTL4; ANKHD1; APAF1; APMAP; APOE; APP; ARHGEF5; ARNT; ATOX1; ATP7A; ATXN1; ATXN2; BAG3; BAG5; BCHE; BMP1; BRCA2; BRE; BTK; C1orf54; C1QA; CAD; CAPN2; CCT2; CCT3; CCT5; CCT7; CD2AP; CDC37; CHD3; COL17A1; COL18A1; COL5A1; COL6A3; CTGF; DCAF6; DHDDS; DNAJA1; DNAJB4; ECM1; EDEM1; EFEMP2; EGF; EGFL7; EMD; EPHA7; FAM83H…
Jurkat	78	2869	25.4902	1.62578	5.59912e-06	0.00474806	3.41587e-05	0.0001275	ADAMTS2; ADAR; AKAP8L; ANTXR1; BAG2; BAG3; BAG5; BTK; CAD; CCT2; CCT3; CCT4; CCT5; CCT6A; CCT7; CDC37; CEP192; CLINT1; COL2A1; DDA1; DNAJA1; DNAJA2; EGF; EXOC6; FANCG; GTF3C5; H1F0; HDAC3; HELZ; HIST1H2AG; HSPA1A; HSPA1B; HSPA2; HSPA5; HSPA8; ITGA5; ITGB1; KDM1A; KIF2A; LAMA1; LAMB1; LAMB2; LONP1; MAP4K3; MAP7; MARCKSL1; MDC1; NUMA1; OS9; PA2G4; PDIA3; PTPRK; PUM1; PUM2; RBM14; RPAP1; RPL23; SDF2…
Bone marrow	195	7808	63.7255	1.49335	6.4084e-14	5.43433e-11	2.09013e-12	7.80153e-12	ADAMTS14; ADAMTS2; ADAMTSL4; ADAR; AKAP8; ALG13; ALPP; ANKHD1; ANTXR1; APAF1; APMAP; APOE; APP; ARHGEF5; ARNT; ATOX1; ATP7A; ATXN1; ATXN2; BAG3; BAG5; BCHE; BMP1; BRCA2; BRE; BTK; C1orf54; C1QA; CAD; CAPN2; CCL3; CCT2; CCT3; CCT4; CCT5; CCT6A; CCT7; CD2AP; CDC37; CEACAM8; CHD3; COL18A1; COL1A1; COL3A1; COL4A2; COL5A1; COL6A3; CTGF; DCAF6; DEFA1; DEFA5; DHDDS; DNAJA1; DNAJB4; ECM1; ECSIT; EDEM1; E…
Lateral ventricle	158	6620	51.634	1.42715	1.89147e-08	1.60396e-05	1.6367e-07	6.10908e-07	ADAMTS2; ADAMTS4; ADAMTSL4; ADAR; AKAP8; ALG13; ANGPTL4; ANKHD1; APAF1; APMAP; APOE; APP; ARHGEF5; ARNT; ATP7A; ATXN1; ATXN2; BAG3; BAG5; BCHE; BMP1; BRCA2; BRE; BTK; C1orf54; C1QA; CAD; CCT2; CCT3; CCT4; CCT5; CCT7; CD2AP; CDC37; COL18A1; COL1A1; COL3A1; COL4A1; COL5A1; COL6A1; COL6A3; CTGF; DCAF10; DEFA5; DHDDS; DNAJA1; DNAJB4; ECM1; EDEM1; EGF; ELN; EMD; FAM83H; FANCG; FGF2; FN1; FURIN; GATAD2…
Colorectal cancer	175	7513	57.1895	1.39281	7.27372e-09	6.16812e-06	7.52209e-08	2.80767e-07	A2M; ADAMTS14; ADAMTS2; ADAMTS4; ADAMTSL4; ADAR; AKAP8; ALG13; ALPP; ANGPTL4; ANKHD1; APAF1; APMAP; APOE; APP; ARHGEF5; ARNT; ATP7A; ATXN1; ATXN2; BAG3; BAG5; BCHE; BMP1; BRCA2; BRE; BTK; C1orf54; C1QA; CA6; CAD; CAPN2; CCT2; CCT3; CCT4; CCT5; CCT7; CD2AP; CDC37; COL18A1; COL1A1; COL3A1; COL4A1; COL4A2; COL5A1; COL6A3; CTGF; DCAF10; DCAF6; DEFA5; DHDDS; DNAJA1; DNAJB4; ECM1; EDEM1; EGF; EGFL7; EL…
Gall bladder	166	7295	54.2484	1.36067	2.09308e-07	0.000177493	1.44303e-06	5.38621e-06	ADAMTS14; ADAMTS2; ADAMTS4; ADAMTSL4; ADAR; AKAP8; ALG13; ANGPTL4; ANKHD1; APAF1; APMAP; APP; ARHGEF5; ARNT; ATP7A; ATXN1; ATXN2; BAG3; BAG5; BCHE; BMP1; BRCA2; BRE; BTK; C1orf54; C1QA; CAD; CAPN2; CCT2; CCT3; CCT4; CCT5; CCT7; CD2AP; CDC37; COL18A1; COL1A1; COL3A1; COL4A2; COL5A1; COL6A3; CTGF; DCAF6; DEFA5; DHDDS; DNAJA1; DNAJB4; ECM1; EDEM1; EFEMP2; EGF; EGFL7; EMD; EPHA7; FAM83H; FANCG; FBN1;…
Plasma	251	11971	82.0261	1.25373	6.90123e-11	5.85224e-08	1.21922e-09	4.55081e-09	A2M; ADAMTS10; ADAMTS2; ADAMTS4; ADAMTSL2; ADAMTSL4; ADAR; AKAP8; AKAP8L; ALG13; ALPP; ANGPTL4; ANKHD1; ANTXR1; APAF1; APMAP; APOE; APP; ARHGAP32; ARHGEF5; ARL8B; ARNT; ATOX1; ATP7A; ATXN1; BAG2; BAG3; BAG5; BCHE; BMP1; BRCA2; BRE; BTK; C1QA; C1QB; CA6; CAD; CAPN2; CCBE1; CCL3; CCT2; CCT3; CCT4; CCT5; CCT6A; CCT6B; CCT7; CD2AP; CDC37; CEACAM8; CEP192; CHD3; CLINT1; COL13A1; COL17A1; COL18A1; COL1…
Malignant carcinoid	171	7081	55.8824	1.44401	6.47998e-10	5.49502e-07	8.08091e-09	3.01625e-08	A2M; ADAMTS14; ADAMTS2; ADAMTS4; ADAMTSL4; ADAR; AKAP8; ALG13; ALPP; ANGPTL4; ANKHD1; APAF1; APMAP; APOE; APP; ARHGEF5; ARNT; ATP7A; ATXN1; ATXN2; BAG3; BAG5; BCHE; BMP1; BRCA2; BRE; BTK; C1orf54; C1QA; CA6; CAD; CAPN2; CCT2; CCT3; CCT5; CCT7; CD2AP; CDC37; COL18A1; COL1A1; COL3A1; COL4A1; COL5A1; COL6A3; CTGF; DCAF6; DEFA5; DHDDS; DNAJA1; DNAJB4; ECM1; EDEM1; EFEMP2; EGF; EGFL7; ELN; EMD; EPHA7;…
Ascites cancer cell	118	3509	38.5621	2.01085	1.5548e-15	1.31847e-12	8.78981e-14	3.28085e-13	A2M; ADAR; AKAP8; AKAP8L; ALPP; ANKHD1; APMAP; APOE; APP; ARL8B; ATOX1; ATXN2; BAG3; BAG5; BMP1; BRCA2; BRE; C1QA; C1QB; CAD; CAPN2; CCL3; CCT2; CCT3; CCT4; CCT5; CCT6A; CCT7; CD2AP; CDC37; CEACAM8; CLINT1; COL18A1; COL1A1; COL2A1; COL3A1; COL4A2; COL6A1; CTGF; DEFA1; DNAJA1; DNAJA2; ECM1; EFEMP2; EMD; EPHA7; FBN1; FN1; GATAD2B; GGH; GPC1; H1F0; HIST1H2AG; HSPA1A; HSPA1B; HSPA2; HSPA5; HSPA8; HSP…
Endometrial cancer	178	7460	58.1699	1.42676	4.69868e-10	3.98448e-07	6.22575e-09	2.3238e-08	A2M; ADAMTS14; ADAMTS2; ADAMTS4; ADAMTSL4; ADAR; AKAP8; ALG13; ALPP; ANGPTL4; ANKHD1; APAF1; APMAP; APOE; APP; ARHGEF5; ARNT; ATP7A; ATXN1; ATXN2; BAG3; BAG5; BCHE; BMP1; BRCA2; BRE; BTK; C1orf54; C1QA; CAD; CCT2; CCT3; CCT4; CCT5; CCT7; CD2AP; CDC37; COL18A1; COL1A1; COL3A1; COL4A1; COL4A2; COL5A1; COL6A1; COL6A3; CTGF; DCAF10; DCAF6; DEFA5; DHDDS; DNAJA1; DNAJB4; ECM1; EDEM1; EFEMP2; EGFL7; ELN…
Lung cancer	179	7435	58.4967	1.43959	1.64062e-10	1.39124e-07	2.57638e-09	9.61649e-09	A2M; ADAMTS14; ADAMTS2; ADAMTS4; ADAMTSL4; ADAR; AKAP8; ALG13; ALPP; ANGPTL4; ANKHD1; APAF1; APMAP; APOE; APP; ARHGEF5; ARNT; ATP7A; ATXN1; ATXN2; BAG3; BAG5; BCHE; BMP1; BRCA2; BRE; BTK; C1orf54; C1QA; CA6; CAD; CAPN2; CCT2; CCT3; CCT4; CCT5; CCT7; CD2AP; CDC37; COL18A1; COL1A1; COL3A1; COL4A1; COL4A2; COL5A1; COL6A1; COL6A3; CTGF; DCAF10; DCAF6; DEFA5; DHDDS; DNAJA1; DNAJB4; ECM1; EDEM1; EGF; E…
HCT116	72	2651	23.5294	1.62415	1.51047e-05	0.0128088	8.5965e-05	0.00032087	ADAR; APMAP; ARL8B; BAG2; BRE; CAD; CAPN2; CCT2; CCT3; CCT4; CCT5; CCT6A; CCT6B; CCT7; CDC37; CHD3; CLINT1; CTU1; DNAJA1; DNAJA2; EMD; EPHA7; FANCG; FBXO2; GTPBP1; H1F0; HIST1H2AG; HSPA1A; HSPA1B; HSPA2; HSPA5; HSPA8; HSPG2; IK; ITGB1; LONP1; MARCKSL1; MSH2; MSH6; MSI2; NUMA1; PA2G4; PDGFRA; PDIA3; PDP1; POTEE; RAD23A; RBM14; RHOA; RPL23; RPTOR; SDF2L1; SMC1A; SMC3; SNW1; SOD2; STAT3; STK3; STUB1…
PC3	73	1294	23.8562	3.37357	9.36083e-21	7.93799e-18	3.96899e-18	1.48145e-17	APOE; APP; ARL8B; ATOX1; BMP1; CAD; CAPN2; CCT2; CCT3; CCT4; CCT5; CCT6A; CLINT1; COL18A1; COL2A1; COL3A1; COL4A2; COL5A1; COL6A1; COL6A3; CTGF; DNAJA1; FBN1; FN1; GGH; GPC1; HIST1H2AG; HSPA1A; HSPA1B; HSPA2; HSPA5; HSPA8; HSPG2; HTRA1; ITGB1; LAMB1; LAMB2; LAMC1; LTBP1; MARCKSL1; MATN2; MEMO1; NID1; PA2G4; PDIA3; PLAUR; POTEE; PTPRK; RAD23A; RHOA; SDF2L1; SERPINE1; SOD2; SPARC; STC2; TCP1; TGM2;…
MicroProt	29	440	9.47712	3.94212	3.47757e-10	2.94898e-07	4.92726e-09	1.83913e-08	A2M; ADAMTS2; APMAP; APOE; APP; BCHE; C1QB; CEACAM8; COL18A1; COL4A2; COL6A3; CTGF; DEFA1; DEFA5; ECM1; FN1; GGH; HSPG2; IGFALS; KDM1A; LTBP1; MFAP5; MMP2; MTUS1; PLG; SLURP1; THBS1; TUBA1C; LOXL1;
Epididymis	174	7090	56.8627	1.46748	7.92781e-11	6.72278e-08	1.372e-09	5.12107e-09	A2M; ADAMTS14; ADAMTS2; ADAMTS4; ADAMTSL4; ADAR; AKAP8; ALG13; ALPP; ANGPTL4; ANKHD1; APAF1; APMAP; APOE; APP; ARHGEF5; ARNT; ATP7A; ATXN1; ATXN2; BAG3; BAG5; BCHE; BMP1; BRCA2; BRE; BTK; C1orf54; C1QA; CA6; CAD; CAPN2; CCT2; CCT3; CCT5; CCT7; CD2AP; CDC37; COL18A1; COL1A1; COL3A1; COL5A1; COL6A3; CST11; CTGF; DCAF10; DCAF6; DEFA5; DHDDS; DNAJA1; DNAJB4; ECM1; EDEM1; EFEMP2; EGFL7; ELN; EMD; EPHA…
Cerebellum	174	7633	56.8627	1.36308	5.3764e-08	4.55918e-05	4.10737e-07	1.5331e-06	A2M; ADAMTS2; ADAMTSL4; ADAR; AKAP8; ALG13; ANGPTL4; ANKHD1; APAF1; APMAP; APOE; APP; ARHGEF5; ARNT; ATP7A; ATXN1; ATXN2; BAG3; BAG5; BCHE; BMP1; BRCA2; BRE; BTK; C1orf54; C1QA; CCBE1; CCT2; CCT3; CCT4; CCT5; CCT7; CD2AP; CDC37; CEP192; COL18A1; COL1A1; COL3A1; COL5A1; COL6A3; CTGF; DCAF10; DCAF6; DEFA5; DHDDS; DNAJA1; DNAJB4; ECEL1; ECM1; EDEM1; EGF; EGFL7; ELN; EMD; EPHA7; EXPH5; FAM83H; FANCG;…
Nasopharynx	158	6904	51.634	1.36845	4.29548e-07	0.000364257	2.84576e-06	1.0622e-05	ADAMTS14; ADAMTS2; ADAMTS4; ADAMTSL4; ADAR; AKAP8; ALG13; ALPP; ANGPTL4; ANKHD1; APAF1; APMAP; ARHGEF5; ARNT; ATP7A; ATXN1; ATXN2; BAG3; BAG5; BCHE; BRCA2; BRE; BTK; CA6; CAD; CCT2; CCT3; CCT4; CCT5; CCT7; CD2AP; CDC37; COL18A1; COL1A1; COL3A1; COL6A3; CTGF; DCAF6; DEFA5; DHDDS; DNAJB4; ECM1; EFEMP2; EGF; EGFL7; ELN; EMD; EPHA7; FAM83H; FANCG; FBN1; FN1; FURIN; GATAD2B; GGH; GPC1; GTPBP1; H1F0; H…
global_SCX_fractionated	65	2476	21.2418	1.5699	0.000122733	0.104078	0.000642455	0.00239801	ADAR; AKAP8; ALPP; APMAP; APP; ARL8B; ATOX1; ATXN2; BAG3; BRE; CAD; CAPN2; CCT2; CCT3; CCT4; CCT5; CCT6A; CCT7; CD2AP; CDC37; CLINT1; COL17A1; DNAJA1; DNAJA2; FBXO2; FBXO7; GTF3C5; HIST1H2AG; HSPA1A; HSPA1B; HSPA5; HSPA8; ITGB1; KDM1A; LAMB1; LONP1; LRP1; MEMO1; MSI1; NUMA1; PA2G4; PDIA3; PSCA; PTPRK; RAD23A; RBM14; RICTOR; RPL23; SDF2L1; SERPINE1; SH3KBP1; SMC1A; SMC3; SOD2; STUB1; TCP1; TUBA1C;…
Hippocampus	173	7355	56.5359	1.40648	4.46745e-09	3.78839e-06	4.79544e-08	1.78993e-07	A2M; ADAMTS2; ADAMTS4; ADAMTSL4; ADAR; AKAP8; ALG13; ANGPTL4; ANKHD1; APAF1; APMAP; APOE; APP; ARHGEF5; ARNT; ATOX1; ATP7A; ATXN1; ATXN2; BAG3; BAG5; BCHE; BMP1; BRE; BTK; C1orf54; C1QA; CAD; CCBE1; CCT2; CCT3; CCT4; CCT5; CCT7; CD2AP; CDC37; CEP192; COL18A1; COL1A1; COL3A1; COL4A1; COL5A1; COL6A3; CTGF; DCAF10; DEFA5; DHDDS; DNAJA1; DNAJB4; ECEL1; ECM1; EDEM1; EGFL7; ELN; EMD; EPHA7; EXPH5; FAM8…
HeLa	127	5789	41.5033	1.31183	0.000156509	0.13272	0.000814233	0.00303918	A2M; ADAMTSL4; AKAP8; AKAP8L; ALPP; ANKHD1; APAF1; ARHGAP32; ARNT; ATOX1; ATP7A; ATXN2; BAG2; BAG3; BTK; CAD; CAPN2; CCT2; CCT3; CCT4; CCT5; CCT6A; CCT6B; CCT7; CD2AP; CDC37; CEP192; CFC1; CHD3; CLINT1; COL3A1; COL6A1; COL6A3; CSH1; CSH2; DNAJA1; DNAJA2; EMD; EPHA7; EXPH5; FANCG; FBN1; GATAD2B; GH1; GTF3C5; H1F0; HDAC3; HELZ; HIST1H2AG; HPS3; HSPA1A; HSPA1B; HSPA2; HSPA5; HSPA8; HSPG2; ITGB1; KDM…
Malignant lymphoma	155	6586	50.6536	1.40728	8.82664e-08	7.48499e-05	6.62389e-07	2.47241e-06	A2M; ADAMTS14; ADAMTS2; ADAMTS4; ADAMTSL4; ADAR; AKAP8; ALG13; ANKHD1; APAF1; APMAP; APOE; ARHGEF5; ARNT; ATP7A; ATXN1; ATXN2; BAG3; BAG5; BCHE; BMP1; BRCA2; BRE; BTK; C1orf54; C1QA; CAD; CCT2; CCT3; CCT4; CCT5; CCT7; CD2AP; CDC37; COL18A1; COL1A1; COL3A1; COL5A1; COL6A3; CTGF; DCAF10; DEFA5; DHDDS; DNAJA1; DNAJB4; EDEM1; EGFL7; ELN; EMD; EPHA7; FAM83H; FANCG; FBN1; FN1; FURIN; GATAD2B; GGH; GTPB…
Prostate cancer	174	7214	56.8627	1.44225	3.93464e-10	3.33657e-07	5.46979e-09	2.04164e-08	A2M; ADAMTS14; ADAMTS2; ADAMTS4; ADAMTSL4; ADAR; AKAP8; ALG13; ALPP; ANGPTL4; ANKHD1; APAF1; APMAP; APOE; APP; ARHGEF5; ARNT; ATP7A; ATXN1; ATXN2; BAG3; BAG5; BCHE; BMP1; BRCA2; BRE; BTK; C1orf54; C1QA; CAD; CAPN2; CCT2; CCT3; CCT4; CCT5; CCT7; CD2AP; CDC37; COL18A1; COL1A1; COL4A1; COL5A1; COL6A3; CTGF; DCAF10; DCAF6; DEFA5; DHDDS; DNAJA1; DNAJB4; ECM1; EDEM1; EFEMP2; EGFL7; EMD; EPHA7; FAM83H; …
Skin	179	7292	58.4967	1.46783	2.51249e-11	2.13059e-08	5.32648e-10	1.98814e-09	A2M; ADAMTS14; ADAMTS2; ADAMTSL4; ADAR; AKAP8; ALG13; ANGPTL4; ANKHD1; APAF1; APMAP; APOE; ARHGEF5; ARNT; ATOX1; ATP7A; ATXN1; ATXN2; BAG3; BAG5; BCHE; BMP1; BRCA2; BRE; BTK; C1orf54; C1QA; C1QB; CA6; CAD; CAPN2; CCL3; CCT2; CCT3; CCT5; CCT7; CD2AP; CDC37; CMA1; COL17A1; COL18A1; COL1A1; COL1A2; COL2A1; COL3A1; COL4A2; COL5A1; COL6A1; COL6A3; CTGF; DCAF6; DEFA5; DHDDS; DNAJB4; DPT; ECM1; EDEM1; E…
Placenta	250	10894	81.6993	1.37219	4.49783e-17	3.81416e-14	5.79313e-15	2.16232e-14	A2M; ADAMTS10; ADAMTS14; ADAMTS2; ADAMTS4; ADAMTSL2; ADAMTSL4; ADAR; AKAP8; AKAP8L; ALG13; ALPP; ANGPTL4; ANKHD1; APAF1; APMAP; APOE; APP; ARHGEF5; ARL8B; ARNT; ATOX1; ATP7A; ATXN1; ATXN2; BAG2; BAG3; BAG5; BCHE; BMP1; BRCA2; BRE; BTK; C1orf54; C1QA; C1QB; CAD; CAPN2; CCL3; CCT2; CCT3; CCT4; CCT5; CCT6A; CCT7; CD2AP; CDC37; CHD3; CLINT1; CMA1; COL13A1; COL17A1; COL18A1; COL1A1; COL1A2; COL3A1; CO…
Lung	223	9992	72.8758	1.33449	2.65103e-11	2.24808e-08	5.48311e-10	2.04661e-09	A2M; ADAMTS10; ADAMTS14; ADAMTS2; ADAMTS4; ADAMTSL2; ADAMTSL4; ADAR; AKAP8; AKAP8L; ALG13; ALPP; ANGPTL4; ANKHD1; ANTXR1; APAF1; APMAP; APOE; APP; ARHGAP32; ARHGEF5; ARL8B; ARNT; ATP7A; ATXN1; ATXN2; BAG3; BAG5; BCHE; BMP1; BRCA2; BRE; BTK; C1orf54; C1QA; CA6; CAD; CAPN2; CCBE1; CCL3; CCT2; CCT3; CCT4; CCT5; CCT7; CD2AP; CDC37; CHD3; COL18A1; COL1A1; COL2A1; COL3A1; COL4A1; COL4A2; COL5A1; COL6A3…
Cerebral cortex	166	7099	54.2484	1.39824	2.47223e-08	2.09645e-05	2.03539e-07	7.59724e-07	A2M; ADAMTS2; ADAMTS4; ADAMTSL4; ADAR; AKAP8; ALG13; ANGPTL4; ANKHD1; APAF1; APMAP; APOE; APP; ARHGEF5; ARNT; ATP7A; ATXN1; ATXN2; BAG3; BAG5; BCHE; BMP1; BRCA2; BRE; BTK; C1orf54; C1QA; CAD; CCT2; CCT3; CCT4; CCT5; CCT7; CD2AP; CDC37; COL18A1; COL1A1; COL4A1; COL5A1; COL6A3; CTGF; DCAF10; DCAF6; DEFA5; DHDDS; DNAJA1; DNAJB4; ECEL1; ECM1; EDEM1; EFEMP2; EGF; EGFL7; ELN; EMD; FAM83H; FANCG; FBXO6;…
Ovarian cancer	183	7644	59.8039	1.43152	1.19329e-10	1.01191e-07	1.98415e-09	7.40595e-09	A2M; ADAMTS14; ADAMTS2; ADAMTS4; ADAMTSL4; ADAR; AKAP8; ALG13; ALPP; ANGPTL4; ANKHD1; APAF1; APMAP; APOE; APP; ARHGEF5; ARNT; ATP7A; ATXN1; ATXN2; BAG3; BAG5; BCHE; BMP1; BRCA2; BRE; BTK; C1orf54; C1QA; CA6; CAD; CAPN2; CCT2; CCT3; CCT4; CCT5; CCT7; CD2AP; CDC37; COL18A1; COL1A1; COL3A1; COL4A1; COL4A2; COL5A1; COL6A3; CTGF; DCAF10; DCAF6; DEFA5; DHDDS; DNAJA1; DNAJB4; ECM1; EDEM1; EFEMP2; EGF; E…
Kidney	231	10256	75.4902	1.34678	8.51215e-13	7.2183e-10	2.32849e-11	8.69123e-11	A2M; ADAMTS10; ADAMTS14; ADAMTS2; ADAMTS4; ADAMTSL4; ADAR; AKAP8; AKAP8L; ALG13; ALPP; ANGPTL4; ANKHD1; APAF1; APMAP; APOE; APP; ARHGAP32; ARHGEF5; ARL8B; ARNT; ATP7A; ATXN1; ATXN2; BAG3; BAG5; BCHE; BMP1; BRCA2; BRE; BTK; C1orf54; C1QA; C1QB; CAD; CAPN2; CCBE1; CCT2; CCT3; CCT4; CCT5; CCT7; CD2AP; CDC37; CEP192; CHD3; COL18A1; COL1A1; COL1A2; COL2A1; COL3A1; COL4A1; COL4A2; COL5A1; COL6A1; COL6A…
H1688	48	1007	15.6863	2.85064	4.69496e-11	3.98133e-08	9.04847e-10	3.3774e-09	ADAMTSL2; ADAR; APP; BAG2; CCT2; CCT3; CCT4; CCT5; CCT6A; CCT7; CLINT1; ECM1; FURIN; GGH; GPC1; HIST1H2AG; HSPA1A; HSPA1B; HSPA5; HSPA8; HSPG2; KLK11; LAMA1; LAMB1; LAMB2; LAMC1; LIPG; MATN2; MDC1; NID1; NUMA1; OS9; PA2G4; PCSK6; PDIA3; PLG; PTPRK; RBM14; RHOA; SMC1A; SMC3; SNW1; SOD2; TCP1; TUBA1B; TUBA1C; TUBB; VPS35;
Sy5y	68	2490	22.2222	1.63311	2.35139e-05	0.0199398	0.000132052	0.000492891	A2M; ADAR; ANTXR1; APMAP; APOE; ARL8B; ATXN2; BAG2; C1QB; CCT2; CCT3; CCT4; CCT5; CCT6A; CCT7; CEACAM8; COL2A1; DNAJA1; DNAJA2; ECM1; EMD; FGF2; GATAD2B; GGH; GPC1; HELZ; HIST1H2AG; HSPA1A; HSPA1B; HSPA5; HSPA8; IGFALS; IK; KDELC1; KIF2A; LONP1; MDC1; MEMO1; MSH2; MSI2; NEDD1; NUMA1; PA2G4; PDGFRA; PDIA3; PIGR; PLG; POM121C; PRG2; RAD23A; RBM14; RHOA; RPL23; SDF2L1; SMC3; SNW1; SOD2; STK4; STUB1;…
Duodenum	168	7275	54.902	1.38085	4.87166e-08	4.13117e-05	3.79006e-07	1.41466e-06	ADAMTS14; ADAMTS2; ADAMTS4; ADAMTSL4; AKAP8; ALG13; ALPP; ANGPTL4; ANKHD1; APAF1; APMAP; APP; ARHGEF5; ARNT; ATP7A; ATXN1; ATXN2; BAG3; BAG5; BCHE; BMP1; BRCA2; BRE; BTK; C1orf54; C1QA; CAD; CCT2; CCT3; CCT4; CCT5; CCT7; CD2AP; CDC37; COL18A1; COL1A1; COL2A1; COL3A1; COL4A1; COL4A2; COL5A1; COL6A3; CTGF; DCAF6; DEFA5; DHDDS; DNAJA1; DNAJB4; ECM1; EDEM1; EFEMP2; EGF; EGFL7; EMD; EPHA7; FAM83H; FAN…
Bronchus	164	6923	53.5948	1.41651	1.22023e-08	1.03476e-05	1.10081e-07	4.10884e-07	A2M; ADAMTS14; ADAMTS2; ADAMTS4; ADAMTSL4; ADAR; AKAP8; ALG13; ANGPTL4; ANKHD1; APAF1; APMAP; APOE; APP; ARHGEF5; ARNT; ATP7A; ATXN1; ATXN2; BAG3; BAG5; BCHE; BMP1; BRCA2; BRE; BTK; C1orf54; C1QA; CAD; CAPN2; CCT2; CCT3; CCT4; CCT5; CCT7; CD2AP; CDC37; COL18A1; COL1A1; COL3A1; COL5A1; CTGF; DCAF6; DEFA5; DHDDS; DNAJA1; DNAJB4; ECM1; EDEM1; EFEMP2; EGFL7; ELN; EMD; EPHA7; FAM83H; FANCG; FBN1; FN1;…
Brain	158	7290	51.634	1.29599	1.69487e-05	0.0143725	9.58166e-05	0.000357642	A2M; ADAMTS10; ADAMTS14; ADAMTS4; ADAMTSL2; ADAR; AKAP8; AKAP8L; ALPP; ANKHD1; APAF1; APMAP; APOE; APP; ARHGAP32; ARL8B; ATOX1; ATP7A; ATXN1; BAG3; BAG5; BCHE; BRE; C1QB; CAPN2; CCBE1; CCL3; CCT2; CCT3; CCT4; CCT5; CCT6A; CCT6B; CCT7; CDC37; CEP192; CFC1; CHD3; CLINT1; COL18A1; COL4A1; COL4A2; COL6A1; CTGF; DEFA1; DHDDS; DNAJA1; DNAJA2; DNAJB4; DNAJB9; ECEL1; EFEMP2; EMD; EPHA7; EXPH5; FBXO2; FBX…
Stomach	196	8044	64.0523	1.45697	8.14364e-13	6.9058e-10	2.30193e-11	8.59212e-11	A2M; ADAMTS10; ADAMTS14; ADAMTS2; ADAMTS4; ADAMTSL4; ADAR; AKAP8; ALG13; ALPP; ANGPTL4; ANKHD1; APAF1; APMAP; APOE; APP; ARHGEF5; ARNT; ATP7A; ATXN1; ATXN2; BAG3; BAG5; BCHE; BMP1; BRCA2; BRE; BTK; C1orf54; C1QA; CA6; CAD; CAPN2; CCT2; CCT3; CCT4; CCT5; CCT7; CD2AP; CDC37; COL18A1; COL1A1; COL2A1; COL3A1; COL4A2; COL5A1; COL6A3; CTGF; DCAF10; DCAF6; DEFA5; DHDDS; DNAJA1; DNAJB4; ECM1; EDEM1; EFEM…
Pancreas	223	9936	72.8758	1.34201	1.2952e-11	1.09833e-08	3.1381e-10	1.17132e-09	A2M; ADAMTS10; ADAMTS14; ADAMTS2; ADAMTS4; ADAMTSL2; ADAMTSL4; ADAR; AKAP8; ALG13; ALPP; ANGPTL4; ANKHD1; APAF1; APMAP; APOE; APP; ARHGAP32; ARHGEF5; ARL8B; ARNT; ATP7A; ATXN1; ATXN2; BAG3; BAG5; BCHE; BMP1; BRCA2; BRE; BTK; C1orf54; C1QA; C1QB; CA6; CAD; CAPN2; CCBE1; CCL3; CCT2; CCT3; CCT4; CCT5; CCT6A; CCT7; CD2AP; CDC37; CEP192; CHD3; CMA1; COL18A1; COL1A1; COL3A1; COL4A1; COL4A2; COL5A1; COL…
Lymph nodes	162	6700	52.9412	1.44581	3.31073e-09	2.80749e-06	3.74333e-08	1.39722e-07	ADAMTS14; ADAMTS2; ADAMTS4; ADAMTSL4; ADAR; AKAP8; ALG13; ALPP; ANKHD1; APAF1; APMAP; APOE; ARHGEF5; ARNT; ATP7A; ATXN1; ATXN2; BAG3; BAG5; BCHE; BMP1; BRCA2; BRE; BTK; C1orf54; C1QA; CAD; CCT2; CCT3; CCT4; CCT5; CCT7; CD2AP; CDC37; COL1A1; COL5A1; COL6A3; CTGF; DCAF6; DEFA5; DHDDS; DNAJA1; DNAJB4; ECM1; EDEM1; EFEMP2; EGF; EGFL7; EMD; EPHA7; FAM83H; FANCG; FN1; FURIN; GATAD2B; GGH; GPC1; GTPBP1;…
H358	59	1489	19.281	2.36959	3.45193e-10	2.92723e-07	4.92726e-09	1.83913e-08	A2M; ADAR; APOE; APP; ATOX1; BAG3; BMP1; CAD; CAPN2; CCT2; CCT3; CCT4; CCT5; CCT6A; CCT7; CD2AP; CLINT1; COL18A1; COL6A1; DNAJA1; DNAJA2; EMD; FN1; FURIN; GGH; GPC1; HSPA1A; HSPA1B; HSPA5; HSPA8; HSPG2; IDS; ITGB1; LAMB1; LAMB2; LAMC1; LTBP1; MARCKSL1; MSH2; NUMA1; OS9; PA2G4; PDIA3; PUM1; RHOA; SMC1A; STC2; TCP1; TGM2; THBS1; TINAGL1; TNC; TUBA1B; TUBA1C; TUBA4A; TUBB; VIM; VPS35; LOXL2;
Fallopian tubes	160	6677	52.2876	1.43288	9.79251e-09	8.30405e-06	9.12533e-08	3.40609e-07	ADAMTS14; ADAMTS2; ADAMTS4; ADAMTSL4; ADAR; AKAP8; ALG13; ALPP; ANGPTL4; ANKHD1; APAF1; APMAP; APP; ARHGEF5; ARNT; ATP7A; ATXN1; ATXN2; BAG3; BAG5; BCHE; BMP1; BRCA2; BRE; BTK; C1orf54; C1QA; CAD; CAPN2; CCT2; CCT3; CCT4; CCT5; CCT7; CD2AP; CDC37; COL18A1; COL1A1; COL5A1; COL6A3; CTGF; DCAF10; DCAF6; DEFA5; DHDDS; DNAJA1; DNAJB4; ECM1; EDEM1; EGF; EGFL7; EMD; EPHA7; FAM83H; FANCG; FBN1; FGF2; FN1…
Head & neck cancer	174	7062	56.8627	1.4733	5.46863e-11	4.6374e-08	1.00813e-09	3.76291e-09	A2M; ADAMTS14; ADAMTS2; ADAMTS4; ADAMTSL4; ADAR; AKAP8; ALG13; ANGPTL4; ANKHD1; APAF1; APMAP; APOE; APP; ARHGEF5; ARNT; ATP7A; ATXN1; ATXN2; BAG3; BAG5; BCHE; BMP1; BRCA2; BRE; BTK; C1orf54; C1QA; CAD; CAPN2; CCT2; CCT3; CCT4; CCT5; CCT7; CD2AP; CDC37; COL18A1; COL1A1; COL3A1; COL4A1; COL5A1; COL6A3; CTGF; DCAF10; DCAF6; DEFA5; DHDDS; DNAJA1; DNAJB4; ECM1; EDEM1; EGFL7; ELN; EMD; EPHA7; FAM83H; F…
Pancreatic cancer	200	8316	65.3595	1.43807	1.24737e-12	1.05777e-09	3.30554e-11	1.23382e-10	A2M; ADAMTS14; ADAMTS2; ADAMTS4; ADAMTSL4; ADAR; AKAP8; ALG13; ALPP; ANGPTL4; ANKHD1; APAF1; APMAP; APOE; APP; ARHGEF5; ARL8B; ARNT; ATP7A; ATXN1; ATXN2; BAG3; BAG5; BCHE; BMP1; BRCA2; BRE; BTK; C1orf54; C1QA; C1QB; CAD; CAPN2; CCT2; CCT3; CCT4; CCT5; CCT6A; CCT7; CD2AP; CDC37; CMA1; COL18A1; COL1A1; COL3A1; COL4A1; COL4A2; COL5A1; COL6A1; COL6A3; CTGF; DCAF6; DEFA1; DEFA5; DHDDS; DNAJA1; DNAJA2;…
BT474	24	558	7.84314	2.57273	2.46166e-05	0.0208748	0.000137334	0.00051261	APP; CCT3; CCT5; CD2AP; CLINT1; ECM1; FN1; GGH; HIST1H2AG; HSPA1A; HSPA1B; HSPA5; HSPA8; PDIA3; PIGR; PLG; PTPRK; SOD2; STC2; THBS1; THSD4; TNC; TUBA1C; TUBB;
Seminal vesicle	159	6620	51.9608	1.43618	9.73447e-09	8.25483e-06	9.12533e-08	3.40609e-07	ADAMTS14; ADAMTS2; ADAMTS4; ADAMTSL4; ADAR; AKAP8; ALG13; ALPP; ANGPTL4; ANKHD1; APAF1; APMAP; APOE; APP; ARHGEF5; ARNT; ATP7A; ATXN1; ATXN2; BAG3; BAG5; BCHE; BMP1; BRCA2; BRE; BTK; C1orf54; C1QA; CAD; CAPN2; CCT2; CCT3; CCT4; CCT5; CCT7; CD2AP; CDC37; COL18A1; COL1A1; COL3A1; COL5A1; COL6A3; CTGF; DCAF6; DEFA5; DHDDS; DNAJA1; DNAJB4; ECM1; EDEM1; EGF; EGFL7; EMD; EPHA7; FAM83H; FANCG; FBN1; FGF…
Urinary bladder	168	7054	54.902	1.42411	3.84082e-09	3.25701e-06	4.17566e-08	1.55859e-07	A2M; ADAMTS14; ADAMTS2; ADAMTS4; ADAMTSL4; ADAR; AKAP8; ALG13; ANGPTL4; ANKHD1; APAF1; APMAP; APOE; APP; ARHGEF5; ARNT; ATP7A; ATXN1; ATXN2; BAG3; BAG5; BCHE; BMP1; BRCA2; BRE; BTK; C1orf54; C1QA; CAD; CAPN2; CCT2; CCT3; CCT4; CCT5; CCT7; CD2AP; CDC37; COL18A1; COL1A1; COL2A1; COL3A1; COL4A1; COL5A1; COL6A3; CTGF; DCAF6; DEFA5; DHDDS; DNAJA1; DNAJB4; ECM1; EDEM1; EGF; EGFL7; EMD; EPHA7; FAM83H; F…
K-562	72	2513	23.5294	1.71334	2.2655e-06	0.00192114	1.42307e-05	5.31169e-05	ADAMTSL4; ADAR; AKAP8; AKAP8L; BAG2; BAG3; BTK; CAD; CAPN2; CCT2; CCT3; CCT4; CCT5; CCT6A; CCT7; CD2AP; CDC37; CEP192; DNAJA1; DNAJA2; ECM1; EMD; EPHA7; FAM83H; FANCG; FBXO6; FBXO7; FGF2; GATAD2B; HSPA1A; HSPA1B; HSPA5; HSPA8; HSPG2; IK; ITGA5; KDM1A; LONP1; MAP4K3; MARCKSL1; MDC1; MSH2; MSH6; NUMA1; PA2G4; PDIA3; PIGR; RAD23A; RHOA; RPL23; SDF2L1; SENP5; SMC1A; SMC3; SOD2; STK4; TCP1; TGM2; TRIM…
Salivary glands	158	6607	51.634	1.42996	1.62502e-08	1.37801e-05	1.45054e-07	5.41424e-07	ADAMTS14; ADAMTS2; ADAMTS4; ADAMTSL4; AKAP8; ALG13; ALPP; ANGPTL4; ANKHD1; APAF1; APMAP; APP; ARHGEF5; ARNT; ATP7A; ATXN1; ATXN2; BAG3; BAG5; BCHE; BMP1; BRCA2; BRE; BTK; C1orf54; C1QA; CA6; CAPN2; CCT2; CCT3; CCT5; CCT7; CD2AP; CDC37; COL17A1; COL18A1; COL1A1; COL3A1; COL5A1; COL6A3; CTGF; DCAF6; DEFA5; DHDDS; DNAJA1; DNAJB4; ECM1; EDEM1; EFEMP2; EGF; EGFL7; EMD; EPHA7; FANCG; FBLN5; FBN1; FN1; …
Testis	228	10269	74.5098	1.32761	1.39467e-11	1.18268e-08	3.28522e-10	1.22623e-09	A2M; ADAMTS10; ADAMTS14; ADAMTS2; ADAMTS4; ADAMTSL2; ADAMTSL4; ADAR; AKAP8; AKAP8L; ALG13; ALPP; ANGPTL4; ANKHD1; APAF1; APMAP; APOE; APP; ARHGAP32; ARHGEF5; ARL8B; ARNT; ATOX1; ATP7A; ATXN1; ATXN2; BAG3; BAG5; BCHE; BMP1; BRCA2; BRE; BTK; C1orf54; C1QA; CAD; CAPN2; CCBE1; CCT2; CCT3; CCT4; CCT5; CCT6A; CCT6B; CCT7; CD2AP; CDC37; CEP192; CHD3; COL17A1; COL18A1; COL1A1; COL1A2; COL3A1; COL4A1; COL…
MDA231	27	336	8.82353	4.80637	1.70955e-11	1.4497e-08	3.71718e-10	1.38746e-09	APP; CCT4; CCT6A; COL5A1; COL6A1; ECM1; FN1; HIST1H2AG; HSPA1A; HSPA1B; HSPA5; HSPA8; LAMB1; LAMC1; MATN2; PDIA3; PTPRK; SDF2L1; SERPINE1; SOD2; TINAGL1; TUBA1B; TUBA1C; TUBB; VIM; LOXL2; LOXL4;
Urothelial cancer	175	7521	57.1895	1.39133	7.97837e-09	6.76566e-06	7.9596e-08	2.97097e-07	A2M; ADAMTS14; ADAMTS2; ADAMTS4; ADAMTSL4; ADAR; AKAP8; ALG13; ANGPTL4; ANKHD1; APAF1; APMAP; APOE; APP; ARHGEF5; ARNT; ATP7A; ATXN1; ATXN2; BAG3; BAG5; BCHE; BMP1; BRCA2; BRE; BTK; C1orf54; C1QA; CAD; CAPN2; CCT2; CCT3; CCT4; CCT5; CCT7; CD2AP; CDC37; COL18A1; COL1A1; COL3A1; COL4A1; COL5A1; COL6A1; COL6A3; CTGF; DCAF6; DEFA5; DHDDS; DNAJA1; DNAJB4; ECM1; EDEM1; EGFL7; ELN; EMD; EPHA7; FAM83H; F…
R	56	1948	18.3007	1.71917	3.63193e-05	0.0307988	0.000197428	0.000736913	ADAR; AKAP8; AKAP8L; ANKHD1; ATXN2; BTK; CAD; CAPN2; CCT2; CCT3; CCT4; CCT5; CCT6A; CCT7; CD2AP; CDC37; DNAJA1; DNAJA2; FBXO7; GATAD2B; HIST1H2AG; HSPA1A; HSPA1B; HSPA5; HSPA8; IK; KDM1A; KIF2A; LONP1; MARCKSL1; MDC1; MSH2; MSH6; NUMA1; PA2G4; PDIA3; POTEE; RAD23A; RPL23; SMC1A; SMC3; SNW1; STAT3; STUB1; TCP1; TGM2; THBS1; TRIP13; TRMT2A; TUBA1C; TUBB; UBR5; UBXN1; USP9X; VIM; VPS35;
Soft tissue	174	6969	56.8627	1.49296	1.55246e-11	1.31649e-08	3.55807e-10	1.32807e-09	A2M; ADAMTS14; ADAMTS2; ADAMTS4; ADAMTSL4; ADAR; AKAP8; ALG13; ANGPTL4; ANKHD1; APAF1; APMAP; APOE; APP; ARHGEF5; ARNT; ATP7A; ATXN1; ATXN2; BAG3; BAG5; BCHE; BMP1; BRCA2; BRE; BTK; C1orf54; C1QA; CA6; CAD; CAPN2; CCT2; CCT3; CCT5; CCT7; CD2AP; CDC37; COL18A1; COL1A1; COL2A1; COL3A1; COL4A1; COL4A2; COL5A1; COL6A1; CTGF; DCAF6; DEFA5; DHDDS; DNAJB4; ECM1; EDEM1; EFEMP2; EGF; EGFL7; ELN; EMD; EPHA…
Testis cancer	177	7248	57.8431	1.46024	6.52274e-11	5.53129e-08	1.17687e-09	4.39274e-09	A2M; ADAMTS14; ADAMTS2; ADAMTS4; ADAMTSL4; ADAR; AKAP8; ALG13; ALPP; ANGPTL4; ANKHD1; APAF1; APMAP; APOE; APP; ARHGEF5; ARNT; ATP7A; ATXN1; ATXN2; BAG3; BAG5; BCHE; BMP1; BRCA2; BRE; BTK; C1orf54; C1QA; CA6; CAD; CCT2; CCT3; CCT4; CCT5; CCT7; CD2AP; CDC37; COL18A1; COL1A1; COL3A1; COL4A1; COL4A2; COL5A1; COL6A1; COL6A3; CTGF; DCAF6; DEFA5; DHDDS; DNAJA1; DNAJB4; ECM1; EDEM1; EFEMP2; EGF; EGFL7; E…
Neutrophil	85	2031	27.7778	2.50266	4.30922e-16	3.65421e-13	3.49328e-14	1.30389e-13	A2M; ADAR; AKAP8; APMAP; APOE; ARL8B; ATOX1; ATXN2; BAG2; BAG3; BCHE; C1QA; C1QB; CAPN2; CCT2; CCT3; CCT4; CCT5; CCT6A; CCT7; CD2AP; CDC37; CEACAM8; COL1A2; COL5A1; COL6A1; COL6A3; CTGF; DEFA1; DPT; ECM1; EMD; FBN1; FN1; FURIN; H1F0; HIST1H2AG; HSPA1A; HSPA1B; HSPA5; HSPA8; HSPG2; IGFALS; ITGA5; ITGB1; KDM1A; KLHDC10; LAMB1; LAMC1; LONP1; LRP1; MARCKSL1; MDC1; MSI1; NUMA1; PA2G4; PDIA3; PIGR; PLA…
CD8	94	3327	30.719	1.68952	5.89581e-08	4.99965e-05	4.46397e-07	1.66621e-06	A2M; ADAR; AKAP8; ALPP; ANKHD1; APMAP; APOE; ARL8B; ATOX1; BAG2; BAG3; BCHE; BTK; C1QA; C1QB; CAD; CAPN2; CCT2; CCT3; CCT4; CCT5; CCT6A; CCT7; CD2AP; CDC37; CEACAM8; CLINT1; COL18A1; DEFA1; DNAJA1; DNAJA2; ECM1; ECSIT; EMD; FAM175B; FBXO2; FBXO7; FN1; GATAD2B; GTPBP1; H1F0; HIST1H2AG; HSPA1A; HSPA1B; HSPA2; HSPA5; HSPA8; IGFALS; IK; ITGB1; KDM1A; KIF2A; LAMB1; LONP1; LTBP1; MARCKSL1; MDC1; MSH2; …
Stomach cancer	175	7399	57.1895	1.41427	1.89097e-09	1.60354e-06	2.25851e-08	8.43002e-08	A2M; ADAMTS14; ADAMTS2; ADAMTS4; ADAMTSL4; ADAR; AKAP8; ALG13; ALPP; ANGPTL4; ANKHD1; APAF1; APMAP; APOE; APP; ARHGEF5; ARNT; ATP7A; ATXN1; ATXN2; BAG3; BAG5; BCHE; BMP1; BRCA2; BRE; BTK; C1orf54; C1QA; CAD; CAPN2; CCT2; CCT3; CCT4; CCT5; CCT7; CD2AP; CDC37; COL18A1; COL1A1; COL4A1; COL4A2; COL5A1; COL6A1; COL6A3; CTGF; DCAF10; DCAF6; DEFA5; DHDDS; DNAJA1; DNAJB4; ECM1; EDEM1; EGF; EGFL7; ELN; EM…
Skin cancer	175	7029	57.1895	1.48872	1.6134e-11	1.36816e-08	3.60043e-10	1.34389e-09	A2M; ADAMTS14; ADAMTS2; ADAMTS4; ADAMTSL4; ADAR; AKAP8; ALG13; ALPP; ANGPTL4; ANKHD1; APAF1; APMAP; APOE; APP; ARHGEF5; ARNT; ATP7A; ATXN1; ATXN2; BAG3; BAG5; BCHE; BMP1; BRCA2; BRE; BTK; C1orf54; C1QA; CA6; CAD; CCT2; CCT3; CCT4; CCT5; CCT7; CD2AP; CDC37; COL18A1; COL1A1; COL3A1; COL4A1; COL5A1; COL6A1; COL6A3; CTGF; DCAF10; DCAF6; DEFA5; DHDDS; DNAJA1; DNAJB4; ECM1; EDEM1; EGFL7; ELN; EMD; EPHA…
Adrenal glands	175	7554	57.1895	1.38526	1.165e-08	9.8792e-06	1.06228e-07	3.96503e-07	ADAMTS14; ADAMTS2; ADAMTS4; ADAMTSL4; AKAP8; ALG13; ANGPTL4; ANKHD1; APAF1; APMAP; APOE; APP; ARHGEF5; ARNT; ATP7A; ATXN1; ATXN2; BAG3; BAG5; BCHE; BMP1; BRCA2; BRE; BTK; C1orf54; C1QA; CAD; CAPN2; CCT2; CCT3; CCT4; CCT5; CCT7; CD2AP; CDC37; COL18A1; COL1A1; COL3A1; COL5A1; COL6A3; CTGF; DCAF6; DHDDS; DNAJA1; DNAJB4; ECM1; EDEM1; EGF; EGFL7; EMD; EPHA7; FAM83H; FANCG; FBLN5; FBN1; FBXO6; FN1; FUR…
TOV112D	62	1276	20.2614	2.90571	1.61644e-14	1.37075e-11	6.02304e-13	2.24814e-12	ANGPTL4; APOE; APP; ATOX1; BAG2; BMP1; CAPN2; CCT2; CCT3; CCT4; CCT5; CCT6A; CCT7; CD2AP; CDC37; CLINT1; COL18A1; COL1A1; COL1A2; COL4A1; COL4A2; COL6A1; CTGF; DNAJA1; ECM1; EFEMP2; GGH; GPC1; HIST1H2AG; HSPA5; HSPA8; HSPG2; HTRA1; LAMA1; LAMB1; LAMC1; LIPG; MDC1; MEMO1; NUMA1; P3H1; PA2G4; PDIA3; PTPRK; RAD23A; RBM14; RHOA; SOD2; SPARC; STC2; TCP1; TGM2; THBS1; THSD4; TNC; TUBA1B; TUBA1C; TUBB; …
LNCaP	58	1455	18.9542	2.38386	4.00587e-10	3.39698e-07	5.479e-09	2.04507e-08	ADAR; APP; ATOX1; ATP7A; BAG3; BCHE; BMP1; CCT2; CCT3; CCT4; CCT5; CCT6A; CCT7; CD2AP; CDC37; CLINT1; COL18A1; COL6A1; DNAJA1; FANCG; FN1; GGH; GPC1; HIST1H2AG; HSPA1A; HSPA1B; HSPA2; HSPA5; HSPA8; HSPG2; KLK15; LAMB2; LAMC1; LTBP1; MARCKSL1; MDC1; NUMA1; PA2G4; PCSK6; PDIA3; PIGR; RAD23A; RHOA; SDF2L1; SOD2; STC2; TCP1; THBS1; TUBA1B; TUBA1C; TUBA3C; TUBA4A; TUBB; TUBB8; UBXN1; VPS35; ZG16B; LOX;
Corpus, uterine	175	6997	57.1895	1.49553	1.03802e-11	8.80241e-09	2.6674e-10	9.95623e-10	A2M; ADAMTS14; ADAMTS2; ADAMTS4; ADAMTSL4; AKAP8; ALG13; ANGPTL4; ANKHD1; APAF1; APMAP; APOE; APP; ARHGEF5; ARNT; ATP7A; ATXN1; ATXN2; BAG3; BAG5; BCHE; BMP1; BRE; BTK; C1orf54; C1QA; CAD; CCT2; CCT3; CCT4; CCT5; CCT7; CD2AP; CDC37; COL18A1; COL1A1; COL3A1; COL4A1; COL4A2; COL5A1; COL6A1; CTGF; DCAF6; DEFA5; DHDDS; DNAJA1; DNAJB4; ECM1; EDEM1; EFEMP2; EGF; EGFL7; EMD; EPHA7; FAM83H; FANCG; FBLN5;…
Appendix	164	7004	53.5948	1.40013	3.08956e-08	2.61995e-05	2.47165e-07	9.2256e-07	ADAMTS14; ADAMTS2; ADAMTS4; ADAMTSL4; AKAP8; ALG13; ALPP; ANGPTL4; ANKHD1; APAF1; APMAP; APOE; APP; ARHGEF5; ARNT; ATP7A; ATXN1; ATXN2; BAG3; BAG5; BCHE; BMP1; BRCA2; BRE; BTK; C1orf54; C1QA; CAD; CAPN2; CCT2; CCT3; CCT5; CCT7; CD2AP; CDC37; COL18A1; COL1A1; COL2A1; COL3A1; COL4A1; COL5A1; COL6A3; CTGF; DCAF6; DEFA5; DHDDS; DNAJA1; DNAJB4; ECM1; EDEM1; EGF; EGFL7; EMD; EPHA7; FAM83H; FANCG; FBLN5…
Erythrocytes	41	1539	13.3987	1.59328	0.00199391	1	0.00889911	0.0332165	ARL8B; ATP7A; BAG2; BAG5; BRE; BTK; CAD; CAPN2; CCT2; CCT3; CCT4; CCT5; CCT6A; CCT7; CD2AP; CDC37; CLINT1; DCAF6; DEFA1; DNAJA2; DNAJB4; FAM175B; FBXO7; GTPBP1; HIST1H2AG; HSPA1A; HSPA1B; HSPA2; HSPA8; PA2G4; RAD23A; RPL23; RPTOR; TCP1; TGM2; TUBA1C; UBXN1; USP9X; VIM; VPS26B; VPS35;
HTB75	70	1277	22.8758	3.27801	3.44058e-19	2.91761e-16	9.72538e-17	3.63006e-16	A2M; ADAMTSL4; ANTXR1; APOE; APP; ATOX1; BAG2; BMP1; CCT2; CCT3; CCT4; CCT5; CCT6A; CCT7; CD2AP; CLINT1; COL18A1; COL5A1; COL6A1; DNAJA1; DNAJA2; ECM1; EFEMP2; FBLN5; FN1; GGH; HIST1H2AG; HSPA1A; HSPA1B; HSPA2; HSPA5; HSPA8; HSPG2; HTRA1; KLK5; LAMB1; LAMB2; LAMC1; LTBP1; MARCKSL1; MDC1; MFAP5; MFI2; NUMA1; PA2G4; PCSK6; PDIA3; PLAUR; RAD23A; RBM14; RHOA; RPL23; SDF2L1; SOD2; SPARC; STAT3; STC2; …
Smooth muscle cells	132	5124	43.1373	1.54043	7.96905e-09	6.75775e-06	7.9596e-08	2.97097e-07	ADAMTS2; ADAMTSL4; AKAP8; ANGPTL4; ANKHD1; APAF1; APMAP; ARHGEF5; ARNT; ATXN1; ATXN2; BAG3; BAG5; BCHE; BRCA2; BRE; CCT2; CCT3; CCT5; CCT7; CD2AP; CDC37; COL1A1; COL3A1; COL4A1; COL4A2; COL5A1; COL6A1; COL6A3; CTGF; DEFA5; DHDDS; DNAJB4; ECM1; EFEMP2; EGF; EGFL7; ELN; EMD; EPHA7; FAM83H; FBLN5; FBN1; FGF2; FN1; GATAD2B; GGH; GPC1; GTPBP1; H1F0; HELZ; HSPA1A; HSPA1B; HSPA2; HSPA5; HSPG2; HTRA1; IK…
Gastric juice	10	243	3.26797	2.46294	0.00798495	1	0.0330304	0.123288	A2M; CA6; DEFA5; ECM1; FN1; HSPA5; PIGR; PLG; PSCA; SOD2;
Urine	114	3267	37.2549	2.08659	4.24471e-16	3.59951e-13	3.49328e-14	1.30389e-13	A2M; ADAMTS10; ADAMTSL2; ADAMTSL4; ADAR; ANTXR1; APAF1; APMAP; APOE; APP; ARL8B; ATOX1; BCHE; BRE; CAPN2; CCT2; CCT3; CCT5; CCT6A; CCT7; CD160; CD2AP; CEACAM8; COL18A1; COL1A1; COL1A2; COL3A1; COL4A1; COL4A2; COL6A1; COL6A3; CTGF; DEFA1; DNAJA1; DNAJA2; DPT; ECM1; EDN3; EFEMP2; EGF; EPHA7; EXPH5; FANCG; FBLN5; FBN1; FBXO7; FMOD; FN1; GATAD2B; GGH; GPC1; H1F0; HAUS5; HSPA1A; HSPA1B; HSPA2; HSPA5; …
Heart	132	5507	43.1373	1.43329	7.74321e-07	0.000656624	5.0124e-06	1.87091e-05	A2M; ADAMTS10; ADAMTS4; ADAMTSL2; ADAR; AKAP8; AKAP8L; ANGPTL4; ANKHD1; ANTXR1; APP; ARHGAP32; ARL8B; BAG3; BAG5; BCHE; BMP1; BRE; CCBE1; CCT3; CCT4; CD2AP; CEP192; CHD3; CMA1; COL18A1; COL2A1; COL4A1; COL5A1; COL6A3; CTGF; DCAF6; DHDDS; DNAJA1; DNAJA2; DNAJB4; DNAJB9; DPT; ECEL1; ECM1; EFEMP2; EMD; EXPH5; FBLN5; FBXO6; FBXO7; FGF2; FN1; GATAD2B; H1F0; HAUS5; HDAC3; HSPA2; HSPA5; HSPA8; HTRA1; ID…
Amygdala	27	1204	8.82353	1.34134	0.0738584	1	0.218356	0.815028	ANKHD1; ATOX1; BRE; CCBE1; CEP192; ECEL1; EXPH5; FBXO6; FBXO7; GATAD2B; HSPA2; IFT122; IK; KCNIP1; MFI2; MSH2; MTUS1; OS9; PRG2; PUM2; RICTOR; RPAP1; TBC1D2B; TRIM33; TULP3; UBR5; WDR6;
Thyroid gland	174	7306	56.8627	1.42409	1.23576e-09	1.04792e-06	1.49703e-08	5.58776e-08	A2M; ADAMTS14; ADAMTS2; ADAMTS4; ADAMTSL4; AKAP8; ALG13; ANGPTL4; ANKHD1; APAF1; APMAP; APOE; APP; ARHGEF5; ARNT; ATP7A; ATXN1; ATXN2; BAG3; BAG5; BCHE; BMP1; BRCA2; BRE; BTK; C1orf54; C1QA; CAD; CAPN2; CCT2; CCT3; CCT5; CCT7; CD2AP; CDC37; COL17A1; COL18A1; COL1A1; COL4A1; COL5A1; COL6A1; CTGF; DCAF6; DEFA5; DHDDS; DNAJA1; DNAJB4; ECM1; EDEM1; EFEMP2; EGFL7; EMD; EPHA7; FAM83H; FANCG; FBLN5; FBN…
H460	48	736	15.6863	3.90025	4.53138e-16	3.84261e-13	3.49328e-14	1.30389e-13	ANGPTL4; ANTXR1; APP; BAG3; BCHE; BMP1; CCT2; CCT4; CCT5; CCT7; CLINT1; COL4A1; COL4A2; COL5A1; COL6A1; CTGF; ECM1; FBN1; FN1; GGH; GPC1; HIST1H2AG; HSPA1A; HSPA1B; HSPA5; HSPA8; HSPG2; HTRA1; LAMA1; LAMB1; LAMB2; LAMC1; LIPG; MMP10; OS9; P3H1; PA2G4; PCSK5; PDIA3; POTEE; RHOA; STC2; TCP1; TUBA1B; TUBB; VIM; VPS35; LOXL2;
Heart muscle	144	6191	47.0588	1.39084	9.66683e-07	0.000819747	6.21021e-06	2.318e-05	A2M; ADAMTS2; ADAMTS4; ADAMTSL4; AKAP8; ANKHD1; APAF1; APMAP; APOE; APP; ARHGEF5; ATXN1; ATXN2; BAG3; BAG5; BCHE; BMP1; BRCA2; BRE; BTK; C1QA; CAD; CCT2; CCT3; CCT5; CCT7; CD2AP; CDC37; COL18A1; COL1A1; COL2A1; COL3A1; COL4A1; COL4A2; COL5A1; CTGF; DCAF10; DCAF6; DEFA5; DHDDS; DNAJB4; ECM1; EDEM1; EGF; EGFL7; ELN; EMD; FAM83H; FANCG; FBLN5; FBN1; FN1; GATAD2B; GGH; GTPBP1; H1F0; HDAC3; HELZ; HSPA…
B Cell	65	2254	21.2418	1.72452	6.59272e-06	0.00559063	3.93706e-05	0.000146953	A2M; ADAR; APMAP; APOE; ARL8B; ATOX1; BAG3; BCHE; BTK; CAD; CCL3; CCT2; CCT3; CCT4; CCT5; CCT6A; CCT7; CDC37; CEACAM8; COL13A1; DEFA1; DNAJA2; EMD; FN1; GH1; HIST1H2AG; HSPA1A; HSPA1B; HSPA2; HSPA5; HSPA8; IL5RA; KLHDC10; LAMB1; LAMC1; LONP1; MARCKSL1; NUMA1; PA2G4; PDE7A; PDGFRA; PDIA3; PIGR; PLG; POTEE; PRG2; RBM14; RHOA; RPL23; SDF2L1; SMC1A; SOD2; TCP1; THBS1; TRIP13; TUBA1B; TUBA1C; TUBA3C; …
Spinal cord	31	1465	10.1307	1.26563	0.103914	1	0.286102	1	ANKHD1; BRE; C1QB; CEP192; ECEL1; EXPH5; FBXO6; FBXO7; GATAD2B; IFT122; IK; KCNIP1; KLK11; MFI2; MSH2; MTUS1; OS9; P3H1; PRG2; PUM2; RICTOR; RPAP1; SETX; TBC1D2B; TFAP2A; TINAGL1; TRIM33; TULP3; UBR5; UXT; WDR6;
Malignant glioma	171	7169	55.8824	1.42629	1.92168e-09	1.62958e-06	2.26331e-08	8.44796e-08	ADAMTS2; ADAMTS4; ADAMTSL4; ADAR; AKAP8; ALG13; ANKHD1; APAF1; APMAP; APOE; APP; ARHGEF5; ARNT; ATP7A; ATXN1; ATXN2; BAG3; BAG5; BCHE; BMP1; BRCA2; BRE; BTK; C1orf54; C1QA; CAD; CCT2; CCT3; CCT4; CCT5; CCT7; CD2AP; CDC37; COL18A1; COL1A1; COL3A1; COL4A1; COL4A2; COL5A1; COL6A1; COL6A3; CTGF; DCAF10; DCAF6; DEFA5; DHDDS; DNAJA1; DNAJB4; ECM1; EDEM1; EFEMP2; EGF; EGFL7; ELN; EMD; EPHA7; FAM83H; FAN…
Cervical cancer	179	7426	58.4967	1.44134	1.46172e-10	1.23954e-07	2.33875e-09	8.72954e-09	ADAMTS14; ADAMTS2; ADAMTS4; ADAMTSL4; ADAR; AKAP8; ALG13; ALPP; ANGPTL4; ANKHD1; APAF1; APMAP; APOE; APP; ARHGEF5; ARNT; ATP7A; ATXN1; ATXN2; BAG3; BAG5; BCHE; BMP1; BRCA2; BRE; BTK; C1orf54; C1QA; CAD; CAPN2; CCT2; CCT3; CCT4; CCT5; CCT7; CD2AP; CDC37; COL18A1; COL1A1; COL3A1; COL4A1; COL4A2; COL5A1; COL6A1; COL6A3; CTGF; DCAF10; DCAF6; DEFA5; DHDDS; DNAJA1; DNAJB4; ECM1; EDEM1; EFEMP2; EGF; EGF…
Malignant melanoma	181	7459	59.1503	1.45099	4.936e-11	4.18573e-08	9.30162e-10	3.47189e-09	A2M; ADAMTS14; ADAMTS2; ADAMTS4; ADAMTSL4; ADAR; AKAP8; ALG13; ANGPTL4; ANKHD1; APAF1; APMAP; APOE; APP; ARHGEF5; ARNT; ATP7A; ATXN1; ATXN2; BAG3; BAG5; BCHE; BMP1; BRCA2; BRE; BTK; C1orf54; C1QA; CAD; CAPN2; CCT2; CCT3; CCT4; CCT5; CCT7; CD2AP; CDC37; COL18A1; COL1A1; COL3A1; COL4A1; COL4A2; COL5A1; COL6A1; COL6A3; CTGF; DCAF10; DCAF6; DEFA5; DHDDS; DNAJA1; DNAJB4; ECM1; EDEM1; EFEMP2; EGF; EGFL…
Oesophagus	33	921	10.7843	2.14302	3.221e-05	0.027314	0.00017622	0.000657751	ARNT; BAG3; BCHE; C1QA; CD2AP; CDC37; COL17A1; COL5A1; COL6A3; EMD; FN1; H1F0; HSPA2; HSPA5; HTRA1; ITGB1; LAMB2; LONP1; MMP10; MMP2; MYC; PDIA3; PSCA; PUM2; RNF31; SNAI1; SNW1; SOD2; SOS2; STAT3; TRMT2A; TUBA3C; WDR6;
Embryonal carcinoma cells	42	1232	13.7255	2.03884	8.41482e-06	0.00713577	4.92122e-05	0.000183688	ADAR; ALPP; APMAP; APOE; APP; CAD; CCT2; CCT3; CCT4; CCT5; CCT6A; CCT7; CLINT1; COL18A1; DNAJA1; EMD; GPC1; GTPBP1; HIST1H2AG; HSPA5; HSPA8; HSPG2; ITGA5; LAMB1; LAMC1; LONP1; LRP1; MARCKSL1; MFI2; MSH2; MSH6; P3H1; PA2G4; RBM14; RPL23; RPTOR; SMC1A; SMC3; TAF6L; TCP1; TUBB; VIM;
ES2	117	3527	38.2353	1.98363	6.1644e-15	5.22742e-12	2.90412e-13	1.08398e-12	A2M; ADAMTS10; ADAR; AKAP8; ANKHD1; APMAP; APOE; APP; ATOX1; ATXN2; BAG2; BAG3; BCHE; BMP1; BRE; C1QA; C1QB; CAD; CAPN2; CCT2; CCT3; CCT4; CCT5; CCT6A; CCT6B; CCT7; CD2AP; CDC37; CHD3; CLINT1; COL13A1; COL18A1; COL1A1; COL2A1; COL3A1; COL4A2; COL6A1; COL6A3; CTGF; DDA1; DNAJA1; DNAJA2; ECM1; EMD; FBN1; FGF2; FN1; GATAD2B; GGH; GTPBP1; HIST1H2AG; HSPA1A; HSPA1B; HSPA5; HSPA8; HSPG2; HTRA1; IGFALS;…
Ovary	212	8592	69.281	1.47539	1.48109e-15	1.25596e-12	8.78981e-14	3.28085e-13	A2M; ADAMTS14; ADAMTS2; ADAMTS4; ADAMTSL2; ADAMTSL4; ADAR; AKAP8; AKAP8L; ALG13; ALPP; ANKHD1; ANTXR1; APAF1; APMAP; APOE; APP; ARHGAP32; ARHGEF5; ARNT; ATOX1; ATP7A; ATXN1; ATXN2; BAG2; BAG3; BAG5; BCHE; BMP1; BRCA2; BRE; BTK; C1orf54; C1QA; C1QB; CAD; CAPN2; CCBE1; CCT2; CCT3; CCT4; CCT5; CCT6A; CCT6B; CCT7; CDC37; CEP192; CHD3; CMA1; COL18A1; COL1A1; COL1A2; COL3A1; COL4A1; COL4A2; COL5A1; COL…
Liver cancer	182	7697	59.4771	1.4139	4.87324e-10	4.13251e-07	6.26138e-09	2.3371e-08	A2M; ADAMTS14; ADAMTS2; ADAMTS4; ADAMTSL4; ADAR; AKAP8; ALG13; ALPP; ANGPTL4; ANKHD1; APAF1; APMAP; APOE; APP; ARHGEF5; ARNT; ATP7A; ATXN1; ATXN2; BAG3; BAG5; BCHE; BMP1; BRCA2; BRE; BTK; C1orf54; C1QA; CA6; CAD; CAPN2; CCT2; CCT3; CCT4; CCT5; CCT7; CD2AP; CDC37; COL18A1; COL1A1; COL3A1; COL4A1; COL5A1; COL6A3; CTGF; DCAF10; DCAF6; DEFA5; DHDDS; DNAJA1; DNAJB4; ECM1; EDEM1; EGF; EGFL7; ELN; EMD; …
Dendritic cells	46	1954	15.0327	1.40789	0.0107566	1	0.0426244	0.159098	ADAMTSL4; ANTXR1; APAF1; ARL8B; ATOX1; C1QA; C1QB; CAD; CAPN2; CCL3; CCT2; CCT3; CCT4; CCT5; CCT6A; CCT7; CDC37; DNAJA2; ECM1; FBXO6; FN1; HSPA1A; HSPA1B; HSPA5; HSPA8; ITGA5; ITGB1; LONP1; MEMO1; PA2G4; PDIA3; RHOA; RPL23; RPTOR; SDF2L1; SOD2; STAT3; STC2; STK3; STK4; TCP1; TGM2; TUBA1B; TUBB; VIM; VPS35;
OVCAR3	103	3714	33.6601	1.65837	2.53429e-08	2.14908e-05	2.04674e-07	7.63959e-07	A2M; ADAR; ANTXR1; APMAP; APOE; APP; ARHGEF5; ARL8B; ATOX1; ATXN2; BAG2; BAG3; BAG5; BMP1; BRE; CAD; CAPN2; CCT2; CCT3; CCT4; CCT5; CCT6A; CCT6B; CCT7; CD2AP; CDC37; CHD3; CLINT1; COL17A1; COL18A1; COL1A1; COL2A1; COL4A2; COL6A1; CTGF; DEFA1; DNAJA1; DNAJA2; DNAJB4; ECM1; EMD; EPHA7; FAM175B; FN1; GATAD2B; GGH; HIST1H2AG; HSPA1A; HSPA1B; HSPA2; HSPA5; HSPA8; HSPG2; IK; ITGB1; KLK11; KLK5; LAMB1; …
Huh7	71	2976	23.2026	1.42669	0.000956659	0.811247	0.00450693	0.0168224	ADAMTS4; ADAR; ALKBH7; APAF1; APMAP; APP; ATOX1; ATXN2; BMP1; C1QA; CA6; CAD; CCT2; CCT3; CCT4; CCT5; CCT6A; CCT7; CDC37; COL6A1; DNAJA2; ECEL1; EDN3; EXOC6; EXPH5; FANCG; GTPBP1; HSPA8; HSPG2; IDS; IFT122; KDM1A; LAMB1; LAMB2; LAMC1; LONP1; LRP1; MFI2; MMP2; MSH6; MSI2; NCR3; NUMA1; P3H1; PA2G4; PDIA3; PLG; POM121C; PUM1; RBM14; RECQL4; RPL23; RPTOR; SDF2L1; SERPINE1; SETX; SMC1A; SMC3; TAZ; TCP…
Serum	179	7685	58.4967	1.39276	3.53e-09	2.99344e-06	3.93874e-08	1.47016e-07	A2M; ADAMTS14; ADAMTS2; ADAMTS4; ADAMTSL4; ADAR; AKAP8L; ALG13; ALKBH7; ALPP; ANKHD1; ANTXR1; APMAP; APOE; APP; ARL8B; ARNT; ATXN2; BAG2; BAG3; BCHE; BRCA2; BTK; BTNL2; C1QA; C1QB; CA6; CAD; CAPN2; CCBE1; CCT2; CCT3; CCT4; CCT5; CCT6A; CCT7; CD2AP; CDC37; CEP192; COL13A1; COL17A1; COL18A1; COL1A1; COL1A2; COL2A1; COL3A1; COL4A1; COL4A2; COL5A1; COL6A1; COL6A3; CTGF; DCAF6; DEFA1; DNAJA1; DNAJA2; …
Lens	32	1037	10.4575	1.84564	0.000629517	0.53383	0.00306799	0.0114515	ADAR; ATOX1; BAG2; BRCA2; BTK; CAD; CAPN2; CCT2; CCT3; CCT4; CCT5; CCT6A; CCT7; CD2AP; CDC37; GTPBP1; HSPA1A; HSPA1B; HSPA8; LONP1; MEMO1; PA2G4; PDIA3; RPL23; SPARC; TCP1; TGM2; TUBA1C; TUBA4A; TUBB; VIM; VPS35;
Breast	157	6413	51.3072	1.46389	3.08612e-09	2.61703e-06	3.53653e-08	1.32003e-07	ADAMTS14; ADAMTS2; ADAMTS4; ADAMTSL4; ADAR; AKAP8; ALG13; ALPP; ANGPTL4; ANKHD1; APAF1; APMAP; APOE; APP; ARHGEF5; ARNT; ATP7A; ATXN1; ATXN2; BAG3; BAG5; BCHE; BMP1; BRCA2; BRE; BTK; C1orf54; C1QA; CAD; CCT2; CCT3; CCT4; CCT5; CCT7; CD2AP; CDC37; COL18A1; COL1A1; COL5A1; COL6A3; CTGF; DCAF6; DEFA5; DHDDS; DNAJA1; DNAJB4; ECM1; EFEMP2; EGF; EGFL7; EMD; EPHA7; FAM83H; FANCG; FBN1; FN1; FURIN; GATAD…
Hair	27	817	8.82353	1.9767	0.000612293	0.519225	0.0030013	0.0112025	ALG13; APOE; ARL8B; ATP7A; DNAJA1; FBN1; GGH; GPC1; H1F0; HIST1H2AG; HSPA1A; HSPA1B; HSPA2; HSPA5; HSPA8; IDS; MAP7; PA2G4; PDIA3; PDP1; RBM14; RPL23; SOD2; TUBA1C; TUBA4A; TUBB; VPS35;
H520	39	843	12.7451	2.76686	8.66702e-09	7.34964e-06	8.44786e-08	3.15322e-07	APP; CA6; CAD; CCT2; CCT3; CCT4; CCT5; CCT6A; CCT7; CLINT1; COL6A1; DNAJA1; DNAJA2; FN1; GGH; GPC1; HSPA1A; HSPA1B; HSPA5; HSPA8; HTRA1; LAMC1; MARCKSL1; MATN2; MMP2; PA2G4; PDIA3; POTEE; PTPRK; RAD23A; STC2; TCP1; THBS1; TINAGL1; TUBA1B; TUBA1C; TUBB; UBXN1; VPS35;
Nipple aspirate fluid	50	754	16.3399	3.96574	5.15333e-17	4.37003e-14	5.79313e-15	2.16232e-14	A2M; APOE; APP; BMP1; C1QB; CEACAM8; COL1A1; COL1A2; COL6A1; DEFA1; ECM1; EGF; FBLN5; FN1; GGH; GPC1; HIST1H2AG; HSPA1A; HSPA1B; HSPA5; HSPA8; HSPG2; HTRA1; IGFALS; KLK11; KLK5; LAMC1; MARCKSL1; MFI2; PA2G4; PDIA3; PIGR; PLAUR; PLG; PSCA; RAD23A; RHOA; SOD2; SPARC; STC2; TGM2; THBS1; TINAGL1; TNC; TRIM68; TUBA1B; TUBA1C; TUBB; VIM; ZG16B;
Uterus	31	917	10.1307	2.02196	0.000162235	0.137575	0.000838871	0.00313114	APAF1; BRE; CTGF; DEFA5; EGF; EMD; FMOD; IK; INSL5; ITGA5; KLK11; KLK5; LIPG; MFI2; MSH2; MSH6; MTUS1; NUMA1; P3H1; PRG2; PRL; PUM2; SPARC; STC2; UBR5; UXT; VIM; WDR6; WNT7A; LOXL2; LOXL3;
Tracheobronchial cells	3	47	0.980392	3.82843	0.0437696	1	0.141667	0.52878	HSPA1A; HSPA1B; TUBA1C;
T24	21	123	6.86275	10.2125	1.31338e-15	1.11374e-12	8.56725e-14	3.19778e-13	APP; COL18A1; COL6A1; FN1; GGH; HSPA1A; HSPA1B; HSPA5; HSPA8; LAMB1; LAMC1; MAMDC2; PDIA3; PTPRK; SERPINE1; SOD2; SPARC; STC2; TUBA1B; TUBA1C; LOXL2;
CPE_SCX_fractionated	75	2331	24.5098	1.92406	1.13711e-08	9.64267e-06	1.04812e-07	3.91216e-07	ADAR; ALG13; ALPP; ANKHD1; APP; ARL8B; ATOX1; ATXN2; BAG3; BAG5; BRE; CAD; CAPN2; CCT2; CCT3; CCT4; CCT5; CCT6A; CCT7; CD2AP; CHD3; COL4A1; DCAF10; DDA1; DNAJA2; EMD; EPHA7; FBXO2; GPC1; HELZ; HIST1H2AG; HPS3; HSPA1A; HSPA1B; HSPA5; HSPA8; HSPG2; ITGB1; LAMB1; LAMB2; LAMC1; LONP1; LRP1; MAP7; MEMO1; MSH2; MSH6; MSI1; NEDD1; NUMA1; P3H1; PA2G4; PDIA3; POTEE; PSCA; PTPRK; PUM1; PUM2; RBM14; RICTOR;…
CRC	127	4247	41.5033	1.78813	6.13003e-13	5.19827e-10	1.79251e-11	6.69065e-11	A2M; ADAR; AKAP8; ALPP; APAF1; APMAP; APOE; APP; ARL8B; ATOX1; ATXN2; BAG2; BAG3; BMP1; CAD; CAPN2; CCT2; CCT3; CCT4; CCT5; CCT6A; CCT6B; CCT7; CDC37; CEACAM8; CHD3; CLINT1; COL17A1; COL18A1; COL1A1; COL1A2; COL2A1; COL3A1; COL4A2; COL5A1; COL6A1; COL6A3; CTGF; DEFA5; DNAJA1; DNAJA2; ECM1; EGF; EMD; EXOC6; FBN1; FN1; GGH; GPC1; H1F0; HIST1H2AG; HSPA1A; HSPA1B; HSPA2; HSPA5; HSPA8; HSPG2; HTRA1; I…
Preadipocytes	39	510	12.7451	4.57343	1.99243e-15	1.68958e-12	1.05599e-13	3.94155e-13	A2M; ANGPTL4; APOE; CCL3; COL18A1; COL1A1; COL1A2; COL2A1; COL3A1; COL4A2; COL5A1; COL6A1; COL6A3; DPT; EGF; FBLN5; FGF2; FMOD; FN1; GH1; H1F0; HSPA5; HSPA8; HSPG2; HTRA1; LAMB2; LRP1; MMP2; NID1; PDIA3; PRL; SERPINE1; SOD2; SPARC; THBS1; TUBA1C; TUBB; VIM; LOX;
Fetal hepatocytes	106	3784	34.6405	1.67509	7.91813e-09	6.71457e-06	7.9596e-08	2.97097e-07	ADAMTS10; ADAMTS14; ADAMTS4; ADAMTSL4; ADAR; AKAP8; AKAP8L; ALKBH7; ANGPTL4; ANTXR1; APMAP; APP; ATOX1; ATXN2; BCHE; BMP1; CAD; CAPN2; CCT2; CCT3; CCT4; CCT5; CCT6A; CCT6B; CCT7; CDC37; CHD3; COL18A1; COL1A1; COL3A1; COL4A2; COL6A1; COL6A3; CTGF; DNAJA2; EDN3; EGF; EXPH5; FBN1; FN1; FURIN; GTPBP1; HAUS5; HDAC3; HELZ; HPS3; HSPA2; HSPA5; HSPA8; HSPG2; HTRA1; IFT122; IGFALS; IK; ITGA5; KDELC1; KIF2…
Amniotic fluid	51	566	16.6667	5.3886	3.72206e-23	3.15631e-20	3.15631e-20	1.17811e-19	A2M; ADAMTSL4; ANTXR1; APOE; APP; C1QB; COL1A1; COL1A2; COL3A1; COL4A2; COL5A1; COL6A1; COL6A3; CSH1; CSH2; CTGF; DEFA1; ECM1; EFEMP2; FBLN5; FBN1; FN1; GH1; HSPA1A; HSPA1B; HSPA5; HSPA8; HSPG2; IGFALS; LAMB1; LAMB2; LAMC1; LRP1; LTBP1; MATN2; MMP2; NID1; PDIA3; PIGR; PLG; PRG2; PRL; SERPINE1; SPARC; TGM2; THBS1; TNC; TUBA1B; TUBA1C; TUBB; VIM;
Vulva/anal skin	150	6377	49.0196	1.40653	1.95963e-07	0.000166177	1.3621e-06	5.08414e-06	A2M; ADAMTS2; ADAMTSL4; ADAR; AKAP8; ALG13; ANGPTL4; ANKHD1; APAF1; APMAP; ARHGEF5; ARNT; ATXN1; ATXN2; BAG3; BAG5; BCHE; BMP1; BRCA2; BRE; BTK; C1orf54; C1QA; CA6; CAD; CCT2; CCT3; CCT4; CCT5; CCT7; CD2AP; CDC37; COL18A1; COL1A1; COL2A1; COL3A1; COL5A1; CTGF; DCAF10; DCAF6; DEFA5; DHDDS; DNAJA1; DNAJB4; ECM1; EGFL7; EMD; EPHA7; FAM83H; FANCG; FBLN5; FBN1; GATAD2B; GGH; GH1; GPC1; GTPBP1; H1F0; H…
	54	1183	17.6471	2.7298	1.23996e-11	1.05149e-08	3.09261e-10	1.15434e-09	A2M; ADAMTSL4; ALPP; APOE; ARL8B; BTK; CAD; CAPN2; CCT2; CCT3; CCT4; CCT5; CCT6A; CDC37; COL1A1; COL6A1; COL6A3; CSH2; DPT; EMD; EPHA7; FBN1; FN1; GH1; H1F0; HSPA1A; HSPA2; HSPA5; HSPA8; HSPG2; ITGA5; ITGB1; LAMB1; LAMC1; LRP1; MAP4K3; NID1; PDGFRA; PDIA3; PLG; PRG2; RHOA; RPL23; SDF2L1; STK3; STK4; TCP1; TGM2; TIMP3; TUBA1B; TUBB; USP9X; VIM; VPS35;
HH4	78	2684	25.4902	1.73784	4.1034e-07	0.000347969	2.76166e-06	1.03081e-05	ADAMTS10; ADAMTS2; ADAR; AKAP8; APMAP; APP; ATXN2; BAG2; CAD; CAPN2; CCT2; CCT3; CCT4; CCT5; CCT6A; CCT7; CDC37; COL6A1; CSH1; CSH2; CSTL1; CTGF; DNAJA1; DNAJA2; DNAJB4; EFEMP2; FANCG; FBN1; FN1; GATAD2B; GH1; GPC1; GTPBP1; HSPA2; HSPA5; HSPA8; HSPG2; HTRA1; IFT122; INSL5; ITGA5; KDELC1; KLK11; LAMB1; LAMB2; LAMC1; LONP1; LRP1; MFI2; MSH2; NUMA1; P3H1; PA2G4; PDIA3; PDP1; RBM14; RECQL4; RPL23; SD…
Ramos	46	1566	15.0327	1.75672	0.000122476	0.10386	0.000642455	0.00239801	ADAMTS14; AKAP8L; BAG2; BTK; CAD; CCT2; CCT3; CCT4; CCT5; CCT6A; CCT7; CDC37; CEP192; DNAJA1; DNAJA2; EMD; FANCG; HSPA1A; HSPA5; HSPA8; MAP4K3; MSH6; NUMA1; PDIA3; POTEE; PUM1; RHOA; RICTOR; RNF31; RPAP1; RPL23; SDF2L1; SMC1A; SNW1; STK4; TCP1; TRIP13; TRMT2A; TUBA1B; TUBA4A; TUBB; UBR5; UBXN1; USP34; USP9X; VWA8;
Leukocytes	71	2845	23.2026	1.49238	0.000261806	0.222011	0.00132941	0.00496211	ADAR; AKAP8L; APMAP; ARL8B; ATOX1; BAG3; BRE; BTK; CCT2; CCT3; CCT4; CCT5; CCT6A; CCT7; CD160; CEACAM8; CHD3; CLINT1; DEFA1; DNAJA1; DNAJB9; EFEMP2; FBXO6; FGF2; GATAD2B; GGH; H1F0; HDAC3; HSPA5; HSPA8; IK; IQCB1; MARCKSL1; MDC1; MFI2; MSH2; MSH6; MSI2; MTUS1; NCR3; NUMA1; PA2G4; PDIA3; PRG2; PUM2; RAD23A; RBM14; RECQL4; RHOA; RPTOR; SDF2L1; SMC1A; SMC3; SNAI1; STAT3; STK4; SUFU; TCP1; THBS1; TRI…
Renal cancer	174	7121	56.8627	1.46109	1.19098e-10	1.00995e-07	1.98415e-09	7.40595e-09	A2M; ADAMTS14; ADAMTS2; ADAMTS4; ADAMTSL4; ADAR; AKAP8; ALG13; ALPP; ANGPTL4; ANKHD1; APAF1; APMAP; APOE; APP; ARHGEF5; ARNT; ATP7A; ATXN1; ATXN2; BAG3; BAG5; BCHE; BMP1; BRCA2; BRE; BTK; C1orf54; C1QA; CA6; CAD; CAPN2; CCT2; CCT3; CCT4; CCT5; CCT7; CD2AP; CDC37; COL18A1; COL1A1; COL3A1; COL4A1; COL4A2; COL5A1; COL6A1; COL6A3; CTGF; DCAF6; DEFA5; DHDDS; DNAJA1; DNAJB4; ECM1; EDEM1; EGF; EGFL7; EM…
Aorta	25	530	8.16993	2.82146	3.39933e-06	0.00288263	2.10411e-05	7.85374e-05	A2M; ANGPTL4; BAG3; BRE; CCT3; ELN; FBXO7; HSPG2; HTRA1; IK; ITGA5; ITGB1; LRP1; LTBP1; MFI2; MSH2; PRG2; RPL23; SOD2; SPARC; THBS1; TINAGL1; UBR5; VIM; WDR6;
Thyroid	43	889	14.0523	2.89273	3.48627e-10	2.95635e-07	4.92726e-09	1.83913e-08	A2M; ALG13; APP; ARNT; BCHE; CD2AP; CDC37; COL18A1; COL4A1; COL5A1; COL6A3; DNAJA1; EMD; FBLN5; FGF2; FN1; H1F0; HSPA2; HSPA5; HSPA8; ITGB1; LAMB1; LAMB2; LAMC1; LONP1; MMP2; PDIA3; POM121C; RHOA; RNF31; SETX; SH3KBP1; SMC1A; SNAI1; SNW1; SOD2; SOS2; SPARC; STAT3; TNC; TRMT2A; TUBA3C; VIM;
hupo46_reference_cam	35	1042	11.4379	2.00893	6.84266e-05	0.0580258	0.000362661	0.00135366	A2M; APMAP; APOE; BAG2; BAG3; BCHE; C1QA; C1QB; CAPN2; CCT2; CCT3; CCT4; CCT5; CCT6A; CCT7; DNAJA2; ECM1; FBXO2; FN1; HIST1H2AG; HSPA5; HSPA8; IGFALS; MARCKSL1; PLG; SDF2L1; SOD2; SPARC; TCP1; THBS1; TUBA1C; TUBA4A; TUBB; VIM; VPS35;
Substantia nigra	27	1146	8.82353	1.40923	0.045686	1	0.147307	0.549833	ANKHD1; ATOX1; BRE; CCBE1; CEP192; ECEL1; EXPH5; FBXO6; FBXO7; GATAD2B; HSPA2; IFT122; IK; KCNIP1; MFI2; MSH2; MTUS1; OS9; PRG2; PUM2; RICTOR; RPAP1; TBC1D2B; TRIM33; TULP3; UBR5; WDR6;
Vagina	129	5307	42.1569	1.45351	5.15433e-07	0.000437087	3.36221e-06	1.25497e-05	A2M; ADAMTS14; ADAMTS2; ADAMTSL4; AKAP8; ALG13; ANGPTL4; ANKHD1; APAF1; APOE; ARHGEF5; ARNT; ATP7A; ATXN1; BAG3; BAG5; BCHE; BRCA2; BRE; BTK; C1orf54; C1QA; CCT2; CCT3; CCT4; CCT5; CCT7; CD2AP; CDC37; COL18A1; COL1A1; COL6A3; CTGF; DCAF6; DEFA5; DHDDS; DNAJB4; ECM1; EFEMP2; EGFL7; EMD; EPHA7; FAM83H; FANCG; FURIN; GATAD2B; GGH; GPC1; GTPBP1; H1F0; HELZ; HSPA1A; HSPA1B; HSPA2; HSPA8; HSPG2; HTRA1;…
Monocytes	18	745	5.88235	1.44543	0.0762494	1	0.222964	0.832227	APOE; APP; BRE; C1QA; CCL3; CCT3; CCT4; CCT7; FN1; LIPG; PDE7A; PLAUR; SERPINE1; STAT3; THBS1; TUBA1B; TUBB; VIM;
MDA-MB-468	31	770	10.1307	2.40796	5.97135e-06	0.0050637	3.59128e-05	0.000134047	ARL8B; CAD; CCT2; CCT3; CCT4; CCT5; CCT6A; CD2AP; CLINT1; HIST1H2AG; HSPA1A; HSPA1B; HSPA5; HSPA8; KDM1A; LONP1; MDC1; MSH2; NUMA1; PA2G4; PDIA3; RBM14; RHOA; SMC3; SOD2; TCP1; TUBA1C; TUBA3C; TUBA4A; TUBB; VPS35;
Platelets	62	2168	20.2614	1.71019	1.47747e-05	0.012529	8.46551e-05	0.000315981	A2M; ALG13; APMAP; APOE; APP; ARL8B; BTK; C1QB; CAPN2; CCT2; CCT3; CCT4; CCT5; CCT6A; CCT7; CDC37; CLINT1; EMD; FN1; GGH; HSPA1A; HSPA1B; HSPA2; HSPA5; HSPA8; IGFALS; ITGA5; ITGB1; KCNIP1; KIF2A; LAMA1; LAMB2; LTBP1; MIB2; NID1; PA2G4; PDGFRA; PDIA3; PLG; POTEE; RHOA; RPL23; SERPINE1; SOD2; SPARC; STAT3; STK4; SUV39H1; TCP1; THBS1; TIMP3; TUBA1B; TUBA1C; TUBA3C; TUBA4A; TUBB; TUBB8; VIM; VPS26B; …
HL60	19	545	6.20915	2.08556	0.00215933	1	0.00958695	0.0357839	APP; DEFA1; HSPA5; HSPA8; ITGA5; ITGB1; LONP1; LRP1; PDIA3; PLAUR; PLG; PRG2; RHOA; SOD2; THBS1; TMEM87A; TUBA1B; TUBA4A; TUBB;
TOV21G	55	904	17.9739	3.63842	5.09869e-17	4.32369e-14	5.79313e-15	2.16232e-14	APOE; APP; ATOX1; BMP1; CAPN2; CCT2; CCT3; CCT4; CCT5; CCT6A; CCT7; CD2AP; CDC37; CLINT1; COL18A1; COL1A1; COL1A2; COL4A1; COL4A2; COL6A1; ECM1; EMD; EPHA7; GGH; GPC1; HIST1H2AG; HSPA1A; HSPA1B; HSPA5; HSPA8; HSPG2; HTRA1; LAMA1; LAMB1; LAMB2; LAMC1; LIPG; LTBP1; NUMA1; PA2G4; PDIA3; PTPRK; RHOA; SOD2; SPARC; STC2; TCP1; TGM2; THBS1; TINAGL1; TUBA1B; TUBA1C; TUBB; VIM; LOXL1;
Oral mucosa	141	5861	46.0784	1.43854	1.65005e-07	0.000139925	1.1564e-06	4.31635e-06	A2M; ADAMTS14; ADAMTS2; ADAMTSL4; AKAP8; ALG13; ANGPTL4; ANKHD1; APAF1; APMAP; APOE; ARHGEF5; ARNT; ATP7A; ATXN1; ATXN2; BAG3; BAG5; BCHE; BRCA2; BRE; C1orf54; C1QA; CAD; CCT2; CCT3; CCT4; CCT5; CCT7; CD2AP; CDC37; COL18A1; COL1A1; COL5A1; COL6A3; CTGF; DCAF6; DEFA5; DHDDS; DNAJA1; DNAJB4; ECM1; EFEMP2; EGFL7; EMD; EPHA7; FAM83H; FANCG; FN1; GATAD2B; GGH; GPC1; GTPBP1; H1F0; HDAC3; HELZ; HSPA1A; …
Esophagus	138	6034	45.098	1.36757	5.76313e-06	0.00488714	3.49081e-05	0.000130297	ADAMTS14; ADAMTS2; ADAMTSL4; AKAP8; ANGPTL4; ANKHD1; APAF1; APMAP; APOE; ARHGEF5; ARNT; ATP7A; ATXN1; ATXN2; BAG3; BAG5; BCHE; BMP1; BRCA2; BRE; C1orf54; C1QA; CCT2; CCT3; CCT4; CCT5; CCT7; CD2AP; CDC37; COL18A1; COL1A1; COL3A1; COL5A1; CTGF; DCAF6; DEFA5; DHDDS; DNAJB4; ECM1; EFEMP2; EGFL7; EMD; EPHA7; FAM83H; FANCG; FBLN5; FN1; FURIN; GATAD2B; GGH; GPC1; GTPBP1; H1F0; HELZ; HSPA1A; HSPA1B; HSPA…
Corpus callosum	19	988	6.20915	1.15044	0.29757	1	0.708769	1	ANKHD1; ATOX1; CEP192; ECEL1; EXPH5; FBXO6; FBXO7; GATAD2B; HSPA2; KCNIP1; MTUS1; OS9; PUM2; RICTOR; RPAP1; TBC1D2B; TRIM33; TULP3; WDR6;
NB4	25	711	8.16993	2.10321	0.000399033	0.33838	0.00200225	0.00747353	ANGPTL4; CCT3; CCT4; DNAJA1; DNAJA2; HSPA1A; HSPA1B; HSPA5; HSPA8; ITGA5; ITGB1; LRP1; MFAP4; PDIA3; PLAUR; PLG; PRG2; RHOA; TCP1; TGM2; THBS1; TMEM87A; TUBA1B; TUBA3C; TUBB;
Mammary gland	23	760	7.51634	1.81026	0.00460341	1	0.0197156	0.0735898	APAF1; APOE; ATP7A; BRCA2; BRE; GPC1; HTRA1; IK; KCNIP1; KLK11; KLK5; MFI2; MSH2; NUMA1; PIGR; PRAME; PRG2; PRL; PUM2; SETX; TDGF1; UXT; WDR6;
19_proteinag	7	98	2.28758	4.27654	0.00129014	1	0.00591374	0.0220734	A2M; APOE; C1QA; FN1; IGFALS; PLG; THBS1;
031003_BALF2	57	1102	18.6275	3.09321	1.63361e-14	1.3853e-11	6.02304e-13	2.24814e-12	A2M; APOE; APP; ATOX1; C1QA; C1QB; CAD; CAPN2; CCT2; CCT3; CCT4; CCT5; CCT6A; CCT7; CDC37; COL1A1; COL1A2; COL4A1; COL4A2; COL6A1; COL6A3; CTGF; DNAJA1; FBXO2; FN1; HIST1H2AG; HSPA1A; HSPA1B; HSPA2; HSPA5; HSPA8; HSPG2; ITGB1; KDELC1; LAMB1; LAMC1; LONP1; LRP1; MARCKSL1; NID1; NUMA1; P3H1; PA2G4; PDIA3; PIGR; POTEE; RAD23A; SDF2L1; SOD2; SPARC; TCP1; TGM2; THBS1; TUBB; VIM; VPS35; ZG16B;
Tears	22	510	7.18954	2.58039	5.16207e-05	0.0437743	0.000277053	0.00103412	A2M; CAPN2; CCT5; CDC37; COL6A1; FN1; HSPA1A; HSPA1B; HSPA5; HSPA8; HSPG2; HTRA1; PIGR; PLG; SOD2; TGM2; THBS1; TUBA1C; TUBA4A; TUBB; VIM; ZG16B;
Cellzome_Abl_inhibitors_NatureBiotechnology_exp144	10	186	3.26797	3.21768	0.00118743	1	0.00547252	0.0204265	CCT3; CDC37; CEP192; DNAJA1; HSPA8; MAP4K3; RPAP1; RPL23; USP9X; VWA8;
CaOV3	104	3355	33.9869	1.85364	3.40315e-11	2.88587e-08	6.86119e-10	2.56098e-09	A2M; ADAMTSL4; ADAR; AKAP8; AKAP8L; ALPP; ANGPTL4; APMAP; APOE; ARL8B; ATOX1; BAG2; BAG3; BAG5; BMP1; BRE; CAD; CAPN2; CCT2; CCT3; CCT4; CCT5; CCT6A; CCT7; CD2AP; CDC37; CHD3; CLINT1; COL18A1; COL2A1; COL6A1; DNAJA1; DNAJA2; DNAJB4; ECM1; ECSIT; EMD; FBXO2; FMOD; FN1; GATAD2B; GGH; GPC1; GTPBP1; H1F0; HSPA1A; HSPA1B; HSPA2; HSPA5; HSPA8; HSPG2; HTRA1; IK; ITGA5; ITGB1; KLK5; LAMB1; LAMB2; LAMC1; …
Cerebrospinal fluid	55	1059	17.9739	3.10589	4.33757e-14	3.67826e-11	1.4713e-12	5.49173e-12	A2M; ADAMTS4; APOE; APP; BCHE; C1QA; C1QB; COL18A1; COL1A1; COL1A2; COL3A1; COL6A1; COL6A3; CTGF; DPT; ECM1; EFEMP2; FBLN5; FBN1; FMOD; FN1; GGH; GPC1; HSPA1B; HSPA2; HSPA5; HSPA8; HSPG2; HTRA1; IDS; IGFALS; ITGB1; KLK11; LAMB1; LAMB2; LAMC1; LRP1; LTBP1; MATN2; MFAP4; MFAP5; MMP2; NID1; NUMA1; PDIA3; PIGR; PLG; PTPRK; SERPINE1; SOD2; SPARC; THBS1; TUBA1B; TUBA1C; TUBA3C;
Melanoma	63	1826	20.5882	2.06325	1.82696e-08	1.54926e-05	1.61381e-07	6.02365e-07	A2M; ADAMTS10; APMAP; APOE; ARL8B; ATOX1; C1QB; CAD; CAPN2; CCT2; CCT3; CCT4; CCT5; CCT6A; CCT7; CDC37; CLINT1; COL18A1; COL1A1; COL1A2; COL4A2; COL6A1; COL6A3; DNAJB9; EGFL7; FBN1; FN1; GGH; H1F0; HSPA1A; HSPA1B; HSPA2; HSPA5; HSPA8; HSPG2; ITGB1; LAMB1; LAMC1; LRP1; MSI2; NID1; NUMA1; PA2G4; PDIA3; RAD23A; RHOA; RPL23; SH3KBP1; SMC1A; SOD2; STAT3; TCP1; THBS1; TNC; TUBA1B; TUBA4A; TUBB; UBXN1; …
hupo1_b1-hep_cam	3	80	0.980392	2.2494	0.150034	1	0.391472	1	A2M; APOE; FN1;
Subthalamic nucleus	18	882	5.88235	1.22091	0.224161	1	0.55098	1	ANKHD1; ATOX1; BRE; CCBE1; CEP192; ECEL1; EXPH5; GATAD2B; HSPA2; MTUS1; OS9; PRG2; RICTOR; RPAP1; TBC1D2B; TRIM33; TULP3; UBR5;
Melanocytes	1	71	0.326797	0.850445	0.698735	1	1	1	PTPRK;
Dentin	31	246	10.1307	7.53691	1.66337e-18	1.41054e-15	3.52635e-16	1.31623e-15	APMAP; APOE; APP; COL1A1; COL1A2; COL5A1; COL6A1; COL6A3; DPT; FMOD; FN1; HIST1H2AG; HSPA1A; HSPA1B; HSPA2; HSPA5; HSPA8; HSPG2; LRP1; MMP2; PDIA3; PLG; SDF2L1; SPARC; THBS1; TNC; TUBA1C; TUBA4A; TUBB; VIM; LOX;
J82	7	216	2.28758	1.94039	0.0714475	1	0.213336	0.796291	BAG3; HSPA1A; HSPA1B; HSPA8; PA2G4; PDIA3; SERPINE1;
15_clinprot_c3	29	749	9.47712	2.31582	2.49385e-05	0.0211479	0.000138222	0.000515921	A2M; ADAR; APOE; CAD; CCT2; CCT3; CCT5; CCT7; DNAJA1; ECM1; FN1; HSPA5; HSPA8; IGFALS; LONP1; MDC1; MSH2; NUMA1; PA2G4; PDIA3; PLG; RBM14; SMC1A; TCP1; TUBA1C; TUBB; VIM; VPS35; VWA8;
Ubiquitous	26	1052	8.49673	1.47831	0.0303049	1	0.106134	0.396153	ADAR; ARL8B; ATOX1; ATXN2; CD2AP; COL5A1; COL6A1; FURIN; GGH; HSPA1A; HTRA1; IQCB1; LAMC1; MAP4K3; MSH6; MYC; OS9; SAV1; SDF2L1; SMC1A; SOD2; TCF3; TGM2; TUBA1B; WDR6; LOXL4;
Cortex	17	683	5.55556	1.48909	0.0674715	1	0.202893	0.757311	APOE; CCT3; CCT4; CDC37; COL1A2; HSPA1A; HSPA1B; HSPA2; HSPA5; HSPA8; LONP1; SOD2; TCP1; TUBA1C; TUBA4A; TUBB; VPS35;
N06cs122	6	123	1.96078	2.92132	0.0173726	1	0.0643318	0.240123	APP; DEFA1; PDGFRA; STAT3; TGM2; VIM;
17_wcx	47	1438	15.3595	1.95467	7.03057e-06	0.00596192	4.16918e-05	0.000155617	A2M; ADAR; ALG13; APOE; ARL8B; ATOX1; BAG3; BRE; BTK; C1QA; C1QB; CAD; CCT2; CCT3; CCT4; CCT5; CCT7; CD2AP; CDC37; DEFA1; DNAJA1; ECM1; FN1; HIST1H2AG; HSPA1A; HSPA1B; HSPA5; HSPA8; IGFALS; ITGB1; KDM1A; LONP1; MARCKSL1; NUMA1; PA2G4; PDIA3; PLG; RBM14; RPL23; SDF2L1; SMC1A; SMC3; TCP1; TUBA1C; TUBB; UTP18; VIM;
hupo1_b2-edta_cam	22	316	7.18954	4.16451	1.91792e-08	1.6264e-05	1.64283e-07	6.13196e-07	A2M; BCHE; C1QA; C1QB; CCT2; CCT3; CCT4; CCT7; DNAJA2; ECM1; FN1; HSPA1A; HSPA1B; HSPA8; IGFALS; PIGR; PLG; RPL23; SOS2; TUBA1C; TUBB; VPS35;
H23	44	896	14.3791	2.93686	1.30712e-10	1.10844e-07	2.13162e-09	7.9564e-09	ANGPTL4; APOE; APP; ATOX1; CAD; CCT2; CCT3; CCT4; CCT5; CCT6A; CCT7; CDC37; CLINT1; COL6A1; DNAJA1; GATAD2B; GGH; GPC1; HIST1H2AG; HSPA1A; HSPA1B; HSPA5; HSPA8; HSPG2; HTRA1; LAMA1; LAMB1; LAMB2; LAMC1; NUMA1; OS9; PA2G4; PDIA3; PLAUR; PLG; SDF2L1; SNW1; TGM2; THBS1; THSD4; TNC; TUBA1B; TUBB; VIM;
YTS	62	1888	20.2614	1.96382	1.46886e-07	0.000124559	1.038e-06	3.87439e-06	ADAR; AKAP8; APMAP; APOE; ARL8B; ATP7A; ATXN2; BAG5; BRE; CAD; CCT2; CCT3; CCT4; CCT5; CCT6A; CCT7; CLINT1; DNAJA1; EMD; FURIN; GGH; GTPBP1; HAUS5; HELZ; HSPA2; HSPA5; HSPA8; IFT122; ITGB1; KIF2A; LONP1; MSH2; P3H1; PA2G4; PDGFRA; PDIA3; PUM1; PUM2; RAF1; RBM14; RECQL4; RHOA; RICTOR; RNF219; RPAP1; RPL23; SMC1A; SMC3; STIL; TCP1; TRIM32; TUBA1B; TUBA4A; TUBB; TUBB8; TUBGCP6; UBR5; USP9X; UTP18; V…
hupo1_b2-hep_cam	24	848	7.84314	1.69292	0.00856836	1	0.0349325	0.130388	A2M; ANTXR1; ARL8B; BAG2; CAD; CCT3; CCT4; DNAJA1; DNAJA2; EMD; HIST1H2AG; HSPA5; HSPA8; ITGB1; LONP1; MARCKSL1; NUMA1; PDIA3; PTPRK; TUBA1C; TUBB; VIM; VPS26B; VPS35;
Ileum	3	201	0.980392	0.895351	0.656498	1	1	1	HTRA1; MSH2; WDR6;
Embryonic stem cells	87	3047	28.4314	1.70742	1.45324e-07	0.000123235	1.03558e-06	3.86539e-06	A2M; ADAR; ALKBH7; ALPP; ANKHD1; APMAP; APOE; APP; ARL8B; ATXN2; BRCA2; BRE; CAD; CCT2; CCT3; CCT4; CCT5; CCT6A; CCT7; CLINT1; COL18A1; COL1A1; COL1A2; ECSIT; EMD; FGF2; FN1; GTF3C5; GTPBP1; HAUS5; HIST1H2AG; HPS3; HSPA1A; HSPA1B; HSPA2; HSPA5; HSPA8; HTRA1; ITGA5; ITGB1; KDM1A; LAMA1; LAMB1; LAMB2; LAMC1; LONP1; LRP1; MAP7; MARCKSL1; MDC1; MSH2; MSH6; MSI1; P3H1; PA2G4; PDIA3; PIGR; POM121C; POT…
Saliva	49	912	16.0131	3.21314	3.75296e-13	3.18251e-10	1.13661e-11	4.24247e-11	A2M; ADAMTS2; APOE; APP; ATOX1; CA6; CAPN2; CCT3; CDC37; CEACAM8; COL18A1; COL4A2; COL6A1; DEFA1; DNAJB9; ECM1; EFEMP2; FMOD; FN1; FURIN; GPC1; HSPA1A; HSPA1B; HSPA2; HSPA5; HSPA8; HSPG2; HTRA1; KIF2A; KLK11; LAMB2; LAMC1; LRP1; MFI2; OS9; PDIA3; PIGR; PLG; SLURP1; THBS1; THSD4; TINAGL1; TUBA4A; TUBB; UBXN1; VIM; ZG16B; ZNF195; LOXL4;
Nuclear	36	1319	11.7647	1.63237	0.00253725	1	0.0112062	0.0418279	ADAR; ATOX1; ATXN2; BAG2; CCT2; CCT3; CCT4; CCT5; CCT6A; CCT7; CD2AP; CHD3; EXOC6; GTPBP1; HSPA1A; HSPA1B; HSPA8; LONP1; MARCKSL1; MEMO1; MSI1; NUMA1; PA2G4; PDIA3; RBM14; SDF2L1; SMC1A; SMC3; STC2; STUB1; TCP1; TUBA1C; TUBB; USP34; VPS35; WDR59;
N06CS98-2	8	165	2.61438	2.90246	0.00667918	1	0.0279012	0.104143	APP; ARHGEF5; DEFA1; ITGB1; PDGFRA; STAT3; TGM2; VIM;
MV4-11	11	382	3.59477	1.72328	0.0572436	1	0.179124	0.668592	BTK; CAD; CCT3; CCT7; HSPA5; HSPA8; RPL23; STK3; STK4; TUBA1C; TUBB;
Caudate nucleus	29	1204	9.47712	1.44066	0.0307423	1	0.106842	0.398795	ANKHD1; ATOX1; BRE; CCBE1; CCT5; CEP192; ECEL1; EXPH5; FBXO6; FBXO7; GATAD2B; HSPA2; HSPA5; IFT122; IK; KCNIP1; MFI2; MSH2; MTUS1; OS9; PRG2; PUM2; RICTOR; RPAP1; TBC1D2B; TRIM33; TULP3; UBR5; WDR6;
Retina	11	364	3.59477	1.8085	0.0432213	1	0.140968	0.526172	ADAMTS14; CCT3; COL18A1; EPHA7; IQCB1; LRP1; MMP10; SOS2; SPARC; TIMP3; TULP3;
Medulla oblongata	14	473	4.57516	1.77097	0.0286099	1	0.101511	0.378897	BRE; ECEL1; FBXO6; FBXO7; IFT122; IK; MFI2; MSH2; OS9; PRG2; PUM2; TULP3; UBR5; WDR6;
Bladder cancer cells	22	369	7.18954	3.56637	2.91979e-07	0.000247598	1.98079e-06	7.39341e-06	ALPP; CCT2; CCT3; CCT4; CCT5; CCT7; DNAJA1; FN1; HSPA1A; HSPA1B; HSPA5; HSPA8; HSPG2; ITGB1; PDIA3; RHOA; TCP1; THBS1; TUBA1B; TUBA1C; TUBA4A; TUBB;
PC3(AR)6	18	262	5.88235	4.10999	4.69445e-07	0.000398089	3.08596e-06	1.15186e-05	APP; COL2A1; COL6A1; FN1; HSPA1A; HSPA5; HSPA8; HSPG2; KLK5; PDIA3; PLG; PTPRK; SOD2; STC2; THBS1; TINAGL1; TUBA1B; TUBB;
Neutrophils	12	393	3.92157	1.82719	0.0334276	1	0.111601	0.416557	APMAP; ARL8B; CEACAM8; DEFA1; GH1; HSPA5; HSPA8; PDE7A; PDIA3; RHOA; SOD2; STAT3;
Parathyroid	36	782	11.7647	2.75331	3.87222e-08	3.28365e-05	3.04041e-07	1.13485e-06	A2M; ALG13; ALPP; ARNT; BCHE; CD2AP; CDC37; COL5A1; COL6A3; DNAJA1; EMD; EPHA7; FBLN5; H1F0; HSPA2; HSPA5; ITGB1; LAMB2; LONP1; MMP10; MMP2; MYC; PDIA3; RHOA; SH3KBP1; SMC1A; SNAI1; SNW1; SOD2; SOS2; SPARC; STAT3; TNC; TRMT2A; TUBA3C; VIM;
HEK293	124	4439	40.5229	1.67038	1.77852e-10	1.50819e-07	2.73037e-09	1.01913e-08	ADAR; AKAP8; AKAP8L; ANKHD1; APAF1; APMAP; APOE; ARL8B; ATOX1; ATP7A; ATXN2; BAG3; BAG5; BCHE; BRE; CAD; CAPN2; CCT2; CCT3; CCT4; CCT5; CCT6A; CCT7; CD2AP; CDC37; CHD3; CLINT1; COL18A1; COL2A1; COL5A1; COL6A1; DCAF6; DDA1; DNAJA1; DNAJA2; ECSIT; EMD; EPHA7; EXOC6; FAM175B; FBXO7; FN1; GATAD2B; GGH; GPC1; GTF3C5; GTPBP1; H1F0; HAUS5; HDAC3; HELZ; HIST1H2AG; HSPA1A; HSPA1B; HSPA2; HSPA5; HSPA8; IK;…
A549	41	997	13.3987	2.45943	9.27414e-08	7.86447e-05	6.89866e-07	2.57497e-06	ARNT; BTNL2; CAD; CAPN2; CCT2; CCT3; CCT4; CCT5; CCT6A; CCT7; CLINT1; DNAJA2; EMD; FN1; GPC1; H1F0; HSPA1A; HSPA1B; HSPA2; HSPA5; HSPA8; KIF2A; KLK5; MAP7; MAST1; MSH6; PDIA3; PLG; SENP5; SH3KBP1; SMC3; SNW1; STK4; TCP1; TGM2; TLL2; TUBA1B; TUBA3C; TUBA4A; TUBB; VIM;
Semen	51	966	16.6667	3.15732	2.26197e-13	1.91815e-10	7.10427e-12	2.65171e-11	APOE; APP; CA6; CCT2; CCT3; CCT4; CCT5; CCT7; COL18A1; COL6A1; DEFA1; DNAJB9; ECM1; EGF; ELSPBP1; FMOD; FN1; GGH; GPC1; HIST1H2AG; HSPA1A; HSPA1B; HSPA2; HSPA5; HSPA8; HSPG2; IDS; KLK11; LAMB2; LAMC1; LIPG; LYZL2; MAMDC2; MATN2; MFAP4; MMP2; OS9; PDIA3; PI15; PIGR; PSCA; RHOA; SOD2; TCP1; THBS1; TIMP3; TUBA1C; TUBA3C; TUBA4A; TUBB; ZG16B;
Temporal cortex	4	51	1.30719	4.70039	0.010345	1	0.0411857	0.153728	APOE; APP; CCT5; HSPA5;
Keratinocytes	12	250	3.92157	2.8723	0.00107161	0.908725	0.00498199	0.0185956	ANTXR1; CCT7; COL17A1; ECM1; HSPA8; KLK5; LIPG; MAP7; MMP10; PCSK6; PTPRK; TCP1;
Fetus	53	2992	17.3203	1.05935	0.345311	1	0.802258	1	ADAMTS10; ADAMTS14; AKAP8L; ANKHD1; APP; BCHE; BRE; CCBE1; CCT3; CEP192; COL13A1; COL18A1; EDN3; EPHA7; FBXO6; FBXO7; FN1; GATAD2B; HDAC3; HPS3; HTRA1; IFT122; IK; IQCB1; KLK11; KLK5; LAMA1; MFI2; MKS1; MMP2; MSH2; MSI1; MTUS1; PDE7A; PDGFRA; PRG2; PUM2; RAF1; RICTOR; RPAP1; SNAI1; SPARC; STAT3; STC2; SUFU; TBC1D2B; TRIM33; TRIM68; UBR5; UXT; WDR6; ZNF195; LOXL2;
MCF7	22	317	7.18954	4.15137	2.03016e-08	1.72158e-05	1.72158e-07	6.42591e-07	APP; BAG3; CAD; FN1; GGH; GPC1; HIST1H2AG; HSPA1A; HSPA1B; HSPA5; HSPA8; LAMB2; LAMC1; LTBP1; NUMA1; PA2G4; PDIA3; PTPRK; STC2; TUBA1B; TUBA1C; TUBB;
Corneal epithelial cells	1	28	0.326797	2.15602	0.376611	1	0.863153	1	COL17A1;
051503_BAL20_gly_hui	19	268	6.20915	4.24107	1.37567e-07	0.000116657	9.88617e-07	3.69008e-06	A2M; APOE; BAG2; CCT4; CCT5; CCT7; COL4A1; DNAJA1; FN1; HSPA1A; HSPA1B; HSPA8; PIGR; PLG; RPL23; SOS2; TCP1; TUBA1C; TUBB;
Ovarian follicle	1	18	0.326797	3.35314	0.261933	1	0.631021	1	PRL;
Adducin	23	486	7.51634	2.83084	8.02531e-06	0.00680546	4.72601e-05	0.000176402	ADAR; CCT4; CCT6A; CCT7; CDC37; DNAJA1; DNAJA2; GTPBP1; HIST1H2AG; HSPA1A; HSPA1B; HSPA8; KIF2A; MSH2; PLG; RBM14; RPL23; SMC1A; TCP1; TUBA1C; TUBA4A; TUBB; VIM;
MCF10A	33	661	10.7843	2.98595	2.22375e-08	1.88574e-05	1.86707e-07	6.96895e-07	ANGPTL4; APP; ATOX1; BAG3; CCT2; CCT5; CD2AP; CLINT1; EMD; FN1; GGH; HIST1H2AG; HSPA1A; HSPA1B; HSPA5; HSPA8; HSPG2; HTRA1; LTBP1; MMP2; PA2G4; PDIA3; PTPRK; RAD23A; SERPINE1; SH3KBP1; SOD2; SPARC; STC2; THBS1; TUBA1C; TUBB; VIM;
22_mars	13	196	4.24837	3.96866	2.71629e-05	0.0230342	0.000149573	0.000558289	A2M; APOE; BCHE; C1QA; C1QB; DEFA1; ECM1; FN1; GGH; IGFALS; MTUS1; PLG; POTEE;
041803_BALF3	46	1103	15.0327	2.49412	8.91307e-09	7.55829e-06	8.58896e-08	3.20589e-07	A2M; ANKHD1; APOE; ATXN2; BAG2; BTK; C1QA; C1QB; CAD; CCT2; CCT3; CCT4; CCT5; CCT6A; CCT7; CD2AP; CDC37; DNAJA1; DNAJA2; FN1; HIST1H2AG; HSPA1A; HSPA1B; HSPA5; HSPA8; IGFALS; MARCKSL1; NUMA1; PA2G4; PDIA3; PIGR; RAD23A; RPL23; SDF2L1; SH3KBP1; STUB1; TCP1; TNC; TUBA1C; TUBA4A; TUBB; UBXN1; VIM; VPS35; WDR6; ZG16B;
Macrophages	7	274	2.28758	1.52966	0.176634	1	0.44579	1	CCL3; FN1; LIPG; LRP1; PLAUR; STAT3; VIM;
Muscle	28	904	9.15033	1.85261	0.00130407	1	0.00593966	0.0221702	ADAMTS4; ADAR; ANKHD1; APAF1; ATP7A; BAG3; CAPN2; COL17A1; CTGF; ECM1; EFEMP2; FGF2; HTRA1; ITGB1; KCNIP1; KLK5; LAMB1; LAMB2; LIPG; NID1; PUM1; RPTOR; SDF2L1; STC2; STUB1; TIMP3; TRIM32; VIM;
MicroProt2	40	561	13.0719	4.26425	8.8251e-15	7.48368e-12	3.74184e-13	1.39667e-12	A2M; ADAMTS2; ADAMTSL4; APOE; BMP1; CCT6A; CEACAM8; COL18A1; COL1A1; COL4A2; COL5A1; COL6A3; CTGF; DEFA1; DEFA5; ECM1; ELN; FBLN5; FN1; FURIN; GGH; HSPG2; IGFALS; LTBP1; MFAP5; MMP2; PIGR; PLAUR; PLG; POTEE; PTPRK; SDF2L1; SLURP1; SOD2; SPARC; THBS1; TUBA1C; ZG16B; LOX; LOXL1;
Hypothalamus	2	147	0.653595	0.817511	0.707881	1	1	1	ATOX1; HSPA2;
Ventricles	3	151	0.980392	1.19181	0.464341	1	1	1	HTRA1; PUM2; WDR6;
Endometrium	61	1202	19.9346	3.03485	3.86407e-15	3.27673e-12	1.92749e-13	7.19447e-13	A2M; ALG13; ALPP; APP; ARNT; BCHE; BTK; C1QA; CD2AP; CDC37; COL17A1; COL4A1; COL5A1; COL6A3; DEFA5; DNAJA1; EMD; EPHA7; FBLN5; FGF2; FN1; H1F0; HSPA2; HSPA5; HSPA8; HTRA1; ITGA5; ITGB1; LAMA1; LAMB1; LAMB2; LAMC1; LONP1; LRP1; MMP10; MMP2; MYC; PDIA3; PLG; POM121C; PRAME; PRG2; PRL; RHOA; RNF31; SERPINE1; SH3KBP1; SMC1A; SNAI1; SNW1; SOD2; SOS2; SPARC; STAT3; STK4; TDGF1; TGM2; TNC; TRMT2A; TUBA3…
Thalamus	25	1141	8.16993	1.3106	0.101407	1	0.280109	1	ANKHD1; ATOX1; BRE; CCBE1; CCT5; ECEL1; EXPH5; FBXO6; FBXO7; GATAD2B; HSPA2; HSPA5; IK; KCNIP1; MFI2; MSH2; MTUS1; OS9; PRG2; PUM2; RICTOR; RPAP1; TULP3; UBR5; WDR6;
Putamen	15	527	4.90196	1.70297	0.0323368	1	0.111019	0.414385	BRE; ECEL1; FBXO6; FBXO7; IFT122; IK; KCNIP1; MFI2; MSH2; OS9; PRG2; PUM2; TULP3; UBR5; WDR6;
PT45	32	361	10.4575	5.30165	1.34114e-14	1.13729e-11	5.41566e-13	2.02143e-12	APP; COL18A1; COL4A2; COL6A1; CTGF; ECM1; FBN1; FN1; GGH; GPC1; HSPA1A; HSPA1B; HSPA5; HSPA8; HSPG2; ITGB1; LAMB2; LAMC1; LTBP1; PA2G4; PDIA3; PLAUR; PTPRK; SERPINE1; SPARC; THBS1; TINAGL1; TNC; TUBA1B; TUBB; VIM; LOXL2;
Colorectal cancer cells	28	561	9.15033	2.98529	2.777e-07	0.00023549	1.89911e-06	7.08856e-06	A2M; CAD; CCT2; CCT3; CCT4; CCT5; CCT6A; CCT7; HSPA1A; HSPA1B; HSPA2; HSPA5; HSPA8; HSPG2; ITGB1; MARCKSL1; PDIA3; POTEE; RHOA; TCP1; THBS1; TUBA1B; TUBA1C; TUBA3C; TUBA4A; TUBB; TUBB8; VPS35;
Jejunum	3	194	0.980392	0.927656	0.632806	1	1	1	HTRA1; PUM2; WDR6;
ARPE-19	15	330	4.90196	2.71956	0.000470178	0.398711	0.00234536	0.0087542	APMAP; ATXN2; CCT2; CCT7; GGH; HSPA5; ITGB1; P3H1; PDIA3; POTEE; RPL23; SPARC; TCP1; TUBA1B; VIM;
BOB2H_ISB	6	98	1.96078	3.66647	0.00606366	1	0.0254554	0.0950138	A2M; BCHE; C1QA; ECM1; FN1; IGFALS;
Temporal lobe	14	477	4.57516	1.75612	0.0304134	1	0.106134	0.396153	BRE; ECEL1; FBXO6; FBXO7; IFT122; IK; MFI2; MSH2; OS9; PRG2; PUM2; TULP3; UBR5; WDR6;
hupo53_reference_cam	6	104	1.96078	3.45497	0.0080481	1	0.03313	0.12366	A2M; APOE; C1QA; C1QB; FN1; PLG;
RMUG	39	499	12.7451	4.67424	9.66943e-16	8.19968e-13	6.83307e-14	2.55049e-13	ADAMTSL4; APP; BMP1; CCT3; CCT4; COL5A1; COL6A1; ECM1; FN1; GGH; GPC1; HIST1H2AG; HSPA1A; HSPA1B; HSPA5; HSPA8; HSPG2; HTRA1; IDS; KLK5; LAMB1; LAMB2; LAMC1; MATN2; MFAP5; PCSK6; PDIA3; PLAUR; PTPRK; SERPINE1; STC2; TCP1; THBS1; THSD4; TIMP3; TINAGL1; TUBA1B; TUBA1C; TUBB;
DU145	45	941	14.7059	2.85996	1.85472e-10	1.5728e-07	2.7593e-09	1.02993e-08	ADAR; ANTXR1; APP; ARL8B; ATXN2; BAG2; CCT2; CCT3; CCT4; CCT5; CCT6A; CCT7; COL18A1; COL6A1; DNAJA1; DNAJA2; GGH; GPC1; HSPA1A; HSPA1B; HSPA5; HSPA8; HSPG2; ITGA5; ITGB1; LAMB2; LAMC1; LRP1; P3H1; PA2G4; PDIA3; POTEE; SDF2L1; SMC1A; SOD2; STC2; TCP1; TGM2; THBS1; TUBA1C; TUBA4A; TUBB; VIM; VPS35; LOXL2;
Lacrimal glands	19	453	6.20915	2.5091	0.000239449	0.203053	0.00122321	0.00456571	CAPN2; CCT5; CDC37; COL6A1; FN1; HSPA1B; HSPA5; HSPA8; HSPG2; HTRA1; PIGR; PLG; SOD2; TGM2; THBS1; TUBA1C; TUBA4A; VIM; ZG16B;
hupo1_b1-edta_cam	2	42	0.653595	2.8608	0.155628	1	0.398709	1	A2M; FN1;
Cervix	4	104	1.30719	2.30523	0.0969515	1	0.269557	1	ANKHD1; DEFA5; LTBP1; MMP2;
Megakaryocytes	1	47	0.326797	1.28462	0.547824	1	1	1	THBS1;
Epidermis	5	95	1.63399	3.15292	0.0216442	1	0.0794557	0.296574	ECM1; HTRA1; MAP7; MATN2; TFAP2A;
Cervico-vaginal fluid	22	565	7.18954	2.32921	0.000224598	0.190459	0.0011543	0.0043085	A2M; CLINT1; COL18A1; DEFA1; DNAJA1; ECM1; FBN1; FN1; GGH; HSPA1A; HSPA1B; HSPA5; HSPA8; KLK11; PIGR; PLG; POTEE; SLURP1; SOD2; STIL; TUBA4A; VIM;
Embryo	3	104	0.980392	1.73036	0.252379	1	0.611479	1	ARNT; STAT3; STIL;
Uterine cervix	43	902	14.0523	2.85104	5.45643e-10	4.62705e-07	6.90604e-09	2.57773e-08	A2M; ALG13; ARNT; BCHE; BTK; CD2AP; CDC37; COL18A1; COL5A1; COL6A3; DNAJA1; EMD; EPHA7; FN1; H1F0; HSPA2; HSPA5; ITGB1; LAMB1; LAMB2; LAMC1; LONP1; MMP10; MMP2; PDIA3; PLG; POM121C; RHOA; RNF31; SH3KBP1; SMC1A; SNAI1; SNW1; SOD2; SOS2; SPARC; STAT3; STK4; TGM2; TNC; TRMT2A; TUBA3C; VIM;
Thymus	15	456	4.90196	1.96812	0.0101545	1	0.0408106	0.152328	AKAP8L; ATOX1; CHD3; DEFA1; EFEMP2; FGF2; HTRA1; IFT122; IK; KLK11; MSH2; MSH6; PTPRK; UBR5; USP9X;
Aspc1	40	483	13.0719	4.95287	5.46521e-17	4.6345e-14	5.79313e-15	2.16232e-14	APP; CCT2; CCT3; CCT4; CCT5; CCT6A; CCT7; CDC37; COL18A1; COL6A1; ECM1; GGH; GPC1; HSPA1A; HSPA1B; HSPA5; HSPA8; HSPG2; HTRA1; ITGB1; KLK11; LAMB1; LAMB2; LAMC1; NID1; PA2G4; PCSK5; PDIA3; PTPRK; RPL23; SERPINE1; SMC1A; TCP1; TGM2; THBS1; TINAGL1; TNC; TUBA1B; TUBB; VIM;
Vermiform appendix	12	286	3.92157	2.51077	0.00328364	1	0.0143532	0.0535744	HDAC3; HTRA1; IFT122; IK; MFI2; MSH2; NCR3; NUMA1; PRG2; PUM2; UBR5; WDR6;
Distal convoluted tubule	1	17	0.326797	3.55027	0.249368	1	0.605914	1	HTRA1;
Mast cells	1	62	0.326797	0.973877	0.649159	1	1	1	H1F0;
Bone	6	112	1.96078	3.20821	0.0113693	1	0.0446349	0.166603	ECM1; LTBP1; MMP10; PDGFRA; SPARC; LOX;
Trachea	17	612	5.55556	1.66184	0.0289649	1	0.102343	0.382001	BRE; HSPA8; IFT122; IK; KLK11; KLK5; MFI2; MSH2; P3H1; PRG2; PUM2; SETX; TINAGL1; TULP3; UBR5; UXT; WDR6;
Astrocytes	3	58	0.980392	3.10247	0.0730128	1	0.217245	0.810882	HTRA1; LRP1; SOD2;
050603_BALF11	38	1019	12.4183	2.2303	3.08265e-06	0.00261408	1.92212e-05	7.17444e-05	A2M; AKAP8L; APMAP; ARL8B; ATP7A; C1QB; CAD; CCT2; CCT3; CCT4; CCT5; CCT6A; DNAJA2; EMD; FN1; HIST1H2AG; HSPA1A; HSPA1B; HSPA5; HSPA8; ITGB1; MARCKSL1; NUMA1; PA2G4; PDIA3; PIGR; PLAUR; PLG; RAD23A; RPL23; SMC3; TCP1; TRIP13; TUBA1C; TUBB; VIM; VPS35; LOXL2;
HCC78	11	249	3.59477	2.64372	0.00325684	1	0.0143098	0.0534124	ARHGEF5; BAG3; CD2AP; HSPA1A; HSPA1B; ITGB1; PTPRK; SMC3; STAT3; TGM2; VIM;
RBC	15	267	4.90196	3.36123	4.64214e-05	0.0393653	0.000250735	0.000935884	APMAP; APOE; APP; ATP7A; BAG2; CCT3; CCT4; FN1; HSPA5; HSPA8; PDIA3; PRG2; THBS1; TUBA1C; TUBB;
T-lymphocytes	1	18	0.326797	3.35314	0.261933	1	0.631021	1	GH1;
Hepatocytes	4	73	1.30719	3.28403	0.0339528	1	0.11291	0.421442	ANGPTL4; CTGF; HTRA1; LIPG;
Nervous system	9	212	2.94118	2.54105	0.00956584	1	0.0386278	0.144181	ANTXR1; ATXN1; C1QB; FBLN5; KLK5; LAMB1; LAMB2; TUBA4A; LOXL3;
HPDE6	26	414	8.49673	3.75642	8.10756e-09	6.87521e-06	7.99443e-08	2.98397e-07	APP; CDC37; COL4A2; FN1; GGH; GPC1; HSPA1A; HSPA1B; HSPA5; HSPA8; HSPG2; LAMA1; LAMB1; LAMC1; PA2G4; PDIA3; PTPRK; SERPINE1; SOD2; SPARC; STC2; THBS1; TINAGL1; TNC; TUBA1B; TUBB;
Transverse colon	1	48	0.326797	1.25787	0.555406	1	1	1	PUM2;
Occipital lobe	13	359	4.24837	2.16678	0.0076853	1	0.0319467	0.119243	BRE; ECEL1; FBXO6; FBXO7; IFT122; IK; KCNIP1; MFI2; MSH2; OS9; PUM2; UBR5; WDR6;
N06CS97	13	270	4.24837	2.88099	0.00065273	0.553515	0.00316295	0.0118059	ANTXR1; APP; DEFA1; DNAJA1; HSPA1A; HSPA1B; HSPA8; ITGB1; MEMO1; PDGFRA; STAT3; TGM2; VIM;
Blood vessels	12	130	3.92157	5.52345	1.91556e-06	0.0016244	1.22135e-05	4.55877e-05	C1QB; COL3A1; COL4A1; COL4A2; EGF; ELN; FBLN5; FBN1; HSPG2; LAMB1; LAMB2; THBS1;
NIBSC_glyco_qstar	2	60	0.653595	2.0027	0.265501	1	0.637805	1	A2M; FN1;
Cartilage	7	89	2.28758	4.70895	0.000729793	0.618865	0.00351628	0.0131247	ADAMTS2; COL2A1; FBN1; FMOD; FN1; HTRA1; TNC;
Milk	2	47	0.653595	2.55653	0.185428	1	0.46248	1	CA6; EGF;
Pineal gland	1	31	0.326797	1.94744	0.407416	1	0.921303	1	SPARC;
MiaPaCa2	22	289	7.18954	4.55357	3.7567e-09	3.18569e-06	4.13725e-08	1.54426e-07	APP; COL18A1; COL1A2; COL6A1; ECM1; FN1; GGH; GPC1; HSPA5; HSPA8; HSPG2; LAMC1; PA2G4; PDIA3; SERPINE1; SOD2; SPARC; TGM2; TUBA1B; TUBB; VIM; LOXL2;
Intestine	19	508	6.20915	2.23746	0.000965361	0.818626	0.00452279	0.0168816	COL17A1; ECM1; EFEMP2; EGF; FGF2; HTRA1; ITGA5; KLK11; KLK5; LAMB1; MSH2; NUMA1; PUM1; PUM2; STC2; TRIM32; TUBA3C; USP9X; LOXL3;
Synovial fluid	2	17	0.653595	7.06539	0.0321335	1	0.110769	0.413453	A2M; FN1;
Photoreceptor	1	4	0.326797	15.0599	0.0652419	1	0.196887	0.734892	IQCB1;
Blood	9	227	2.94118	2.37315	0.0144542	1	0.0557143	0.207957	APOE; DEFA1; IK; ITGA5; MSH2; PRAME; PRL; STAT3; LOX;
Stem cell	9	138	2.94118	3.90354	0.000529833	0.449298	0.00262747	0.00980722	A2M; COL3A1; DPT; PDIA3; SERPINE1; SOD2; SPARC; UBXN1; VIM;
Adipocytes	9	147	2.94118	3.66456	0.000835103	0.708168	0.00397847	0.0148499	ANGPTL4; APOE; CCL3; FGF2; GH1; H1F0; MMP2; SPARC; LOX;
Pituitary gland	14	494	4.57516	1.69569	0.0390151	1	0.128236	0.478648	BRE; FBXO6; FBXO7; GH1; IFT122; IK; KLK11; MFI2; MSH2; PRG2; PRL; PUM2; UBR5; WDR6;
BOBFreezeThaw	5	64	1.63399	4.67988	0.00431479	1	0.0185733	0.0693262	A2M; APOE; C1QA; FN1; PLG;
Vulva	38	838	12.4183	2.71202	2.33322e-08	1.97857e-05	1.93977e-07	7.24034e-07	A2M; ALG13; ARNT; BCHE; BTK; CD2AP; CDC37; COL2A1; COL5A1; COL6A3; DNAJA1; EMD; H1F0; HSPA2; HSPA5; HSPA8; ITGB1; LAMB1; LAMB2; LONP1; MMP10; MMP2; PDIA3; PLG; POM121C; RNF31; SMC1A; SNAI1; SNW1; SOD2; SOS2; SPARC; STAT3; TFAP2A; TNC; TRMT2A; TUBA3C; VIM;
032403_BALF4_glypep	3	43	0.980392	4.18448	0.0349586	1	0.1158	0.432232	A2M; C1QA; PIGR;
B cells	24	533	7.84314	2.6934	1.16594e-05	0.0098872	6.72599e-05	0.000251052	A2M; APOE; CAD; CCT2; CCT3; CCT4; CCT5; CCT6A; CCT7; CDC37; DNAJA1; HSPA1A; HSPA5; HSPA8; MARCKSL1; MFI2; PA2G4; RHOA; RPL23; TCP1; TUBA1B; TUBA4A; TUBB; VIM;
SH-SY5Y	28	537	9.15033	3.11871	1.13497e-07	9.62457e-05	8.36919e-07	3.12386e-06	BAG2; BRCA2; BRE; CAD; CAPN2; CCT2; CCT3; CCT4; CCT6A; CCT7; H1F0; HSPA1A; HSPA1B; HSPA2; HSPA5; HSPA8; NUMA1; PDGFRA; PDIA3; TCP1; TNC; TUBA1B; TUBA4A; TUBB; UBR5; UBXN1; VIM; VPS35;
Adrenal cortex	4	82	1.30719	2.92363	0.0486536	1	0.156122	0.582735	BRE; LIPG; PCSK5; STC2;
Cytoskeleton	7	86	2.28758	4.87319	0.000593817	0.503557	0.00292766	0.0109277	CCT2; CCT5; CDC37; HSPA8; TCP1; TGM2; UBXN1;
Mesothelioma cells	4	29	1.30719	8.26497	0.00130981	1	0.00593966	0.0221702	FN1; HSPA1A; HSPA8; MAP7;
Hematopoietic stem cells	6	200	1.96078	1.79667	0.119721	1	0.321276	1	BTK; CMA1; ITGA5; MMP2; PUM2; STIL;
Pancreatic fluid	6	136	1.96078	2.64209	0.0269146	1	0.0958973	0.357943	A2M; APOE; C1QA; DEFA1; FN1; TGM2;
20_cys	5	96	1.63399	3.12008	0.0225318	1	0.0813063	0.303481	A2M; APOE; FN1; IGFALS; PLG;
hupo1_b1-cit_cam	3	71	0.980392	2.5345	0.115961	1	0.313168	1	A2M; C1QA; FN1;
Natural killer cell	1	106	0.326797	0.569664	0.833529	1	1	1	NCR3;
Panc1	26	346	8.49673	4.49465	1.80307e-10	1.52901e-07	2.73037e-09	1.01913e-08	APOE; APP; CCT2; CCT3; CCT4; CCT6A; CCT7; COL18A1; GGH; HSPA1A; HSPA1B; HSPA5; HSPA8; HSPG2; ITGB1; LAMB2; LAMC1; LTBP1; MMP2; PA2G4; PDIA3; SERPINE1; TCP1; TUBA1B; TUBB; VIM;
Frontal lobe	14	480	4.57516	1.74515	0.0318198	1	0.110135	0.411088	BRE; ECEL1; FBXO6; FBXO7; IK; KCNIP1; MFI2; MSH2; OS9; PRG2; PUM2; TULP3; UBR5; WDR6;
Pons	3	134	0.980392	1.34299	0.389025	1	0.886811	1	FBXO7; PUM2; WDR6;
Breast milk	6	73	1.96078	4.92194	0.0013859	1	0.00625129	0.0233334	ANGPTL4; APOE; HSPA1A; HSPA1B; HSPA8; PIGR;
Lymphocytes	15	468	4.90196	1.91765	0.0126367	1	0.0491558	0.183477	ANTXR1; APP; CCT6A; HTRA1; IK; MFI2; MSH2; PI15; PRL; PTPRK; RHOA; STAT3; TRIM32; TUBA3C; TUBB;
Globus pallidus	1	23	0.326797	2.62452	0.321684	1	0.755645	1	KCNIP1;
01_glyco	23	667	7.51634	2.06267	0.000882867	0.748671	0.00418252	0.0156115	A2M; ADAR; AKAP8; BCHE; C1QA; CCT2; CCT5; CCT7; FN1; HSPA1A; HSPA1B; HSPA8; IGFALS; ITGB1; LONP1; MAMDC2; NUMA1; PDIA3; PIGR; TCP1; TUBA1C; TUBB; VIM;
Nucleus accumbens	7	166	2.28758	2.52481	0.0218243	1	0.0797716	0.297753	FBXO6; FBXO7; IK; MFI2; MSH2; PUM2; WDR6;
Bronchoalveolar fluid	5	186	1.63399	1.61045	0.201538	1	0.498264	1	GPC1; HSPA8; LAMC1; PIGR; TGM2;
21_unfract	7	95	2.28758	4.41157	0.00107512	0.911705	0.00498199	0.0185956	A2M; APOE; C1QA; FN1; IGFALS; MTUS1; PLG;
CD4 cell	1	42	0.326797	1.43752	0.507939	1	1	1	PCSK5;
Frontal cortex	5	113	1.63399	2.65073	0.0413147	1	0.13527	0.504903	APOE; APP; CCT5; HSPA5; KCNIP1;
Kidney cancer	32	352	10.4575	5.4372	6.58216e-15	5.58167e-12	2.93772e-13	1.09652e-12	A2M; ARHGEF5; C1QB; CAD; CCT4; COL18A1; COL1A1; COL1A2; COL2A1; COL3A1; COL4A1; COL4A2; COL6A1; COL6A3; FAM83H; FBLN5; FMOD; FN1; HSPG2; ITGB1; LAMB1; LAMB2; LAMC1; LRP1; MSH2; NID1; PLG; SETX; TGM2; THBS1; TINAGL1; TNC;
Umbilical vein endothelial cells	7	178	2.28758	2.35461	0.0303979	1	0.106134	0.396153	C1QA; C1QB; DNAJA1; MMP2; PDE7A; SERPINE1; STAT3;
Eyes	5	122	1.63399	2.4552	0.0542031	1	0.170871	0.637787	COL13A1; COL4A1; COL4A2; LRP1; TFAP2A;
H2228	5	168	1.63399	1.78298	0.151376	1	0.393762	1	APP; CD2AP; ITGB1; STAT3; VIM;
Dentate nucleus	1	14	0.326797	4.3105	0.210378	1	0.518607	1	KCNIP1;
Granulocytes	2	89	0.653595	1.35021	0.440071	1	0.979476	1	CEACAM8; STAT3;
hupo1_b2-cit_cam	4	65	1.30719	3.68815	0.0233978	1	0.0840735	0.31381	A2M; FN1; TUBA1C; TUBB;
Ciliary epithelium	1	9	0.326797	6.70257	0.140859	1	0.369811	1	SPARC;
Ventricular septum	3	82	0.980392	2.19454	0.158002	1	0.403571	1	ADAMTS10; PUM2; WDR6;
Peripheral blood leukocytes	7	125	2.28758	3.35288	0.00508472	1	0.0216675	0.0808755	ATOX1; BRCA2; DEFA1; MSH2; MSH6; UBR5; USP9X;
BJ635	6	175	1.96078	2.05332	0.0740783	1	0.218356	0.815028	ANTXR1; BTK; ITGB1; PDGFRA; STAT3; VIM;
Mesenchymal stromal cells	6	178	1.96078	2.01871	0.0789274	1	0.230001	0.858496	APMAP; GPC1; ITGA5; ITGB1; LRP1; TNC;
Osteoblasts	1	52	0.326797	1.16113	0.584486	1	1	1	PDGFRA;
H1703	7	138	2.28758	3.03705	0.00861201	1	0.0349425	0.130425	APP; CD2AP; EMD; ITGB1; PDGFRA; STAT3; VIM;
Ependymal cells	1	9	0.326797	6.70257	0.140859	1	0.369811	1	HTRA1;
T lymphocytes	2	32	0.653595	3.75452	0.099672	1	0.276215	1	CCL3; ITGA5;
Cellzome_Abl_inhibitors_NatureBiotechnology_exp142	5	83	1.63399	3.60871	0.0127289	1	0.0492882	0.183972	BTK; CAD; HSPA8; TUBA1C; TUBB;
Adipose tissue	5	155	1.63399	1.93251	0.118947	1	0.320213	1	ANGPTL4; APOE; PRL; SERPINE1; SPARC;
WM1158	20	212	6.53595	5.64333	4.79566e-10	4.06672e-07	6.25649e-09	2.33528e-08	CCT6A; COL1A1; COL1A2; COL4A2; COL6A1; COL6A3; FN1; HSPA1A; HSPA1B; HSPA2; HSPA5; HSPA8; LAMC1; NID1; SOD2; THBS1; TNC; TUBA4A; TUBB; VIM;
Occipital pole	2	129	0.653595	0.931574	0.638373	1	1	1	PRG2; TULP3;
Chondrocytes	2	65	0.653595	1.84867	0.296539	1	0.708353	1	CTGF; HTRA1;
hupo55_b1-cit_cam	2	78	0.653595	1.5406	0.375887	1	0.863153	1	DEFA1; PLG;
Tongue	1	54	0.326797	1.11813	0.598308	1	1	1	NUMA1;
Adrenal medulla	3	71	0.980392	2.5345	0.115961	1	0.313168	1	BRE; LIPG; STC2;
N06cs110	5	87	1.63399	3.44281	0.0153559	1	0.058922	0.21993	ARHGEF5; DEFA1; STAT3; TGM2; VIM;
Parotid gland	1	32	0.326797	1.8866	0.417343	1	0.931334	1	CA6;
Cerebellar cortex	1	59	0.326797	1.02339	0.630889	1	1	1	APP;
BOB2L	5	96	1.63399	3.12008	0.0225318	1	0.0813063	0.303481	A2M; APOE; C1QA; FN1; PLG;
Gastrointestinal tract	2	23	0.653595	5.22305	0.0560043	1	0.175895	0.65654	LRP1; PIGR;
Peripheral blood cells	2	140	0.653595	0.858384	0.682273	1	1	1	ARL8B; HTRA1;
Choroid	1	32	0.326797	1.8866	0.417343	1	0.931334	1	MMP10;
Syncytiotrophoblast	3	54	0.980392	3.33224	0.0615616	1	0.190526	0.711152	LRP1; PCSK6; LOXL2;
Ascending colon	1	50	0.326797	1.20756	0.570191	1	1	1	PUM2;
Neurons	2	68	0.653595	1.76713	0.315078	1	0.74425	1	HTRA1; LRP1;
Hematopoietic cells	1	22	0.326797	2.74376	0.310132	1	0.734615	1	APOE;
Purkinje cells	1	35	0.326797	1.72494	0.446141	1	0.990387	1	HTRA1;
Melanoma cells	3	47	0.980392	3.82843	0.0437696	1	0.141667	0.52878	HSPA1A; HSPA1B; HSPA8;
Umbilical cord	2	34	0.653595	3.53373	0.110356	1	0.301877	1	IK; IL5RA;
Malignant ascites	1	5	0.326797	12.0539	0.0808783	1	0.232491	0.867787	HSPA8;
Cornea	5	82	1.63399	3.65271	0.0121233	1	0.0473757	0.176833	COL17A1; COL4A1; COL4A2; PLG; SPARC;
Teeth	1	2	0.326797	30.0448	0.0331693	1	0.111176	0.414972	SPARC;
Retinal pigmented epithelial cells	1	51	0.326797	1.18389	0.577399	1	1	1	SPARC;
18_size	9	104	2.94118	5.17958	6.2235e-05	0.0527753	0.00033192	0.00123891	A2M; APOE; C1QA; C1QB; DEFA1; FN1; HSPA5; IGFALS; PLG;
Decidua	2	43	0.653595	2.79429	0.161514	1	0.411304	1	PRL; SPARC;
16_clinprot_c8	4	92	1.30719	2.60588	0.0684901	1	0.205228	0.766028	A2M; APOE; C1QA; PLG;
Spermatocytes	1	42	0.326797	1.43752	0.507939	1	1	1	HSPA1B;
Descending colon	1	56	0.326797	1.0782	0.611671	1	1	1	PUM2;
Collecting duct	1	23	0.326797	2.62452	0.321684	1	0.755645	1	HTRA1;
b1-SE_nonglyco_qstar	7	90	2.28758	4.65663	0.000780217	0.661624	0.00373799	0.0139523	A2M; APOE; FN1; HSPA8; IGFALS; PLG; THBS1;
Eosinophils	7	100	2.28758	4.19101	0.00145122	1	0.00651131	0.0243039	BRE; CEACAM8; IL5RA; ITGA5; PDE7A; PRG2; RHOA;
Submandibular gland	1	25	0.326797	2.41464	0.344211	1	0.801898	1	CA6;
Glomerular mesangial cell	1	13	0.326797	4.64182	0.196938	1	0.488315	1	COL4A1;
Myocardium	1	30	0.326797	2.01233	0.39732	1	0.903291	1	HTRA1;
Occipital cortex	2	39	0.653595	3.08081	0.138239	1	0.365192	1	CCT5; HSPA5;
AdducinII	7	116	2.28758	3.61299	0.00337387	1	0.0146496	0.0546806	A2M; BCHE; C1QA; C1QB; FN1; PLG; THBS1;
Granulosa lutein cells	3	28	0.980392	6.42537	0.0111375	1	0.0439285	0.163966	CTGF; HTRA1; LRP1;
Proximal convoluted tubule	1	32	0.326797	1.8866	0.417343	1	0.931334	1	HTRA1;
Leydig cells	2	36	0.653595	3.33747	0.121323	1	0.324549	1	HTRA1; LRP1;
Myeloid stem cell	1	16	0.326797	3.77202	0.236589	1	0.578178	1	H1F0;
Dermis	4	9	1.30719	26.6112	9.04671e-06	0.00767161	5.25453e-05	0.000196129	ECM1; HSPG2; MATN2; SPARC;
BOB_Sensitivity	7	129	2.28758	3.24892	0.00602576	1	0.0254221	0.0948897	A2M; APOE; ATXN2; C1QA; FN1; IGFALS; PLG;
Lung cancer cells	1	3	0.326797	20.0632	0.0493404	1	0.156122	0.582735	ITGB1;
Cellzome_Abl_inhibitors_NatureBiotechnology_exp143	6	87	1.96078	4.13	0.00338599	1	0.0146496	0.0546806	ADAMTS14; BTK; CAD; HSPA8; TUBA1C; TUBB;
CSF	1	12	0.326797	5.02832	0.18327	1	0.458446	1	APOE;
Skin fibroblasts	7	162	2.28758	2.58714	0.0193858	1	0.0714746	0.266784	ADAMTS14; BMP1; COL6A3; ELN; LAMC1; MATN2; SPARC;
Urothelium	2	33	0.653595	3.64079	0.104977	1	0.288091	1	HTRA1; PSCA;
Islets of Langerhans	6	135	1.96078	2.66166	0.0260791	1	0.0933126	0.348296	COL6A1; HSPA1A; HSPA5; HSPA8; PDIA3; SOD2;
Pharynx	1	10	0.326797	6.03298	0.155235	1	0.398709	1	PIGR;
Atrium	4	146	1.30719	1.64213	0.228545	1	0.560132	1	ADAMTS10; HTRA1; PUM2; WDR6;
Corpus luteum	1	12	0.326797	5.02832	0.18327	1	0.458446	1	LIPG;
Parietal lobe	5	111	1.63399	2.69849	0.038732	1	0.1278	0.477024	FBXO6; FBXO7; KCNIP1; PUM2; WDR6;
Cardiac muscle	2	64	0.653595	1.87756	0.290342	1	0.695508	1	LAMA1; TINAGL1;
Uterine myometrium	2	77	0.653595	1.56061	0.369895	1	0.854689	1	ARNT; PRG2;
Sebaceous glands	1	29	0.326797	2.0817	0.387053	1	0.884692	1	HTRA1;
Neural stem cells	5	67	1.63399	4.47036	0.00524869	1	0.0222544	0.0830662	HSPA1A; IQCB1; NUMA1; TAF6L; THBS1;
Spermatozoa	2	102	0.653595	1.17814	0.511017	1	1	1	CST11; PUM2;
Large intestine	1	39	0.326797	1.54807	0.482344	1	1	1	HTRA1;
Hair follicle	3	83	0.980392	2.16811	0.162034	1	0.411392	1	ECM1; HSPG2; HTRA1;
Cytotrophoblasts	2	39	0.653595	3.08081	0.138239	1	0.365192	1	LRP1; RHOA;
Glomerulus	1	44	0.326797	1.37219	0.524297	1	1	1	HTRA1;
Bile duct	1	31	0.326797	1.94744	0.407416	1	0.921303	1	PIGR;
Mammary epithelium	5	75	1.63399	3.99359	0.00842305	1	0.034506	0.128796	KIF2A; LIPG; SCGB2A2; TFAP2C; UXT;
Dental cells	1	4	0.326797	15.0599	0.0652419	1	0.196887	0.734892	CA6;
Lung fibroblasts	2	27	0.653595	4.44955	0.0744161	1	0.218356	0.815028	COL17A1; PDE7A;
Diaphragm	1	10	0.326797	6.03298	0.155235	1	0.398709	1	LAMA1;
Cochlea	1	28	0.326797	2.15602	0.376611	1	0.863153	1	EPHA7;
B lymphocytes	2	27	0.653595	4.44955	0.0744161	1	0.218356	0.815028	CCL3; GH1;
Malignant pleural effusions	2	31	0.653595	3.8756	0.0944461	1	0.26786	0.999807	C1QB; SMC3;
N06BJ504	3	78	0.980392	2.30707	0.1422	1	0.372179	1	PDGFRA; STAT3; VIM;
Sweat glands	2	37	0.653595	3.24729	0.126903	1	0.337348	1	HTRA1; MFI2;
Vascular endothelial cells	3	63	0.980392	2.85628	0.088547	1	0.253675	0.94686	ANGPTL4; CTGF; LIPG;
Tooth	3	32	0.980392	5.62245	0.016058	1	0.0613386	0.22895	COL1A1; COL1A2; SPARC;
Chorion	2	14	0.653595	8.57832	0.0222184	1	0.0808635	0.301828	MMP2; LOXL2;
Dorsal root ganglion	1	32	0.326797	1.8866	0.417343	1	0.931334	1	TFAP2A;
Endocervix	1	12	0.326797	5.02832	0.18327	1	0.458446	1	LAMA1;
Veins	1	10	0.326797	6.03298	0.155235	1	0.398709	1	LTBP1;
Parietal cortex	2	25	0.653595	4.80537	0.0649887	1	0.196887	0.734892	CCT5; HSPA5;
Chromaffin cell	1	7	0.326797	8.61485	0.111373	1	0.302707	1	HTRA1;
Amnionic epithelial cell	1	6	0.326797	10.0483	0.0962539	1	0.268498	1	LOXL2;
Colon crypt	1	3	0.326797	20.0632	0.0493404	1	0.156122	0.582735	MSI1;
Spermatids	1	38	0.326797	1.5888	0.47352	1	1	1	HSPA1B;
Reticulocytes	1	25	0.326797	2.41464	0.344211	1	0.801898	1	CCT6A;
Bladder	1	5	0.326797	12.0539	0.0808783	1	0.232491	0.867787	UBR5;
Paneth cell	1	4	0.326797	15.0599	0.0652419	1	0.196887	0.734892	DEFA5;
Coronary arteries	1	32	0.326797	1.8866	0.417343	1	0.931334	1	LIPG;
BOB2L_ISB	4	87	1.30719	2.75562	0.0581166	1	0.181187	0.676293	A2M; C1QA; FN1; IGFALS;
Plasma cells	1	21	0.326797	2.87435	0.298385	1	0.708769	1	BTK;
Breast cancer cells	5	36	1.63399	8.31877	0.000311988	0.264566	0.0015748	0.00587803	CCT2; HSPA5; HSPA8; PDIA3; TUBB;
Osteocytes	1	5	0.326797	12.0539	0.0808783	1	0.232491	0.867787	SPARC;
Ovum	1	1	0.326797	59.7922	0.0167241	1	0.0622017	0.232172	PUM2;
Intestinal epithelium	2	24	0.653595	5.00551	0.0604386	1	0.187736	0.700737	MAP7; PIGR;
Cerebrum	2	30	0.653595	4.00474	0.0893032	1	0.254125	0.948537	IFT122; TFAP2A;
Stratum corneum	1	6	0.326797	10.0483	0.0962539	1	0.268498	1	KLK5;
Nasal tissue epithelial cells	1	24	0.326797	2.51521	0.333042	1	0.780165	1	PIGR;
051503_BAL20_gly_lec	2	30	0.653595	4.00474	0.0893032	1	0.254125	0.948537	A2M; PIGR;
Ligament	1	10	0.326797	6.03298	0.155235	1	0.398709	1	SPARC;
Seminal plasma	1	8	0.326797	7.53934	0.12624	1	0.336641	1	MMP2;
Respiratory system	1	4	0.326797	15.0599	0.0652419	1	0.196887	0.734892	PIGR;
Vitreous humor	1	6	0.326797	10.0483	0.0962539	1	0.268498	1	SPARC;
Basal cell	1	3	0.326797	20.0632	0.0493404	1	0.156122	0.582735	ECM1;
Lungs	1	1	0.326797	59.7922	0.0167241	1	0.0622017	0.232172	CCL3;
HUPO28_b1-CIT	1	37	0.326797	1.63172	0.464547	1	1	1	A2M;
Gingiva	1	11	0.326797	5.48502	0.16937	1	0.428735	1	SPARC;
Lymphoid stem cell	1	17	0.326797	3.55027	0.249368	1	0.605914	1	LRP1;
Adenohypophysis	1	13	0.326797	4.64182	0.196938	1	0.488315	1	PCSK6;
Olfactory bulb	2	12	0.653595	10.0069	0.0164722	1	0.0622017	0.232172	KCNIP1; PCSK6;
Germ cell layer	1	6	0.326797	10.0483	0.0962539	1	0.268498	1	HTRA1;
Gall bladder epithelium	1	6	0.326797	10.0483	0.0962539	1	0.268498	1	HTRA1;
Infundibular process	1	2	0.326797	30.0448	0.0331693	1	0.111176	0.414972	KCNIP1;
Taste buds	1	5	0.326797	12.0539	0.0808783	1	0.232491	0.867787	CA6;
Atrial septum	1	2	0.326797	30.0448	0.0331693	1	0.111176	0.414972	HTRA1;
Odontoblast	1	3	0.326797	20.0632	0.0493404	1	0.156122	0.582735	SPARC;
Airway epithelium	1	7	0.326797	8.61485	0.111373	1	0.302707	1	PIGR;
Pre-B cells	1	4	0.326797	15.0599	0.0652419	1	0.196887	0.734892	HSPA5;
Macroglia	1	1	0.326797	59.7922	0.0167241	1	0.0622017	0.232172	HTRA1;
Aqueous humor	1	2	0.326797	30.0448	0.0331693	1	0.111176	0.414972	SPARC;
Lymphoid	1	4	0.326797	15.0599	0.0652419	1	0.196887	0.734892	LRP1;
Zygote	1	2	0.326797	30.0448	0.0331693	1	0.111176	0.414972	TUBB;
Nerves	1	1	0.326797	59.7922	0.0167241	1	0.0622017	0.232172	LAMB1;
Olfactory tract	1	2	0.326797	30.0448	0.0331693	1	0.111176	0.414972	KCNIP1;
Mesangial cell	1	1	0.326797	59.7922	0.0167241	1	0.0622017	0.232172	SERPINE1;

## Sheet: Transcription factor
Analysis: Transcription factor
Dataset name: LOX family interactome
Number of genes in the dataset: 311
Number of genes in the dataset (which are available in Transcription factor database) :272
Number of genes in background: 15253
Is analysis quantitative: No
Transcription factor	No. of genes in the dataset	No. of genes in the background dataset	Percentage of genes	Fold enrichment	P-value (Hypergeometric test)	Corrected p-values			genes mapped (from input data set)
						Bonferroni method	BH method	Q-value (Storey-Tibshirani method)
MAFB	5	352	1.83824	0.798093	0.756026	1	0.950692	0.95627	FAM175B; PA2G4; PI15; PTPRK; TRIM33;
NFIC	42	2040	15.4412	1.15476	0.177676	1	0.533029	0.536157	ADAMTS2; ADAMTS4; ADAMTSL2; ANKHD1; CDC37; CEP192; COL17A1; COL1A1; COL1A2; COL2A1; COL5A1; CTGF; EGF; FBN1; GATAD2B; H1F0; HSPG2; ITGA5; KLK11; LAMA1; LAMB1; LRP1; MARCKSL1; MMP2; OS9; PDIA3; PTPRK; PUM1; RNF219; RNF31; SH3KBP1; STAT3; STK4; SUFU; TGM2; THBS1; THSD4; TLL1; TLL2; USP9X; UTP18; VIM;
NR1H3	24	1020	8.82353	1.31995	0.0999658	1	0.411624	0.414039	ADAMTS4; ADAMTSL4; ALKBH7; ATXN1; BMP1; BRE; C1orf54; CAD; CHD3; COL17A1; DNAJA2; ECEL1; EPHA7; FAM83H; HDAC3; HTRA1; LRP1; MARCKSL1; MAST1; RAF1; SUV39H1; TIMP3; UBXN1; LOXL1;
PITX3	6	265	2.20588	1.27169	0.335127	1	0.661722	0.665604	C1orf54; COL17A1; EDN3; FN1; STK4; TMEM87A;
RXRA	25	1113	9.19118	1.26004	0.137807	1	0.498956	0.501883	ADAMTSL2; ALKBH7; APP; ATXN1; ATXN2; BRE; C1orf54; COL17A1; CTGF; DNAJA2; ECEL1; ELN; EPHA7; FAM83H; HSPG2; LRP1; MARCKSL1; MAST1; PCSK5; RAF1; SUV39H1; THSD4; TLL2; TRIM33; ZG16B;
SOAT1	30	1261	11.0294	1.3345	0.0639722	1	0.344466	0.346487	ADAMTS4; ANKHD1; APP; ARNT; ATXN2; BAG3; CCL3; COL13A1; COL1A2; COL4A1; DHDDS; DNAJA2; DPT; ECEL1; EXPH5; FBLN5; FN1; LAMB1; MAP4K3; MSI1; PCSK5; PRL; RPTOR; SAV1; SNW1; STK3; THBS1; VIM; LOX; LOXL4;
STAT1	30	1261	11.0294	1.3345	0.0639722	1	0.344466	0.346487	ADAMTS4; ANKHD1; APP; ARNT; ATXN2; BAG3; CCL3; COL13A1; COL1A2; COL4A1; DHDDS; DNAJA2; DPT; ECEL1; EXPH5; FBLN5; FN1; LAMB1; MAP4K3; MSI1; PCSK5; PRL; RPTOR; SAV1; SNW1; STK3; THBS1; VIM; LOX; LOXL4;
DLX2	4	171	1.47059	1.3149	0.363959	1	0.676036	0.680003	ATXN1; COL1A2; HELZ; STAT3;
DLX3	13	413	4.77941	1.76639	0.0344494	1	0.276725	0.278349	ANKHD1; ARNT; CCBE1; COL17A1; COL1A2; FBXO7; HELZ; PTPRK; STK3; SUFU; TMEM87A; UBR5; USP9X;
ETS1	44	2496	16.1765	0.988725	0.559421	1	0.84179	0.846729	ADAMTS4; APAF1; APP; ARHGAP32; ARNT; ATXN2; BTK; C1orf54; CCT6B; COL5A1; CST11; DCAF10; DNAJA2; EGFL7; FURIN; HSPG2; IL5RA; ITGA5; KDM1A; LAMB1; LAMC1; LYPD1; MMP10; MSI1; MTUS1; NCR3; P3H1; PDP1; PRMT6; PUM1; RICTOR; SOS2; SPARC; STAT3; STK4; TGM2; THBS1; TLL1; TUBA1B; TUBA1C; UTP18; VPS26B; VWA8; ZG16B;
HNF1A	17	831	6.25	1.14781	0.314304	1	0.661722	0.665604	ATXN2; CCT3; CHD3; DCAF6; LAMB1; MAMDC2; MAP4K3; MYC; PDE7A; PDGFRA; PLG; PRL; PTPRK; PUM1; STK4; TRIM33; ZNF609;
HOXC9	10	573	3.67647	0.979586	0.573219	1	0.84179	0.846729	COL13A1; COL1A2; DNAJB4; LTBP1; LYPD1; MATN2; PUM1; SH3KBP1; USP34; VIM;
IRF1	20	811	7.35294	1.38354	0.0891373	1	0.406931	0.409319	ADAR; ALG13; ANKHD1; ATXN1; FBN1; FBXO7; ITGB1; LTBP1; LY86; MAP4K3; PA2G4; PIGR; RAF1; SH3KBP1; STK4; TFAP2A; TFAP2C; THBS1; TMEM87A; UBR5;
LHX3	32	1210	11.7647	1.48343	0.0159909	1	0.176742	0.177779	ANKHD1; APP; C1QA; CAD; COL1A2; COL4A2; DCAF10; DCAF6; EXOC6; FBLN5; GTPBP1; ITGB1; KDELC1; LAMB1; LAMC1; LTBP1; MAMDC2; MTUS1; NCR3; PDP1; PTPRK; PUM2; RICTOR; RNF31; SDF2L1; SH3KBP1; STIL; TNC; TRIM33; TUBA1C; VIM; VWA8;
MEF2A	36	1835	13.2353	1.10041	0.294984	1	0.659055	0.662922	ADAR; ANKHD1; APP; ARL8B; ARNT; ATXN1; CCBE1; CCT6B; CD2AP; CHD3; COL13A1; COL1A1; COL1A2; COL5A1; COL6A3; CTGF; DCAF6; EPHA7; FBXO7; FN1; HIST1H2AG; ITGB1; LAMB1; MAP4K3; MSI2; MTUS1; PDGFRA; PI15; PIGR; PTPRK; PUM1; STK3; TUBA4A; USP34; USP9X; VWA8;
NKX6-1	30	1408	11.0294	1.19517	0.175437	1	0.533029	0.536157	ANKHD1; APP; ATXN1; CD2AP; COL1A2; DCAF6; DNAJB4; EGF; EXOC6; FN1; GTPBP1; HSPA2; KDM1A; LAMA1; LAMB1; PDE7A; PDGFRA; PDP1; PTPRK; PUM1; RNF31; SH3KBP1; TLL1; TLL2; TRIM33; TUBA1B; USP34; USP9X; VIM; WNT7A;
OTX2	7	324	2.57353	1.21319	0.357298	1	0.676036	0.680003	ATXN2; DCAF6; IK; INSL5; P3H1; PUM1; PUM2;
PHOX2A	9	442	3.30882	1.14305	0.390539	1	0.695028	0.699106	ANKHD1; APP; COL1A2; IK; LAMC1; PDP1; RNF31; SH3KBP1; VIM;
POU2F1	37	2209	13.6029	0.93949	0.687116	1	0.903154	0.908453	A2M; ADAMTS14; ALG13; ANKHD1; ANTXR1; APP; ATXN1; BTK; CAD; CD2AP; COL1A2; COL3A1; FBLN5; FBXO7; FN1; HIST1H2AG; IQCB1; LAMA1; LIPG; MAMDC2; MFAP5; MSI2; MTUS1; PDP1; PRL; PTPRK; PUM1; SH3KBP1; STAT3; TBC1D2B; TLL1; TLL2; TNC; USP34; VIM; VWA8; ZNF609;
POU3F2	22	789	8.08824	1.56426	0.0255398	1	0.233189	0.234558	ANKHD1; APP; C1QA; CCBE1; COL1A2; DCAF6; FN1; IDS; IK; MAP4K3; MTUS1; NCR3; PDE7A; PDP1; PRL; PUM1; RNF31; SH3KBP1; TFAP2C; TNC; TRIM33; VIM;
SRF	16	462	5.88235	1.94317	0.0089001	1	0.146624	0.147485	A2M; ADAMTS4; ANTXR1; ATXN1; CAPN2; CCL3; DNAJB4; FBLN5; FN1; MAP4K3; SH3KBP1; THBS1; TIMP3; TINAGL1; TNC; LOXL1;
ARID3A	31	1250	11.3971	1.3911	0.0381971	1	0.276725	0.278349	ALG13; C1QA; COL13A1; COL1A2; COL3A1; COL4A2; DCAF6; FN1; HDAC3; HELZ; ITGB1; KDM1A; LAMB1; LAMC1; LTBP1; MAMDC2; MATN2; MSH2; PCSK5; PDE7A; PRL; PTPRK; SDF2L1; SH3KBP1; SMC1A; SOS2; STAT3; TRIM33; USP34; VGLL3; WNT7A;
EHF	11	753	4.04412	0.819893	0.792325	1	0.950789	0.956368	ANKHD1; ATP7A; BRCA2; BTK; CCT2; DDA1; HPS3; RNF31; STIL; TCP1; TRIP13;
FOXA1	15	804	5.51471	1.04686	0.466502	1	0.780767	0.785348	ADAMTS14; ATXN1; ATXN2; CHD3; COL13A1; EXPH5; FN1; MTUS1; PCSK5; PDGFRA; PTPRK; PUM1; PUM2; STAT3; ZNF609;
ATF1	21	1037	7.72059	1.13609	0.30379	1	0.659055	0.662922	ALKBH7; BRE; CD2AP; CDC37; DHDDS; DNAJA2; FN1; HIST1H2AG; IL5RA; LAMC1; LTBP1; MIB2; MSI2; NEDD1; PDE7A; PDP1; PTPRK; RAD23A; STAT3; TUBGCP6; USP9X;
CREB1	20	973	7.35294	1.15319	0.286771	1	0.659055	0.662922	ATXN1; BRE; CD2AP; CDC37; DNAJA1; FN1; IL5RA; LAMC1; LTBP1; MSI2; NEDD1; PDE7A; PDP1; PTPRK; RAD23A; STAT3; STIL; TUBA4A; USP9X; UXT;
JDP2	16	763	5.88235	1.17661	0.287553	1	0.659055	0.662922	ATXN1; BRE; CD2AP; CDC37; COL6A3; HSPG2; IL5RA; LONP1; MSI2; NEDD1; PDE7A; PDP1; RAD23A; SIRPD; STK4; USP9X;
NFYA	54	2544	19.8529	1.19049	0.0929467	1	0.411624	0.414039	ADAMTS4; AKAP8; ALG13; CCT6A; CCT6B; CCT7; COL1A1; COL1A2; COL3A1; CTGF; DDA1; ECSIT; EPHA7; EXPH5; FN1; GTF3C5; HIST1H2AG; HSPA1A; HSPA1B; HSPA5; IDS; IQCB1; KDM1A; LIPG; LYPD4; MDC1; MSH6; MTUS1; NUMA1; OS9; PDE7A; PDIA3; PDP1; PUM1; RNF31; SDF2L1; STAT3; STIL; SUFU; SUV39H1; TAF6L; THBS1; TLL2; TRIM68; TUBA1C; TUBA3C; TULP3; UBR5; UTP18; VIM; VPS26B; VPS35; ZNF609; LOXL4;
PLAU	21	1037	7.72059	1.13609	0.30379	1	0.659055	0.662922	ALKBH7; BRE; CD2AP; CDC37; DHDDS; DNAJA2; FN1; HIST1H2AG; IL5RA; LAMC1; LTBP1; MIB2; MSI2; NEDD1; PDE7A; PDP1; PTPRK; RAD23A; STAT3; TUBGCP6; USP9X;
RORA	28	1168	10.2941	1.34474	0.0668743	1	0.35109	0.35315	ARHGAP32; ATXN1; ATXN2; BAG3; CCT7; CHD3; COL2A1; COL4A2; DNAJA2; EPHA7; HELZ; KLK15; LYPD1; MDC1; MSI2; P3H1; PCSK5; PDE7A; PRL; RPTOR; TRIM32; TRIM68; UBXN1; USP34; UTP18; VWA8; ZNF609; LOX;
YY1	25	1317	9.19118	1.06487	0.401889	1	0.697493	0.701585	AKAP8; AKAP8L; ARNT; CAD; CCT2; CCT7; CHD3; COL1A2; DCAF6; DNAJB4; ECSIT; H1F0; HELZ; HSPA2; HSPA8; LTBP1; MAP4K3; RAD23A; RAF1; RPAP1; SMC3; UBR5; USP34; USP9X; WDR6;
ELK1	39	1986	14.3382	1.10145	0.28248	1	0.659055	0.662922	ADAMTS2; ADAR; ANKHD1; APP; ARL8B; ATP7A; ATXN2; BRCA2; C1QB; CCT2; CDC37; CHD3; CST11; DCAF10; DNAJA1; DNAJA2; EGFL7; FN1; FURIN; GTF3C5; HDAC3; LAMC1; MAP4K3; MIB2; NEDD1; P3H1; PUM2; SH3KBP1; STIL; STUB1; SUV39H1; TFAP2A; TLL1; TMEM87A; TUBA1B; TUBGCP6; UBR5; UTP18; VWA8;
GABPA	44	2702	16.1765	0.913346	0.771323	1	0.950789	0.956368	ALKBH7; APMAP; ARHGAP32; ARNT; ATP7A; ATXN2; BRCA2; CCT2; CCT6B; CCT7; CDC37; COL2A1; COL5A1; DCAF10; DDA1; DNAJA1; DNAJA2; FBXO7; IL5RA; MAMDC2; MDC1; MIB2; NEDD1; NUMA1; PIGR; PUM2; RAD23A; RAF1; SAV1; SETX; SOS2; STIL; STK4; STUB1; SUV39H1; TCP1; TMEM87A; TRIP13; TRMT2A; TUBA1C; TUBGCP6; UBXN1; UXT; VPS26B;
CTCF	64	2605	23.5294	1.37787	0.00375096	0.787701	0.0900814	0.09061	ALG13; ANTXR1; APAF1; APOE; ARL8B; ATP7A; ATXN1; BTK; CAD; CAPN2; CCBE1; CCT7; CD160; CDC37; CEACAM8; CHD3; COL13A1; COL17A1; COL18A1; COL1A1; COL1A2; COL5A1; CSH1; CSH2; CSTL1; CTGF; ECEL1; EGFL7; ELN; FBXO7; GTPBP1; HSPG2; KDELC1; LRP1; LTBP1; LYPD1; MAP4K3; MAP7; MARCKSL1; MAST1; MDC1; MMP10; MSI1; MTUS1; MYC; NID1; PDIA3; PIGR; PLG; PSG8; PTPRK; SDF2L1; SH3KBP1; SOS2; STAT3; SUFU; TFAP2A; TFA…
FEV	13	526	4.77941	1.38693	0.147857	1	0.500187	0.503122	ADAMTS4; APP; ARHGAP32; BRE; CLINT1; COL6A3; LAMB1; LAMC1; MATN2; NID1; P3H1; PDGFRA; VPS35;
HERPUD1	5	421	1.83824	0.667292	0.874288	1	0.997829	1	AKAP8L; ARNT; CAPN2; EGF; SMC1A;
KLF7	86	4448	31.6176	1.08431	0.201924	1	0.557949	0.561223	ADAMTS4; AKAP8; ANGPTL4; ANKHD1; APAF1; APMAP; APP; ARNT; BAG3; BRCA2; BRE; BTK; CAD; CAPN2; CCT2; CCT4; CD2AP; CDC37; CEACAM8; COL13A1; COL1A1; COL1A2; COL4A1; COL4A2; COL6A3; DDA1; DNAJA2; EDN3; EFEMP2; EMD; EPHA7; FBXO2; GATAD2B; GGH; GPC1; GPIHBP1; GTPBP1; HDAC3; HELZ; HSPA5; HSPG2; IDS; IL5RA; ITGA5; KDM1A; KIF2A; LAMC1; LRP1; LYPD1; LYPD4; MARCKSL1; MAST1; MDC1; MFAP4; MIB2; MSH6; MSI1; NED…
MAF	17	466	6.25	2.04682	0.00428959	0.900814	0.0900814	0.09061	A2M; ADAMTSL2; ANGPTL4; BAG2; BAG3; BTK; COL1A2; DCAF10; FAM83H; FBXO2; IDS; IK; ITGA5; LAMC1; LRP1; TLL1; TUBA1C;
NANOG	3	204	1.10294	0.827343	0.708371	1	0.912625	0.91798	BMP1; COL13A1; THSD4;
NR5A1	22	1129	8.08824	1.09318	0.363899	1	0.676036	0.680003	ADAMTS4; ADAMTSL4; ALKBH7; ARL8B; ARNT; ATXN2; C1QA; CAD; CCT7; CD160; COL18A1; DHDDS; KLK15; MSI2; PCSK5; PDIA3; PIGR; SH3KBP1; SUFU; TRIM32; TRMT2A; ZNF609;
RFX1	27	2158	9.92647	0.701846	0.985597	1	1	1	AKAP8L; APP; ARHGAP32; ATXN1; CCT3; COL1A1; COL2A1; DCAF10; DCAF6; DNAJA1; EXOC6; IDS; IFT122; IL5RA; LAMA1; LAMB1; MKS1; MTUS1; NUMA1; PUM1; PUM2; RAF1; RPTOR; SMC1A; SNW1; TAF6L; TRIM33;
RREB1	45	2136	16.5441	1.18162	0.130195	1	0.488232	0.491097	ADAMTS10; ADAMTSL4; ARNT; BMP1; BRE; C1orf54; CDC37; CHD3; COL4A1; COL4A2; COL5A1; DDA1; ELN; EXPH5; FBXO2; FN1; GTPBP1; H1F0; ITGA5; LYPD1; LYPD4; MAP7; MSI1; PDGFRA; PIGR; PRG2; PTPRK; PUM1; RAD23A; RAF1; STAT3; TCF3; TFAP2A; THSD4; TINAGL1; TLL1; TRIM32; TRMT2A; TUBA4A; UBR5; VIM; VWA8; WNT7A; LOXL2; LOXL3;
SF1	22	1129	8.08824	1.09318	0.363899	1	0.676036	0.680003	ADAMTS4; ADAMTSL4; ALKBH7; ARL8B; ARNT; ATXN2; C1QA; CAD; CCT7; CD160; COL18A1; DHDDS; KLK15; MSI2; PCSK5; PDIA3; PIGR; SH3KBP1; SUFU; TRIM32; TRMT2A; ZNF609;
SP1	160	7140	58.8235	1.25666	4.00894e-05	0.00841877	0.00280626	0.00282272	ADAMTS10; ADAMTSL4; ADAR; AKAP8; AKAP8L; ALG13; ALKBH7; ANGPTL4; ANKHD1; APMAP; APOE; APP; ARNT; ATOX1; ATXN1; ATXN2; BAG3; BRCA2; BRE; BTK; C1QA; CAD; CCT2; CCT3; CCT4; CCT7; CD2AP; CDC37; CFC1; CHD3; COL18A1; COL1A1; COL1A2; COL2A1; COL4A1; COL4A2; COL5A1; CTGF; DCAF10; DCAF6; DDA1; DNAJA2; DNAJB4; ECEL1; EDN3; EFEMP2; EGFL7; ELN; EMD; EPHA7; FAM175B; FBN1; FBXO2; FGF2; FN1; FURIN; GATAD2B; GPC…
SP4	98	4345	36.0294	1.26488	0.00388292	0.815414	0.0900814	0.09061	ADAMTS10; ADAMTS14; ADAMTS2; AKAP8; ALKBH7; ANGPTL4; ANKHD1; APOE; ATOX1; ATXN1; ATXN2; BAG3; BRCA2; BRE; CCT2; CCT3; CDC37; CHD3; CLINT1; COL13A1; COL1A1; COL1A2; CTGF; DCAF10; DCAF6; DDA1; DNAJA2; ECEL1; EDN3; EFEMP2; ELN; EMD; EPHA7; FBN1; FGF2; GPC1; GTPBP1; HDAC3; HELZ; HSPA5; HSPA8; HSPG2; IL5RA; ITGA5; LAMB1; LONP1; LRP1; LYPD1; LYPD4; MAMDC2; MAP7; MDC1; MFAP4; MIB2; MSH2; MSI2; MTUS1; MY…
TCF3	38	2140	13.9706	0.995985	0.538364	1	0.829532	0.834399	ANKHD1; ANTXR1; APP; C1orf54; C1QA; CCT7; CHD3; COL1A2; EFEMP2; EGFL7; ELN; FBN1; GPC1; HDAC3; LIPG; LRP1; LTBP1; LYPD1; LYPD4; MAP7; MEMO1; MTUS1; MYC; PCSK6; PDE7A; PTPRK; SNAI1; STAT3; STC2; SUFU; TLL2; TMEM25; TUBA1B; TUBGCP6; USP9X; VPS26B; WNT7A; LOXL4;
OTX1	20	848	7.35294	1.32317	0.123263	1	0.479354	0.482167	APP; ATXN2; CAD; COL17A1; COL6A3; DCAF6; EXOC6; IK; INSL5; LTBP1; MSH2; MTUS1; PCSK5; PDE7A; PRL; PTPRK; PUM1; TRIM33; TUBA4A; VGLL3;
PITX1	20	848	7.35294	1.32317	0.123263	1	0.479354	0.482167	APP; ATXN2; CAD; COL17A1; COL6A3; DCAF6; EXOC6; IK; INSL5; LTBP1; MSH2; MTUS1; PCSK5; PDE7A; PRL; PTPRK; PUM1; TRIM33; TUBA4A; VGLL3;
E2F1	26	1188	9.55882	1.2277	0.161743	1	0.514637	0.517656	CAD; CD160; COL1A1; EDN3; FANCG; FBXO7; HIST1H2AG; MARCKSL1; MSH6; MSI1; MTUS1; MYC; NUMA1; PTPRK; RNF219; SH3KBP1; STUB1; SUV39H1; TCP1; TGM2; TRIM33; TRMT2A; TUBA1B; TUBA4A; UXT; WNT7A;
EGR1	70	3215	25.7353	1.22109	0.0362217	1	0.276725	0.278349	ADAMTS2; ADAR; ALG13; ANKHD1; APOE; BRE; CCT3; CCT7; CDC37; CHD3; COL1A1; COL1A2; COL2A1; COL4A1; COL4A2; CSH1; CSH2; DCAF10; DCAF6; DNAJA1; DNAJA2; ELN; ELSPBP1; EPHA7; EXPH5; FBLN5; GATAD2B; HDAC3; HELZ; HSPA8; IFT122; IL5RA; ITGA5; KIF2A; LONP1; LRP1; LYPD1; MAP4K3; MARCKSL1; MAST1; MMP2; MSH2; MYC; NUMA1; P3H1; PDGFRA; PDP1; PLAUR; PTPRK; RAD23A; RICTOR; RNF31; RPL23; SOS2; STAT3; STC2; TFAP2…
NKX2-1	14	711	5.14706	1.10493	0.390461	1	0.695028	0.699106	ANTXR1; COL13A1; COL1A2; DCAF6; DHDDS; DNAJB4; FBN1; ITGB1; NEDD1; SH3KBP1; STAT3; STC2; USP34; VPS35;
NRF1	34	2037	12.5	0.936233	0.688667	1	0.903154	0.908453	AKAP8; CCT3; CCT5; CCT6A; CHD3; DCAF6; DNAJA1; ECEL1; FBN1; FBXO7; HSPA8; KIF2A; LONP1; LRP1; MARCKSL1; MIB2; PDE7A; PUM2; SNW1; SUFU; SUV39H1; TFAP2A; THBS1; TMEM87A; TNC; TRIM32; TRIM33; TUBA1B; TULP3; UTP18; UXT; VPS26B; VPS35; LOXL3;
BACH1	17	648	6.25	1.47195	0.0726759	1	0.372243	0.374427	ATXN1; BAG2; BAG3; ECM1; FANCG; FN1; HELZ; IL5RA; LRP1; MAMDC2; PLAUR; SH3KBP1; SOS2; SUV39H1; TNC; TUBA4A; VIM;
HOXB4	20	718	7.35294	1.56274	0.0326595	1	0.27434	0.275949	ANKHD1; APP; ARHGAP32; BAG2; C1QA; COL1A2; DCAF6; FN1; IK; LAMB1; LAMC1; MAP4K3; NCR3; PDP1; PUM1; RNF31; SH3KBP1; STIL; TRIM33; VGLL3;
MEIS2	11	527	4.04412	1.17149	0.340035	1	0.661722	0.665604	ADAMTS14; BMP1; COL1A2; DCAF6; HELZ; MAP4K3; MSI2; PTPRK; STK3; THBS1; UBR5;
NR4A2	26	1042	9.55882	1.39971	0.0518421	1	0.311052	0.312877	ADAMTSL4; ANTXR1; ARL8B; CCBE1; CCT7; CD160; CHD3; COL3A1; DCAF6; ELN; EPHA7; FANCG; KLK15; LONP1; MARCKSL1; MAST1; MTUS1; PCSK6; PDIA3; PRL; RAF1; RPTOR; SEPHS2; STK4; SUV39H1; TRMT2A;
PPARA	8	370	2.94118	1.21392	0.340314	1	0.661722	0.665604	ALKBH7; BRE; DCAF6; DDA1; MTUS1; TINAGL1; UBR5; VPS26B;
PPARG	53	2016	19.4853	1.47447	0.00218906	0.459702	0.0850316	0.0855305	ADAMTS4; ADAMTSL2; ADAMTSL4; ALKBH7; ANTXR1; APP; BRE; C1orf54; CCT4; CHD3; COL13A1; COL17A1; COL4A2; COL5A1; DCAF6; DDA1; DNAJA2; ECEL1; ELN; EPHA7; FAM83H; FANCG; FN1; FURIN; GPIHBP1; GTPBP1; H1F0; HDAC3; HSPG2; KLK15; LRP1; MARCKSL1; MAST1; MFAP5; MTUS1; P3H1; PIGR; PTPRK; PUM2; RAF1; RNF219; RNF31; TAF6L; TBC1D2B; TIMP3; TINAGL1; TRMT2A; UBR5; USP34; VPS26B; VWA8; LOX; LOXL2;
HSF1	20	806	7.35294	1.39212	0.0850601	1	0.406584	0.40897	APP; BAG2; BTK; CAD; CCT4; CCT6A; CDC37; FANCG; FBLN5; HSPA1A; HSPA1B; HSPA8; IGFALS; LRP1; MAP7; RAF1; TAZ; THBS1; TNC; VPS35;
ETV7	16	1049	5.88235	0.85582	0.776939	1	0.950789	0.956368	ADAMTS4; APAF1; ATP7A; BTK; CCT2; CCT6B; CLINT1; DCAF10; DDA1; FURIN; ITGA5; LAMC1; MIB2; SOS2; TRIP13; USP34;
NR5A2	6	486	2.20588	0.693426	0.868934	1	0.997829	1	KLK15; MSI2; PCSK5; PUM1; TRIM32; TULP3;
TEAD1	13	422	4.77941	1.72872	0.0398424	1	0.276725	0.278349	COL5A1; CTGF; DNAJB4; ELN; FBLN5; HELZ; HSPG2; ITGB1; LAMC1; MAMDC2; PTPRK; TBC1D2B; THBS1;
TFAP2A	9	258	3.30882	1.95821	0.0421677	1	0.276725	0.278349	ADAMTS4; ARHGAP32; LRP1; LTBP1; LYPD1; MATN2; PCSK5; SUFU; TLL2;
ARNT	3	403	1.10294	0.418814	0.976465	1	1	1	ANKHD1; SEPHS2; SMC3;
BARX1	7	382	2.57353	1.029	0.524594	1	0.822125	0.826948	ANTXR1; ARHGAP32; DCAF6; EXOC6; LYPD1; SH3KBP1; STAT3;
BSX	4	268	1.47059	0.839004	0.70744	1	0.912625	0.91798	ATXN1; MTUS1; SH3KBP1; THSD4;
DMBX1	8	368	2.94118	1.22052	0.334964	1	0.661722	0.665604	ADAR; ANTXR1; P3H1; PUM1; STK4; TFAP2A; TNC; VWA8;
GSC	7	379	2.57353	1.03714	0.516223	1	0.815089	0.819871	ANTXR1; COL1A2; FN1; INSL5; MAP4K3; P3H1; TFAP2A;
HNF4A	68	3015	25	1.2649	0.019475	1	0.193163	0.194297	ADAMTS4; ALKBH7; ANKHD1; ANTXR1; ARHGAP32; ARNT; ATXN1; ATXN2; BAG2; BRE; BTK; C1orf54; CCT4; CCT7; CD2AP; CHD3; COL13A1; COL17A1; COL18A1; COL1A1; DCAF10; DDA1; DNAJA2; ECEL1; EDN3; EGF; EGFL7; ELN; EPHA7; EXOC6; EXPH5; FAM83H; FBXO2; FN1; GTF3C5; H1F0; HSPA5; HSPG2; IK; ITGA5; KLK15; LAMA1; LAMB1; LAMC1; LRP1; MAP4K3; MARCKSL1; MTUS1; MYC; PUM1; RAF1; SAV1; SH3KBP1; STIL; STK4; SUFU; SUV39H1; T…
HOXA3	16	573	5.88235	1.56675	0.0516186	1	0.311052	0.312877	APP; BAG3; BMP1; CCT6B; LAMB1; LTBP1; LYPD1; MAP4K3; MTUS1; MYC; PCSK5; PDGFRA; RICTOR; RNF31; SH3KBP1; USP34;
HOXB3	14	335	5.14706	2.34504	0.00283439	0.595221	0.0850316	0.0855305	ALG13; APP; COL1A2; LTBP1; LYPD1; MAP4K3; MTUS1; NCR3; PRL; RICTOR; RNF31; SH3KBP1; SUFU; VIM;
HOXD8	19	811	6.98529	1.3144	0.13655	1	0.498956	0.501883	ALG13; ANKHD1; ATXN1; COL1A2; DCAF6; HSPA2; IDS; LAMB1; LTBP1; LYPD1; PIGR; PTPRK; PUM1; RNF31; SH3KBP1; STK3; TLL1; USP9X; VWA8;
ONECUT1	11	564	4.04412	1.09464	0.424304	1	0.73036	0.734645	ANKHD1; ANTXR1; ARHGAP32; COL1A2; LAMA1; LTBP1; MAMDC2; PTPRK; STAT3; TNC; USP34;
PAX7	8	467	2.94118	0.961783	0.596123	1	0.856699	0.861726	ALG13; CCBE1; MAP4K3; PDE7A; PDP1; PUM1; SH3KBP1; VIM;
POU4F3	19	687	6.98529	1.55164	0.0390616	1	0.276725	0.278349	ALG13; ANKHD1; CCBE1; COL1A2; DCAF6; DNAJB4; ELN; FN1; HELZ; IK; LAMB1; MTUS1; PIGR; PTPRK; RNF31; SH3KBP1; THSD4; TLL1; VIM;
PRRX2	24	597	8.82353	2.25518	0.00018021	0.037844	0.00946101	0.00951652	A2M; ALG13; ANKHD1; ARHGAP32; ATXN1; BMP1; CD2AP; COL1A2; COL6A3; EXOC6; FN1; ITGB1; LYPD1; MAP4K3; MTUS1; PCSK5; PDP1; PRL; PUM1; RAF1; RNF31; SH3KBP1; TBC1D2B; USP9X;
VAX2	9	434	3.30882	1.16411	0.37021	1	0.676036	0.680003	COL1A2; COL6A3; IK; LAMA1; LTBP1; PCSK5; PDE7A; RNF31; SH3KBP1;
VSX2	11	595	4.04412	1.03761	0.495002	1	0.794392	0.799053	BMP1; CCBE1; COL1A2; FN1; MAP4K3; MTUS1; MYC; RICTOR; SOS2; TMEM87A; TUBA1B;
CUX1	7	350	2.57353	1.12307	0.433168	1	0.739556	0.743895	ANKHD1; ARNT; FBXO7; ITGB1; MTUS1; TNC; TUBA4A;
CACD	6	514	2.20588	0.655652	0.900074	1	1	1	COL1A2; COL6A3; EXOC6; SH3KBP1; STAT3; VIM;
HOXB13	11	526	4.04412	1.17372	0.337794	1	0.661722	0.665604	ANKHD1; ARHGAP32; ATXN1; CCBE1; COL1A2; ELSPBP1; EXPH5; FN1; KDM1A; LAMA1; MYC;
ZNF238	34	799	12.5	2.38685	2.23399e-06	0.000469138	0.000234569	0.000235945	A2M; ADAMTS10; ADAMTS2; ADAMTSL2; APP; BMP1; CCT3; CLINT1; COL13A1; COL18A1; COL2A1; COL3A1; COL5A1; DPT; EGFL7; ELN; HSPG2; KDELC1; LAMB1; LAMC1; LTBP1; MAP4K3; MMP2; MTUS1; PCSK5; PIGR; PTPRK; RNF31; SH3KBP1; STK4; TNC; USP34; VPS35; ZNF609;
ZNF513	34	799	12.5	2.38685	2.23399e-06	0.000469138	0.000234569	0.000235945	A2M; ADAMTS10; ADAMTS2; ADAMTSL2; APP; BMP1; CCT3; CLINT1; COL13A1; COL18A1; COL2A1; COL3A1; COL5A1; DPT; EGFL7; ELN; HSPG2; KDELC1; LAMB1; LAMC1; LTBP1; MAP4K3; MMP2; MTUS1; PCSK5; PIGR; PTPRK; RNF31; SH3KBP1; STK4; TNC; USP34; VPS35; ZNF609;
MYC	26	1086	9.55882	1.343	0.0765497	1	0.382749	0.384994	ANKHD1; BRCA2; CHD3; COL18A1; COL1A2; DHDDS; HSPA8; KCNIP1; MTUS1; NEDD1; RAD23A; RPL23; SH3KBP1; STK4; TAF6L; TFAP2A; TLL1; TNC; TRIM33; TRMT2A; TUBA1B; TUBA1C; UBR5; UBXN1; USP9X; UTP18;
MYF5	37	1856	13.6029	1.11817	0.257745	1	0.659055	0.662922	ADAMTS10; ANKHD1; ANTXR1; APMAP; ARL8B; BMP1; BRE; C1QA; COL13A1; COL1A2; COL6A3; ELN; GPC1; GTPBP1; LIPG; LTBP1; LYPD1; LYPD4; MEMO1; MFAP4; MYC; PTPRK; RAF1; SH3KBP1; STAT3; STC2; STK3; SUFU; TBC1D2B; TFAP2C; TINAGL1; TNC; TUBA1B; USP9X; WNT7A; ZNF609; LOXL4;
FOXD1	8	334	2.94118	1.34476	0.247073	1	0.653579	0.657414	COL13A1; COL2A1; DHDDS; HTRA1; PCSK5; PTPRK; STIL; USP34;
POU6F1	16	655	5.88235	1.37061	0.126517	1	0.483065	0.485899	ANKHD1; APP; CCBE1; FN1; GTPBP1; KDM1A; LAMB1; LIPG; LTBP1; MAMDC2; PTPRK; PUM2; SH3KBP1; TLL1; TMEM87A; TUBA1B;
ASCL2	29	1499	10.6618	1.08521	0.349581	1	0.673506	0.677457	ADAMTS10; ATXN2; C1QA; C1QB; CCT7; CD2AP; EGFL7; FN1; FURIN; GATAD2B; GPIHBP1; HTRA1; IQCB1; LYPD1; MAMDC2; MFAP4; MYC; PCSK5; PI15; RAF1; SH3KBP1; SMC1A; SPARC; STK4; STUB1; TFAP2C; TNC; UTP18; ZNF609;
BARHL1	7	509	2.57353	0.772258	0.807185	1	0.952297	0.957884	APP; LYPD1; MTUS1; MYC; PTPRK; PUM1; VIM;
ESRRA	19	917	6.98529	1.16246	0.281651	1	0.659055	0.662922	ADAMTSL4; ANTXR1; APP; ATXN1; ATXN2; CCT7; COL3A1; ELN; ITGB1; KLK15; LYPD4; MARCKSL1; MATN2; MSI2; PRL; SH3KBP1; TRIM32; VWA8; ZNF609;
GBX1	3	199	1.10294	0.84813	0.692418	1	0.903154	0.908453	DCAF6; FBLN5; LTBP1;
GBX2	4	302	1.47059	0.74455	0.790362	1	0.950789	0.956368	BMP1; LYPD1; MAP4K3; MTUS1;
LHX4	8	392	2.94118	1.14579	0.399771	1	0.697493	0.701585	LAMA1; LYPD1; MAP4K3; PA2G4; PUM2; RICTOR; TMEM87A; TUBA1B;
POU3F4	9	366	3.30882	1.38039	0.207828	1	0.566802	0.570128	ANKHD1; APP; COL1A2; DCAF10; LYPD1; PDP1; RNF31; SH3KBP1; VIM;
TCF12	26	1099	9.55882	1.32712	0.0851891	1	0.406584	0.40897	ADAMTS14; ADAMTS4; ALG13; ATXN2; CA6; CHD3; COL13A1; ELN; EMD; FBN1; HSPG2; IDS; IGFALS; ITGA5; MDC1; MFAP4; PTPRK; RAF1; SH3KBP1; TBC1D2B; TGM2; THSD4; TINAGL1; USP34; USP9X; ZNF609;
ELF2	23	780	8.45588	1.6542	0.0125678	1	0.146624	0.147485	ADAMTS4; BTK; CCT3; CCT7; CHD3; COL13A1; EFEMP2; ELN; FAM83H; FURIN; IK; ITGA5; LAMB1; LRP1; LYPD1; MFAP4; P3H1; STUB1; THBS1; TINAGL1; TRMT2A; TUBA1B; ZG16B;
ESR1	19	696	6.98529	1.53157	0.0435597	1	0.277198	0.278824	ADAMTS14; ADAMTS4; APOE; COL1A1; ECSIT; EXOC6; FBXO2; HSPG2; LRP1; MSI1; PIGR; SDF2L1; TFAP2C; THBS1; THSD4; TINAGL1; VIM; LOX; LOXL4;
FOS	44	1754	16.1765	1.40699	0.0120986	1	0.146624	0.147485	A2M; ADAMTS2; ARL8B; ATXN1; BAG2; BAG3; BTK; CAPN2; CCT3; CD2AP; COL1A2; DHDDS; ECM1; ELN; EXOC6; FAM83H; FANCG; FBXO2; GPC1; HDAC3; HELZ; HSPG2; IDS; IK; ITGA5; LAMC1; LONP1; LTBP1; MAMDC2; MDC1; MSI1; PLAUR; SH3KBP1; SLURP1; SOS2; SUV39H1; TLL1; TNC; TUBA1C; TUBA4A; TULP3; VIM; LOXL1; LOXL2;
FOSB	44	1754	16.1765	1.40699	0.0120986	1	0.146624	0.147485	A2M; ADAMTS2; ARL8B; ATXN1; BAG2; BAG3; BTK; CAPN2; CCT3; CD2AP; COL1A2; DHDDS; ECM1; ELN; EXOC6; FAM83H; FANCG; FBXO2; GPC1; HDAC3; HELZ; HSPG2; IDS; IK; ITGA5; LAMC1; LONP1; LTBP1; MAMDC2; MDC1; MSI1; PLAUR; SH3KBP1; SLURP1; SOS2; SUV39H1; TLL1; TNC; TUBA1C; TUBA4A; TULP3; VIM; LOXL1; LOXL2;
JUN	44	1754	16.1765	1.40699	0.0120986	1	0.146624	0.147485	A2M; ADAMTS2; ARL8B; ATXN1; BAG2; BAG3; BTK; CAPN2; CCT3; CD2AP; COL1A2; DHDDS; ECM1; ELN; EXOC6; FAM83H; FANCG; FBXO2; GPC1; HDAC3; HELZ; HSPG2; IDS; IK; ITGA5; LAMC1; LONP1; LTBP1; MAMDC2; MDC1; MSI1; PLAUR; SH3KBP1; SLURP1; SOS2; SUV39H1; TLL1; TNC; TUBA1C; TUBA4A; TULP3; VIM; LOXL1; LOXL2;
JUNB	44	1754	16.1765	1.40699	0.0120986	1	0.146624	0.147485	A2M; ADAMTS2; ARL8B; ATXN1; BAG2; BAG3; BTK; CAPN2; CCT3; CD2AP; COL1A2; DHDDS; ECM1; ELN; EXOC6; FAM83H; FANCG; FBXO2; GPC1; HDAC3; HELZ; HSPG2; IDS; IK; ITGA5; LAMC1; LONP1; LTBP1; MAMDC2; MDC1; MSI1; PLAUR; SH3KBP1; SLURP1; SOS2; SUV39H1; TLL1; TNC; TUBA1C; TUBA4A; TULP3; VIM; LOXL1; LOXL2;
JUND	44	1754	16.1765	1.40699	0.0120986	1	0.146624	0.147485	A2M; ADAMTS2; ARL8B; ATXN1; BAG2; BAG3; BTK; CAPN2; CCT3; CD2AP; COL1A2; DHDDS; ECM1; ELN; EXOC6; FAM83H; FANCG; FBXO2; GPC1; HDAC3; HELZ; HSPG2; IDS; IK; ITGA5; LAMC1; LONP1; LTBP1; MAMDC2; MDC1; MSI1; PLAUR; SH3KBP1; SLURP1; SOS2; SUV39H1; TLL1; TNC; TUBA1C; TUBA4A; TULP3; VIM; LOXL1; LOXL2;
NR6A1	15	769	5.51471	1.09451	0.398049	1	0.697493	0.701585	CAD; CCT7; COL17A1; EXPH5; H1F0; HDAC3; LAMC1; PCSK5; PDE7A; PTPRK; PUM1; PUM2; SNAI1; USP9X; VPS35;
RAB40B	18	806	6.61765	1.25298	0.193015	1	0.557949	0.561223	ATXN1; BTK; C1orf54; CAD; CCBE1; CCT7; DCAF6; ECSIT; EPHA7; FANCG; GPC1; H1F0; PRL; SEPHS2; STK4; TFAP2A; TRMT2A; LOXL2;
RARA	18	806	6.61765	1.25298	0.193015	1	0.557949	0.561223	ATXN1; BTK; C1orf54; CAD; CCBE1; CCT7; DCAF6; ECSIT; EPHA7; FANCG; GPC1; H1F0; PRL; SEPHS2; STK4; TFAP2A; TRMT2A; LOXL2;
SPI1	17	814	6.25	1.17178	0.285106	1	0.659055	0.662922	ANKHD1; APAF1; BTK; C1orf54; C1QA; C1QB; CMA1; FN1; NUMA1; RNF31; STK4; TBC1D2B; TFAP2A; TNC; TUBA1B; UBXN1; VPS35;
BARX2	5	296	1.83824	0.949078	0.61089	1	0.860986	0.866038	APP; ATXN1; COL1A2; TNC; VIM;
DBX2	12	408	4.41176	1.6506	0.0624288	1	0.344466	0.346487	ALG13; ANKHD1; APP; ATXN1; COL1A2; LAMB1; LTBP1; PTPRK; RNF31; SH3KBP1; TLL1; VIM;
EN1	10	466	3.67647	1.20451	0.320261	1	0.661722	0.665604	ALG13; APP; COL1A2; LAMB1; MTUS1; NCR3; PDE7A; SH3KBP1; UBR5; VIM;
FOXC1	3	301	1.10294	0.560733	0.907328	1	1	1	MAMDC2; RICTOR; TUBA1B;
HOXA5	17	916	6.25	1.0413	0.46846	1	0.780767	0.785348	APP; BMP1; CCT6B; DCAF10; DCAF6; FN1; LTBP1; LYPD1; MAP4K3; MTUS1; PCSK5; PDP1; PUM1; SH3KBP1; THSD4; USP34; UTP18;
HOXA7	16	527	5.88235	1.7035	0.0272353	1	0.238309	0.239707	ANKHD1; APP; COL1A2; LAMB1; LAMC1; LYPD1; MAP4K3; MSH2; PUM1; RNF31; SH3KBP1; STIL; TNC; TRIM33; USP34; VGLL3;
HOXB6	2	123	0.735294	0.916276	0.647618	1	0.884434	0.889623	PDGFRA; ZNF609;
HOXB7	7	388	2.57353	1.01308	0.541171	1	0.829532	0.834399	APP; ATXN1; COL1A2; LAMC1; LTBP1; SH3KBP1; STAT3;
HOXB8	4	225	1.47059	0.99934	0.572162	1	0.84179	0.846729	APP; COL1A2; PTPRK; TLL1;
HOXC6	6	237	2.20588	1.42193	0.248982	1	0.653579	0.657414	COL1A2; LYPD1; PDE7A; SH3KBP1; STAT3; USP34;
ISX	6	265	2.20588	1.27169	0.335127	1	0.661722	0.665604	BMP1; BTK; PA2G4; RICTOR; SH3KBP1; VGLL3;
LHX8	4	223	1.47059	1.0083	0.565086	1	0.84179	0.846729	BMP1; MAP4K3; PA2G4; RICTOR;
MNX1	6	311	2.20588	1.0836	0.48071	1	0.794392	0.799053	COL1A2; DCAF6; LTBP1; PCSK5; PDGFRA; STAT3;
MSX1	3	234	1.10294	0.721278	0.790997	1	0.950789	0.956368	APP; COL1A2; LTBP1;
NKX1-1	1	146	0.367647	0.387891	0.928619	1	1	1	COL1A2;
PAX6	16	557	5.88235	1.61175	0.0418474	1	0.276725	0.278349	ALG13; ANKHD1; ATXN1; COL1A2; IK; LAMB1; MSI2; PDP1; PRL; PUM2; RNF31; RPTOR; SH3KBP1; TFAP2A; TNC; VIM;
PBX1	17	741	6.25	1.28721	0.173045	1	0.533029	0.536157	ARHGAP32; BAG2; BRE; CD2AP; CHD3; COL1A2; COL2A1; DCAF10; PDE7A; PRL; PTPRK; PUM2; SDF2L1; SH3KBP1; TBC1D2B; TRIM33; TRMT2A;
PKNOX1	1	95	0.367647	0.596105	0.819985	1	0.959534	0.965163	CHD3;
POU5F1	7	373	2.57353	1.05382	0.499332	1	0.794392	0.799053	EGF; FN1; MTUS1; PTPRK; PUM1; TFAP2A; TLL2;
PRRX1	9	389	3.30882	1.29878	0.259638	1	0.659055	0.662922	ANKHD1; APP; COL1A2; FN1; LYPD1; MAP4K3; RNF31; SH3KBP1; VIM;
REST	12	765	4.41176	0.880332	0.716942	1	0.918036	0.923423	ANKHD1; APP; CAD; IQCB1; ITGA5; LTBP1; LYPD4; PDP1; PRG2; SDF2L1; STK4; ZG16B;
SOX1	6	276	2.20588	1.22101	0.370029	1	0.676036	0.680003	ANKHD1; CHD3; HSPG2; PDE7A; PUM1; RAF1;
TGIF1	23	1034	8.45588	1.24785	0.1609	1	0.514637	0.517656	ADAMTS14; BMP1; DCAF6; DHDDS; DNAJB4; FN1; GTPBP1; HELZ; KDELC1; LAMC1; LTBP1; MAMDC2; MAP4K3; MSH2; PDE7A; PDGFRA; PDIA3; PTPRK; RPL23; SEPHS2; SH3KBP1; SUV39H1; UBR5;
CRX	4	349	1.47059	0.644284	0.872892	1	0.997829	1	CHD3; FN1; LTBP1; MAMDC2;
ESR2	8	464	2.94118	0.968001	0.588808	1	0.852757	0.85776	ECSIT; EXOC6; HSPA8; SDF2L1; TAF6L; TFAP2C; LOX; LOXL4;
GLI1	4	148	1.47059	1.51923	0.271426	1	0.659055	0.662922	ATXN2; CHD3; MTUS1; PUM1;
HENMT1	23	1144	8.45588	1.12787	0.304421	1	0.659055	0.662922	ADAMTS2; ATXN2; BMP1; C1QA; CCT3; CHD3; ECM1; ELN; FBLN5; FBN1; GTF3C5; HSPG2; KCNIP1; KLK15; LRP1; LTBP1; LYPD1; MFAP4; MYC; STAT3; TNC; WDR59; LOXL1;
INSM1	14	487	5.14706	1.61314	0.0543907	1	0.317279	0.319141	ADAMTSL2; CHD3; COL1A2; DDA1; FBN1; IFT122; ITGA5; LTBP1; MFAP4; NUMA1; TAF6L; TRMT2A; USP9X; WNT7A;
NHLH1	23	1144	8.45588	1.12787	0.304421	1	0.659055	0.662922	ADAMTS2; ATXN2; BMP1; C1QA; CCT3; CHD3; ECM1; ELN; FBLN5; FBN1; GTF3C5; HSPG2; KCNIP1; KLK15; LRP1; LTBP1; LYPD1; MFAP4; MYC; STAT3; TNC; WDR59; LOXL1;
NR1H4	3	62	1.10294	2.72192	0.0987014	1	0.411624	0.414039	ANKHD1; APP; ATXN2;
ZEB1	15	401	5.51471	2.09892	0.00569173	1	0.10866	0.109298	APP; CD2AP; COL5A1; EGF; ELN; KLK15; LIPG; LTBP1; MARCKSL1; MTUS1; PDE7A; PIGR; TFAP2A; THBS1; TINAGL1;
ZFP161	21	1137	7.72059	1.03617	0.466463	1	0.780767	0.785348	AKAP8; APAF1; CDC37; EDN3; FN1; GATAD2B; HELZ; HTRA1; ITGA5; KDM1A; LAMC1; LYPD1; MMP2; PCSK5; PCSK6; PDE7A; RAF1; SUV39H1; TRIM33; TUBA1B; VPS26B;
BACH2	16	628	5.88235	1.42954	0.0970738	1	0.411624	0.414039	ADAMTS2; ATXN1; BAG3; CCT3; EDN3; ELN; IK; IL5RA; LRP1; LTBP1; MAMDC2; MDC1; MSI1; PCSK6; PLAUR; TNC;
EBF1	1	205	0.367647	0.276259	0.975615	1	1	1	CD160;
HOXA13	5	309	1.83824	0.909151	0.648585	1	0.884434	0.889623	FN1; LTBP1; PCSK6; PTPRK; USP34;
MSX2	5	344	1.83824	0.816653	0.738087	1	0.939384	0.944896	BTK; LTBP1; LYPD1; MSI2; SH3KBP1;
NOBOX	13	621	4.77941	1.17476	0.31629	1	0.661722	0.665604	APP; ATXN2; FN1; IK; LAMC1; LTBP1; LYPD1; MSI2; MTUS1; RICTOR; SH3KBP1; VIM; ZNF609;
TFAP4	22	1280	8.08824	0.964223	0.604518	1	0.857763	0.862795	ADAMTS14; ADAMTS4; COL1A1; DNAJA1; EDN3; ELN; FBLN5; FBN1; HSPA5; ITGA5; KCNIP1; LRP1; MFAP4; MYC; PCSK5; SH3KBP1; STAT3; STK4; STUB1; TUBA1C; ZNF609; LOXL4;
ATF3	14	800	5.14706	0.982004	0.568184	1	0.84179	0.846729	ATXN1; BRE; CD2AP; COL6A3; IL5RA; LTBP1; MSI2; NEDD1; PDE7A; PDP1; PIGR; RAD23A; STAT3; USP9X;
TAL1	22	1113	8.08824	1.1089	0.338728	1	0.661722	0.665604	ADAMTS2; ADAMTSL2; APOE; APP; COL13A1; CSTL1; DNAJA1; EGFL7; LTBP1; MAP4K3; MEMO1; PDP1; PTPRK; PUM1; SH3KBP1; SMC1A; SUV39H1; TBC1D2B; TNC; USP9X; ZNF609; LOXL4;
HOXA9	17	729	6.25	1.3084	0.157201	1	0.514637	0.517656	ARHGAP32; COL1A2; DCAF10; DCAF6; ELSPBP1; FN1; IL5RA; LTBP1; LYPD1; MTUS1; PRL; PTPRK; PUM2; SH3KBP1; USP34; VPS35; VWA8;
NFE2	19	518	6.98529	2.05785	0.00243873	0.512134	0.0850316	0.0855305	A2M; ANGPTL4; ATXN1; BAG2; BAG3; BTK; CHD3; DHDDS; FAM83H; FN1; HDAC3; IDS; ITGA5; LAMC1; MDC1; TLL1; TNC; TUBA1C; TUBA4A;
RUNX1	1	37	0.367647	1.53029	0.486524	1	0.794392	0.799053	THSD4;
LMO2	13	610	4.77941	1.19594	0.294342	1	0.659055	0.662922	ADAMTS2; ADAMTSL2; APP; ATXN1; COL13A1; GPC1; LTBP1; LYPD1; PDP1; PTPRK; SH3KBP1; TLL2; USP9X;
RUNX2	8	315	2.94118	1.42587	0.201744	1	0.557949	0.561223	ELN; EXPH5; LTBP1; SH3KBP1; TBC1D2B; TLL1; VIM; ZNF609;
GATA1	10	728	3.67647	0.771023	0.841784	1	0.976655	0.982386	FURIN; H1F0; MAP4K3; MSI2; OS9; PRG2; PTPRK; PUM1; TNC; WNT7A;
FOXD3	6	361	2.20588	0.933525	0.626257	1	0.870953	0.876063	ALG13; CHD3; COL13A1; KDM1A; PUM1; USP34;
ISL2	9	515	3.30882	0.981024	0.572286	1	0.84179	0.846729	CHD3; COL1A2; COL3A1; LAMA1; LYPD1; PDP1; SH3KBP1; THBS1; VIM;
ZNF143	9	618	3.30882	0.817523	0.77773	1	0.950789	0.956368	ATXN2; BMP1; FAM175B; FANCG; FBN1; MDC1; PA2G4; TBC1D2B; UTP18;
CDX2	4	253	1.47059	0.888745	0.664066	1	0.894896	0.900147	DNAJB4; ELSPBP1; PUM1; THBS1;
FOXK1	4	121	1.47059	1.85821	0.170257	1	0.533029	0.536157	ATXN1; ATXN2; DNAJB4; RICTOR;
FOXO1	3	192	1.10294	0.87905	0.668999	1	0.894896	0.900147	ATXN1; CD2AP; MAMDC2;
GFI1	12	552	4.41176	1.22002	0.281937	1	0.659055	0.662922	ANKHD1; ARL8B; ATXN2; COL1A2; COL5A1; HSPG2; MTUS1; P3H1; PI15; THSD4; TLL1; TNC;
HMX1	3	240	1.10294	0.703247	0.80497	1	0.952297	0.957884	APP; PTPRK; TLL1;
HOXB9	9	537	3.30882	0.940834	0.622653	1	0.870953	0.876063	COL1A2; DNAJB4; ELSPBP1; IK; MAMDC2; MSH6; PTPRK; THBS1; TNC;
PAX4	2	175	0.735294	0.644027	0.822457	1	0.959534	0.965163	FBXO2; UBR5;
PDX1	7	372	2.57353	1.05666	0.496499	1	0.794392	0.799053	C1orf54; DCAF6; LAMB1; MTUS1; SUFU; TNC; ZNF609;
EOMES	8	291	2.94118	1.54346	0.150056	1	0.500187	0.503122	ATXN2; COL1A2; FN1; KIF2A; LIPG; PUM2; RAF1; TTC19;
POU3F3	3	59	1.10294	2.8603	0.0881128	1	0.406931	0.409319	LIPG; PRL; TLL1;
TBX5	4	204	1.47059	1.10221	0.494899	1	0.794392	0.799053	ARHGAP32; LIPG; PRL; SNAI1;
ATF6	3	195	1.10294	0.865526	0.679191	1	0.902722	0.908019	BAG3; PUM1; STAT3;
STRA13	14	574	5.14706	1.36864	0.147207	1	0.500187	0.503122	ANKHD1; ATP7A; DHDDS; H1F0; HPS3; LONP1; PDP1; PIGR; RAD23A; TAF6L; USP9X; UTP18; WDR6; LOX;
ZIC1	17	548	6.25	1.74055	0.019353	1	0.193163	0.194297	BRE; CFC1; CHD3; COL1A1; COL6A3; DCAF6; EDN3; FBN1; GTPBP1; HDAC3; HSPG2; LRP1; MTUS1; PDGFRA; RPAP1; TNC; UBR5;
DBX1	3	239	1.10294	0.706189	0.802697	1	0.952297	0.957884	ATXN1; COL1A2; PTPRK;
FOXJ2	4	299	1.47059	0.75202	0.783881	1	0.950789	0.956368	ANKHD1; ATXN2; COL1A2; MTUS1;
HOXD10	1	48	0.367647	1.17967	0.578962	1	0.84432	0.849274	PTPRK;
ELF1	10	585	3.67647	0.959492	0.599689	1	0.856699	0.861726	C1orf54; C1QA; COL6A3; DNAJA2; EPHA7; FBLN5; TBC1D2B; TFAP2C; THSD4; VIM;
FOXJ1	2	31	0.735294	3.63467	0.105169	1	0.424723	0.427215	ATXN1; ATXN2;
E4F1	3	158	1.10294	1.0682	0.53746	1	0.829532	0.834399	BAG3; CCT4; PDE7A;
ITGAL	6	178	2.20588	1.89322	0.0994269	1	0.411624	0.414039	ADAMTS4; CTGF; EPHA7; PDP1; TRMT2A; LOXL1;
ESX1	6	266	2.20588	1.26691	0.338287	1	0.661722	0.665604	ALG13; COL1A2; IDS; PDE7A; PRL; VIM;
TLX2	2	60	0.735294	1.87821	0.290216	1	0.659055	0.662922	COL1A2; DNAJB4;
DLX5	6	220	2.20588	1.5318	0.200255	1	0.557949	0.561223	APP; EXPH5; LYPD1; PDGFRA; PTPRK; SOS2;
HOXC10	1	81	0.367647	0.699123	0.768075	1	0.950789	0.956368	DNAJB4;
ATF4	8	315	2.94118	1.42587	0.201744	1	0.557949	0.561223	BRCA2; BRE; CD2AP; FN1; LTBP1; MSI2; PDE7A; RAD23A;
ELF3	9	437	3.30882	1.15612	0.377824	1	0.683991	0.688004	BRE; BTK; C1orf54; CCT2; DDA1; MKS1; RAF1; SH3KBP1; STAT3;
HOXA10	1	20	0.367647	2.83038	0.302391	1	0.659055	0.662922	DNAJB4;
SPDEF	8	189	2.94118	2.37639	0.0202362	1	0.193163	0.194297	DDA1; FN1; GATAD2B; H1F0; KLK15; LRP1; MAP4K3; RNF31;
PAX5	2	149	0.735294	0.7564	0.747721	1	0.945912	0.951462	HDAC3; RPAP1;
RBPJ	6	235	2.20588	1.43403	0.243074	1	0.653579	0.657414	COL4A1; COL4A2; LAMA1; RICTOR; TAF6L; TFAP2A;
CEBPD	4	113	1.47059	1.98975	0.143305	1	0.500187	0.503122	FBLN5; FN1; ITGA5; STC2;
PATZ1	2	38	0.735294	2.9653	0.146907	1	0.500187	0.503122	SMC3; THSD4;
MAFK	2	128	0.735294	0.880487	0.669042	1	0.894896	0.900147	PA2G4; PI15;
ALX1	1	56	0.367647	1.01118	0.635589	1	0.878116	0.883268	EPHA7;

## Sheet: Clinical phenotype
Analysis: Clinical phenotype
Dataset name: LOX family interactome
Number of genes in the dataset: 311
Number of genes in the dataset (which are available in Clinical phenotype database) :64
Number of genes in background: 1820
Is analysis quantitative: No
Clinical phenotype	No. of genes in the dataset	No. of genes in the background dataset	Percentage of genes	Fold enrichment	P-value (Hypergeometric test)	Corrected p-values			genes mapped (from input data set)
						Bonferroni method	BH method	Q-value (Storey-Tibshirani method)
Abdomen	28	621	43.75	1.28245	0.0660409	1	1	1	ADAMTS2; ADAMTSL2; ALG13; ANTXR1; ATP7A; ATXN1; ATXN2; BTK; CCBE1; COL1A1; COL2A1; COL3A1; COL5A1; EDN3; FBLN5; FBN1; HSPG2; IDS; IFT122; MKS1; MSH2; MSH6; PDGFRA; PLG; RECQL4; SETX; SUFU; TRIM32;
Abdominal tumors (immunodeficiency-associated form)	1	1	1.5625	28.4332	0.0351648	1	0.699625	1	MYC;
Abnormal cartilage collagen on EM	1	1	1.5625	28.4332	0.0351648	1	0.699625	1	COL2A1;
Abnormal cervical vertebrae	1	3	1.5625	9.54071	0.101882	1	1	1	SUFU;
Abnormal dental position	1	1	1.5625	28.4332	0.0351648	1	0.699625	1	IFT122;
Abnormal fibrillar extracellular material in anterior segment tissues	1	1	1.5625	28.4332	0.0351648	1	0.699625	1	LOXL1;
Abnormal gait	3	9	4.6875	9.49878	0.00299545	1	0.443405	1	COL2A1; MMP2; TAZ;
Abnormal isoelectric focusing of serum transferrin (type 1 pattern) (in 1 patient)	1	1	1.5625	28.4332	0.0351648	1	0.699625	1	ALG13;
Abnormal lens suspensory ligament	1	1	1.5625	28.4332	0.0351648	1	0.699625	1	LOXL1;
Abnormal respiration due to defect in autonomic function	1	6	1.5625	4.77829	0.19353	1	1	1	EDN3;
Abnormal sensitivity to therapeutic radiation	1	3	1.5625	9.54071	0.101882	1	1	1	SUFU;
Abscesses are 'cold,' lacking erythema, heat, and swelling	1	1	1.5625	28.4332	0.0351648	1	0.699625	1	STAT3;
Absence of collagen VI immunostaining	2	3	3.125	18.987	0.00357067	1	0.443405	1	COL6A1; COL6A3;
Absence of corpus callosum	1	3	1.5625	9.54071	0.101882	1	1	1	MKS1;
Absence of emerin by immunohistochemistry on muscle biopsy	1	1	1.5625	28.4332	0.0351648	1	0.699625	1	EMD;
Absence of fear	1	1	1.5625	28.4332	0.0351648	1	0.699625	1	ECM1;
Absence of muscle pseudohypertrophy	1	1	1.5625	28.4332	0.0351648	1	0.699625	1	EMD;
Absence of patella	1	1	1.5625	28.4332	0.0351648	1	0.699625	1	RECQL4;
Absence of sensory action potentials	1	1	1.5625	28.4332	0.0351648	1	0.699625	1	SETX;
Absent antibody production	1	1	1.5625	28.4332	0.0351648	1	0.699625	1	BTK;
Absent axillary hair	1	2	1.5625	14.2873	0.0691118	1	1	1	APOE;
Absent B lymphocytes in all organs	1	1	1.5625	28.4332	0.0351648	1	0.699625	1	BTK;
Absent B-lymphocytes in all organs	1	1	1.5625	28.4332	0.0351648	1	0.699625	1	BTK;
Absent calvarial mineralization	2	2	3.125	28.4332	0.00121791	1	0.286391	1	COL1A1; COL1A2;
Absent carpals, metacarpals, and phalanges	1	1	1.5625	28.4332	0.0351648	1	0.699625	1	RECQL4;
Absent dermal ridges	1	5	1.5625	5.73205	0.164053	1	1	1	COL17A1;
Absent/hypoplastic finger nails (thumb most severely affected)	1	1	1.5625	28.4332	0.0351648	1	0.699625	1	WNT7A;
Absent-mild skin hyperextensibility	1	1	1.5625	28.4332	0.0351648	1	0.699625	1	COL3A1;
Absent or hypoplastic radii	1	1	1.5625	28.4332	0.0351648	1	0.699625	1	RECQL4;
Absent or hypoplastic thumbs	1	1	1.5625	28.4332	0.0351648	1	0.699625	1	RECQL4;
Absent or severely reduced levels of serum immunoglobulins	1	1	1.5625	28.4332	0.0351648	1	0.699625	1	BTK;
Absent patellae	1	2	1.5625	14.2873	0.0691118	1	1	1	WNT7A;
Absent plasma cells in all organs	1	1	1.5625	28.4332	0.0351648	1	0.699625	1	BTK;
Absent pro alpha 2(I) chain synthesis (fibroblasts)	1	1	1.5625	28.4332	0.0351648	1	0.699625	1	COL1A2;
Absent pubic ossification in infancy	1	1	1.5625	28.4332	0.0351648	1	0.699625	1	COL2A1;
Absent-small capital femoral epiphyses (infancy-early childhood)	1	2	1.5625	14.2873	0.0691118	1	1	1	COL2A1;
Absent styloid processes	1	1	1.5625	28.4332	0.0351648	1	0.699625	1	COL2A1;
Absent talus and calcaneal ossification in infancy	1	1	1.5625	28.4332	0.0351648	1	0.699625	1	COL2A1;
Absent thumbs	1	3	1.5625	9.54071	0.101882	1	1	1	RECQL4;
Absent toenails	1	2	1.5625	14.2873	0.0691118	1	1	1	WNT7A;
Absent uterus	1	1	1.5625	28.4332	0.0351648	1	0.699625	1	WNT7A;
Absent vertebral body mineralization	1	1	1.5625	28.4332	0.0351648	1	0.699625	1	COL2A1;
Accessory spleen	1	3	1.5625	9.54071	0.101882	1	1	1	MKS1;
Accounts for 1-2% of lymphomas in adults	1	1	1.5625	28.4332	0.0351648	1	0.699625	1	MYC;
Accounts for 30-50% of lymphomas in children	1	1	1.5625	28.4332	0.0351648	1	0.699625	1	MYC;
Acetabular spurs (infancy)	1	1	1.5625	28.4332	0.0351648	1	0.699625	1	COL2A1;
Acneform facial lesions	1	1	1.5625	28.4332	0.0351648	1	0.699625	1	ECM1;
Acneform lesions	1	1	1.5625	28.4332	0.0351648	1	0.699625	1	ECM1;
Acrogeria (skin over hands and feet are thin and finely wrinkled)	1	1	1.5625	28.4332	0.0351648	1	0.699625	1	COL3A1;
Acroosteolysis	1	6	1.5625	4.77829	0.19353	1	1	1	COL3A1;
Action and postural tremor	1	1	1.5625	28.4332	0.0351648	1	0.699625	1	ATXN2;
Acute intraocular hypertension (rare)	1	1	1.5625	28.4332	0.0351648	1	0.699625	1	ADAMTSL4;
Acute nephritis (rare)	1	1	1.5625	28.4332	0.0351648	1	0.699625	1	PLG;
Acute stroke	1	1	1.5625	28.4332	0.0351648	1	0.699625	1	HTRA1;
Adenomatous colonic polyps	2	4	3.125	14.2521	0.00697938	1	0.699625	1	MSH2; MSH6;
Adrenal hypoplasia	1	5	1.5625	5.73205	0.164053	1	1	1	MKS1;
Adult female height 130-157 cm	1	1	1.5625	28.4332	0.0351648	1	0.699625	1	ADAMTS10;
Adult height 120-150cm	1	1	1.5625	28.4332	0.0351648	1	0.699625	1	IDS;
Adult height 92-108 cm	2	2	3.125	28.4332	0.00121791	1	0.286391	1	COL1A1; COL1A2;
Adult male height 142-169 cm	1	1	1.5625	28.4332	0.0351648	1	0.699625	1	ADAMTS10;
Adult onset	1	10	1.5625	2.86889	0.301545	1	1	1	SUFU;
Adult onset has been rarely reported	1	1	1.5625	28.4332	0.0351648	1	0.699625	1	EMD;
Adult onset may also occur	1	1	1.5625	28.4332	0.0351648	1	0.699625	1	ATP7A;
Adult onset of symptoms has been reported	1	2	1.5625	14.2873	0.0691118	1	1	1	PLG;
Affected individuals remain ambulatory in old age	1	1	1.5625	28.4332	0.0351648	1	0.699625	1	ATP7A;
Agenesis of cerebellar vermis	1	1	1.5625	28.4332	0.0351648	1	0.699625	1	TFAP2A;
Agenesis of the corpus callosum (in some patients)	2	5	3.125	11.4073	0.0113692	1	0.699625	1	MSH2; MSH6;
Age of onset earlier in familial cases than in sporadic cases	1	7	1.5625	4.09665	0.221984	1	1	1	TRIM33;
Aggressive behavior	1	20	1.5625	1.43516	0.513147	1	1	1	ECM1;
Airway obstruction	1	2	1.5625	14.2873	0.0691118	1	1	1	PLG;
Airways	4	66	6.25	1.72727	0.199604	1	1	1	ADAMTSL2; COL2A1; IDS; PLG;
Allelic to early-onset familial Alzheimer disease (AD1,	1	1	1.5625	28.4332	0.0351648	1	0.699625	1	APP;
Allelic to fibular aplasia or hypoplasia, femoral bowing, and poly-, syn-, and oligodactyly (Fuhrmann syndrome,	1	1	1.5625	28.4332	0.0351648	1	0.699625	1	WNT7A;
Allelic to Stickler syndrome, type 3 (	1	2	1.5625	14.2873	0.0691118	1	1	1	COL2A1;
Allelic to ulnar and fibula, absence of, with severe limb deficiency (Al-Awadi/Raas-Rothschild/Schinzel phocomelia syndrome	1	1	1.5625	28.4332	0.0351648	1	0.699625	1	WNT7A;
Alopecia	2	22	3.125	2.59658	0.17967	1	1	1	ANTXR1; RECQL4;
Alopecia at the occipital defect	1	1	1.5625	28.4332	0.0351648	1	0.699625	1	COL18A1;
Alopecia (occurs before neurologic signs)	1	1	1.5625	28.4332	0.0351648	1	0.699625	1	HTRA1;
Alopecia of scalp	1	2	1.5625	14.2873	0.0691118	1	1	1	COL3A1;
Alveolar hypoventilation	1	6	1.5625	4.77829	0.19353	1	1	1	EDN3;
ALZHEIMER DISEASE 2	1	1	1.5625	28.4332	0.0351648	1	0.699625	1	APOE;
Ambiguous genitalia	1	11	1.5625	2.60831	0.326242	1	1	1	MKS1;
Amelogenesis imperfecta, hypocalcified	1	1	1.5625	28.4332	0.0351648	1	0.699625	1	FAM83H;
Amenorrhea	1	6	1.5625	4.77829	0.19353	1	1	1	WNT7A;
A milder form has also been reported	1	1	1.5625	28.4332	0.0351648	1	0.699625	1	ATP7A;
Amniotic Fluid	3	68	4.6875	1.2584	0.431615	1	1	1	COL2A1; FBLN5; MKS1;
Amorphous hyaline substance	1	1	1.5625	28.4332	0.0351648	1	0.699625	1	ANTXR1;
Amorphous hyaline substance (skin biopsy and visceral organs)	1	1	1.5625	28.4332	0.0351648	1	0.699625	1	ANTXR1;
Anencephaly	1	2	1.5625	14.2873	0.0691118	1	1	1	MKS1;
Anesthesia complications include difficult intubation secondary to microstomia and risk of malignant hyperthermia	1	1	1.5625	28.4332	0.0351648	1	0.699625	1	HSPG2;
Aneurysm of other aortic segments rare	1	1	1.5625	28.4332	0.0351648	1	0.699625	1	FBN1;
Anisospondyly	1	2	1.5625	14.2873	0.0691118	1	1	1	HSPG2;
Annular pancreas	1	2	1.5625	14.2873	0.0691118	1	1	1	RECQL4;
Anodontia	1	3	1.5625	9.54071	0.101882	1	1	1	IFT122;
Anonychia	1	2	1.5625	14.2873	0.0691118	1	1	1	WNT7A;
Anophthalmia	1	5	1.5625	5.73205	0.164053	1	1	1	TFAP2A;
Anterior bowing of long bones	1	1	1.5625	28.4332	0.0351648	1	0.699625	1	HSPG2;
Anteriorly displaced genitalia	1	1	1.5625	28.4332	0.0351648	1	0.699625	1	WNT7A;
Anteriorly placed anus	1	7	1.5625	4.09665	0.221984	1	1	1	RECQL4;
Anteriorly splayed ribs	1	1	1.5625	28.4332	0.0351648	1	0.699625	1	COL2A1;
Anterior open bite (60% of cases)	1	1	1.5625	28.4332	0.0351648	1	0.699625	1	FAM83H;
Anterior vertebral wedging (childhood)	1	2	1.5625	14.2873	0.0691118	1	1	1	COL2A1;
Anterior wedging	1	1	1.5625	28.4332	0.0351648	1	0.699625	1	COL2A1;
Anteverted nares	3	36	4.6875	2.37667	0.130337	1	1	1	ADAMTSL2; COL2A1; IFT122;
Anteverted nostrils	1	18	1.5625	1.59453	0.47662	1	1	1	FBN1;
Antibodies to administered growth hormone	1	1	1.5625	28.4332	0.0351648	1	0.699625	1	GH1;
Aortic dissection	1	1	1.5625	28.4332	0.0351648	1	0.699625	1	FBN1;
Aortic insufficiency	1	4	1.5625	7.16148	0.133517	1	1	1	COL1A2;
Aortic regurgitation	1	3	1.5625	9.54071	0.101882	1	1	1	FBN1;
Aortic root dilatation	3	6	4.6875	14.2403	0.000769595	1	0.286391	1	COL1A1; COL5A1; FBN1;
Aortic stenosis	1	9	1.5625	3.1873	0.275958	1	1	1	ADAMTSL2;
Aortic valve regurgitation	1	3	1.5625	9.54071	0.101882	1	1	1	ELN;
Aortic valve stenosis	1	1	1.5625	28.4332	0.0351648	1	0.699625	1	ADAMTS10;
Aplasia cutis congenita	1	1	1.5625	28.4332	0.0351648	1	0.699625	1	TFAP2A;
Aplastic carpal bone	1	1	1.5625	28.4332	0.0351648	1	0.699625	1	WNT7A;
Aplastic fibulae	1	1	1.5625	28.4332	0.0351648	1	0.699625	1	WNT7A;
Aplastic/hypoplastic metacarpals	1	1	1.5625	28.4332	0.0351648	1	0.699625	1	WNT7A;
Aplastic/hypoplastic metatarsals	1	1	1.5625	28.4332	0.0351648	1	0.699625	1	WNT7A;
Aplastic/hypoplastic phalanges	1	1	1.5625	28.4332	0.0351648	1	0.699625	1	WNT7A;
Aplastic/hypoplastic tarsals	1	1	1.5625	28.4332	0.0351648	1	0.699625	1	WNT7A;
Aplastic pubic bones	1	1	1.5625	28.4332	0.0351648	1	0.699625	1	WNT7A;
Aplastic tibiae	1	1	1.5625	28.4332	0.0351648	1	0.699625	1	WNT7A;
Aplastic ulnae	1	1	1.5625	28.4332	0.0351648	1	0.699625	1	WNT7A;
Approximately half of patients need ambulatory support after the fifth decade	2	3	3.125	18.987	0.00357067	1	0.443405	1	COL6A1; COL6A3;
Arachnodactyly	2	16	3.125	3.56969	0.106496	1	1	1	COL2A1; FBN1;
Areflexia	2	38	3.125	1.50357	0.389206	1	1	1	SETX; TRIM32;
Arm span to height > 1.05	1	1	1.5625	28.4332	0.0351648	1	0.699625	1	FBN1;
Arnold-Chiari malformation	1	5	1.5625	5.73205	0.164053	1	1	1	MKS1;
Arthropathy	1	5	1.5625	5.73205	0.164053	1	1	1	COL2A1;
Ascending aortic aneurysm	2	3	3.125	18.987	0.00357067	1	0.443405	1	FBLN5; FBN1;
Asplenia	1	7	1.5625	4.09665	0.221984	1	1	1	MKS1;
Associated with several congenital malformation syndromes (WAGR	1	3	1.5625	9.54071	0.101882	1	1	1	BRCA2;
Associated with several loci on chromosomes 11p15 (WT2,	1	3	1.5625	9.54071	0.101882	1	1	1	BRCA2;
Asteroid hyalosis	1	1	1.5625	28.4332	0.0351648	1	0.699625	1	COL2A1;
Asthma	1	31	1.5625	0.926074	0.673445	1	1	1	IDS;
Astrocytoma	2	6	3.125	9.50928	0.016669	1	0.699625	1	MSH2; MSH6;
A subset of patients have heterozygous mutations consistent with a dominant-negative effect	2	3	3.125	18.987	0.00357067	1	0.443405	1	COL6A1; COL6A3;
A subset of patients may have congenital abnormalities of the ocular anterior segment	1	1	1.5625	28.4332	0.0351648	1	0.699625	1	COL4A1;
Asymmetric face	2	3	3.125	18.987	0.00357067	1	0.443405	1	STAT3; WNT7A;
Asymmetric pupil sizes	1	1	1.5625	28.4332	0.0351648	1	0.699625	1	LOXL1;
Asymmetry of intraocular pressure	1	1	1.5625	28.4332	0.0351648	1	0.699625	1	LOXL1;
Ataxia	3	130	4.6875	0.658288	0.849269	1	1	1	HTRA1; MKS1; TRIM32;
Atrial abnormalities on electrocardiogram	1	1	1.5625	28.4332	0.0351648	1	0.699625	1	EMD;
Atrial arrhythmias	1	2	1.5625	14.2873	0.0691118	1	1	1	EMD;
Atrial septal defect	1	47	1.5625	0.610882	0.818143	1	1	1	CCBE1;
Atrioventricular block	1	3	1.5625	9.54071	0.101882	1	1	1	EMD;
Atrophic fibers	1	1	1.5625	28.4332	0.0351648	1	0.699625	1	TRIM32;
Atrophic nails	1	1	1.5625	28.4332	0.0351648	1	0.699625	1	RECQL4;
Atrophic scars	2	2	3.125	28.4332	0.00121791	1	0.286391	1	COL1A1; COL1A2;
Atrophic skin over ears	1	1	1.5625	28.4332	0.0351648	1	0.699625	1	COL3A1;
Atrophy of distal muscles	1	1	1.5625	28.4332	0.0351648	1	0.699625	1	SETX;
Atypical cornea guttata	1	1	1.5625	28.4332	0.0351648	1	0.699625	1	LOXL1;
ATYPICAL MYCOBACTERIOSIS, FAMILIAL	1	5	1.5625	5.73205	0.164053	1	1	1	IL12RB1;
Autosomal dominant (2p16)	1	1	1.5625	28.4332	0.0351648	1	0.699625	1	MSH2;
Autosomal dominant	29	747	45.3125	1.1042	0.280373	1	1	1	A2M; ADAR; APP; ATXN1; ATXN2; BRCA2; COL1A1; COL1A2; COL2A1; COL3A1; COL4A1; COL5A1; COL6A1; COL6A3; EDN3; ELN; FAM83H; FBN1; FN1; MSH2; PDGFRA; SETX; STAT3; SUFU; TFAP2A; TIMP3; TRIM33; VIM; LOXL1;
Autosomal dominant allele (19q) with additional multifactorial component in late-onset cases	1	1	1.5625	28.4332	0.0351648	1	0.699625	1	APOE;
Autosomal dominant form	2	37	3.125	1.5442	0.376444	1	1	1	BRCA2; GH1;
Autosomal dominant type	1	3	1.5625	9.54071	0.101882	1	1	1	ANTXR1;
Autosomal dominant vs. multifactorial	1	14	1.5625	2.04979	0.395288	1	1	1	COL2A1;
Autosomal recessive	34	924	53.125	1.04654	0.399117	1	1	1	ADAMTS10; ADAMTS2; ADAMTSL2; ADAMTSL4; ANTXR1; APOE; CCBE1; CCT5; CFC1; COL17A1; COL18A1; COL1A2; COL2A1; COL6A1; COL6A3; ECM1; FBLN5; FBXO7; GH1; HSPG2; HTRA1; IFT122; IL12RB1; MKS1; MMP2; MSH2; MSH6; PLG; RECQL4; SETX; SLURP1; TRIM32; TUBGCP6; WNT7A;
Autosomal recessive inheritance has been reported in 1 family (as of April 2011)	1	1	1.5625	28.4332	0.0351648	1	0.699625	1	COL3A1;
Axenfeld-Rieger anomalies (reported in 1 family)	1	1	1.5625	28.4332	0.0351648	1	0.699625	1	COL4A1;
Axillary freckling	2	5	3.125	11.4073	0.0113692	1	0.699625	1	MSH2; MSH6;
Axonal degeneration	1	4	1.5625	7.16148	0.133517	1	1	1	SETX;
Axonal neuropathy	1	3	1.5625	9.54071	0.101882	1	1	1	CCT5;
Babinski sign	1	1	1.5625	28.4332	0.0351648	1	0.699625	1	CCT5;
Band keratopathy	1	4	1.5625	7.16148	0.133517	1	1	1	COL18A1;
Barrel chest	1	3	1.5625	9.54071	0.101882	1	1	1	COL2A1;
Barrel-shaped chest	2	5	3.125	11.4073	0.0113692	1	0.699625	1	COL2A1; WNT7A;
Basal cell carcinoma	4	11	6.25	10.3558	0.000381627	1	0.286391	1	MSH2; MSH6; RECQL4; SUFU;
Basal cell nevi	1	3	1.5625	9.54071	0.101882	1	1	1	SUFU;
Based on 4 patients in one family	1	1	1.5625	28.4332	0.0351648	1	0.699625	1	COL2A1;
Basilar impression	2	2	3.125	28.4332	0.00121791	1	0.286391	1	COL1A1; COL1A2;
Beaded ribs	2	3	3.125	18.987	0.00357067	1	0.443405	1	COL1A1; COL1A2;
Beaked nose	2	14	3.125	4.07928	0.0844326	1	1	1	COL1A1; COL1A2;
Behavioral Psychiatric Manifestations	2	200	3.125	0.28574	0.995341	1	1	1	CCBE1; ECM1;
Benign gastrointestinal tract tumors	1	2	1.5625	14.2873	0.0691118	1	1	1	MSH2;
Benign genitourinary tract tumors	1	2	1.5625	14.2873	0.0691118	1	1	1	MSH2;
Bethlem myopathy (	2	3	3.125	18.987	0.00357067	1	0.443405	1	COL6A1; COL6A3;
BETHLEM MYOPATHY	2	3	3.125	18.987	0.00357067	1	0.443405	1	COL6A1; COL6A3;
Biconcave disc (fish-mouth vertebrae)	1	1	1.5625	28.4332	0.0351648	1	0.699625	1	COL2A1;
Biconcave flattened vertebrae	2	2	3.125	28.4332	0.00121791	1	0.286391	1	COL1A1; COL1A2;
Bicuspid aortic valve	1	8	1.5625	3.58521	0.249448	1	1	1	IFT122;
Bifid ribs	1	4	1.5625	7.16148	0.133517	1	1	1	SUFU;
Bilateral single palmar creases	1	1	1.5625	28.4332	0.0351648	1	0.699625	1	CCBE1;
Bile duct dilatation	1	4	1.5625	7.16148	0.133517	1	1	1	MKS1;
Bile duct proliferation	1	2	1.5625	14.2873	0.0691118	1	1	1	MKS1;
Biliary Tract	1	30	1.5625	0.956933	0.661337	1	1	1	MKS1;
Bladder	7	90	10.9375	2.21439	0.0355043	1	0.705744	1	ATP7A; ATXN1; ATXN2; COL3A1; FBLN5; HTRA1; MKS1;
Bladder carcinoma	1	2	1.5625	14.2873	0.0691118	1	1	1	ATP7A;
Bladder diverticula	2	4	3.125	14.2521	0.00697938	1	0.699625	1	ATP7A; FBLN5;
Bladder prolapse	1	1	1.5625	28.4332	0.0351648	1	0.699625	1	COL3A1;
Bladder rupture	1	1	1.5625	28.4332	0.0351648	1	0.699625	1	ATP7A;
Blepharochalasis	1	1	1.5625	28.4332	0.0351648	1	0.699625	1	ADAMTS2;
Blepharophimosis	1	16	1.5625	1.79373	0.437399	1	1	1	HSPG2;
Blindness	3	41	4.6875	2.0869	0.172474	1	1	1	ADAMTS10; COL2A1; PLG;
Blue sclerae	4	10	6.25	11.3903	0.000249418	1	0.286391	1	ADAMTS2; COL1A1; COL1A2; COL5A1;
Blue sclerae at birth becoming normal with age	2	2	3.125	28.4332	0.00121791	1	0.286391	1	COL1A1; COL1A2;
Both germline (familial) and somatic (sporadic) mutation in KIT (	1	4	1.5625	7.16148	0.133517	1	1	1	PDGFRA;
Bowed limbs due to multiple fractures	2	2	3.125	28.4332	0.00121791	1	0.286391	1	COL1A1; COL1A2;
Bowed long bones	1	1	1.5625	28.4332	0.0351648	1	0.699625	1	MKS1;
Bowel diverticula	2	3	3.125	18.987	0.00357067	1	0.443405	1	COL1A1; COL5A1;
Bowing of limbs due to multiple fractures	2	3	3.125	18.987	0.00357067	1	0.443405	1	COL1A1; COL1A2;
Brachycephaly	2	37	3.125	1.5442	0.376444	1	1	1	ADAMTS10; ATP7A;
Brachydactyly	7	64	10.9375	3.11384	0.00607134	1	0.699625	1	ADAMTS10; COL2A1; IFT122; MKS1; SLURP1; SUFU; TRIM32;
Brachydactyly E-like changes	1	1	1.5625	28.4332	0.0351648	1	0.699625	1	COL2A1;
Bradykinesia	2	24	3.125	2.38029	0.205544	1	1	1	ATXN2; FBXO7;
Brain imaging shows diffuse white matter abnormalities	1	1	1.5625	28.4332	0.0351648	1	0.699625	1	HTRA1;
BRAIN SMALL VESSEL DISEASE WITH HEMORRHAGE	1	1	1.5625	28.4332	0.0351648	1	0.699625	1	COL4A1;
Brainstem bronchi stenosis	1	1	1.5625	28.4332	0.0351648	1	0.699625	1	ADAMTSL2;
Branchial anomalies	1	1	1.5625	28.4332	0.0351648	1	0.699625	1	TFAP2A;
Breast cancer	1	5	1.5625	5.73205	0.164053	1	1	1	MSH2;
BREAST CANCER	1	23	1.5625	1.24805	0.56328	1	1	1	BRCA2;
Breast carcinoma	1	23	1.5625	1.24805	0.56328	1	1	1	BRCA2;
Breast hypoplasia	1	5	1.5625	5.73205	0.164053	1	1	1	ANTXR1;
Breasts	3	55	4.6875	1.55579	0.304681	1	1	1	ANTXR1; TFAP2A; WNT7A;
Breech presentation	3	7	4.6875	12.2088	0.00131301	1	0.302321	1	COL1A1; COL1A2; MKS1;
Broad clavicles	1	2	1.5625	14.2873	0.0691118	1	1	1	WNT7A;
Broad crumpled long bones	2	2	3.125	28.4332	0.00121791	1	0.286391	1	COL1A1; COL1A2;
Broad facies	1	3	1.5625	9.54071	0.101882	1	1	1	SUFU;
Broad forehead	1	19	1.5625	1.51065	0.495209	1	1	1	CCBE1;
Broad hands	2	5	3.125	11.4073	0.0113692	1	0.699625	1	ADAMTS10; COL2A1;
Broad metacarpals	1	1	1.5625	28.4332	0.0351648	1	0.699625	1	ADAMTS10;
Broad metatarsals	1	1	1.5625	28.4332	0.0351648	1	0.699625	1	ADAMTS10;
Broad nasal bridge	2	34	3.125	1.68041	0.33758	1	1	1	IFT122; WNT7A;
Broad nasal root	1	14	1.5625	2.04979	0.395288	1	1	1	SUFU;
Broad nasal tip	1	9	1.5625	3.1873	0.275958	1	1	1	TFAP2A;
Broad neck	1	4	1.5625	7.16148	0.133517	1	1	1	WNT7A;
Broad nose	1	9	1.5625	3.1873	0.275958	1	1	1	STAT3;
Broad phalanges	1	1	1.5625	28.4332	0.0351648	1	0.699625	1	ADAMTS10;
Broad ribs	1	5	1.5625	5.73205	0.164053	1	1	1	WNT7A;
Broad skull	1	1	1.5625	28.4332	0.0351648	1	0.699625	1	ADAMTS10;
Broad toes	1	2	1.5625	14.2873	0.0691118	1	1	1	IFT122;
Bulbar palsies	1	2	1.5625	14.2873	0.0691118	1	1	1	ATXN1;
Bulbous nasal tip	1	9	1.5625	3.1873	0.275958	1	1	1	COL2A1;
Bulbous nose	1	4	1.5625	7.16148	0.133517	1	1	1	FBN1;
Burkitt lymphoma (B-cell lymphoma)	1	1	1.5625	28.4332	0.0351648	1	0.699625	1	MYC;
C1-C2 subluxation	1	2	1.5625	14.2873	0.0691118	1	1	1	COL2A1;
Cafe-au-lait spots	2	13	3.125	4.39283	0.0740054	1	1	1	MSH2; MSH6;
CAFFEY DISEASE	1	1	1.5625	28.4332	0.0351648	1	0.699625	1	COL1A1;
Calcaneal protrusion	2	3	3.125	18.987	0.00357067	1	0.443405	1	COL6A1; COL6A3;
Calcaneovalgus	1	3	1.5625	9.54071	0.101882	1	1	1	COL1A2;
Calcification of the amygdala and the amygdala-hippocampal transition area	1	1	1.5625	28.4332	0.0351648	1	0.699625	1	ECM1;
Calcifications	1	1	1.5625	28.4332	0.0351648	1	0.699625	1	COL4A1;
Calf muscle pseudohypertrophy	1	3	1.5625	9.54071	0.101882	1	1	1	TRIM32;
Calicification of the falx cerebri	1	3	1.5625	9.54071	0.101882	1	1	1	SUFU;
Camptodactyly	1	36	1.5625	0.797488	0.72788	1	1	1	CCBE1;
Capillary hemangiomas	1	4	1.5625	7.16148	0.133517	1	1	1	ANTXR1;
Capitate-hamate fusion	1	1	1.5625	28.4332	0.0351648	1	0.699625	1	ATP7A;
Cardiac	2	55	3.125	1.03892	0.584458	1	1	1	CFC1; ELN;
Cardiac anomalies (39%)	1	1	1.5625	28.4332	0.0351648	1	0.699625	1	ADAMTS10;
Cardiac arrhythmias	1	5	1.5625	5.73205	0.164053	1	1	1	TAZ;
Cardiac conduction defects	1	5	1.5625	5.73205	0.164053	1	1	1	EMD;
Cardiac failure	1	2	1.5625	14.2873	0.0691118	1	1	1	ADAMTSL2;
Cardiac fibroma	1	3	1.5625	9.54071	0.101882	1	1	1	SUFU;
Cardiovascular	26	446	40.625	1.65814	0.00275352	1	0.443405	1	ADAMTS10; ADAMTSL2; APP; ATP7A; CCBE1; COL1A1; COL1A2; COL2A1; COL3A1; COL5A1; COL6A1; COL6A3; ELN; EMD; FBLN5; FBN1; FN1; HTRA1; IDS; IFT122; MKS1; PLG; RECQL4; SUFU; TAZ; TRIM32;
Carpal osteolysis	1	1	1.5625	28.4332	0.0351648	1	0.699625	1	MMP2;
Cataract (21%)	1	1	1.5625	28.4332	0.0351648	1	0.699625	1	ADAMTS10;
Cataract	3	36	4.6875	2.37667	0.130337	1	1	1	ADAMTSL4; HSPG2; TFAP2A;
Cataract, nuclear	1	3	1.5625	9.54071	0.101882	1	1	1	LOXL1;
Cataract, nuclear diffuse nonprogressive	1	1	1.5625	28.4332	0.0351648	1	0.699625	1	VIM;
Cataracts	3	49	4.6875	1.74626	0.246352	1	1	1	COL2A1; MKS1; TRIM32;
Cataracts, crenated	1	1	1.5625	28.4332	0.0351648	1	0.699625	1	COL2A1;
Centralized nuclei	1	2	1.5625	14.2873	0.0691118	1	1	1	TRIM32;
Central Nervous System	38	887	59.375	1.21842	0.053953	1	1	1	A2M; ADAMTS10; ADAMTS2; ADAMTSL2; ALG13; APP; ATP7A; ATXN1; ATXN2; BTK; CCBE1; COL18A1; COL1A1; COL1A2; COL2A1; COL4A1; COL5A1; COL6A1; COL6A3; ECM1; EDN3; EMD; FBXO7; HSPG2; HTRA1; IDS; IFT122; MKS1; MSH2; MSH6; PLG; RECQL4; SETX; SUFU; TAZ; TFAP2A; TRIM32; WNT7A;
Cerebellar ataxia, adult-onset (in 1 family)	1	1	1.5625	28.4332	0.0351648	1	0.699625	1	COL18A1;
Cerebellar ataxia, progressive	2	4	3.125	14.2521	0.00697938	1	0.699625	1	ATXN1; ATXN2;
Cerebellar atrophy	1	56	1.5625	0.512722	0.869474	1	1	1	COL4A1;
Cerebellar atrophy (96% of patients)	1	1	1.5625	28.4332	0.0351648	1	0.699625	1	SETX;
Cerebellar atrophy (in 1 family)	1	1	1.5625	28.4332	0.0351648	1	0.699625	1	COL18A1;
Cerebellar hypoplasia	2	24	3.125	2.38029	0.205544	1	1	1	MKS1; PLG;
Cerebral amyloid angiopathy	1	1	1.5625	28.4332	0.0351648	1	0.699625	1	APP;
CEREBRAL AMYLOID ANGIOPATHY, APP-RELATED	1	1	1.5625	28.4332	0.0351648	1	0.699625	1	APP;
Cerebral artery amyloidosis (amyloid deposition in cerebral arteries)	1	1	1.5625	28.4332	0.0351648	1	0.699625	1	APP;
Cerebral atrophy (in 1 family)	1	1	1.5625	28.4332	0.0351648	1	0.699625	1	COL18A1;
Cerebral hypoplasia	1	1	1.5625	28.4332	0.0351648	1	0.699625	1	MKS1;
Cerebral infarction	1	1	1.5625	28.4332	0.0351648	1	0.699625	1	APP;
Cerebral ischemia	1	2	1.5625	14.2873	0.0691118	1	1	1	APP;
Cervical cord compression	1	1	1.5625	28.4332	0.0351648	1	0.699625	1	IDS;
Cervical myelopathy	1	6	1.5625	4.77829	0.19353	1	1	1	COL2A1;
Chest	16	243	25	1.87324	0.00767406	1	0.699625	1	ADAMTS10; ADAMTSL2; ANTXR1; ATP7A; CCBE1; COL1A1; COL1A2; COL2A1; EMD; FBLN5; FBN1; HSPG2; IFT122; SUFU; TFAP2A; WNT7A;
Childhood onset has been reported in 1 family	1	1	1.5625	28.4332	0.0351648	1	0.699625	1	FBXO7;
Childhood or adolescent onset (usually less than 25 years)	1	1	1.5625	28.4332	0.0351648	1	0.699625	1	SETX;
Chondroosseous morphology notable for short, irregular chondrocyte columns, large, unfused calcospherites, perichondral bone overgrowth and patchy, mucoid degeneration of resting cartilage	1	1	1.5625	28.4332	0.0351648	1	0.699625	1	HSPG2;
Chorea	1	14	1.5625	2.04979	0.395288	1	1	1	ATXN1;
Choreic movements (10 to 22% of patients)	1	1	1.5625	28.4332	0.0351648	1	0.699625	1	SETX;
Chorioretinopathy	1	2	1.5625	14.2873	0.0691118	1	1	1	TUBGCP6;
Chromosomal translocations involving c-myc (	1	1	1.5625	28.4332	0.0351648	1	0.699625	1	MYC;
Chronic diarrhea	1	4	1.5625	7.16148	0.133517	1	1	1	ATP7A;
Chronic hypercapnia	1	6	1.5625	4.77829	0.19353	1	1	1	EDN3;
Chronic hypoxemia	1	6	1.5625	4.77829	0.19353	1	1	1	EDN3;
Chronic otitis media	1	6	1.5625	4.77829	0.19353	1	1	1	BTK;
Chronic tearing	1	1	1.5625	28.4332	0.0351648	1	0.699625	1	PLG;
Cigarette paper scarring'	1	1	1.5625	28.4332	0.0351648	1	0.699625	1	COL5A1;
Cigarette-paper scars	3	4	4.6875	21.3426	0.000161957	1	0.210582	1	COL1A1; COL3A1; COL5A1;
Classic severe form shows onset at 2 to 3 months of age	1	1	1.5625	28.4332	0.0351648	1	0.699625	1	ATP7A;
Class III malocclusion (underbite)	1	1	1.5625	28.4332	0.0351648	1	0.699625	1	FAM83H;
Claw hand	1	1	1.5625	28.4332	0.0351648	1	0.699625	1	IDS;
Cleft epiglottis	1	1	1.5625	28.4332	0.0351648	1	0.699625	1	MKS1;
Cleft lip	2	43	3.125	1.32878	0.451203	1	1	1	MKS1; SUFU;
Cleft palate	5	97	7.8125	1.46841	0.252543	1	1	1	COL2A1; MKS1; RECQL4; SUFU; TFAP2A;
Clinical manifestation of some forms of Bardet-Biedl syndrome requires recessive mutation in 1 of the 6 loci plus an additional mutation in a second locus	2	19	3.125	3.00635	0.142029	1	1	1	MKS1; TRIM32;
Clinodactyly (4th and 5th fingers)	1	1	1.5625	28.4332	0.0351648	1	0.699625	1	WNT7A;
Clinodactyly	2	39	3.125	1.46503	0.401857	1	1	1	MKS1; TFAP2A;
Clinodactyly (fifth finger)	1	1	1.5625	28.4332	0.0351648	1	0.699625	1	IFT122;
Clonus	1	8	1.5625	3.58521	0.249448	1	1	1	CCT5;
Clonus may occur	1	1	1.5625	28.4332	0.0351648	1	0.699625	1	SETX;
Club feet	1	15	1.5625	1.91323	0.416718	1	1	1	RECQL4;
Clubfoot	1	13	1.5625	2.20734	0.373084	1	1	1	COL3A1;
Club-shaped proximal femurs (infancy)	1	1	1.5625	28.4332	0.0351648	1	0.699625	1	COL2A1;
Coarctation of aorta	1	6	1.5625	4.77829	0.19353	1	1	1	MKS1;
Coarse facies	3	28	4.6875	3.05548	0.0727027	1	1	1	COL2A1; IDS; STAT3;
Coarse hair	1	9	1.5625	3.1873	0.275958	1	1	1	ATP7A;
Codfish vertebrae	2	2	3.125	28.4332	0.00121791	1	0.286391	1	COL1A1; COL1A2;
Cognitive decline (in some patients)	1	1	1.5625	28.4332	0.0351648	1	0.699625	1	COL18A1;
Cognitive impairment, mild	1	4	1.5625	7.16148	0.133517	1	1	1	ATXN1;
Collagen fibrils show hieroglyphic pattern	1	1	1.5625	28.4332	0.0351648	1	0.699625	1	ADAMTS2;
Colon cancer	1	4	1.5625	7.16148	0.133517	1	1	1	MSH2;
Colonic adenocarcinoma	2	4	3.125	14.2521	0.00697938	1	0.699625	1	MSH2; MSH6;
Colonic diverticula (early onset)	1	2	1.5625	14.2873	0.0691118	1	1	1	MSH2;
Combined hamartoma of the retina and retinal pigment epithelium	1	1	1.5625	28.4332	0.0351648	1	0.699625	1	TFAP2A;
Conductive hearing loss	3	22	4.6875	3.88841	0.0396386	1	0.779512	1	COL2A1; RECQL4; TFAP2A;
Cone-shaped epiphyses	2	8	3.125	7.13493	0.0297324	1	0.699625	1	COL2A1; FBN1;
Congenital bilateral hip dislocation	2	2	3.125	28.4332	0.00121791	1	0.286391	1	COL1A1; COL1A2;
Congenital cataract	1	3	1.5625	9.54071	0.101882	1	1	1	COL18A1;
Congenital fractures	1	1	1.5625	28.4332	0.0351648	1	0.699625	1	FBLN5;
Congenital heart defects	3	22	4.6875	3.88841	0.0396386	1	0.779512	1	MKS1; RECQL4; TRIM32;
Congenital hip dislocation	2	13	3.125	4.39283	0.0740054	1	1	1	HSPG2; WNT7A;
Congenital hip dislocation (rare)	1	1	1.5625	28.4332	0.0351648	1	0.699625	1	RECQL4;
Congenital lung cyst	1	3	1.5625	9.54071	0.101882	1	1	1	SUFU;
Congenital symmetrical palmoplantar keratosis	1	1	1.5625	28.4332	0.0351648	1	0.699625	1	SLURP1;
Congestive heart failure	5	25	7.8125	5.69574	0.00141599	1	0.322669	1	COL1A1; COL1A2; FBN1; IDS; TAZ;
Conjunctival telangiectasia (reported in 1 family)	1	1	1.5625	28.4332	0.0351648	1	0.699625	1	SETX;
Conjunctivitis	1	17	1.5625	1.68827	0.457359	1	1	1	BTK;
Conotruncal malformations	1	6	1.5625	4.77829	0.19353	1	1	1	CFC1;
Constipation	1	41	1.5625	0.700257	0.77336	1	1	1	EDN3;
Constipation (reported in 1 family with a PDFGRA mutation)	1	4	1.5625	7.16148	0.133517	1	1	1	PDGFRA;
Contracture of post-cervical muscles	1	1	1.5625	28.4332	0.0351648	1	0.699625	1	EMD;
Contractures	2	18	3.125	3.17328	0.129908	1	1	1	COL6A1; COL6A3;
Contractures most severe by midadolescence	1	1	1.5625	28.4332	0.0351648	1	0.699625	1	HSPG2;
Contractures of the Achilles tendon	1	1	1.5625	28.4332	0.0351648	1	0.699625	1	EMD;
Contractures of the ankles	2	3	3.125	18.987	0.00357067	1	0.443405	1	COL6A1; COL6A3;
Contractures of the elbows	3	5	4.6875	17.0826	0.00039471	1	0.286391	1	COL6A1; COL6A3; EMD;
Corneal flatness	1	1	1.5625	28.4332	0.0351648	1	0.699625	1	FBN1;
Coronal cleft vertebrae	1	2	1.5625	14.2873	0.0691118	1	1	1	HSPG2;
Coronal craniosynostosis	1	1	1.5625	28.4332	0.0351648	1	0.699625	1	CCBE1;
Coronal vertebral clefts	1	1	1.5625	28.4332	0.0351648	1	0.699625	1	COL2A1;
Corticospinal signs	1	1	1.5625	28.4332	0.0351648	1	0.699625	1	ATXN1;
Corticospinal tracts with decreased myelin staining	1	1	1.5625	28.4332	0.0351648	1	0.699625	1	SETX;
Coxa valga	3	22	4.6875	3.88841	0.0396386	1	0.779512	1	ADAMTSL2; ATP7A; HSPG2;
Coxa valga deformity	1	1	1.5625	28.4332	0.0351648	1	0.699625	1	COL2A1;
Coxa vara	2	16	3.125	3.56969	0.106496	1	1	1	COL2A1; HSPG2;
Craniosynostosis (coronal, metopic, lambdoidal)	1	1	1.5625	28.4332	0.0351648	1	0.699625	1	RECQL4;
Craniosynostosis (rare)	1	2	1.5625	14.2873	0.0691118	1	1	1	STAT3;
Craniosynostosis, sagittal suture (approx. 50% patients)	1	1	1.5625	28.4332	0.0351648	1	0.699625	1	IFT122;
Crowded teeth	1	8	1.5625	3.58521	0.249448	1	1	1	FBN1;
Cryptorchidism	5	101	7.8125	1.41026	0.280025	1	1	1	CCBE1; HSPG2; MKS1; RECQL4; WNT7A;
Cutaneous nodules at distal interphalangeal joints (in some patients)	1	1	1.5625	28.4332	0.0351648	1	0.699625	1	FBN1;
Cutaneous syndactyly (fingers 2,3,4,5)	1	1	1.5625	28.4332	0.0351648	1	0.699625	1	CCBE1;
Cutis laxa	2	6	3.125	9.50928	0.016669	1	0.699625	1	ELN; FBLN5;
Cystic hygroma	1	5	1.5625	5.73205	0.164053	1	1	1	COL2A1;
Cystic kidney	1	1	1.5625	28.4332	0.0351648	1	0.699625	1	TFAP2A;
Dandy-Walker malformation	2	12	3.125	4.7586	0.0640383	1	1	1	MKS1; PLG;
Dappled metaphyses (proximal femora, proximal humeri, distal radii, distal ulnae, and proximal and distal tibiae and fibulae)	1	1	1.5625	28.4332	0.0351648	1	0.699625	1	COL2A1;
Dappling greater in ulna than radius and fibula greater than tibia	1	1	1.5625	28.4332	0.0351648	1	0.699625	1	COL2A1;
Deafness, conductive	1	1	1.5625	28.4332	0.0351648	1	0.699625	1	COL2A1;
Death before age 15 in IIA	1	1	1.5625	28.4332	0.0351648	1	0.699625	1	IDS;
Death usually occurs before 5th decade	1	1	1.5625	28.4332	0.0351648	1	0.699625	1	COL3A1;
Deciduous dentition shows enamel attrition	1	1	1.5625	28.4332	0.0351648	1	0.699625	1	ADAMTS2;
Deciduous molars show abnormal morphology	1	1	1.5625	28.4332	0.0351648	1	0.699625	1	ADAMTS2;
Decreased basal body temperature	1	6	1.5625	4.77829	0.19353	1	1	1	EDN3;
Decreased bone mineral density	1	3	1.5625	9.54071	0.101882	1	1	1	STAT3;
Decreased ceruloplasmin	1	1	1.5625	28.4332	0.0351648	1	0.699625	1	ATP7A;
Decreased cranial base ossification	1	1	1.5625	28.4332	0.0351648	1	0.699625	1	COL2A1;
Decreased distal proprioception (74% of patients)	1	1	1.5625	28.4332	0.0351648	1	0.699625	1	SETX;
Decreased distal touch sense (57% of patients)	1	1	1.5625	28.4332	0.0351648	1	0.699625	1	SETX;
Decreased distal vibration sense	1	1	1.5625	28.4332	0.0351648	1	0.699625	1	SETX;
Decreased fetal movements may occur	2	3	3.125	18.987	0.00357067	1	0.443405	1	COL6A1; COL6A3;
Decreased fibrillin-1 immunostaining in the dermis	1	1	1.5625	28.4332	0.0351648	1	0.699625	1	FBN1;
Decreased height compared to unaffected siblings	1	1	1.5625	28.4332	0.0351648	1	0.699625	1	COL2A1;
Decreased motor nerve conduction velocity (NCV)	1	2	1.5625	14.2873	0.0691118	1	1	1	SETX;
Decreased muscle mass	1	6	1.5625	4.77829	0.19353	1	1	1	FBN1;
Decreased or absent reflexes due to muscle weakness	2	3	3.125	18.987	0.00357067	1	0.443405	1	COL6A1; COL6A3;
Decreased penetrance	1	2	1.5625	14.2873	0.0691118	1	1	1	COL4A1;
Decreased plasma apolipoprotein B (APOB,	1	1	1.5625	28.4332	0.0351648	1	0.699625	1	CCT5;
Decreased plasma total cholesterol	1	1	1.5625	28.4332	0.0351648	1	0.699625	1	CCT5;
Decreased plasma triglycerides	1	1	1.5625	28.4332	0.0351648	1	0.699625	1	CCT5;
Decreased plasminogen activity	1	1	1.5625	28.4332	0.0351648	1	0.699625	1	PLG;
Decreased plasminogen antigen	1	1	1.5625	28.4332	0.0351648	1	0.699625	1	PLG;
Decreased sensitivity to hypercapnia and hypoxemia	1	6	1.5625	4.77829	0.19353	1	1	1	EDN3;
Decreased serum copper	1	1	1.5625	28.4332	0.0351648	1	0.699625	1	ATP7A;
Decreased subcutaneous fat	1	2	1.5625	14.2873	0.0691118	1	1	1	FBN1;
Decreased vibration sense	2	4	3.125	14.2521	0.00697938	1	0.699625	1	ATXN1; ATXN2;
Deep hypointensities (MRI, T2) suggestive of past microbleeds	1	1	1.5625	28.4332	0.0351648	1	0.699625	1	COL4A1;
Deep-set eyes	1	19	1.5625	1.51065	0.495209	1	1	1	TAZ;
Deficient growth hormone response to insulin, arginine, or levodopa	1	1	1.5625	28.4332	0.0351648	1	0.699625	1	BTK;
Delayed ambulation	2	3	3.125	18.987	0.00357067	1	0.443405	1	COL6A1; COL6A3;
Delayed bone age	5	31	7.8125	4.59369	0.0038461	1	0.47494	1	ANTXR1; CCBE1; FBN1; GH1; HSPG2;
Delayed closure anterior fontanel	1	1	1.5625	28.4332	0.0351648	1	0.699625	1	ADAMTS2;
Delayed closure of fontanel	1	4	1.5625	7.16148	0.133517	1	1	1	ANTXR1;
Delayed epiphyseal ossification (early)	1	1	1.5625	28.4332	0.0351648	1	0.699625	1	COL2A1;
Delayed eruption	2	6	3.125	9.50928	0.016669	1	0.699625	1	CCBE1; RECQL4;
Delayed gross motor development	2	3	3.125	18.987	0.00357067	1	0.443405	1	COL1A1; COL1A2;
Delayed motor milestones	5	10	7.8125	14.2308	1.01212e-05	0.223718	0.050307	0.320261	ADAMTS2; COL2A1; COL6A1; COL6A3; TAZ;
Delayed onset of puberty	1	1	1.5625	28.4332	0.0351648	1	0.699625	1	BTK;
Delayed psychomotor development	1	30	1.5625	0.956933	0.661337	1	1	1	ALG13;
Delayed pubic bone ossification	1	1	1.5625	28.4332	0.0351648	1	0.699625	1	COL2A1;
Delayed speech acquisition	1	2	1.5625	14.2873	0.0691118	1	1	1	BTK;
Delayed tooth eruption	1	8	1.5625	3.58521	0.249448	1	1	1	IDS;
Delayed wound healing	1	2	1.5625	14.2873	0.0691118	1	1	1	COL1A2;
Delivery	7	43	10.9375	4.6342	0.000565208	1	0.286391	1	ADAMTS2; COL1A1; COL1A2; COL2A1; COL3A1; COL5A1; MKS1;
Dementia	2	34	3.125	1.68041	0.33758	1	1	1	ATXN2; HTRA1;
Dementia, progressive, with onset of disease	1	1	1.5625	28.4332	0.0351648	1	0.699625	1	APP;
Dental abnormalities	1	1	1.5625	28.4332	0.0351648	1	0.699625	1	TFAP2A;
Dental caries	1	19	1.5625	1.51065	0.495209	1	1	1	COL17A1;
Dental crowding	2	29	3.125	1.97004	0.271556	1	1	1	MKS1; TRIM32;
Dental fusion	1	1	1.5625	28.4332	0.0351648	1	0.699625	1	IFT122;
Dentinogenesis imperfecta	2	4	3.125	14.2521	0.00697938	1	0.699625	1	COL1A1; COL1A2;
Dentinogenesis imperfecta (both primary and secondary teeth)	2	2	3.125	28.4332	0.00121791	1	0.286391	1	COL1A1; COL1A2;
Dentinogenesis imperfecta (rare)	1	1	1.5625	28.4332	0.0351648	1	0.699625	1	COL1A1;
Deposition of hyaline material in the skin	1	1	1.5625	28.4332	0.0351648	1	0.699625	1	ECM1;
Depressed nasal bridge	4	38	6.25	2.99966	0.0418896	1	0.822316	1	ADAMTS10; ANTXR1; COL2A1; TFAP2A;
Dermatan and heparan sulfate excretion in urine	1	2	1.5625	14.2873	0.0691118	1	1	1	IDS;
Developmental delay	3	141	4.6875	0.606935	0.886238	1	1	1	ADAMTSL2; MKS1; TRIM32;
Developmental regression after onset of seizures	1	1	1.5625	28.4332	0.0351648	1	0.699625	1	ALG13;
Diaphragm	1	20	1.5625	1.43516	0.513147	1	1	1	FBLN5;
Diaphragmatic hernia	1	10	1.5625	2.86889	0.301545	1	1	1	FBLN5;
Diarrhea	2	56	3.125	1.02037	0.594456	1	1	1	BTK; IDS;
Difficulty walking	1	11	1.5625	2.60831	0.326242	1	1	1	SETX;
Diffuse axonal swelling	1	1	1.5625	28.4332	0.0351648	1	0.699625	1	SETX;
Diffuse entrapment neuropathy (in some patients)	1	1	1.5625	28.4332	0.0351648	1	0.699625	1	FBN1;
Digenic recessive	2	24	3.125	2.38029	0.205544	1	1	1	MKS1; TRIM32;
Dilated cardiomyopathy	1	10	1.5625	2.86889	0.301545	1	1	1	TAZ;
Dilated perivascular spaces	1	1	1.5625	28.4332	0.0351648	1	0.699625	1	COL4A1;
Diminished joint mobility at elbows, knees, and hips	1	1	1.5625	28.4332	0.0351648	1	0.699625	1	COL2A1;
Diminished pupillary light responses	1	6	1.5625	4.77829	0.19353	1	1	1	EDN3;
Disc-like vertebral bodies	1	1	1.5625	28.4332	0.0351648	1	0.699625	1	COL2A1;
Dislocation of hip	1	2	1.5625	14.2873	0.0691118	1	1	1	COL2A1;
Disproportionate tall stature, upper to lower segment ratio less than 0.85	1	1	1.5625	28.4332	0.0351648	1	0.699625	1	FBN1;
Distal amyotrophy	1	1	1.5625	28.4332	0.0351648	1	0.699625	1	SETX;
Distal joint laxity	2	3	3.125	18.987	0.00357067	1	0.443405	1	COL6A1; COL6A3;
Distal limb muscle atrophy due to peripheral neuropathy, mild	1	1	1.5625	28.4332	0.0351648	1	0.699625	1	CCT5;
Distal muscle atrophy	1	5	1.5625	5.73205	0.164053	1	1	1	ATXN1;
Distal muscle weakness	1	5	1.5625	5.73205	0.164053	1	1	1	SETX;
Distal muscular atrophy	1	2	1.5625	14.2873	0.0691118	1	1	1	ATXN2;
Distal sensory loss of all modalities	1	1	1.5625	28.4332	0.0351648	1	0.699625	1	CCT5;
Distal ulceration and osteomyelitis leading to autoamputation	1	1	1.5625	28.4332	0.0351648	1	0.699625	1	CCT5;
Distended abdomen	1	4	1.5625	7.16148	0.133517	1	1	1	COL2A1;
Divided nasal tip	1	1	1.5625	28.4332	0.0351648	1	0.699625	1	TFAP2A;
Dolichocephaly	2	21	3.125	2.72017	0.16694	1	1	1	FBN1; IFT122;
Dopamine-responsive parkinsonism	1	1	1.5625	28.4332	0.0351648	1	0.699625	1	ATXN2;
Downslanting palpebral fissures	3	57	4.6875	1.50121	0.324348	1	1	1	ADAMTS2; FBN1; RECQL4;
Dramatic late catch-up growth occurs in adolescence	1	1	1.5625	28.4332	0.0351648	1	0.699625	1	TAZ;
Ductus arteriosus	1	1	1.5625	28.4332	0.0351648	1	0.699625	1	ADAMTS10;
Dumbbell-shaped femurs (newborn)	1	2	1.5625	14.2873	0.0691118	1	1	1	COL2A1;
Duodenal carcinoma	1	2	1.5625	14.2873	0.0691118	1	1	1	MSH2;
Duodenal ulcer	1	1	1.5625	28.4332	0.0351648	1	0.699625	1	PLG;
Duplicated ureter	1	1	1.5625	28.4332	0.0351648	1	0.699625	1	CCBE1;
Duplicated ureters	1	1	1.5625	28.4332	0.0351648	1	0.699625	1	MKS1;
Dwarfism	1	9	1.5625	3.1873	0.275958	1	1	1	GH1;
Dwarfism, marked micromelic	1	2	1.5625	14.2873	0.0691118	1	1	1	COL2A1;
Dwarfism, mild	1	1	1.5625	28.4332	0.0351648	1	0.699625	1	IDS;
Dwarfism, neonatal short-limbed	1	1	1.5625	28.4332	0.0351648	1	0.699625	1	COL2A1;
Dwarfism, short-trunk, identifiable at birth	1	1	1.5625	28.4332	0.0351648	1	0.699625	1	COL2A1;
Dwarfism, short-trunk, short-limbed	1	1	1.5625	28.4332	0.0351648	1	0.699625	1	COL2A1;
Dysarthria	5	118	7.8125	1.2071	0.401546	1	1	1	ATXN1; ATXN2; FBXO7; HTRA1; SETX;
Dysdiadochokinesis	2	10	3.125	5.70937	0.0456713	1	0.893379	1	ATXN1; ATXN2;
Dysfunction of the autonomic nervous system	1	6	1.5625	4.77829	0.19353	1	1	1	EDN3;
Dysmetria	2	16	3.125	3.56969	0.106496	1	1	1	ATXN1; ATXN2;
Dysmetric saccades	2	5	3.125	11.4073	0.0113692	1	0.699625	1	ATXN1; ATXN2;
Dysmorphic facial features (in 1 patient)	1	1	1.5625	28.4332	0.0351648	1	0.699625	1	ALG13;
Dysostosis multiplex	1	9	1.5625	3.1873	0.275958	1	1	1	IDS;
Dysphagia	4	67	6.25	1.7015	0.207004	1	1	1	ATXN1; ATXN2; PDGFRA; SETX;
Dysplastic ears	1	9	1.5625	3.1873	0.275958	1	1	1	WNT7A;
Dyssegmental dysplasia	1	1	1.5625	28.4332	0.0351648	1	0.699625	1	HSPG2;
Dystonia (14% of patients)	1	1	1.5625	28.4332	0.0351648	1	0.699625	1	SETX;
Dystonia	1	71	1.5625	0.404416	0.925188	1	1	1	FBXO7;
Dystonic hand posturing (44% of patients)	1	1	1.5625	28.4332	0.0351648	1	0.699625	1	SETX;
Early cataracts	1	1	1.5625	28.4332	0.0351648	1	0.699625	1	FBN1;
Early death (usually by 3 years of age)	1	1	1.5625	28.4332	0.0351648	1	0.699625	1	ATP7A;
Early glaucoma	1	1	1.5625	28.4332	0.0351648	1	0.699625	1	FBN1;
Early loss of teeth	1	1	1.5625	28.4332	0.0351648	1	0.699625	1	COL3A1;
Early onset prostate cancer	1	12	1.5625	2.39114	0.350078	1	1	1	BRCA2;
Ears	19	442	29.6875	1.22286	0.18853	1	1	1	ADAMTSL2; ANTXR1; BTK; CCBE1; COL1A1; COL1A2; COL2A1; COL3A1; COL5A1; COL6A1; COL6A3; HSPG2; IDS; MKS1; PLG; RECQL4; TAZ; TFAP2A; WNT7A;
Easy bruisability	6	17	9.375	10.0461	1.36555e-05	0.301842	0.050307	0.320261	ADAMTS2; ATP7A; COL1A1; COL1A2; COL3A1; COL5A1;
Ectopia lentis	3	10	4.6875	8.54985	0.00417232	1	0.509531	1	COL1A1; COL5A1; FBN1;
Ectopia lentis (64%)	1	1	1.5625	28.4332	0.0351648	1	0.699625	1	ADAMTS10;
ECTOPIA LENTIS ET PUPILLAE	1	1	1.5625	28.4332	0.0351648	1	0.699625	1	ADAMTSL4;
Ectopia lentis, isolated (congenital lens dislocation)	1	1	1.5625	28.4332	0.0351648	1	0.699625	1	FBN1;
Ectopia lentis, uncomplicated	1	1	1.5625	28.4332	0.0351648	1	0.699625	1	ADAMTSL4;
Ectopic kidney	1	1	1.5625	28.4332	0.0351648	1	0.699625	1	CCBE1;
Ectopic lens	1	1	1.5625	28.4332	0.0351648	1	0.699625	1	ADAMTSL4;
Ectopic pupil	1	1	1.5625	28.4332	0.0351648	1	0.699625	1	ADAMTSL4;
Ectopic thymus	1	1	1.5625	28.4332	0.0351648	1	0.699625	1	TFAP2A;
Ectrodactyly	1	6	1.5625	4.77829	0.19353	1	1	1	WNT7A;
Eczema, severe	1	2	1.5625	14.2873	0.0691118	1	1	1	STAT3;
EEG shows hypsarrhythmia	1	1	1.5625	28.4332	0.0351648	1	0.699625	1	ALG13;
EHLERS-DANLOS SYNDROME, AUTOSOMAL RECESSIVE, CARDIAC VALVULAR FORM	1	1	1.5625	28.4332	0.0351648	1	0.699625	1	COL1A2;
EHLERS-DANLOS SYNDROME, TYPE I	2	3	3.125	18.987	0.00357067	1	0.443405	1	COL1A1; COL5A1;
EHLERS-DANLOS SYNDROME, TYPE II	1	1	1.5625	28.4332	0.0351648	1	0.699625	1	COL5A1;
EHLERS-DANLOS SYNDROME, TYPE III	1	2	1.5625	14.2873	0.0691118	1	1	1	COL3A1;
EHLERS-DANLOS SYNDROME, TYPE IV, AUTOSOMAL DOMINANT	1	1	1.5625	28.4332	0.0351648	1	0.699625	1	COL3A1;
EHLERS-DANLOS SYNDROME, TYPE VII, AUTOSOMAL DOMINANT	2	2	3.125	28.4332	0.00121791	1	0.286391	1	COL1A1; COL1A2;
EHLERS-DANLOS SYNDROME, TYPE VII, AUTOSOMAL RECESSIVE	1	1	1.5625	28.4332	0.0351648	1	0.699625	1	ADAMTS2;
Elbow flexion contractures	1	3	1.5625	9.54071	0.101882	1	1	1	WNT7A;
Elbow, knee, shoulder contractures	1	1	1.5625	28.4332	0.0351648	1	0.699625	1	HSPG2;
Electron Microscopy	2	27	3.125	2.11591	0.245029	1	1	1	ADAMTS2; COL17A1;
Elevated amniotic alpha-fetoprotein in affected fetuses with encephalocele	1	1	1.5625	28.4332	0.0351648	1	0.699625	1	MKS1;
Elevated antinuclear antibody (ANA) (speckled pattern)	1	1	1.5625	28.4332	0.0351648	1	0.699625	1	MMP2;
Elevated IL1-beta	1	1	1.5625	28.4332	0.0351648	1	0.699625	1	MMP2;
Elevated IL6	1	1	1.5625	28.4332	0.0351648	1	0.699625	1	MMP2;
Elevated lactate dehydrogenase	1	1	1.5625	28.4332	0.0351648	1	0.699625	1	MYC;
Elevated uric acid	1	1	1.5625	28.4332	0.0351648	1	0.699625	1	MYC;
Elevated urinary 2-ethylhydracrylate	1	1	1.5625	28.4332	0.0351648	1	0.699625	1	TAZ;
Elevated urinary 3-methylglutaconate	1	1	1.5625	28.4332	0.0351648	1	0.699625	1	TAZ;
Elevated urinary 3-methylglutarate	1	1	1.5625	28.4332	0.0351648	1	0.699625	1	TAZ;
Elongated, tortuous carotid arteries	1	1	1.5625	28.4332	0.0351648	1	0.699625	1	ATP7A;
EMG - repetitive muscle discharges	1	1	1.5625	28.4332	0.0351648	1	0.699625	1	HSPG2;
EMG shows myopathic changes	1	10	1.5625	2.86889	0.301545	1	1	1	TRIM32;
EMG shows neurogenic changes	1	3	1.5625	9.54071	0.101882	1	1	1	ATP7A;
Emphysema	2	5	3.125	11.4073	0.0113692	1	0.699625	1	ELN; FBLN5;
Emphysema in most severe presentation	1	1	1.5625	28.4332	0.0351648	1	0.699625	1	FBN1;
Enamel dysplasia	1	1	1.5625	28.4332	0.0351648	1	0.699625	1	IFT122;
Enamel is lost from tooth soon after eruption leaving the crown composed only of dentin	1	1	1.5625	28.4332	0.0351648	1	0.699625	1	FAM83H;
Enamel is of normal thickness	1	1	1.5625	28.4332	0.0351648	1	0.699625	1	FAM83H;
Enamel is soft with cheesy consistency	1	1	1.5625	28.4332	0.0351648	1	0.699625	1	FAM83H;
Enamel pitting	1	5	1.5625	5.73205	0.164053	1	1	1	COL17A1;
Encephalitis	1	3	1.5625	9.54071	0.101882	1	1	1	BTK;
Encephalopathy, progressive	1	2	1.5625	14.2873	0.0691118	1	1	1	HTRA1;
Endocardial fibroelastosis	1	3	1.5625	9.54071	0.101882	1	1	1	TAZ;
Endocrine	1	44	1.5625	0.652523	0.796963	1	1	1	GH1;
Endocrine Features	5	155	7.8125	0.918976	0.648982	1	1	1	BTK; CCBE1; MKS1; RECQL4; WNT7A;
End-stage renal disease	1	1	1.5625	28.4332	0.0351648	1	0.699625	1	FN1;
Enlarged calvaria with normal ossification	1	1	1.5625	28.4332	0.0351648	1	0.699625	1	COL2A1;
Enlarged corneal diameters (in some patients)	1	1	1.5625	28.4332	0.0351648	1	0.699625	1	ADAMTSL4;
Enlarged fourth ventricle	2	2	3.125	28.4332	0.00121791	1	0.286391	1	ATXN1; ATXN2;
Enlarged glomeruli	1	2	1.5625	14.2873	0.0691118	1	1	1	FN1;
Enlarged joints	1	1	1.5625	28.4332	0.0351648	1	0.699625	1	COL2A1;
Enlarged Joints	1	2	1.5625	14.2873	0.0691118	1	1	1	COL2A1;
Enlarged MCP joints	1	1	1.5625	28.4332	0.0351648	1	0.699625	1	COL2A1;
Enlarged odontoid (childhood)	1	2	1.5625	14.2873	0.0691118	1	1	1	COL2A1;
Enlarged PIP and DIP joints	1	1	1.5625	28.4332	0.0351648	1	0.699625	1	COL2A1;
Enophthalmos	1	1	1.5625	28.4332	0.0351648	1	0.699625	1	FBN1;
Enteric salmonellosis	1	5	1.5625	5.73205	0.164053	1	1	1	IL12RB1;
Enteroviral dermatomyositis syndrome	1	1	1.5625	28.4332	0.0351648	1	0.699625	1	BTK;
Enteroviral hepatitis	1	1	1.5625	28.4332	0.0351648	1	0.699625	1	BTK;
Eosinophilia	1	11	1.5625	2.60831	0.326242	1	1	1	STAT3;
Ependymoma	2	6	3.125	9.50928	0.016669	1	0.699625	1	MSH2; MSH6;
Epicanthal folds	7	61	10.9375	3.26695	0.00463488	1	0.559833	1	ADAMTS2; CCBE1; COL1A1; COL5A1; IFT122; RECQL4; WNT7A;
EPIDERMOLYSIS BULLOSA, JUNCTIONAL, NON-HERLITZ TYPE	1	5	1.5625	5.73205	0.164053	1	1	1	COL17A1;
Epididymitis	1	1	1.5625	28.4332	0.0351648	1	0.699625	1	BTK;
Epiphyseal dysplasia	1	4	1.5625	7.16148	0.133517	1	1	1	COL2A1;
Episodic absence-like spells	1	1	1.5625	28.4332	0.0351648	1	0.699625	1	ECM1;
Erysipelas	1	1	1.5625	28.4332	0.0351648	1	0.699625	1	CCBE1;
Erythematous skin lesions in infancy	1	1	1.5625	28.4332	0.0351648	1	0.699625	1	RECQL4;
Estimated prevalence of 1.6 in 1,000,000 individuals in the U.K.	1	1	1.5625	28.4332	0.0351648	1	0.699625	1	PLG;
Everted lower lip	1	6	1.5625	4.77829	0.19353	1	1	1	IFT122;
Evidence of in utero fracture	2	2	3.125	28.4332	0.00121791	1	0.286391	1	COL1A1; COL1A2;
Excessive buccal mucosa	1	1	1.5625	28.4332	0.0351648	1	0.699625	1	ADAMTS2;
Excessive skin folds	2	3	3.125	18.987	0.00357067	1	0.443405	1	ELN; FBLN5;
Executive dysfunction	1	4	1.5625	7.16148	0.133517	1	1	1	ECM1;
Exercise-induced muscle pain	1	1	1.5625	28.4332	0.0351648	1	0.699625	1	TRIM32;
Exercise-induced weakness	1	1	1.5625	28.4332	0.0351648	1	0.699625	1	TRIM32;
Exercise intolerance	1	37	1.5625	0.77594	0.737643	1	1	1	TAZ;
Exotropia	1	6	1.5625	4.77829	0.19353	1	1	1	COL4A1;
Extensor muscle weakness more severe than flexor muscle weakness	2	3	3.125	18.987	0.00357067	1	0.443405	1	COL6A1; COL6A3;
Extensor plantar response	1	2	1.5625	14.2873	0.0691118	1	1	1	ATXN1;
Extensor plantar responses	3	65	4.6875	1.31647	0.402735	1	1	1	FBXO7; HTRA1; SETX;
External Features	15	180	23.4375	2.37088	0.000967092	1	0.286391	1	ADAMTS2; ANTXR1; ATP7A; COL1A1; COL2A1; COL3A1; COL5A1; EMD; FBLN5; FBN1; HSPG2; IDS; IFT122; RECQL4; WNT7A;
External Genitalia (Female)	4	50	6.25	2.27989	0.0958182	1	1	1	FBLN5; MKS1; RECQL4; WNT7A;
External Genitalia (Male)	8	151	12.5	1.50818	0.155188	1	1	1	ADAMTS2; COL1A2; COL2A1; ELN; FBLN5; HSPG2; MKS1; WNT7A;
Extrapyramidal signs	3	19	4.6875	4.50205	0.0268751	1	0.699625	1	ATXN1; FBXO7; HTRA1;
Extrapyramidal signs (in 1 patient)	1	1	1.5625	28.4332	0.0351648	1	0.699625	1	ALG13;
Extrapyramidal signs show a favorable response to levodopa	1	1	1.5625	28.4332	0.0351648	1	0.699625	1	FBXO7;
Extreme phenotypic variability	1	1	1.5625	28.4332	0.0351648	1	0.699625	1	ATXN2;
Eyes	38	826	59.375	1.30839	0.0155009	1	0.699625	1	ADAMTS10; ADAMTS2; ADAMTSL2; ADAMTSL4; ALG13; ANTXR1; APOE; ATXN1; ATXN2; BTK; CCBE1; COL18A1; COL1A1; COL1A2; COL2A1; COL3A1; COL4A1; COL5A1; ECM1; EDN3; FBN1; FBXO7; HSPG2; IDS; IFT122; MKS1; PLG; RECQL4; SETX; STAT3; SUFU; TAZ; TFAP2A; TIMP3; TRIM32; VIM; WNT7A; LOXL1;
Face	30	433	46.875	1.97058	3.30565e-05	0.730681	0.0811868	0.516846	ADAMTS10; ADAMTS2; ADAMTSL2; ALG13; ANTXR1; ATP7A; CCBE1; COL1A1; COL1A2; COL2A1; COL3A1; COL4A1; COL5A1; COL6A1; COL6A3; ECM1; ELN; FBLN5; FBN1; HSPG2; IDS; IFT122; MKS1; RECQL4; STAT3; SUFU; TAZ; TFAP2A; TRIM32; WNT7A;
Facial muscle weakness	1	15	1.5625	1.91323	0.416718	1	1	1	TRIM32;
Facial paresis	1	1	1.5625	28.4332	0.0351648	1	0.699625	1	COL4A1;
Facial weakness, mild	2	3	3.125	18.987	0.00357067	1	0.443405	1	COL6A1; COL6A3;
Facies	2	22	3.125	2.59658	0.17967	1	1	1	GH1; RECQL4;
Failure to thrive	3	202	4.6875	0.423662	0.979891	1	1	1	COL6A1; COL6A3; TAZ;
Fasciculation-like movements	2	3	3.125	18.987	0.00357067	1	0.443405	1	ATXN1; ATXN2;
Fatigue	1	6	1.5625	4.77829	0.19353	1	1	1	TAZ;
Feet	27	345	42.1875	2.22597	1.07306e-05	0.23719	0.050307	0.320261	ADAMTS10; ADAMTS2; ADAMTSL2; ATP7A; CCBE1; CCT5; COL17A1; COL1A1; COL1A2; COL2A1; COL3A1; COL5A1; COL6A1; COL6A3; EMD; FBN1; FBXO7; HSPG2; IDS; IFT122; MKS1; MMP2; RECQL4; SETX; TAZ; TRIM32; WNT7A;
Female carriers may have cardiac defects	1	1	1.5625	28.4332	0.0351648	1	0.699625	1	EMD;
Female carriers may have subtle manifestations	1	1	1.5625	28.4332	0.0351648	1	0.699625	1	ATP7A;
Femoral bowing	1	7	1.5625	4.09665	0.221984	1	1	1	WNT7A;
Femoral bowing present at birth, straightening with time	2	2	3.125	28.4332	0.00121791	1	0.286391	1	COL1A1; COL1A2;
Fetal demise, male	1	1	1.5625	28.4332	0.0351648	1	0.699625	1	TAZ;
Fetal hydrops	1	3	1.5625	9.54071	0.101882	1	1	1	COL2A1;
Fibrous nodules	1	1	1.5625	28.4332	0.0351648	1	0.699625	1	COL5A1;
FIBULAR APLASIA OR HYPOPLASIA, FEMORAL BOWING AND POLY-, SYN-, AND OLIGODACTYLY	1	1	1.5625	28.4332	0.0351648	1	0.699625	1	WNT7A;
Fifth metacarpal notched on ulnar side	1	1	1.5625	28.4332	0.0351648	1	0.699625	1	FBN1;
Final adult height 106-145cm	1	1	1.5625	28.4332	0.0351648	1	0.699625	1	COL2A1;
Final adult height, 84-128cm	1	1	1.5625	28.4332	0.0351648	1	0.699625	1	COL2A1;
Fine hair	1	5	1.5625	5.73205	0.164053	1	1	1	IFT122;
Finger contractures	3	6	4.6875	14.2403	0.000769595	1	0.286391	1	ADAMTSL2; HSPG2; MMP2;
Flared, cupped metaphyses	1	1	1.5625	28.4332	0.0351648	1	0.699625	1	COL2A1;
Flat acetabular roof	1	3	1.5625	9.54071	0.101882	1	1	1	COL2A1;
Flat-appearing iris	1	1	1.5625	28.4332	0.0351648	1	0.699625	1	ADAMTSL4;
Flat, broad nasal bridge	1	4	1.5625	7.16148	0.133517	1	1	1	CCBE1;
Flat face	3	20	4.6875	4.27706	0.0308393	1	0.699625	1	CCBE1; COL2A1; HSPG2;
Flat, irregular femoral epiphyses	1	1	1.5625	28.4332	0.0351648	1	0.699625	1	COL2A1;
Flat midface	1	8	1.5625	3.58521	0.249448	1	1	1	COL2A1;
Flat smile'	1	1	1.5625	28.4332	0.0351648	1	0.699625	1	TRIM32;
Flattened acetabulae and iliac wings	2	2	3.125	28.4332	0.00121791	1	0.286391	1	COL1A1; COL1A2;
Flattened capital femoral epiphyses	1	2	1.5625	14.2873	0.0691118	1	1	1	COL2A1;
Flattened epiphyses	2	2	3.125	28.4332	0.00121791	1	0.286391	1	COL2A1; IFT122;
Flattened epiphyses around knee joint	1	1	1.5625	28.4332	0.0351648	1	0.699625	1	COL2A1;
Flattened femoral epiphyses	1	2	1.5625	14.2873	0.0691118	1	1	1	HSPG2;
Flattened forehead	1	1	1.5625	28.4332	0.0351648	1	0.699625	1	RECQL4;
Flattened, squared-off epiphyses of tubular bones	1	1	1.5625	28.4332	0.0351648	1	0.699625	1	COL2A1;
Flexion contracture (hip)	1	1	1.5625	28.4332	0.0351648	1	0.699625	1	MMP2;
Flexion contractures	2	8	3.125	7.13493	0.0297324	1	0.699625	1	FBN1; IDS;
Flexion contractures (elbows and knees)	1	1	1.5625	28.4332	0.0351648	1	0.699625	1	MMP2;
Flexion contractures of hips	1	1	1.5625	28.4332	0.0351648	1	0.699625	1	COL2A1;
Fluid-filled cavity within the cerebral hemispheres, can be unilateral or bilateral and may or may not communicate with cerebrospinal fluid (CSF) spaces	1	1	1.5625	28.4332	0.0351648	1	0.699625	1	COL4A1;
Focal cortical dysplasia	1	1	1.5625	28.4332	0.0351648	1	0.699625	1	COL4A1;
Focal parietal pachygyria	1	1	1.5625	28.4332	0.0351648	1	0.699625	1	CCBE1;
Follicular hyperkeratosis	2	5	3.125	11.4073	0.0113692	1	0.699625	1	COL6A1; COL6A3;
Foot deformities	1	18	1.5625	1.59453	0.47662	1	1	1	CCT5;
Forearm bowing	1	1	1.5625	28.4332	0.0351648	1	0.699625	1	WNT7A;
Forearm reduction defects	1	1	1.5625	28.4332	0.0351648	1	0.699625	1	RECQL4;
Formation of mucosal pseudomembranes that progress to plaques	1	1	1.5625	28.4332	0.0351648	1	0.699625	1	PLG;
Fracture frequency constant through childhood, decreases after puberty	1	1	1.5625	28.4332	0.0351648	1	0.699625	1	COL1A1;
Fracture frequency increases after menopause and in men ages 60-80	1	1	1.5625	28.4332	0.0351648	1	0.699625	1	COL1A1;
Fractures	2	8	3.125	7.13493	0.0297324	1	0.699625	1	COL1A1; COL1A2;
Fractures can occur in utero, during labor and delivery, or in newborn period	2	2	3.125	28.4332	0.00121791	1	0.286391	1	COL1A1; COL1A2;
Fractures decrease after puberty but increase after menopause	2	2	3.125	28.4332	0.00121791	1	0.286391	1	COL1A1; COL1A2;
Fractures occur in first few months, then decrease in frequency and then occur with ambulation	2	2	3.125	28.4332	0.00121791	1	0.286391	1	COL1A1; COL1A2;
Fractures often heal without deformity	1	1	1.5625	28.4332	0.0351648	1	0.699625	1	COL1A1;
Fragile, lustreless nails	1	1	1.5625	28.4332	0.0351648	1	0.699625	1	SLURP1;
Fragile nails	1	5	1.5625	5.73205	0.164053	1	1	1	COL17A1;
Fragile skin	3	4	4.6875	21.3426	0.000161957	1	0.210582	1	COL1A1; COL3A1; COL5A1;
Fragmentation of femoral epiphyses	1	1	1.5625	28.4332	0.0351648	1	0.699625	1	HSPG2;
Frequency increases with advancing age	1	6	1.5625	4.77829	0.19353	1	1	1	SUFU;
Frequent bacterial infections	1	1	1.5625	28.4332	0.0351648	1	0.699625	1	BTK;
Frequent inv(10)(q11.2q21) producing chimeric transforming sequence RET/PTC	1	7	1.5625	4.09665	0.221984	1	1	1	TRIM33;
Frequent microdeletions of 22q11.2	1	6	1.5625	4.77829	0.19353	1	1	1	CFC1;
Frequent otitis media	1	1	1.5625	28.4332	0.0351648	1	0.699625	1	COL2A1;
Frontal and biparietal bossing	1	3	1.5625	9.54071	0.101882	1	1	1	SUFU;
Frontal bossing	5	58	7.8125	2.45562	0.0500762	1	0.978677	1	ANTXR1; COL1A1; COL1A2; IFT122; RECQL4;
Frontal open bite	1	1	1.5625	28.4332	0.0351648	1	0.699625	1	ADAMTS2;
Full cheeks	3	8	4.6875	10.6846	0.0020482	1	0.431176	1	HSPG2; IFT122; TAZ;
Full lips	1	7	1.5625	4.09665	0.221984	1	1	1	IDS;
Fundus dystrophy	1	2	1.5625	14.2873	0.0691118	1	1	1	TIMP3;
Fused carpal bones	1	1	1.5625	28.4332	0.0351648	1	0.699625	1	RECQL4;
Fusiform finger swelling	1	1	1.5625	28.4332	0.0351648	1	0.699625	1	MMP2;
Fusion of middle ear ossicles	1	1	1.5625	28.4332	0.0351648	1	0.699625	1	TFAP2A;
Gait ataxia, progressive	1	3	1.5625	9.54071	0.101882	1	1	1	SETX;
Gait disturbance	1	8	1.5625	3.58521	0.249448	1	1	1	HTRA1;
Gait instability	1	2	1.5625	14.2873	0.0691118	1	1	1	ATP7A;
Ganglioneuroblastoma	1	8	1.5625	3.58521	0.249448	1	1	1	EDN3;
Ganglioneuroma	1	8	1.5625	3.58521	0.249448	1	1	1	EDN3;
GAPO is acronym for Growth retardation, Alopecia, Pseudoanodontia, Optic atrophy	1	1	1.5625	28.4332	0.0351648	1	0.699625	1	ANTXR1;
GAPO SYNDROME	1	1	1.5625	28.4332	0.0351648	1	0.699625	1	ANTXR1;
Gastrointestinal	19	425	29.6875	1.27177	0.142958	1	1	1	ATP7A; ATXN1; ATXN2; BTK; CCBE1; COL1A1; COL3A1; COL5A1; EDN3; IDS; MKS1; MSH2; MSH6; PDGFRA; PLG; RECQL4; SETX; SUFU; TRIM32;
Gastrointestinal stromal tumors	1	4	1.5625	7.16148	0.133517	1	1	1	PDGFRA;
Gaze-evoked nystagmus	3	9	4.6875	9.49878	0.00299545	1	0.443405	1	ATXN1; ATXN2; SETX;
Generalized BCG infection after newborn inoculation	1	5	1.5625	5.73205	0.164053	1	1	1	IL12RB1;
Generalized epiphyseal delay (infancy)	1	1	1.5625	28.4332	0.0351648	1	0.699625	1	COL2A1;
Generalized hirsutism	1	2	1.5625	14.2873	0.0691118	1	1	1	HSPG2;
Generalized muscle atrophy	2	6	3.125	9.50928	0.016669	1	0.699625	1	COL6A1; COL6A3;
Genetic anticipation	2	8	3.125	7.13493	0.0297324	1	0.699625	1	ATXN1; ATXN2;
Genetic heterogeneity	6	142	9.375	1.20332	0.382442	1	1	1	A2M; APP; BRCA2; COL17A1; ELN; FBLN5;
Genetic heterogeneity (see MKS2	1	1	1.5625	28.4332	0.0351648	1	0.699625	1	MKS1;
Genitourinary	23	478	35.9375	1.36869	0.0530326	1	1	1	ADAMTS2; ATP7A; ATXN1; ATXN2; BRCA2; BTK; CCBE1; COL1A2; COL2A1; COL3A1; ELN; FBLN5; FN1; HSPG2; HTRA1; IFT122; MKS1; PLG; RECQL4; SUFU; TFAP2A; TRIM32; WNT7A;
Genu recurvatum	2	4	3.125	14.2521	0.00697938	1	0.699625	1	COL1A2; FBN1;
Genu valga	1	1	1.5625	28.4332	0.0351648	1	0.699625	1	COL2A1;
Genu valgum	1	20	1.5625	1.43516	0.513147	1	1	1	ATP7A;
Genu valgus	1	1	1.5625	28.4332	0.0351648	1	0.699625	1	COL2A1;
GI	3	63	4.6875	1.35826	0.383274	1	1	1	APOE; IL12RB1; RECQL4;
Gingival bleeding	1	5	1.5625	5.73205	0.164053	1	1	1	ADAMTS2;
Gingival hyperkeratosis	1	1	1.5625	28.4332	0.0351648	1	0.699625	1	ADAMTS2;
Gingival hyperplasia	2	8	3.125	7.13493	0.0297324	1	0.699625	1	ADAMTS2; PLG;
Gingival hypertrophy	1	4	1.5625	7.16148	0.133517	1	1	1	CCBE1;
Gingivitis, severe	1	1	1.5625	28.4332	0.0351648	1	0.699625	1	PLG;
Glaucoma	5	35	7.8125	4.06885	0.00659216	1	0.699625	1	ANTXR1; CCBE1; COL2A1; RECQL4; SUFU;
Glaucoma (75%)	1	1	1.5625	28.4332	0.0351648	1	0.699625	1	ADAMTS10;
Glioblastoma	2	4	3.125	14.2521	0.00697938	1	0.699625	1	MSH2; MSH6;
Gonadal and somatic mosaicism reported in parent	2	2	3.125	28.4332	0.00121791	1	0.286391	1	COL1A1; COL1A2;
Gonadal mosaicism reported	1	1	1.5625	28.4332	0.0351648	1	0.699625	1	COL2A1;
Gray matter heterotopia (in some patients)	2	4	3.125	14.2521	0.00697938	1	0.699625	1	MSH2; MSH6;
Growth	24	609	37.5	1.12097	0.283911	1	1	1	ADAMTS10; ADAMTS2; ADAMTSL2; ANTXR1; ATP7A; BTK; CCBE1; COL1A1; COL1A2; COL2A1; COL3A1; COL5A1; COL6A1; COL6A3; FBN1; GH1; HSPG2; IDS; MKS1; RECQL4; TAZ; TFAP2A; TRIM32; WNT7A;
Growth cartilage disorganized, with islands of cells and abnormal collagen arrangement	1	1	1.5625	28.4332	0.0351648	1	0.699625	1	FBN1;
Growth hormone deficiency	1	11	1.5625	2.60831	0.326242	1	1	1	BTK;
Growth retardation	3	57	4.6875	1.50121	0.324348	1	1	1	ANTXR1; GH1; TAZ;
Growth retardation, mild	1	1	1.5625	28.4332	0.0351648	1	0.699625	1	CCBE1;
Hair	15	240	23.4375	1.77819	0.0159511	1	0.699625	1	ADAMTS2; ANTXR1; APOE; ATP7A; CCBE1; COL18A1; COL3A1; ECM1; FBN1; HSPG2; HTRA1; IDS; IFT122; RECQL4; TFAP2A;
Hallucinations	1	30	1.5625	0.956933	0.661337	1	1	1	ECM1;
Hamartomatous stomach polyps	1	3	1.5625	9.54071	0.101882	1	1	1	SUFU;
Hammer toes	1	8	1.5625	3.58521	0.249448	1	1	1	FBN1;
Hand deformities	1	4	1.5625	7.16148	0.133517	1	1	1	CCT5;
Hands	23	349	35.9375	1.87458	0.00100852	1	0.286391	1	ADAMTS10; ADAMTS2; ADAMTSL2; ATP7A; CCBE1; CCT5; COL17A1; COL2A1; COL3A1; COL6A1; COL6A3; FBN1; HSPG2; IDS; IFT122; MKS1; MMP2; PDGFRA; RECQL4; SLURP1; TFAP2A; TRIM32; WNT7A;
Has also been called 'distal hereditary motor neuronopathy' (dHMN) and 'distal spinal muscular atrophy' (dSMA)	1	1	1.5625	28.4332	0.0351648	1	0.699625	1	SETX;
Head	16	345	25	1.31943	0.137926	1	1	1	ADAMTS10; ADAMTS2; ADAMTSL2; ALG13; ANTXR1; ATP7A; BTK; COL2A1; FBN1; HSPG2; IDS; IFT122; MKS1; PLG; RECQL4; TFAP2A;
Head and Neck	44	954	68.75	1.31167	0.00516645	1	0.620648	1	ADAMTS10; ADAMTS2; ADAMTSL2; ADAMTSL4; ALG13; ANTXR1; ATP7A; ATXN1; ATXN2; BTK; CCBE1; COL17A1; COL18A1; COL1A1; COL1A2; COL2A1; COL3A1; COL4A1; COL5A1; COL6A1; COL6A3; ECM1; EDN3; ELN; EMD; FAM83H; FBLN5; FBN1; FBXO7; HSPG2; IDS; IFT122; MKS1; PLG; RECQL4; SETX; SLURP1; STAT3; SUFU; TAZ; TFAP2A; TRIM32; WNT7A; LOXL1;
Head tremor (14% of patients)	1	1	1.5625	28.4332	0.0351648	1	0.699625	1	SETX;
Hearing loss	4	41	6.25	2.78023	0.0531587	1	1	1	BTK; COL1A1; COL1A2; IDS;
Hearing loss, conductive	1	14	1.5625	2.04979	0.395288	1	1	1	CCBE1;
Hearing loss, progressive conductive and/or sensorineural, during adulthood	1	1	1.5625	28.4332	0.0351648	1	0.699625	1	COL1A1;
Hearing loss, sensorineural	2	38	3.125	1.50357	0.389206	1	1	1	CCBE1; COL2A1;
Heart	21	351	32.8125	1.70189	0.00630646	1	0.699625	1	ADAMTS10; ADAMTSL2; CCBE1; COL1A1; COL1A2; COL2A1; COL3A1; COL5A1; COL6A1; COL6A3; ELN; EMD; FBLN5; FBN1; IDS; IFT122; MKS1; RECQL4; SUFU; TAZ; TRIM32;
Heberden's nodes	1	1	1.5625	28.4332	0.0351648	1	0.699625	1	COL2A1;
HEENT	1	28	1.5625	1.02526	0.635778	1	1	1	TUBGCP6;
Height	15	290	23.4375	1.47161	0.0721188	1	1	1	ADAMTS10; ADAMTS2; ADAMTSL2; ATP7A; BTK; COL1A1; COL1A2; COL2A1; COL3A1; COL5A1; FBN1; HSPG2; IDS; RECQL4; WNT7A;
Height often shorter than unaffected family members	1	1	1.5625	28.4332	0.0351648	1	0.699625	1	COL1A1;
HEMANGIOMA, CAPILLARY INFANTILE	1	3	1.5625	9.54071	0.101882	1	1	1	ANTXR1;
Hemangiomatous branchial clefts (extend along sternocleidomastoid muscle)	1	1	1.5625	28.4332	0.0351648	1	0.699625	1	TFAP2A;
Hematology	3	229	4.6875	0.373713	0.991356	1	1	1	ALG13; COL4A1; TAZ;
Heme	2	78	3.125	0.732608	0.771131	1	1	1	APOE; IL12RB1;
Hemivertebrae	1	12	1.5625	2.39114	0.350078	1	1	1	WNT7A;
Hemolytic anemia	1	24	1.5625	1.19607	0.578834	1	1	1	COL4A1;
Hemoptysis	1	1	1.5625	28.4332	0.0351648	1	0.699625	1	COL3A1;
Hemosiderin deposition	1	1	1.5625	28.4332	0.0351648	1	0.699625	1	COL4A1;
HENNEKAM LYMPHANGIECTASIA-LYMPHEDEMA SYNDROME	1	1	1.5625	28.4332	0.0351648	1	0.699625	1	CCBE1;
Hepatic cysts	1	4	1.5625	7.16148	0.133517	1	1	1	IFT122;
Hepatic failure (reported in 1 patient)	1	1	1.5625	28.4332	0.0351648	1	0.699625	1	IFT122;
Hepatic fibrosis	3	27	4.6875	3.1686	0.0665304	1	1	1	IFT122; MKS1; TRIM32;
Hepatomegaly	3	130	4.6875	0.658288	0.849269	1	1	1	ADAMTSL2; IDS; IFT122;
Hepatomegaly (in 1 patient)	1	1	1.5625	28.4332	0.0351648	1	0.699625	1	ALG13;
Hiatal hernia	1	3	1.5625	9.54071	0.101882	1	1	1	ATP7A;
High-arched palate	5	86	7.8125	1.65621	0.181564	1	1	1	ATP7A; COL6A1; COL6A3; FBN1; STAT3;
High arched palate	3	32	4.6875	2.67366	0.0997976	1	1	1	IFT122; MKS1; TRIM32;
High forehead	1	13	1.5625	2.20734	0.373084	1	1	1	ATP7A;
High frequency in Hutterite population	1	1	1.5625	28.4332	0.0351648	1	0.699625	1	TRIM32;
High frequency in the French-Canadian population	1	1	1.5625	28.4332	0.0351648	1	0.699625	1	SETX;
Highly variable phenotype and severity	1	2	1.5625	14.2873	0.0691118	1	1	1	TRIM32;
High myopia	1	7	1.5625	4.09665	0.221984	1	1	1	COL18A1;
High myopia (in some patients)	1	1	1.5625	28.4332	0.0351648	1	0.699625	1	ADAMTSL4;
High palate	2	9	3.125	6.34304	0.0373715	1	0.736895	1	RECQL4; WNT7A;
High-pitched voice	1	4	1.5625	7.16148	0.133517	1	1	1	ADAMTSL2;
High prevalence in Holguin province of Cuba	1	1	1.5625	28.4332	0.0351648	1	0.699625	1	ATXN2;
High recurrence rate	1	6	1.5625	4.77829	0.19353	1	1	1	SUFU;
Hip contracture	1	1	1.5625	28.4332	0.0351648	1	0.699625	1	HSPG2;
Hip dislocation	4	28	6.25	4.07059	0.0150946	1	0.699625	1	COL2A1; COL6A1; COL6A3; WNT7A;
Hips usually flexed and abducted (frog-leg position)	2	2	3.125	28.4332	0.00121791	1	0.286391	1	COL1A1; COL1A2;
Hirschsprung disease (	2	19	3.125	3.00635	0.142029	1	1	1	MKS1; TRIM32;
Hirschsprung disease (16%)	1	6	1.5625	4.77829	0.19353	1	1	1	EDN3;
Hirsutism	1	22	1.5625	1.30475	0.547161	1	1	1	CCBE1;
Hirsutism, mild	1	1	1.5625	28.4332	0.0351648	1	0.699625	1	ADAMTS2;
Hoarse voice	2	9	3.125	6.34304	0.0373715	1	0.736895	1	FBN1; IDS;
Hoarse voice due to laryngeal infiltration	1	1	1.5625	28.4332	0.0351648	1	0.699625	1	ECM1;
Hooked nose	1	1	1.5625	28.4332	0.0351648	1	0.699625	1	ATP7A;
Horizontal acetabulae	1	1	1.5625	28.4332	0.0351648	1	0.699625	1	COL2A1;
Horizontal clavicles	1	1	1.5625	28.4332	0.0351648	1	0.699625	1	CCBE1;
Horizontal nystagmus (in 1 patient)	1	1	1.5625	28.4332	0.0351648	1	0.699625	1	ALG13;
Horseshoe kidney	1	13	1.5625	2.20734	0.373084	1	1	1	CCBE1;
Hot, tender swelling of involved bones (e.g., mandible, ribs)	1	1	1.5625	28.4332	0.0351648	1	0.699625	1	COL1A1;
Humeroradial synostosis	1	1	1.5625	28.4332	0.0351648	1	0.699625	1	WNT7A;
Hyaline thickening of cerebral arteries	1	1	1.5625	28.4332	0.0351648	1	0.699625	1	APP;
Hydrocephalus	3	49	4.6875	1.74626	0.246352	1	1	1	COL4A1; IDS; MKS1;
Hydrocephalus (in 1 patient)	1	1	1.5625	28.4332	0.0351648	1	0.699625	1	ALG13;
Hydronephrosis	2	38	3.125	1.50357	0.389206	1	1	1	ATP7A; CCBE1;
Hyperactivity	1	36	1.5625	0.797488	0.72788	1	1	1	CCBE1;
Hyperextensible skin	4	8	6.25	14.2344	8.77003e-05	1	0.166082	1	COL1A1; COL1A2; COL3A1; COL5A1;
Hyperhidrosis	3	8	4.6875	10.6846	0.0020482	1	0.431176	1	COL6A1; COL6A3; SLURP1;
HYPER-IgE RECURRENT INFECTION SYNDROME, AUTOSOMAL DOMINANT	1	1	1.5625	28.4332	0.0351648	1	0.699625	1	STAT3;
Hypermobile	2	3	3.125	18.987	0.00357067	1	0.443405	1	COL1A1; COL5A1;
Hypermobile joints (rare)	1	1	1.5625	28.4332	0.0351648	1	0.699625	1	RECQL4;
Hypermobility of distal interphalangeal joints	1	1	1.5625	28.4332	0.0351648	1	0.699625	1	COL3A1;
Hypernasal speech	1	4	1.5625	7.16148	0.133517	1	1	1	TFAP2A;
Hyperpigmentation (in patients with KIT mutations)	1	4	1.5625	7.16148	0.133517	1	1	1	PDGFRA;
Hyperpigmented erythematous lesions	1	1	1.5625	28.4332	0.0351648	1	0.699625	1	MMP2;
Hyperpigmented/hypopigmented macules (dorsum hands and feet, face)	1	1	1.5625	28.4332	0.0351648	1	0.699625	1	ADAR;
Hyperpigmented spots	2	4	3.125	14.2521	0.00697938	1	0.699625	1	MSH2; MSH6;
Hyperplasia of the myenteric plexus	1	4	1.5625	7.16148	0.133517	1	1	1	PDGFRA;
Hyperreflexia	4	122	6.25	0.934491	0.633239	1	1	1	CCT5; FBXO7; HTRA1; SETX;
Hyperreflexia (early)	1	1	1.5625	28.4332	0.0351648	1	0.699625	1	ATXN1;
Hypertelorism	6	121	9.375	1.41214	0.249013	1	1	1	CCBE1; MKS1; RECQL4; STAT3; SUFU; TFAP2A;
Hypertension	2	57	3.125	1.00247	0.604278	1	1	1	MKS1; TRIM32;
Hypertension due to renal disease	1	1	1.5625	28.4332	0.0351648	1	0.699625	1	FN1;
Hypertonia	1	21	1.5625	1.36685	0.530457	1	1	1	ATP7A;
Hypertrichosis	1	24	1.5625	1.19607	0.578834	1	1	1	IDS;
Hypertrophic cardiomyopathy	1	45	1.5625	0.638026	0.80428	1	1	1	TAZ;
Hypoalbuminemia	1	10	1.5625	2.86889	0.301545	1	1	1	CCBE1;
Hypocalcemia	1	13	1.5625	2.20734	0.373084	1	1	1	IFT122;
Hypochondrogenesis represents clinical variability within the achondrogenesis-hypochondrogenesis spectrum	1	1	1.5625	28.4332	0.0351648	1	0.699625	1	COL2A1;
Hypodontia	5	51	7.8125	2.7926	0.0309695	1	0.699625	1	ADAMTS2; COL17A1; IFT122; MKS1; TRIM32;
Hypoglobulinemia	1	1	1.5625	28.4332	0.0351648	1	0.699625	1	CCBE1;
Hypoglycemia	1	55	1.5625	0.522042	0.864563	1	1	1	GH1;
Hypogonadism	1	19	1.5625	1.51065	0.495209	1	1	1	RECQL4;
Hypogonadism (major)	2	19	3.125	3.00635	0.142029	1	1	1	MKS1; TRIM32;
Hypomimia	1	2	1.5625	14.2873	0.0691118	1	1	1	FBXO7;
Hypopigmentation	1	8	1.5625	3.58521	0.249448	1	1	1	ATP7A;
Hypoplastic/aplastic femora	1	1	1.5625	28.4332	0.0351648	1	0.699625	1	WNT7A;
Hypoplastic/aplastic fibulae	1	1	1.5625	28.4332	0.0351648	1	0.699625	1	WNT7A;
Hypoplastic/aplastic ulnae	1	1	1.5625	28.4332	0.0351648	1	0.699625	1	WNT7A;
Hypoplastic bladder	1	1	1.5625	28.4332	0.0351648	1	0.699625	1	MKS1;
Hypoplastic feet	1	1	1.5625	28.4332	0.0351648	1	0.699625	1	WNT7A;
Hypoplastic fingernails	1	2	1.5625	14.2873	0.0691118	1	1	1	TFAP2A;
Hypoplastic flexion creases dorsum of hand	1	1	1.5625	28.4332	0.0351648	1	0.699625	1	WNT7A;
Hypoplastic ilia	1	4	1.5625	7.16148	0.133517	1	1	1	COL2A1;
Hypoplastic iliac bone	1	1	1.5625	28.4332	0.0351648	1	0.699625	1	WNT7A;
Hypoplastic iliac wings	2	7	3.125	8.15275	0.0228113	1	0.699625	1	CCBE1; WNT7A;
Hypoplastic ischia	1	4	1.5625	7.16148	0.133517	1	1	1	COL2A1;
Hypoplastic metacarpals (4th and 5th)	1	1	1.5625	28.4332	0.0351648	1	0.699625	1	WNT7A;
Hypoplastic nipples	1	6	1.5625	4.77829	0.19353	1	1	1	WNT7A;
Hypoplastic pelvic bones	1	1	1.5625	28.4332	0.0351648	1	0.699625	1	COL2A1;
Hypoplastic pubic bones	1	1	1.5625	28.4332	0.0351648	1	0.699625	1	COL2A1;
Hypoplastic pubis	1	2	1.5625	14.2873	0.0691118	1	1	1	COL2A1;
Hypoplastic ribs	1	3	1.5625	9.54071	0.101882	1	1	1	SUFU;
Hypoplastic scrotum	1	7	1.5625	4.09665	0.221984	1	1	1	WNT7A;
Hypoplastic superior helix	1	1	1.5625	28.4332	0.0351648	1	0.699625	1	TFAP2A;
Hypoplastic thumbs	2	5	3.125	11.4073	0.0113692	1	0.699625	1	RECQL4; TFAP2A;
Hypoplastic, wide sacrosciatic notches	1	1	1.5625	28.4332	0.0351648	1	0.699625	1	COL2A1;
Hyporeflexia	4	75	6.25	1.52003	0.268779	1	1	1	ATP7A; ATXN2; HSPG2; TRIM32;
Hypospadias	1	55	1.5625	0.522042	0.864563	1	1	1	WNT7A;
Hypotelorism	2	11	3.125	5.1908	0.0545774	1	1	1	IFT122; MKS1;
Hypothermia	1	3	1.5625	9.54071	0.101882	1	1	1	ATP7A;
Hypotonia	6	233	9.375	0.733375	0.848787	1	1	1	ALG13; ATXN1; ATXN2; COL1A1; COL1A2; COL2A1;
Hypotonia in infancy	2	3	3.125	18.987	0.00357067	1	0.443405	1	COL1A1; COL5A1;
Hypotonia, in neonatal onset	2	3	3.125	18.987	0.00357067	1	0.443405	1	COL6A1; COL6A3;
Hypotonia, neonatal	2	19	3.125	3.00635	0.142029	1	1	1	COL6A1; COL6A3;
Hypoventilation occurs in the absence of primary neuromuscular, lung, or cardiac disease, or an identifiable brainstem lesion	1	6	1.5625	4.77829	0.19353	1	1	1	EDN3;
Hypoxemia and cor pulmonale	1	1	1.5625	28.4332	0.0351648	1	0.699625	1	BTK;
Ichthyosis	1	11	1.5625	2.60831	0.326242	1	1	1	SLURP1;
Identified by x-ray in the fetus in utero	1	1	1.5625	28.4332	0.0351648	1	0.699625	1	COL1A1;
Iduronate sulfatase deficiency in fibroblasts, amniocytes and white blood cells	1	1	1.5625	28.4332	0.0351648	1	0.699625	1	IDS;
Ileal, cecal, ovarian, and breast tumors, occasionally (endemic form)	1	1	1.5625	28.4332	0.0351648	1	0.699625	1	MYC;
Immunol	1	2	1.5625	14.2873	0.0691118	1	1	1	GH1;
Immunology	6	148	9.375	1.15454	0.421691	1	1	1	ALG13; BTK; CCBE1; STAT3; TAZ; TFAP2A;
Impaired horizontal smooth pursuit	2	3	3.125	18.987	0.00357067	1	0.443405	1	ATXN1; ATXN2;
Imperforate anus	2	16	3.125	3.56969	0.106496	1	1	1	MKS1; RECQL4;
Incidence ranges from 1 in 40,000 to 1 in 350,000 births	1	1	1.5625	28.4332	0.0351648	1	0.699625	1	ATP7A;
Incomplete/complete cleft lip	1	1	1.5625	28.4332	0.0351648	1	0.699625	1	TFAP2A;
Incomplete penetrance	1	36	1.5625	0.797488	0.72788	1	1	1	SUFU;
Incontinence	1	9	1.5625	3.1873	0.275958	1	1	1	HTRA1;
Increased axial globe length	1	1	1.5625	28.4332	0.0351648	1	0.699625	1	FBN1;
Increased bleeding tendency (in 1 patient)	1	1	1.5625	28.4332	0.0351648	1	0.699625	1	ALG13;
Increased echo intensity in affected muscles	1	1	1.5625	28.4332	0.0351648	1	0.699625	1	TRIM32;
Increased endo- and perimysial connective tissue	2	3	3.125	18.987	0.00357067	1	0.443405	1	COL6A1; COL6A3;
Increased fiber size variation	1	3	1.5625	9.54071	0.101882	1	1	1	TRIM32;
Increased incidence of rectosigmoid cancer	1	1	1.5625	28.4332	0.0351648	1	0.699625	1	BTK;
Increased laxity of ankles	2	3	3.125	18.987	0.00357067	1	0.443405	1	COL6A1; COL6A3;
Increased laxity of fingers	2	3	3.125	18.987	0.00357067	1	0.443405	1	COL6A1; COL6A3;
Increased laxity of wrists	2	3	3.125	18.987	0.00357067	1	0.443405	1	COL6A1; COL6A3;
Increased lumbar lordosis	2	6	3.125	9.50928	0.016669	1	0.699625	1	ADAMTS10; COL2A1;
Increased prevalence in individuals of Turkish descent	1	1	1.5625	28.4332	0.0351648	1	0.699625	1	PLG;
Increased serum alpha-fetoprotein	1	1	1.5625	28.4332	0.0351648	1	0.699625	1	SETX;
Increased serum creatine kinase	3	32	4.6875	2.67366	0.0997976	1	1	1	COL4A1; EMD; TRIM32;
Increased serum creatine kinase (less common)	1	1	1.5625	28.4332	0.0351648	1	0.699625	1	SETX;
Increased serum gamma-globulin	1	1	1.5625	28.4332	0.0351648	1	0.699625	1	SETX;
Increased serum IgE	1	2	1.5625	14.2873	0.0691118	1	1	1	STAT3;
Increased sweating	1	6	1.5625	4.77829	0.19353	1	1	1	EDN3;
Increased vascularization, reduced collagen bundle size	1	1	1.5625	28.4332	0.0351648	1	0.699625	1	FBLN5;
Infantile diarrhea	1	1	1.5625	28.4332	0.0351648	1	0.699625	1	RECQL4;
Infantile hemiparesis	1	1	1.5625	28.4332	0.0351648	1	0.699625	1	COL4A1;
Inguinal hernia	10	44	15.625	6.46709	1.37096e-06	0.0303037	0.0303037	0.192917	ADAMTS2; COL1A1; COL1A2; COL2A1; COL3A1; COL5A1; ELN; FBLN5; HSPG2; IDS;
Inguinal hernias	1	5	1.5625	5.73205	0.164053	1	1	1	COL2A1;
Insulin responses to glucose and to arginine usually greater than normal	1	1	1.5625	28.4332	0.0351648	1	0.699625	1	GH1;
Intermittent lactic acidemia	1	1	1.5625	28.4332	0.0351648	1	0.699625	1	TAZ;
Internal Genitalia (Female)	5	96	7.8125	1.4837	0.245789	1	1	1	COL3A1; MKS1; PLG; SUFU; WNT7A;
Internal Genitalia (Male)	7	148	10.9375	1.34664	0.260464	1	1	1	BTK; CCBE1; HSPG2; MKS1; RECQL4; TRIM32; WNT7A;
Internal notch of femoral head	1	1	1.5625	28.4332	0.0351648	1	0.699625	1	FBN1;
Internal organ rupture may occur	1	1	1.5625	28.4332	0.0351648	1	0.699625	1	ADAMTS2;
Interphalangeal joint erosions	1	1	1.5625	28.4332	0.0351648	1	0.699625	1	MMP2;
Intestinal lymphangiectasia	1	1	1.5625	28.4332	0.0351648	1	0.699625	1	CCBE1;
Intestinal malrotation	1	5	1.5625	5.73205	0.164053	1	1	1	MKS1;
Intestinal obstruction	1	8	1.5625	3.58521	0.249448	1	1	1	PDGFRA;
Intestinal pseudo-obstruction	1	1	1.5625	28.4332	0.0351648	1	0.699625	1	IDS;
Intracerebral cysts (in some patients)	2	4	3.125	14.2521	0.00697938	1	0.699625	1	MSH2; MSH6;
Intracranial aneurysm	1	2	1.5625	14.2873	0.0691118	1	1	1	COL3A1;
Intracranial arterial narrowing	1	1	1.5625	28.4332	0.0351648	1	0.699625	1	ATP7A;
Intracranial calcifications in the anterior mesial temporal lobes	1	1	1.5625	28.4332	0.0351648	1	0.699625	1	ECM1;
Intracranial hemorrhage	1	8	1.5625	3.58521	0.249448	1	1	1	ATP7A;
Intrauterine growth retardation	1	39	1.5625	0.736159	0.756144	1	1	1	ATP7A;
Iris coloboma	3	13	4.6875	6.57832	0.00921926	1	0.699625	1	MKS1; SUFU; TFAP2A;
Iris crypts and clefts underdeveloped	1	1	1.5625	28.4332	0.0351648	1	0.699625	1	ADAMTSL4;
Iris hypoperfusion resulting from degenerated stromal vessels	1	1	1.5625	28.4332	0.0351648	1	0.699625	1	LOXL1;
Iris hypoplasia	1	5	1.5625	5.73205	0.164053	1	1	1	FBN1;
Iris pigment epithelial cyst	1	1	1.5625	28.4332	0.0351648	1	0.699625	1	TFAP2A;
Iris rigidity	1	1	1.5625	28.4332	0.0351648	1	0.699625	1	LOXL1;
Irregular endplates	1	2	1.5625	14.2873	0.0691118	1	1	1	COL2A1;
Irregular white dots at the vitreoretinal interface	1	1	1.5625	28.4332	0.0351648	1	0.699625	1	COL18A1;
Ischemic heart disease	1	1	1.5625	28.4332	0.0351648	1	0.699625	1	IDS;
Isochromosome 17q frequent in cytogenetic studies	2	3	3.125	18.987	0.00357067	1	0.443405	1	BRCA2; SUFU;
Isolated cases	2	49	3.125	1.1661	0.520815	1	1	1	MYC; PDGFRA;
Isolated growth hormone deficiency	1	2	1.5625	14.2873	0.0691118	1	1	1	GH1;
Jaw and kidney tumor (endemic form)	1	1	1.5625	28.4332	0.0351648	1	0.699625	1	MYC;
Joint contractures	2	49	3.125	1.1661	0.520815	1	1	1	COL2A1; FBN1;
Joint contractures (in 1 patient)	1	1	1.5625	28.4332	0.0351648	1	0.699625	1	ALG13;
Joint dislocation (hip, shoulder, elbow, knee, or clavicle)	2	3	3.125	18.987	0.00357067	1	0.443405	1	COL1A1; COL5A1;
Joint dislocations	1	5	1.5625	5.73205	0.164053	1	1	1	RECQL4;
Joint hyperextensibility	1	7	1.5625	4.09665	0.221984	1	1	1	STAT3;
Joint hypermobility	3	11	4.6875	7.77329	0.00559383	1	0.661209	1	COL1A1; COL5A1; FBN1;
Joint hypermobility (large and small joints)	1	2	1.5625	14.2873	0.0691118	1	1	1	COL3A1;
Joint laxity	5	36	7.8125	3.95586	0.00745063	1	0.699625	1	ATP7A; COL1A2; COL5A1; FBLN5; IFT122;
Joint laxity decreases with age	1	2	1.5625	14.2873	0.0691118	1	1	1	COL3A1;
Joint laxity, marked	1	1	1.5625	28.4332	0.0351648	1	0.699625	1	ADAMTS2;
Joint laxity, severe	2	2	3.125	28.4332	0.00121791	1	0.286391	1	COL1A1; COL1A2;
Joint limitations	1	1	1.5625	28.4332	0.0351648	1	0.699625	1	ADAMTS10;
Joint pains	1	2	1.5625	14.2873	0.0691118	1	1	1	COL2A1;
Joints	1	23	1.5625	1.24805	0.56328	1	1	1	RECQL4;
Joint stiffness	1	6	1.5625	4.77829	0.19353	1	1	1	COL2A1;
Joint stiffness (hands, shoulder, elbows, knees, and ankles)	1	1	1.5625	28.4332	0.0351648	1	0.699625	1	ADAMTS10;
J-shaped sella turcica	1	5	1.5625	5.73205	0.164053	1	1	1	ADAMTSL2;
Junctional blister formation	1	5	1.5625	5.73205	0.164053	1	1	1	COL17A1;
Juvenile colloid milium	1	1	1.5625	28.4332	0.0351648	1	0.699625	1	PLG;
Juvenile zonular cataracts	1	1	1.5625	28.4332	0.0351648	1	0.699625	1	RECQL4;
Keratan sulfaturia in some patients	1	1	1.5625	28.4332	0.0351648	1	0.699625	1	COL2A1;
Keratoacanthomas	1	2	1.5625	14.2873	0.0691118	1	1	1	MSH2;
Keratoconus	2	8	3.125	7.13493	0.0297324	1	0.699625	1	ANTXR1; COL3A1;
Kidneys	11	276	17.1875	1.1342	0.375639	1	1	1	ATP7A; BRCA2; BTK; CCBE1; FN1; IFT122; MKS1; PLG; RECQL4; TFAP2A; TRIM32;
KNIEST DYSPLASIA	1	1	1.5625	28.4332	0.0351648	1	0.699625	1	COL2A1;
KOWARSKI SYNDROME	1	1	1.5625	28.4332	0.0351648	1	0.699625	1	GH1;
Kyphoscoliosis	3	34	4.6875	2.51644	0.114672	1	1	1	FBN1; HSPG2; SUFU;
Kyphoscoliosis (in some patients)	1	1	1.5625	28.4332	0.0351648	1	0.699625	1	RECQL4;
Kyphosis	9	56	14.0625	4.57388	9.52607e-05	1	0.166082	1	ATP7A; COL1A1; COL1A2; COL2A1; COL6A1; COL6A3; HSPG2; IDS; TFAP2A;
Lab	6	266	9.375	0.642395	0.924692	1	1	1	APOE; BRCA2; CFC1; COL1A1; GH1; SUFU;
Laboratory Abnormalities	25	712	39.0625	0.998743	0.552214	1	1	1	ALG13; ANTXR1; ATP7A; BTK; CCBE1; CCT5; COL1A2; COL2A1; COL3A1; COL4A1; COL6A1; COL6A3; EDN3; EMD; FBN1; IDS; IFT122; MMP2; MYC; PLG; SETX; STAT3; TAZ; TRIM32; TRIM33;
Lacrimal duct obstruction	1	2	1.5625	14.2873	0.0691118	1	1	1	TFAP2A;
Lacrimal sac fistula	1	1	1.5625	28.4332	0.0351648	1	0.699625	1	TFAP2A;
Large anterior fontanel	1	11	1.5625	2.60831	0.326242	1	1	1	ADAMTS2;
Large anterior fontanelle	2	8	3.125	7.13493	0.0297324	1	0.699625	1	COL1A1; COL1A2;
Large ears	1	27	1.5625	1.06322	0.622296	1	1	1	TAZ;
Large fontanelles	2	13	3.125	4.39283	0.0740054	1	1	1	COL1A1; COL1A2;
Large hands (in patients with PDGFRA mutations)	1	4	1.5625	7.16148	0.133517	1	1	1	PDGFRA;
Large tarsal bones	1	2	1.5625	14.2873	0.0691118	1	1	1	COL2A1;
Laryngeal carcinoma	1	2	1.5625	14.2873	0.0691118	1	1	1	MSH2;
Laryngeal lesions resulting in hoarseness	1	1	1.5625	28.4332	0.0351648	1	0.699625	1	ECM1;
Larynx	3	46	4.6875	1.86012	0.21794	1	1	1	ECM1; MKS1; PLG;
Late onset	1	31	1.5625	0.926074	0.673445	1	1	1	APOE;
Lateral displacement of the inner canthi	1	3	1.5625	9.54071	0.101882	1	1	1	SUFU;
Learning disabilities (major)	2	19	3.125	3.00635	0.142029	1	1	1	MKS1; TRIM32;
Left ventricular hypertrophy	2	26	3.125	2.19726	0.231807	1	1	1	MKS1; TRIM32;
Legg-Calve-Perthes disease	1	1	1.5625	28.4332	0.0351648	1	0.699625	1	COL2A1;
Lens pseudoexfoliation	1	1	1.5625	28.4332	0.0351648	1	0.699625	1	LOXL1;
Lens subluxation	1	1	1.5625	28.4332	0.0351648	1	0.699625	1	LOXL1;
Leukemia	2	8	3.125	7.13493	0.0297324	1	0.699625	1	MSH2; MSH6;
Lichenoid plaques	1	1	1.5625	28.4332	0.0351648	1	0.699625	1	SLURP1;
Ligneous conjunctivitis	1	1	1.5625	28.4332	0.0351648	1	0.699625	1	PLG;
Ligneous gingivitis	1	1	1.5625	28.4332	0.0351648	1	0.699625	1	PLG;
Limb ataxia	2	15	3.125	3.80751	0.0952764	1	1	1	ATXN1; ATXN2;
Limb ataxia, progressive	1	1	1.5625	28.4332	0.0351648	1	0.699625	1	SETX;
Limbs	22	339	34.375	1.84601	0.00169705	1	0.375117	1	ADAMTS10; ADAMTS2; ADAMTSL2; ATP7A; BTK; CCT5; COL1A1; COL1A2; COL2A1; COL5A1; COL6A1; COL6A3; EMD; FBN1; HSPG2; IDS; IFT122; MKS1; MMP2; RECQL4; SUFU; WNT7A;
Limited elbow extension	2	8	3.125	7.13493	0.0297324	1	0.699625	1	ATP7A; COL2A1;
Limited joint mobility	2	3	3.125	18.987	0.00357067	1	0.443405	1	COL2A1; FBN1;
Limited knee extension	1	2	1.5625	14.2873	0.0691118	1	1	1	ATP7A;
Lipodystrophy (in some patients)	1	1	1.5625	28.4332	0.0351648	1	0.699625	1	FBN1;
LIPOID PROTEINOSIS OF URBACH AND WIETHE	1	1	1.5625	28.4332	0.0351648	1	0.699625	1	ECM1;
Lip pits	1	1	1.5625	28.4332	0.0351648	1	0.699625	1	TFAP2A;
Liver	7	256	10.9375	0.778551	0.818653	1	1	1	ADAMTSL2; ALG13; BTK; IDS; IFT122; MKS1; TRIM32;
Lobeless ears	1	2	1.5625	14.2873	0.0691118	1	1	1	COL3A1;
Lobulated tongue	1	3	1.5625	9.54071	0.101882	1	1	1	MKS1;
Long bone deformity evident at birth or in the first 2 years of life	2	2	3.125	28.4332	0.00121791	1	0.286391	1	COL1A1; COL1A2;
Long bone overgrowth (dolichostenomelia)	1	1	1.5625	28.4332	0.0351648	1	0.699625	1	FBN1;
Long ears	1	1	1.5625	28.4332	0.0351648	1	0.699625	1	WNT7A;
Long eyelashes	1	9	1.5625	3.1873	0.275958	1	1	1	FBN1;
Long eyelashes in irregular rows	1	1	1.5625	28.4332	0.0351648	1	0.699625	1	HSPG2;
Long face	2	20	3.125	2.85611	0.154384	1	1	1	RECQL4; WNT7A;
Long finger flexion contractures of the last four fingers	2	3	3.125	18.987	0.00357067	1	0.443405	1	COL6A1; COL6A3;
Long, narrow face	1	6	1.5625	4.77829	0.19353	1	1	1	FBN1;
Long, narrow feet	1	1	1.5625	28.4332	0.0351648	1	0.699625	1	FBN1;
Long neck	1	2	1.5625	14.2873	0.0691118	1	1	1	ATP7A;
Long philtrum	2	54	3.125	1.05815	0.574284	1	1	1	ATP7A; FBN1;
Long, smooth philtrum	1	3	1.5625	9.54071	0.101882	1	1	1	ADAMTSL2;
Long, thin face	1	3	1.5625	9.54071	0.101882	1	1	1	ATP7A;
Long, thin limbs	2	3	3.125	18.987	0.00357067	1	0.443405	1	COL6A1; COL6A3;
Long tract signs	2	13	3.125	4.39283	0.0740054	1	1	1	A2M; APP;
Loose redundant skin	2	3	3.125	18.987	0.00357067	1	0.443405	1	ELN; FBLN5;
Loose, redundant skin	1	2	1.5625	14.2873	0.0691118	1	1	1	ATP7A;
Lop ears	2	6	3.125	9.50928	0.016669	1	0.699625	1	COL1A1; COL5A1;
Lordosis	2	15	3.125	3.80751	0.0952764	1	1	1	COL2A1; TFAP2A;
Loss of deep tendon reflexes (later)	1	1	1.5625	28.4332	0.0351648	1	0.699625	1	ATXN1;
Loss of dermal papillae	1	5	1.5625	5.73205	0.164053	1	1	1	COL17A1;
Loss of spinal cord anterior horn cells	1	1	1.5625	28.4332	0.0351648	1	0.699625	1	SETX;
Loss of superficial elastic fibers	1	5	1.5625	5.73205	0.164053	1	1	1	COL17A1;
Loss of tumor suppressor gene	1	3	1.5625	9.54071	0.101882	1	1	1	BRCA2;
Low birth weight	2	25	3.125	2.28512	0.218638	1	1	1	COL1A1; COL1A2;
Low copper and ceruloplasmin	1	1	1.5625	28.4332	0.0351648	1	0.699625	1	ATP7A;
Lower back pain	1	2	1.5625	14.2873	0.0691118	1	1	1	HTRA1;
Lower limbs affected before upper limbs	1	1	1.5625	28.4332	0.0351648	1	0.699625	1	ATP7A;
Lower limb spasticity	1	17	1.5625	1.68827	0.457359	1	1	1	CCT5;
Lower motor neuron signs	1	3	1.5625	9.54071	0.101882	1	1	1	SETX;
Low hairline	1	3	1.5625	9.54071	0.101882	1	1	1	HSPG2;
Low nasal bridge	1	20	1.5625	1.43516	0.513147	1	1	1	COL2A1;
Low-normal IQ	1	1	1.5625	28.4332	0.0351648	1	0.699625	1	ATP7A;
Low-set ears	5	97	7.8125	1.46841	0.252543	1	1	1	CCBE1; HSPG2; MKS1; TFAP2A; WNT7A;
Low-set, posteriorly rotated ears	1	3	1.5625	9.54071	0.101882	1	1	1	RECQL4;
Low weight due to poor feeding	2	3	3.125	18.987	0.00357067	1	0.443405	1	COL6A1; COL6A3;
Lumbago	1	1	1.5625	28.4332	0.0351648	1	0.699625	1	HTRA1;
Lumbar disc herniation	1	1	1.5625	28.4332	0.0351648	1	0.699625	1	HTRA1;
Lumbar kyphoscoliosis	1	1	1.5625	28.4332	0.0351648	1	0.699625	1	COL2A1;
Lumbar lordosis	2	11	3.125	5.1908	0.0545774	1	1	1	COL2A1; HSPG2;
Lumbosacral dural ectasia	1	1	1.5625	28.4332	0.0351648	1	0.699625	1	FBN1;
Lung	15	171	23.4375	2.49566	0.000555265	1	0.286391	1	ADAMTS2; BTK; CCBE1; COL1A1; COL1A2; COL2A1; COL3A1; ELN; FBLN5; FBN1; HSPG2; MKS1; PLG; STAT3; SUFU;
Luton and Torrance type differentiated based on histologic findings in cartilage	1	1	1.5625	28.4332	0.0351648	1	0.699625	1	COL2A1;
Luton type - hypercellular resting cartilage, normal and large cells, normal column formation, focal degenerating chondrocyte incorporation and focal disorganization	1	1	1.5625	28.4332	0.0351648	1	0.699625	1	COL2A1;
Lymphedema (lower extremities)	1	1	1.5625	28.4332	0.0351648	1	0.699625	1	CCBE1;
Lymphedematous facies	1	1	1.5625	28.4332	0.0351648	1	0.699625	1	CCBE1;
Lymphoma	2	9	3.125	6.34304	0.0373715	1	0.736895	1	MSH2; MSH6;
Lymphomesenteric cysts, often calcified	1	3	1.5625	9.54071	0.101882	1	1	1	SUFU;
LYNCH SYNDROME I	1	1	1.5625	28.4332	0.0351648	1	0.699625	1	MSH2;
Lysosomal storage vacuoles in trachea, liver, cartilage, and heart	1	1	1.5625	28.4332	0.0351648	1	0.699625	1	ADAMTSL2;
Macrocephaly	3	60	4.6875	1.42616	0.353871	1	1	1	COL2A1; IDS; PLG;
Macroglossia	1	18	1.5625	1.59453	0.47662	1	1	1	IDS;
Macrophage defect	1	5	1.5625	5.73205	0.164053	1	1	1	IL12RB1;
Macrostomia	1	9	1.5625	3.1873	0.275958	1	1	1	MKS1;
Macular hypoplasia	1	2	1.5625	14.2873	0.0691118	1	1	1	COL18A1;
Majority of cases in Japan	1	1	1.5625	28.4332	0.0351648	1	0.699625	1	ADAR;
Majority of Wilms tumors are sporadic	1	3	1.5625	9.54071	0.101882	1	1	1	BRCA2;
Malaligned teeth	1	4	1.5625	7.16148	0.133517	1	1	1	ADAMTS10;
Malar hypoplasia	3	15	4.6875	5.7018	0.0139479	1	0.699625	1	COL2A1; FBN1; TFAP2A;
Malformation of the hepatic ductal plate	1	1	1.5625	28.4332	0.0351648	1	0.699625	1	IFT122;
Malformed teeth	1	1	1.5625	28.4332	0.0351648	1	0.699625	1	ADAMTS10;
Malignant gastrointestinal tract tumors	1	2	1.5625	14.2873	0.0691118	1	1	1	MSH2;
Malignant genitourinary tract tumors	1	2	1.5625	14.2873	0.0691118	1	1	1	MSH2;
Mandibular hypoplasia	1	9	1.5625	3.1873	0.275958	1	1	1	COL2A1;
Marfanoid habitus	1	6	1.5625	4.77829	0.19353	1	1	1	COL2A1;
Mastoid hypoplasia with absence of air cells	1	1	1.5625	28.4332	0.0351648	1	0.699625	1	TFAP2A;
Maxillary hypoplasia	1	20	1.5625	1.43516	0.513147	1	1	1	ADAMTS10;
May manifest as 'ataxic' phenotype without parkinsonian features	1	1	1.5625	28.4332	0.0351648	1	0.699625	1	ATXN2;
May manifest as late-onset 'parkinsonian' phenotype without severe ataxic features	1	1	1.5625	28.4332	0.0351648	1	0.699625	1	ATXN2;
Mean adult height 175.4 +/- 8.2 cm for females	1	1	1.5625	28.4332	0.0351648	1	0.699625	1	FBN1;
Mean adult height 191.3 +/- 9 cm for males	1	1	1.5625	28.4332	0.0351648	1	0.699625	1	FBN1;
Mean age of onset in third decade	1	1	1.5625	28.4332	0.0351648	1	0.699625	1	ATXN2;
Mean length at birth 52.5 +/- 3.5 cm for females	1	1	1.5625	28.4332	0.0351648	1	0.699625	1	FBN1;
Mean length at birth 53 +/- 4.4 cm for males	1	1	1.5625	28.4332	0.0351648	1	0.699625	1	FBN1;
Medial rotation of the medial malleolus	1	1	1.5625	28.4332	0.0351648	1	0.699625	1	FBN1;
Medulloblastoma	4	11	6.25	10.3558	0.000381627	1	0.286391	1	BRCA2; MSH2; MSH6; SUFU;
Megaepiphyses (late)	1	1	1.5625	28.4332	0.0351648	1	0.699625	1	COL2A1;
Melanin dispersion in iris	1	1	1.5625	28.4332	0.0351648	1	0.699625	1	LOXL1;
Membranous (type I) vitreous phenotype	1	1	1.5625	28.4332	0.0351648	1	0.699625	1	COL2A1;
Memory impairment	1	3	1.5625	9.54071	0.101882	1	1	1	ECM1;
Meningioma	1	7	1.5625	4.09665	0.221984	1	1	1	SUFU;
MENINGIOMA, FAMILIAL, SUSCEPTIBILITY TO	1	6	1.5625	4.77829	0.19353	1	1	1	SUFU;
Meningitis	1	9	1.5625	3.1873	0.275958	1	1	1	BTK;
MENKES DISEASE	1	1	1.5625	28.4332	0.0351648	1	0.699625	1	ATP7A;
Mental retardation (25%)	1	2	1.5625	14.2873	0.0691118	1	1	1	HSPG2;
Mental retardation	3	200	4.6875	0.427898	0.97863	1	1	1	ATP7A; RECQL4; TUBGCP6;
Mental retardation in 5-13%	1	1	1.5625	28.4332	0.0351648	1	0.699625	1	RECQL4;
Mental retardation (less common)	1	4	1.5625	7.16148	0.133517	1	1	1	SUFU;
Mental retardation, mild (11%)	1	1	1.5625	28.4332	0.0351648	1	0.699625	1	ADAMTS10;
Mental retardation (sometimes)	1	1	1.5625	28.4332	0.0351648	1	0.699625	1	CCBE1;
Mesangial and subendothelial granular or fibrillar deposits which show immunoreactivity to fibronectin	1	1	1.5625	28.4332	0.0351648	1	0.699625	1	FN1;
Mesodermal iris dysgenesis (in some patients)	1	1	1.5625	28.4332	0.0351648	1	0.699625	1	RECQL4;
Metabolic	1	55	1.5625	0.522042	0.864563	1	1	1	GH1;
Metabolic Features	2	195	3.125	0.293066	0.994446	1	1	1	EDN3; TAZ;
Metaphyseal cupping	1	3	1.5625	9.54071	0.101882	1	1	1	COL2A1;
Metaphyseal flaring	1	7	1.5625	4.09665	0.221984	1	1	1	COL2A1;
Metaphyseal irregularity and sclerosis (childhood)	1	1	1.5625	28.4332	0.0351648	1	0.699625	1	COL2A1;
Metaphyseal widening with spurs	1	1	1.5625	28.4332	0.0351648	1	0.699625	1	ATP7A;
Microbleeds (less than 5 mm in diameter) occur at the gray-white matter junction in the cerebral hemispheres and cerebellum and do not occur in the thalamus, basal ganglia, or brainstem	1	1	1.5625	28.4332	0.0351648	1	0.699625	1	APP;
Microcephaly	3	129	4.6875	0.66339	0.84545	1	1	1	ATP7A; MKS1; TFAP2A;
MICROCEPHALY AND CHORIORETINOPATHY WITH OR WITHOUT MENTAL RETARDATION, AUTOSOMAL RECESSIVE	1	1	1.5625	28.4332	0.0351648	1	0.699625	1	TUBGCP6;
Microcephaly (in 1 patient)	1	1	1.5625	28.4332	0.0351648	1	0.699625	1	ALG13;
Microcornea	2	18	3.125	3.17328	0.129908	1	1	1	HSPG2; RECQL4;
Microdontia	1	10	1.5625	2.86889	0.301545	1	1	1	RECQL4;
Micrognathia	9	121	14.0625	2.11704	0.022986	1	0.699625	1	ADAMTS2; ANTXR1; COL1A1; COL1A2; FBN1; HSPG2; MKS1; RECQL4; TFAP2A;
Microphthalmia	3	37	4.6875	2.31246	0.138443	1	1	1	MKS1; RECQL4; TFAP2A;
Microscopic hematuria	1	5	1.5625	5.73205	0.164053	1	1	1	FN1;
Microspherophakia (small, spherical lens) (94%)	1	1	1.5625	28.4332	0.0351648	1	0.699625	1	ADAMTS10;
Microstomia	2	12	3.125	4.7586	0.0640383	1	1	1	CCBE1; RECQL4;
Microtia	1	5	1.5625	5.73205	0.164053	1	1	1	TFAP2A;
Midface hypoplasia	3	38	4.6875	2.25162	0.146719	1	1	1	COL1A1; COL1A2; COL2A1;
Midline occipital bone defect	1	1	1.5625	28.4332	0.0351648	1	0.699625	1	COL18A1;
Migraine with aura	1	5	1.5625	5.73205	0.164053	1	1	1	COL4A1;
Mild congenital leg curvature	1	1	1.5625	28.4332	0.0351648	1	0.699625	1	COL1A1;
Mild distal sensory impairment (in some)	1	1	1.5625	28.4332	0.0351648	1	0.699625	1	ATP7A;
Mild facial anomalies	1	1	1.5625	28.4332	0.0351648	1	0.699625	1	FBN1;
Mild finger contractures	1	5	1.5625	5.73205	0.164053	1	1	1	COL17A1;
Mild joint hypermobility	1	1	1.5625	28.4332	0.0351648	1	0.699625	1	COL1A1;
Mildly extensible skin	1	1	1.5625	28.4332	0.0351648	1	0.699625	1	ATP7A;
Mild mandibular prognathism	1	3	1.5625	9.54071	0.101882	1	1	1	SUFU;
Mild mental retardation	1	7	1.5625	4.09665	0.221984	1	1	1	TFAP2A;
Mild-moderate skeletal deformity	2	2	3.125	28.4332	0.00121791	1	0.286391	1	COL1A1; COL1A2;
Mild osteopenia	1	2	1.5625	14.2873	0.0691118	1	1	1	COL1A1;
Mild pectus excavatum	1	1	1.5625	28.4332	0.0351648	1	0.699625	1	EMD;
Mild platyspondyly	2	6	3.125	9.50928	0.016669	1	0.699625	1	ATP7A; COL2A1;
Mild prognathism	1	1	1.5625	28.4332	0.0351648	1	0.699625	1	STAT3;
Mild spondyloepiphyseal dysplasia	1	2	1.5625	14.2873	0.0691118	1	1	1	COL2A1;
Mild thrombocytopenia	1	4	1.5625	7.16148	0.133517	1	1	1	APOE;
Misc	6	219	9.375	0.780255	0.802182	1	1	1	ANTXR1; APOE; COL1A1; COL2A1; IL12RB1; MSH2;
Miscellaneous	53	1228	82.8125	1.22739	0.00410446	1	0.504028	1	A2M; ADAMTS10; ADAMTS2; ADAMTSL2; ADAMTSL4; ADAR; ALG13; ANTXR1; APP; ATP7A; ATXN1; ATXN2; BRCA2; BTK; CCT5; COL17A1; COL18A1; COL1A1; COL1A2; COL2A1; COL3A1; COL4A1; COL5A1; COL6A1; COL6A3; ECM1; EDN3; ELN; EMD; FBLN5; FBN1; FBXO7; FN1; HSPG2; HTRA1; IDS; MKS1; MMP2; MSH2; MSH6; MYC; PDGFRA; PLG; SETX; SLURP1; STAT3; SUFU; TAZ; TFAP2A; TRIM32; TRIM33; WNT7A; LOXL1;
Missing teeth	1	3	1.5625	9.54071	0.101882	1	1	1	RECQL4;
Mitral regurgitation	2	3	3.125	18.987	0.00357067	1	0.443405	1	COL1A2; FBN1;
Mitral stenosis	1	1	1.5625	28.4332	0.0351648	1	0.699625	1	ADAMTSL2;
Mitral valve insufficiency	2	3	3.125	18.987	0.00357067	1	0.443405	1	ADAMTS10; COL1A2;
Mitral valve prolapse	6	20	9.375	8.53991	3.93518e-05	0.869831	0.0869831	0.553746	COL1A1; COL1A2; COL2A1; COL3A1; COL5A1; FBN1;
Mitral valve regurgitation	1	2	1.5625	14.2873	0.0691118	1	1	1	ELN;
Mixed hearing loss	1	6	1.5625	4.77829	0.19353	1	1	1	COL2A1;
Mobile wrist	1	1	1.5625	28.4332	0.0351648	1	0.699625	1	WNT7A;
Molluscoid pseudotumor	1	2	1.5625	14.2873	0.0691118	1	1	1	COL5A1;
Molluscoid pseudotumors	3	5	4.6875	17.0826	0.00039471	1	0.286391	1	COL1A1; COL3A1; COL5A1;
Monomorphic cells, medium-sized, with round nuclei, multiple nucleoli, and moderate amount of cytoplasm	1	1	1.5625	28.4332	0.0351648	1	0.699625	1	MYC;
Monotone speech	1	1	1.5625	28.4332	0.0351648	1	0.699625	1	FBXO7;
More common in women	1	7	1.5625	4.09665	0.221984	1	1	1	SUFU;
Most cases are caused by mutation in the PHOX2B gene	1	6	1.5625	4.77829	0.19353	1	1	1	EDN3;
Most cases result from de novo mutations	1	2	1.5625	14.2873	0.0691118	1	1	1	COL2A1;
Most sporadic as single lesions	1	3	1.5625	9.54071	0.101882	1	1	1	ANTXR1;
Moth-eaten' pattern of peripupillary atrophy	1	1	1.5625	28.4332	0.0351648	1	0.699625	1	LOXL1;
Mottled or stippled pigmentation	1	1	1.5625	28.4332	0.0351648	1	0.699625	1	RECQL4;
Mouth	27	417	42.1875	1.84164	0.000371473	1	0.286391	1	ADAMTS10; ADAMTS2; ADAMTSL2; ANTXR1; ATP7A; CCBE1; COL17A1; COL1A1; COL2A1; COL3A1; COL5A1; COL6A1; COL6A3; ECM1; FBN1; HSPG2; IDS; IFT122; MKS1; PLG; RECQL4; SLURP1; STAT3; SUFU; TFAP2A; TRIM32; WNT7A;
Movement	2	29	3.125	1.97004	0.271556	1	1	1	COL6A1; COL6A3;
MRI shows atrophy of the spinal cord	1	1	1.5625	28.4332	0.0351648	1	0.699625	1	CCT5;
Mucoid nasal discharge	1	1	1.5625	28.4332	0.0351648	1	0.699625	1	IDS;
Multiple crown malformations	1	1	1.5625	28.4332	0.0351648	1	0.699625	1	RECQL4;
Multiple fractures present at birth	2	2	3.125	28.4332	0.00121791	1	0.286391	1	COL1A1; COL1A2;
Muscle atrophy, distal	1	3	1.5625	9.54071	0.101882	1	1	1	ATP7A;
Muscle atrophy, mild, more proximal than distal	2	3	3.125	18.987	0.00357067	1	0.443405	1	COL6A1; COL6A3;
Muscle biopsy shows dystrophic changes	1	4	1.5625	7.16148	0.133517	1	1	1	TRIM32;
Muscle biopsy shows increased variation in fiber size	2	4	3.125	14.2521	0.00697938	1	0.699625	1	COL6A1; COL6A3;
Muscle biopsy shows merosin (	2	3	3.125	18.987	0.00357067	1	0.443405	1	COL6A1; COL6A3;
Muscle biopsy shows neurogenic changes	1	1	1.5625	28.4332	0.0351648	1	0.699625	1	ATP7A;
Muscle biopsy shows nonspecific myopathic changes	2	4	3.125	14.2521	0.00697938	1	0.699625	1	COL6A1; COL6A3;
Muscle biopsy shows small, membrane-bound vacuoles predominantly in type 2 fibers	1	1	1.5625	28.4332	0.0351648	1	0.699625	1	TRIM32;
Muscle biopsy shows type 1 fiber predominance	2	3	3.125	18.987	0.00357067	1	0.443405	1	COL6A1; COL6A3;
Muscle fiber necrosis	2	4	3.125	14.2521	0.00697938	1	0.699625	1	COL6A1; COL6A3;
Muscle fiber regeneration	2	3	3.125	18.987	0.00357067	1	0.443405	1	COL6A1; COL6A3;
Muscle, Soft Tissue	12	341	18.75	1.00139	0.551183	1	1	1	ALG13; BTK; CCBE1; COL1A2; COL6A1; COL6A3; EMD; FBN1; HSPG2; SETX; TAZ; TRIM32;
Muscle tears	1	1	1.5625	28.4332	0.0351648	1	0.699625	1	COL1A2;
Muscle wasting	1	7	1.5625	4.09665	0.221984	1	1	1	HSPG2;
Muscle weakness	1	62	1.5625	0.463112	0.895465	1	1	1	HSPG2;
Muscle weakness, distal	1	5	1.5625	5.73205	0.164053	1	1	1	ATP7A;
Muscle weakness (in some patients)	1	1	1.5625	28.4332	0.0351648	1	0.699625	1	FBN1;
Muscle weakness, limb-girdle	2	3	3.125	18.987	0.00357067	1	0.443405	1	COL6A1; COL6A3;
Muscle weakness, proximal greater than distal	2	3	3.125	18.987	0.00357067	1	0.443405	1	COL6A1; COL6A3;
Muscular build	1	1	1.5625	28.4332	0.0351648	1	0.699625	1	ADAMTS10;
Muscular hypertrophy	1	2	1.5625	14.2873	0.0691118	1	1	1	HSPG2;
Myoclonus	1	31	1.5625	0.926074	0.673445	1	1	1	ATXN2;
Myopathic facies	1	8	1.5625	3.58521	0.249448	1	1	1	TAZ;
Myopathy with type I fiber atrophy on muscle biopsy	1	1	1.5625	28.4332	0.0351648	1	0.699625	1	EMD;
Myopia	7	47	10.9375	4.23988	0.000986722	1	0.286391	1	ADAMTS2; COL1A1; COL2A1; COL5A1; FBN1; HSPG2; TFAP2A;
Myopia, progressive, early onset	1	1	1.5625	28.4332	0.0351648	1	0.699625	1	COL2A1;
Myopia (reported in 1 patient)	1	1	1.5625	28.4332	0.0351648	1	0.699625	1	IFT122;
Myotonia	1	3	1.5625	9.54071	0.101882	1	1	1	HSPG2;
Nail dystrophy (onset in childhood or adolescence)	1	5	1.5625	5.73205	0.164053	1	1	1	COL17A1;
Nails	7	123	10.9375	1.62033	0.136294	1	1	1	ADAMTSL2; COL17A1; IFT122; RECQL4; SLURP1; TFAP2A; WNT7A;
Narrow chest	3	14	4.6875	6.10878	0.0114421	1	0.699625	1	ATP7A; COL2A1; IFT122;
Narrowing of joint spaces	1	1	1.5625	28.4332	0.0351648	1	0.699625	1	COL2A1;
Narrow maxilla	2	3	3.125	18.987	0.00357067	1	0.443405	1	COL1A1; COL5A1;
Narrow palate	4	13	6.25	8.76381	0.00078395	1	0.286391	1	ADAMTS10; CCBE1; FBN1; WNT7A;
Narrow palpebral fissures	1	7	1.5625	4.09665	0.221984	1	1	1	HSPG2;
Narrow sacrosciatic notches	1	3	1.5625	9.54071	0.101882	1	1	1	COL2A1;
Narrow shoulders	1	6	1.5625	4.77829	0.19353	1	1	1	ATP7A;
Narrow spinal canal	1	1	1.5625	28.4332	0.0351648	1	0.699625	1	ADAMTS10;
Nasal quality to speech	1	1	1.5625	28.4332	0.0351648	1	0.699625	1	TAZ;
Nasopharynx	2	34	3.125	1.68041	0.33758	1	1	1	BTK; PLG;
Natal teeth	1	5	1.5625	5.73205	0.164053	1	1	1	MKS1;
Neck	11	130	17.1875	2.40789	0.00454845	1	0.552411	1	ATP7A; COL2A1; COL6A1; COL6A3; EMD; HSPG2; IDS; MKS1; TFAP2A; TRIM32; WNT7A;
Neck flexor muscle weakness	1	4	1.5625	7.16148	0.133517	1	1	1	TRIM32;
Neck weakness	2	3	3.125	18.987	0.00357067	1	0.443405	1	COL6A1; COL6A3;
Necrosis of capital femoral epiphysis	1	1	1.5625	28.4332	0.0351648	1	0.699625	1	COL2A1;
Neonatal lethal	1	1	1.5625	28.4332	0.0351648	1	0.699625	1	HSPG2;
Neonatal pneumothorax	1	1	1.5625	28.4332	0.0351648	1	0.699625	1	ADAMTS2;
Neoplasia	10	151	15.625	1.88475	0.0346462	1	0.699625	1	ATP7A; BRCA2; BTK; EDN3; MSH2; MSH6; MYC; RECQL4; SUFU; TRIM33;
Nephroblastoma	1	4	1.5625	7.16148	0.133517	1	1	1	BRCA2;
Nephrogenic diabetes insipidus	2	19	3.125	3.00635	0.142029	1	1	1	MKS1; TRIM32;
Nephrotic syndrome	1	16	1.5625	1.79373	0.437399	1	1	1	FN1;
Neuro	3	132	4.6875	0.648314	0.856668	1	1	1	APOE; RECQL4; TUBGCP6;
Neuroblastoma	3	11	4.6875	7.77329	0.00559383	1	0.661209	1	EDN3; MSH2; MSH6;
Neurodegeneration leading to profound mental retardation	1	1	1.5625	28.4332	0.0351648	1	0.699625	1	IDS;
Neurofibrillary tangles composed of disordered microtubules	2	11	3.125	5.1908	0.0545774	1	1	1	A2M; APP;
Neurofibrillary tangles composed of disordered microtubules in neurons	1	1	1.5625	28.4332	0.0351648	1	0.699625	1	APOE;
Neurologic	40	930	62.5	1.22323	0.0412576	1	0.810629	1	A2M; ADAMTS10; ADAMTS2; ADAMTSL2; ALG13; APP; ATP7A; ATXN1; ATXN2; BTK; CCBE1; CCT5; COL18A1; COL1A1; COL1A2; COL2A1; COL4A1; COL5A1; COL6A1; COL6A3; ECM1; EDN3; EMD; FBN1; FBXO7; HSPG2; HTRA1; IDS; IFT122; MKS1; MSH2; MSH6; PLG; RECQL4; SETX; SUFU; TAZ; TFAP2A; TRIM32; WNT7A;
Neurologic degeneration	1	1	1.5625	28.4332	0.0351648	1	0.699625	1	ATP7A;
Neuromuscular, cardiovascular, and infectious symptoms improve with age	1	1	1.5625	28.4332	0.0351648	1	0.699625	1	TAZ;
Neuropathology shows diffuse demyelination of the cerebral white matter	1	1	1.5625	28.4332	0.0351648	1	0.699625	1	HTRA1;
NEUROPATHY, HEREDITARY SENSORY, WITH SPASTIC PARAPLEGIA, AUTOSOMAL RECESSIVE	1	1	1.5625	28.4332	0.0351648	1	0.699625	1	CCT5;
Neuropsychiatric manifestations are variable	1	1	1.5625	28.4332	0.0351648	1	0.699625	1	ECM1;
Neutropenia (in some patients)	1	1	1.5625	28.4332	0.0351648	1	0.699625	1	TAZ;
New skin lesions stop appearing before adolescence	1	1	1.5625	28.4332	0.0351648	1	0.699625	1	ADAR;
Nipple hypoplasia	1	4	1.5625	7.16148	0.133517	1	1	1	ANTXR1;
No bulbar involvement	1	1	1.5625	28.4332	0.0351648	1	0.699625	1	SETX;
No cardiac involvement	2	3	3.125	18.987	0.00357067	1	0.443405	1	COL6A1; COL6A3;
No corneal opacities	1	1	1.5625	28.4332	0.0351648	1	0.699625	1	IDS;
Nocturnal hypoventilation	2	6	3.125	9.50928	0.016669	1	0.699625	1	COL6A1; COL6A3;
No increased risk of thrombotic vascular events	1	1	1.5625	28.4332	0.0351648	1	0.699625	1	PLG;
Noncompaction of left ventricle	1	1	1.5625	28.4332	0.0351648	1	0.699625	1	TAZ;
Nonimmune hydrops	2	2	3.125	28.4332	0.00121791	1	0.286391	1	COL1A1; COL1A2;
Non-ossified sacrum, ischial, and pubic bones	1	1	1.5625	28.4332	0.0351648	1	0.699625	1	COL2A1;
Non-ossified talus and calcaneus	1	1	1.5625	28.4332	0.0351648	1	0.699625	1	COL2A1;
Nonpolyposis colon cancer	1	1	1.5625	28.4332	0.0351648	1	0.699625	1	MSH2;
Non-scarring skin blistering (hands, feet, elbow, knee - onset in adolescence)	1	5	1.5625	5.73205	0.164053	1	1	1	COL17A1;
No ocular symptoms	1	2	1.5625	14.2873	0.0691118	1	1	1	COL2A1;
Normal birth weight	1	7	1.5625	4.09665	0.221984	1	1	1	ADAMTSL2;
Normal blood pressure	1	1	1.5625	28.4332	0.0351648	1	0.699625	1	HTRA1;
Normal clavicles	1	1	1.5625	28.4332	0.0351648	1	0.699625	1	COL2A1;
Normal face at birth	1	1	1.5625	28.4332	0.0351648	1	0.699625	1	HSPG2;
Normal-greyish sclerae	2	2	3.125	28.4332	0.00121791	1	0.286391	1	COL1A1; COL1A2;
Normal head circumference	1	3	1.5625	9.54071	0.101882	1	1	1	ADAMTSL2;
Normal height	1	5	1.5625	5.73205	0.164053	1	1	1	COL2A1;
Normal hemidesmosomes	1	5	1.5625	5.73205	0.164053	1	1	1	COL17A1;
Normal immunoreactive growth hormone after stimulation	1	1	1.5625	28.4332	0.0351648	1	0.699625	1	GH1;
Normal intelligence	5	45	7.8125	3.16486	0.0189306	1	0.699625	1	COL2A1; COL6A1; COL6A3; IFT122; RECQL4;
Normal intelligence in IIB	1	1	1.5625	28.4332	0.0351648	1	0.699625	1	IDS;
Normal intelligence in majority	1	1	1.5625	28.4332	0.0351648	1	0.699625	1	TFAP2A;
Normal number of T cells	1	2	1.5625	14.2873	0.0691118	1	1	1	BTK;
Normal or increased serum creatine kinase	2	3	3.125	18.987	0.00357067	1	0.443405	1	COL6A1; COL6A3;
Normal or mildly decreased motor nerve conduction velocity (NCV)	1	1	1.5625	28.4332	0.0351648	1	0.699625	1	CCT5;
Normal respiratory rate	1	6	1.5625	4.77829	0.19353	1	1	1	EDN3;
Normal teeth (in most patients)	1	1	1.5625	28.4332	0.0351648	1	0.699625	1	COL1A1;
Normal to mildly increased serum creatine kinase	2	4	3.125	14.2521	0.00697938	1	0.699625	1	COL6A1; COL6A3;
Normal to near normal stature	1	1	1.5625	28.4332	0.0351648	1	0.699625	1	COL1A1;
Normal upper/lower segment ratio	1	1	1.5625	28.4332	0.0351648	1	0.699625	1	ADAMTSL2;
Normal wound healing	3	5	4.6875	17.0826	0.00039471	1	0.286391	1	ADAMTS2; ELN; FBLN5;
No scarring	1	2	1.5625	14.2873	0.0691118	1	1	1	COL3A1;
Nose	18	314	28.125	1.63078	0.0189032	1	0.699625	1	ADAMTS10; ADAMTSL2; ANTXR1; ATP7A; CCBE1; COL1A1; COL1A2; COL2A1; COL3A1; FBN1; HSPG2; IDS; IFT122; RECQL4; STAT3; SUFU; TFAP2A; WNT7A;
No sensory abnormalities	1	2	1.5625	14.2873	0.0691118	1	1	1	SETX;
No skin hyperelasticity	2	2	3.125	28.4332	0.00121791	1	0.286391	1	ELN; FBLN5;
Numerous bone marrow histiocytes with cytoplasmic granules which stain bright blue with the usual hematologic stains	1	1	1.5625	28.4332	0.0351648	1	0.699625	1	APOE;
Numerous multiple fractures present at birth	2	3	3.125	18.987	0.00357067	1	0.443405	1	COL1A1; COL1A2;
Nystagmus	2	122	3.125	0.46841	0.93725	1	1	1	ANTXR1; COL18A1;
Nystagmus (reported in 1 patient)	1	1	1.5625	28.4332	0.0351648	1	0.699625	1	IFT122;
Obesity	2	43	3.125	1.32878	0.451203	1	1	1	MKS1; TRIM32;
Obstructive sleep apnea	1	5	1.5625	5.73205	0.164053	1	1	1	IDS;
Occasional cataracts	1	1	1.5625	28.4332	0.0351648	1	0.699625	1	COL2A1;
Occasional conductive hearing loss	1	1	1.5625	28.4332	0.0351648	1	0.699625	1	COL2A1;
Occasional femoral bowing	1	1	1.5625	28.4332	0.0351648	1	0.699625	1	COL1A1;
Occipital bossing	1	2	1.5625	14.2873	0.0691118	1	1	1	IFT122;
Occipital dermal sinus tract	1	1	1.5625	28.4332	0.0351648	1	0.699625	1	COL18A1;
Occipital encephalocele	2	3	3.125	18.987	0.00357067	1	0.443405	1	COL18A1; MKS1;
Occipital horn exostoses	1	1	1.5625	28.4332	0.0351648	1	0.699625	1	ATP7A;
Occipital meningocele	1	1	1.5625	28.4332	0.0351648	1	0.699625	1	WNT7A;
Occipital skull defect	1	1	1.5625	28.4332	0.0351648	1	0.699625	1	HSPG2;
Occipitoatlantal instability	1	1	1.5625	28.4332	0.0351648	1	0.699625	1	COL2A1;
Occlusive hydrocephalus, congenital	1	1	1.5625	28.4332	0.0351648	1	0.699625	1	PLG;
Ocular motor apraxia	1	1	1.5625	28.4332	0.0351648	1	0.699625	1	ATXN2;
Oculomotor apraxia (56% of patients)	1	1	1.5625	28.4332	0.0351648	1	0.699625	1	SETX;
Odontogenic keratocysts of jaws	1	3	1.5625	9.54071	0.101882	1	1	1	SUFU;
Odontoid hypoplasia	1	13	1.5625	2.20734	0.373084	1	1	1	COL2A1;
Often identified in newborn period	2	2	3.125	28.4332	0.00121791	1	0.286391	1	COL1A1; COL1A2;
Olfactory lobe absence	1	1	1.5625	28.4332	0.0351648	1	0.699625	1	MKS1;
Oligodactyly	1	5	1.5625	5.73205	0.164053	1	1	1	WNT7A;
Oligodendroglioma	2	4	3.125	14.2521	0.00697938	1	0.699625	1	MSH2; MSH6;
Oligodontia	1	9	1.5625	3.1873	0.275958	1	1	1	CCBE1;
Oligohydramnios	2	12	3.125	4.7586	0.0640383	1	1	1	FBLN5; MKS1;
Olivopontocerebellar atrophy	2	3	3.125	18.987	0.00357067	1	0.443405	1	ATXN1; ATXN2;
Omphalocele	1	14	1.5625	2.04979	0.395288	1	1	1	MKS1;
Oncology	3	80	4.6875	1.06967	0.54138	1	1	1	BRCA2; MSH2; SUFU;
One male and 3 unrelated females have been reported (last curated October 2013)	1	1	1.5625	28.4332	0.0351648	1	0.699625	1	ALG13;
One patient reported with COL3A1 mutation (	1	2	1.5625	14.2873	0.0691118	1	1	1	COL3A1;
Onset 2-4 years of age in IIA	1	1	1.5625	28.4332	0.0351648	1	0.699625	1	IDS;
Onset 6-9 years	1	1	1.5625	28.4332	0.0351648	1	0.699625	1	COL2A1;
Onset between 2-5 years	1	3	1.5625	9.54071	0.101882	1	1	1	BRCA2;
Onset in adolescence or young adulthood	1	1	1.5625	28.4332	0.0351648	1	0.699625	1	FBXO7;
Onset in childhood	2	26	3.125	2.19726	0.231807	1	1	1	ECM1; EMD;
Onset in early childhood (infancy to 5 years)	1	1	1.5625	28.4332	0.0351648	1	0.699625	1	CCT5;
Onset in early infancy	1	7	1.5625	4.09665	0.221984	1	1	1	SLURP1;
Onset in first decade	1	3	1.5625	9.54071	0.101882	1	1	1	ATP7A;
Onset in infancy	4	82	6.25	1.39028	0.325353	1	1	1	ALG13; COL6A1; COL6A3; STAT3;
Onset in infancy and early childhood	1	1	1.5625	28.4332	0.0351648	1	0.699625	1	ADAR;
Onset in middle age (44 to 60 years)	1	1	1.5625	28.4332	0.0351648	1	0.699625	1	APP;
Onset in teens to late twenties (range 14 to 44 years)	1	1	1.5625	28.4332	0.0351648	1	0.699625	1	HTRA1;
Onset in third or fourth decade	1	1	1.5625	28.4332	0.0351648	1	0.699625	1	ATXN1;
Onset of end-stage renal disease 15 to 20 years after onset	1	1	1.5625	28.4332	0.0351648	1	0.699625	1	FN1;
Onset of fracture usually when child begins to walk	1	1	1.5625	28.4332	0.0351648	1	0.699625	1	COL1A1;
Onset of gastrointestinal tumors typically occurs in the second decade	2	4	3.125	14.2521	0.00697938	1	0.699625	1	MSH2; MSH6;
Onset of hematologic or CNS tumors in the first or second decades of life	2	4	3.125	14.2521	0.00697938	1	0.699625	1	MSH2; MSH6;
Onset of osteoarthritis in teens to early adulthood	1	1	1.5625	28.4332	0.0351648	1	0.699625	1	COL2A1;
Onset of proteinuria in the second to fourth decades	1	1	1.5625	28.4332	0.0351648	1	0.699625	1	FN1;
Onset of skin manifestations from birth to puberty	1	1	1.5625	28.4332	0.0351648	1	0.699625	1	ELN;
Onset usually at birth	1	10	1.5625	2.86889	0.301545	1	1	1	EDN3;
Onset usually in childhood	1	4	1.5625	7.16148	0.133517	1	1	1	COL4A1;
Onset usually in childhood (1 to 9 years of age)	1	1	1.5625	28.4332	0.0351648	1	0.699625	1	TRIM32;
Onset usually in early childhood, although ranges from birth to adulthood	2	3	3.125	18.987	0.00357067	1	0.443405	1	COL6A1; COL6A3;
Onset usually in infancy or early childhood	1	20	1.5625	1.43516	0.513147	1	1	1	PLG;
Onset usually in mid-teens, average 15 years (range 2 to 20 years)	1	1	1.5625	28.4332	0.0351648	1	0.699625	1	SETX;
Opalescent teeth (rare)	1	1	1.5625	28.4332	0.0351648	1	0.699625	1	COL1A1;
Open-angle glaucoma due to pupillary and ciliary block	1	1	1.5625	28.4332	0.0351648	1	0.699625	1	LOXL1;
Ophthalmoplegia	1	22	1.5625	1.30475	0.547161	1	1	1	ATXN2;
Optic atrophy	2	82	3.125	0.696875	0.795052	1	1	1	ANTXR1; ATXN1;
Optic atrophy (in 1 patient)	1	1	1.5625	28.4332	0.0351648	1	0.699625	1	ALG13;
Optic tract agenesis	1	1	1.5625	28.4332	0.0351648	1	0.699625	1	MKS1;
Oral mucosa blisters	1	5	1.5625	5.73205	0.164053	1	1	1	COL17A1;
Orbital dermoid cyst	1	1	1.5625	28.4332	0.0351648	1	0.699625	1	TFAP2A;
Organic aciduria, mild (in some patients)	1	1	1.5625	28.4332	0.0351648	1	0.699625	1	TAZ;
Orthostatic hypotension	1	3	1.5625	9.54071	0.101882	1	1	1	ATP7A;
Osteoarthritis	2	9	3.125	6.34304	0.0373715	1	0.736895	1	COL1A1; COL5A1;
Osteoarthritis (hips, knees, shoulders, wrists, hands)	1	1	1.5625	28.4332	0.0351648	1	0.699625	1	COL2A1;
Osteoarthritis (onset 30-40 years)	1	2	1.5625	14.2873	0.0691118	1	1	1	COL3A1;
OSTEOARTHRITIS WITH MILD CHONDRODYSPLASIA	1	1	1.5625	28.4332	0.0351648	1	0.699625	1	COL2A1;
OSTEOGENESIS IMPERFECTA, TYPE I	1	1	1.5625	28.4332	0.0351648	1	0.699625	1	COL1A1;
OSTEOGENESIS IMPERFECTA, TYPE II	2	2	3.125	28.4332	0.00121791	1	0.286391	1	COL1A1; COL1A2;
OSTEOGENESIS IMPERFECTA, TYPE III	2	2	3.125	28.4332	0.00121791	1	0.286391	1	COL1A1; COL1A2;
OSTEOGENESIS IMPERFECTA, TYPE IV	2	2	3.125	28.4332	0.00121791	1	0.286391	1	COL1A1; COL1A2;
Osteogenic sarcoma	1	5	1.5625	5.73205	0.164053	1	1	1	RECQL4;
Osteopenia	4	28	6.25	4.07059	0.0150946	1	0.699625	1	ADAMTS2; ADAMTSL2; COL1A1; COL1A2;
Osteoporosis	5	42	7.8125	3.39087	0.0142924	1	0.699625	1	ATP7A; HSPG2; IFT122; MMP2; RECQL4;
OSTEOPOROSIS	2	6	3.125	9.50928	0.016669	1	0.699625	1	COL1A1; COL1A2;
Other	13	384	20.3125	0.963298	0.612874	1	1	1	ADAMTS10; ANTXR1; ATP7A; CCBE1; COL2A1; COL6A1; COL6A3; FBN1; HSPG2; MKS1; TAZ; TFAP2A; TRIM32;
Other tumors may also occur	2	4	3.125	14.2521	0.00697938	1	0.699625	1	MSH2; MSH6;
Otitis media	1	11	1.5625	2.60831	0.326242	1	1	1	BTK;
Otosclerosis	2	2	3.125	28.4332	0.00121791	1	0.286391	1	COL1A1; COL1A2;
Ovarian carcinoma	1	4	1.5625	7.16148	0.133517	1	1	1	SUFU;
Ovarian fibromata	1	3	1.5625	9.54071	0.101882	1	1	1	SUFU;
Overfolded ears	1	2	1.5625	14.2873	0.0691118	1	1	1	TFAP2A;
Overfolded helices	1	5	1.5625	5.73205	0.164053	1	1	1	HSPG2;
Ovoid vertebral bodies	2	9	3.125	6.34304	0.0373715	1	0.736895	1	COL2A1; FBN1;
Painful joints	1	1	1.5625	28.4332	0.0351648	1	0.699625	1	COL2A1;
Painful limp	1	1	1.5625	28.4332	0.0351648	1	0.699625	1	COL2A1;
Pale blue sclerae (10% of the cases)	2	2	3.125	28.4332	0.00121791	1	0.286391	1	COL1A1; COL1A2;
Pale optic discs	1	1	1.5625	28.4332	0.0351648	1	0.699625	1	ATXN1;
Pallor of dorsal columns of the spinal cord	1	1	1.5625	28.4332	0.0351648	1	0.699625	1	SETX;
Palmar hyperhidrosis	1	5	1.5625	5.73205	0.164053	1	1	1	COL17A1;
Pancreas	1	51	1.5625	0.562979	0.843033	1	1	1	RECQL4;
Panhypogammaglobulinemia	1	5	1.5625	5.73205	0.164053	1	1	1	BTK;
Papillary carcinoma of thyroid	1	7	1.5625	4.09665	0.221984	1	1	1	TRIM33;
Papilledema	1	3	1.5625	9.54071	0.101882	1	1	1	IDS;
Papules along the eyebrows and palpebral fissures	1	1	1.5625	28.4332	0.0351648	1	0.699625	1	ECM1;
Papules on the lips	1	1	1.5625	28.4332	0.0351648	1	0.699625	1	ECM1;
Paranoia	1	4	1.5625	7.16148	0.133517	1	1	1	ECM1;
Parental somatic mosaicism in 2 cases produced mild phenotype in the patients	1	1	1.5625	28.4332	0.0351648	1	0.699625	1	COL2A1;
Parkinsonism	3	42	4.6875	2.03723	0.181337	1	1	1	A2M; APP; FBXO7;
Patchy alopecia	1	2	1.5625	14.2873	0.0691118	1	1	1	ECM1;
Patellar aplasia/hypoplasia	1	1	1.5625	28.4332	0.0351648	1	0.699625	1	RECQL4;
Patent ductus arteriosus	1	41	1.5625	0.700257	0.77336	1	1	1	MKS1;
Paternal age effect	1	6	1.5625	4.77829	0.19353	1	1	1	SUFU;
Paternal anticipation bias	1	2	1.5625	14.2873	0.0691118	1	1	1	ATXN1;
Pathology resembles neurofibromas	1	4	1.5625	7.16148	0.133517	1	1	1	PDGFRA;
Patients often have other clinical symptoms resulting from dysfunction of the autonomic nervous system	1	6	1.5625	4.77829	0.19353	1	1	1	EDN3;
Pebbly skin lesions on back, upper arms, and thigh	1	1	1.5625	28.4332	0.0351648	1	0.699625	1	IDS;
Pectoralis muscles may be less involved, leading to inward shrugging posture	1	1	1.5625	28.4332	0.0351648	1	0.699625	1	TRIM32;
Pectus asymmetric sternum	1	1	1.5625	28.4332	0.0351648	1	0.699625	1	FBN1;
Pectus carinatum	5	27	7.8125	5.27399	0.00203747	1	0.431176	1	ATP7A; COL2A1; FBN1; HSPG2; WNT7A;
Pectus excavatum	8	44	12.5	5.17496	9.76778e-05	1	0.166082	1	ADAMTSL2; ATP7A; CCBE1; COL1A2; COL2A1; FBLN5; FBN1; IFT122;
Peg-shaped incisors	1	4	1.5625	7.16148	0.133517	1	1	1	CCBE1;
Pelvic exostoses	1	3	1.5625	9.54071	0.101882	1	1	1	ATP7A;
Pelvic girdle muscle atrophy	1	1	1.5625	28.4332	0.0351648	1	0.699625	1	TRIM32;
Pelvic girdle muscle weakness	1	1	1.5625	28.4332	0.0351648	1	0.699625	1	TRIM32;
Pelvis	13	153	20.3125	2.41759	0.0018811	1	0.409388	1	ADAMTSL2; ATP7A; CCBE1; COL1A1; COL1A2; COL2A1; COL6A1; COL6A3; FBN1; HSPG2; MMP2; RECQL4; WNT7A;
Pericardial effusions	1	2	1.5625	14.2873	0.0691118	1	1	1	CCBE1;
Pericardial lymphangiectasia	1	1	1.5625	28.4332	0.0351648	1	0.699625	1	CCBE1;
Perinatal death	1	1	1.5625	28.4332	0.0351648	1	0.699625	1	MKS1;
Perinatal lethal	2	2	3.125	28.4332	0.00121791	1	0.286391	1	COL1A1; COL1A2;
Perineal fistula	1	1	1.5625	28.4332	0.0351648	1	0.699625	1	RECQL4;
Periodontal disease	1	2	1.5625	14.2873	0.0691118	1	1	1	COL3A1;
Periodontitis	1	3	1.5625	9.54071	0.101882	1	1	1	PLG;
Periods of apnea	1	6	1.5625	4.77829	0.19353	1	1	1	EDN3;
Perioral erythema	1	1	1.5625	28.4332	0.0351648	1	0.699625	1	SLURP1;
Periorbital edema	1	3	1.5625	9.54071	0.101882	1	1	1	CCBE1;
Peripapillary atrophy	1	1	1.5625	28.4332	0.0351648	1	0.699625	1	COL18A1;
Peripheral arterial stenosis	1	1	1.5625	28.4332	0.0351648	1	0.699625	1	ELN;
Peripheral nerve biopsy is normal	1	1	1.5625	28.4332	0.0351648	1	0.699625	1	ATP7A;
Peripheral Nervous System	9	178	14.0625	1.43915	0.166632	1	1	1	ATP7A; ATXN1; ATXN2; CCT5; COL6A1; COL6A3; FBN1; SETX; TRIM32;
Peripheral neuropathy	2	26	3.125	2.19726	0.231807	1	1	1	ATXN1; ATXN2;
Persistent fetal hyaloid vasculature	1	1	1.5625	28.4332	0.0351648	1	0.699625	1	COL18A1;
Persistent, open anterior fontanel	1	1	1.5625	28.4332	0.0351648	1	0.699625	1	ATP7A;
Persistent pupillary membrane (in some patients)	1	1	1.5625	28.4332	0.0351648	1	0.699625	1	ADAMTSL4;
Pes cavus	4	58	6.25	1.96547	0.143869	1	1	1	ATP7A; FBN1; IDS; MMP2;
Pes cavus has been reported	1	1	1.5625	28.4332	0.0351648	1	0.699625	1	SETX;
Pes cavus (less common)	1	3	1.5625	9.54071	0.101882	1	1	1	SETX;
Pes equinovarus	1	3	1.5625	9.54071	0.101882	1	1	1	FBXO7;
Pes planus	8	37	12.5	6.15374	2.58766e-05	0.571976	0.0811868	0.516846	ATP7A; COL1A1; COL1A2; COL2A1; COL5A1; FBN1; HSPG2; MMP2;
Pes varus	1	1	1.5625	28.4332	0.0351648	1	0.699625	1	ATP7A;
Phacodonesis	1	1	1.5625	28.4332	0.0351648	1	0.699625	1	LOXL1;
Pharyngeal lesions	1	1	1.5625	28.4332	0.0351648	1	0.699625	1	ECM1;
Phenotypic variability	1	11	1.5625	2.60831	0.326242	1	1	1	COL18A1;
Phthisis bulbi	1	3	1.5625	9.54071	0.101882	1	1	1	COL18A1;
Pierre-Robin sequence	1	4	1.5625	7.16148	0.133517	1	1	1	COL2A1;
Pigment deposition in the trabecular meshwork	1	1	1.5625	28.4332	0.0351648	1	0.699625	1	LOXL1;
Pilonidal sinus	1	1	1.5625	28.4332	0.0351648	1	0.699625	1	WNT7A;
Pinched, thin nose	1	1	1.5625	28.4332	0.0351648	1	0.699625	1	COL3A1;
Pits of palms and soles	1	3	1.5625	9.54071	0.101882	1	1	1	SUFU;
Pituitary dwarfism	1	2	1.5625	14.2873	0.0691118	1	1	1	GH1;
Placenta and Umbilical Cord	1	10	1.5625	2.86889	0.301545	1	1	1	MKS1;
Placental enlargement	1	1	1.5625	28.4332	0.0351648	1	0.699625	1	MKS1;
Plantar hyperkeratosis	1	5	1.5625	5.73205	0.164053	1	1	1	COL17A1;
PLASMINOGEN DEFICIENCY, TYPE I	1	1	1.5625	28.4332	0.0351648	1	0.699625	1	PLG;
Platyspondyly	4	26	6.25	4.38359	0.011617	1	0.699625	1	COL1A1; COL1A2; COL2A1; HSPG2;
Platyspondyly (childhood)	1	3	1.5625	9.54071	0.101882	1	1	1	COL2A1;
Platyspondyly, extreme	1	1	1.5625	28.4332	0.0351648	1	0.699625	1	COL2A1;
Platyspondyly, mild	1	1	1.5625	28.4332	0.0351648	1	0.699625	1	COL2A1;
Platyspondyly with anterior wedging	1	1	1.5625	28.4332	0.0351648	1	0.699625	1	COL2A1;
Pleasant, happy-nature' appearance	1	1	1.5625	28.4332	0.0351648	1	0.699625	1	ADAMTSL2;
Pleural effusions	1	1	1.5625	28.4332	0.0351648	1	0.699625	1	CCBE1;
Pleural lymphangiectasia	1	1	1.5625	28.4332	0.0351648	1	0.699625	1	CCBE1;
Pneumatocele formation	1	1	1.5625	28.4332	0.0351648	1	0.699625	1	STAT3;
Pneumonia	1	15	1.5625	1.91323	0.416718	1	1	1	BTK;
Pneumothorax	1	2	1.5625	14.2873	0.0691118	1	1	1	FBN1;
Poikiloderma (atrophic plaques with telangiectasia)	1	1	1.5625	28.4332	0.0351648	1	0.699625	1	RECQL4;
Polycystic kidneys	1	4	1.5625	7.16148	0.133517	1	1	1	MKS1;
Polydactyly	2	7	3.125	8.15275	0.0228113	1	0.699625	1	MKS1; TFAP2A;
Polydactyly (major)	2	19	3.125	3.00635	0.142029	1	1	1	MKS1; TRIM32;
Polyhydramnios	1	45	1.5625	0.638026	0.80428	1	1	1	COL2A1;
Polymicrogyria	1	15	1.5625	1.91323	0.416718	1	1	1	COL18A1;
Polyneuropathy (98% of patients)	1	1	1.5625	28.4332	0.0351648	1	0.699625	1	SETX;
Pontocerebellar atrophy	1	1	1.5625	28.4332	0.0351648	1	0.699625	1	SETX;
Poor coordination	2	22	3.125	2.59658	0.17967	1	1	1	MKS1; TRIM32;
Poor feeding	1	70	1.5625	0.410192	0.922348	1	1	1	EDN3;
Poorly ossified calvarium	1	1	1.5625	28.4332	0.0351648	1	0.699625	1	WNT7A;
Poor mydriasis	1	1	1.5625	28.4332	0.0351648	1	0.699625	1	LOXL1;
Poor temperature regulation	1	7	1.5625	4.09665	0.221984	1	1	1	EDN3;
Poor wound healing	3	4	4.6875	21.3426	0.000161957	1	0.210582	1	COL1A1; COL1A2; COL5A1;
Popcorn" calcification	2	2	3.125	28.4332	0.00121791	1	0.286391	1	COL1A1; COL1A2;
Porencephaly	1	3	1.5625	9.54071	0.101882	1	1	1	COL4A1;
Positive Gowers sign	1	2	1.5625	14.2873	0.0691118	1	1	1	TRIM32;
Postaxial polydactyly	2	23	3.125	2.48374	0.192547	1	1	1	MKS1; WNT7A;
Posterior auricular pit	1	1	1.5625	28.4332	0.0351648	1	0.699625	1	TFAP2A;
Posterior column degeneration	2	2	3.125	28.4332	0.00121791	1	0.286391	1	ATXN1; ATXN2;
Posterior leukoencephalopathy	1	1	1.5625	28.4332	0.0351648	1	0.699625	1	COL4A1;
Posteriorly rotated ears	2	32	3.125	1.7854	0.311296	1	1	1	HSPG2; TFAP2A;
Postmenopausal osteoporosis	2	6	3.125	9.50928	0.016669	1	0.699625	1	COL1A1; COL1A2;
Postnatal growth deficiency (50%)	1	1	1.5625	28.4332	0.0351648	1	0.699625	1	TFAP2A;
Postural instability	2	14	3.125	4.07928	0.0844326	1	1	1	ATXN2; FBXO7;
Potter-like facies	1	1	1.5625	28.4332	0.0351648	1	0.699625	1	MKS1;
Preauricular pit	1	2	1.5625	14.2873	0.0691118	1	1	1	TFAP2A;
Premature aged appearance	1	1	1.5625	28.4332	0.0351648	1	0.699625	1	ELN;
Premature arthritis	1	1	1.5625	28.4332	0.0351648	1	0.699625	1	FBN1;
Premature birth	2	12	3.125	4.7586	0.0640383	1	1	1	COL1A1; COL1A2;
Premature birth following premature rupture of fetal membranes	2	3	3.125	18.987	0.00357067	1	0.443405	1	COL1A1; COL5A1;
Premature calcification of mitral annulus	1	1	1.5625	28.4332	0.0351648	1	0.699625	1	FBN1;
Premature delivery	1	9	1.5625	3.1873	0.275958	1	1	1	ADAMTS2;
Premature delivery because of cervical insufficiency or membrane fragility	1	1	1.5625	28.4332	0.0351648	1	0.699625	1	COL3A1;
Premature graying of hair	2	4	3.125	14.2521	0.00697938	1	0.699625	1	RECQL4; TFAP2A;
Premature osteoarthritis	3	4	4.6875	21.3426	0.000161957	1	0.210582	1	COL1A1; COL1A2; COL2A1;
Premature rupture of membranes	1	4	1.5625	7.16148	0.133517	1	1	1	ADAMTS2;
Prenatal diagnosis available	1	2	1.5625	14.2873	0.0691118	1	1	1	IDS;
Prenatal diagnosis by ultrasound	1	3	1.5625	9.54071	0.101882	1	1	1	MKS1;
Prenatal growth deficiency (27%)	1	1	1.5625	28.4332	0.0351648	1	0.699625	1	TFAP2A;
Prenatal Manifestations	11	115	17.1875	2.72193	0.00169516	1	0.375117	1	ADAMTS2; COL1A1; COL1A2; COL2A1; COL3A1; COL5A1; COL6A1; COL6A3; FBLN5; MKS1; TAZ;
Presence of 4 major features or 3 major and 2 minor features establishes the diagnosis	2	19	3.125	3.00635	0.142029	1	1	1	MKS1; TRIM32;
Presenile and senile dementia	3	12	4.6875	7.12606	0.00727265	1	0.699625	1	A2M; APOE; APP;
Present but small tonsils	1	1	1.5625	28.4332	0.0351648	1	0.699625	1	BTK;
Preservation of U fibers	1	2	1.5625	14.2873	0.0691118	1	1	1	HTRA1;
Prevalence rates average 10-20% of the general population over age 60	1	1	1.5625	28.4332	0.0351648	1	0.699625	1	LOXL1;
Prognathism	1	18	1.5625	1.59453	0.47662	1	1	1	RECQL4;
Progressive disease with onset in infancy	1	1	1.5625	28.4332	0.0351648	1	0.699625	1	HSPG2;
Progressive disorder	3	69	4.6875	1.24017	0.441141	1	1	1	COL6A1; COL6A3; SETX;
Progressive renal failure	1	3	1.5625	9.54071	0.101882	1	1	1	IFT122;
Prolonged APPT (in 1 patient)	1	1	1.5625	28.4332	0.0351648	1	0.699625	1	ALG13;
Prominent chin	1	5	1.5625	5.73205	0.164053	1	1	1	TAZ;
Prominent ears	2	16	3.125	3.56969	0.106496	1	1	1	COL6A1; COL6A3;
Prominent eyes	1	19	1.5625	1.51065	0.495209	1	1	1	COL2A1;
Prominent forehead	1	36	1.5625	0.797488	0.72788	1	1	1	STAT3;
Prominent interphalangeal joints	1	3	1.5625	9.54071	0.101882	1	1	1	COL2A1;
Prominent lips	1	5	1.5625	5.73205	0.164053	1	1	1	ADAMTS2;
Prominent nasal bridge	1	7	1.5625	4.09665	0.221984	1	1	1	RECQL4;
Prominent philtrum	1	6	1.5625	4.77829	0.19353	1	1	1	FBN1;
Prominent scalp veins	1	2	1.5625	14.2873	0.0691118	1	1	1	ANTXR1;
Prominent sternum	1	4	1.5625	7.16148	0.133517	1	1	1	WNT7A;
Prominent venous markings	1	1	1.5625	28.4332	0.0351648	1	0.699625	1	COL3A1;
PROSTATE CANCER	1	12	1.5625	2.39114	0.350078	1	1	1	BRCA2;
Prostatitis	1	1	1.5625	28.4332	0.0351648	1	0.699625	1	BTK;
Protein-losing enteropathy	1	2	1.5625	14.2873	0.0691118	1	1	1	CCBE1;
Proteinuria	1	48	1.5625	0.598158	0.824708	1	1	1	FN1;
Protruding ears	1	4	1.5625	7.16148	0.133517	1	1	1	ANTXR1;
Protrusio acetabulae	1	1	1.5625	28.4332	0.0351648	1	0.699625	1	FBN1;
Protrusio acetabuli	2	2	3.125	28.4332	0.00121791	1	0.286391	1	COL1A1; COL1A2;
Protuberant abdomen	2	8	3.125	7.13493	0.0297324	1	0.699625	1	COL2A1; IFT122;
Proximal joint contractures	2	3	3.125	18.987	0.00357067	1	0.443405	1	COL6A1; COL6A3;
Proximal muscle weakness more severe than distal muscle weakness	2	3	3.125	18.987	0.00357067	1	0.443405	1	COL6A1; COL6A3;
Proximal weakness	1	1	1.5625	28.4332	0.0351648	1	0.699625	1	TAZ;
Proximal weakness occurs later	1	1	1.5625	28.4332	0.0351648	1	0.699625	1	SETX;
Pseudoanodontia (failure of tooth eruption)	1	1	1.5625	28.4332	0.0351648	1	0.699625	1	ANTXR1;
Pseudoarthrosis of clavicle	1	1	1.5625	28.4332	0.0351648	1	0.699625	1	WNT7A;
Pseudobulbar signs	1	1	1.5625	28.4332	0.0351648	1	0.699625	1	HTRA1;
Pseudocleft	1	1	1.5625	28.4332	0.0351648	1	0.699625	1	TFAP2A;
Pseudomembrane formation triggered by injury, infection, irritation, surgery	1	1	1.5625	28.4332	0.0351648	1	0.699625	1	PLG;
Pseudomembranous, calcified plaques in the renal collecting system (rare)	1	1	1.5625	28.4332	0.0351648	1	0.699625	1	PLG;
Pseudomembranous inflammation of the bronchi	1	1	1.5625	28.4332	0.0351648	1	0.699625	1	PLG;
Pseudomembranous inflammation of the gastrointestinal mucosa	1	1	1.5625	28.4332	0.0351648	1	0.699625	1	PLG;
Pseudomembranous inflammation of the larynx	1	1	1.5625	28.4332	0.0351648	1	0.699625	1	PLG;
Pseudomembranous inflammation of the lung	1	1	1.5625	28.4332	0.0351648	1	0.699625	1	PLG;
Pseudomembranous inflammation of the middle ear	1	1	1.5625	28.4332	0.0351648	1	0.699625	1	PLG;
Pseudomembranous inflammation of the nasopharynx	1	1	1.5625	28.4332	0.0351648	1	0.699625	1	PLG;
Pseudomembranous inflammation of the oral mucosa	1	1	1.5625	28.4332	0.0351648	1	0.699625	1	PLG;
Pseudomembranous inflammation of the sinuses	1	1	1.5625	28.4332	0.0351648	1	0.699625	1	PLG;
Pseudomembranous inflammation of the vaginal mucosa or cervix	1	1	1.5625	28.4332	0.0351648	1	0.699625	1	PLG;
Pseudomuscular build	1	1	1.5625	28.4332	0.0351648	1	0.699625	1	FBN1;
Pseudouveitis due to breakdown of blood-aqueous barrier	1	1	1.5625	28.4332	0.0351648	1	0.699625	1	LOXL1;
Ptosis	3	107	4.6875	0.799775	0.73887	1	1	1	HSPG2; IDS; TFAP2A;
Puberty-associated peak in growth velocity is 2.4 years earlier for males and 2.2 years earlier for females	1	1	1.5625	28.4332	0.0351648	1	0.699625	1	FBN1;
Pudgy cheeks	1	1	1.5625	28.4332	0.0351648	1	0.699625	1	ATP7A;
Puffy eyelids	1	3	1.5625	9.54071	0.101882	1	1	1	ADAMTS2;
'Pugilistic facies'	1	1	1.5625	28.4332	0.0351648	1	0.699625	1	COL2A1;
Pulmonary artery dilatation	1	1	1.5625	28.4332	0.0351648	1	0.699625	1	FBN1;
Pulmonary blebs	1	4	1.5625	7.16148	0.133517	1	1	1	FBN1;
Pulmonary hypertension	2	11	3.125	5.1908	0.0545774	1	1	1	COL1A1; COL1A2;
Pulmonary hypoplasia	2	18	3.125	3.17328	0.129908	1	1	1	HSPG2; MKS1;
Pulmonary insufficiency	2	2	3.125	28.4332	0.00121791	1	0.286391	1	COL1A1; COL1A2;
Pulmonary valve stenosis	1	4	1.5625	7.16148	0.133517	1	1	1	ADAMTS10;
Puppet (baby doll) facies	1	1	1.5625	28.4332	0.0351648	1	0.699625	1	GH1;
Pursed lips	1	3	1.5625	9.54071	0.101882	1	1	1	HSPG2;
Pyoderma	1	1	1.5625	28.4332	0.0351648	1	0.699625	1	BTK;
Pyramidal signs (21% of patients)	1	1	1.5625	28.4332	0.0351648	1	0.699625	1	SETX;
Pyramidal signs	3	23	4.6875	3.71943	0.0444673	1	0.87137	1	CCT5; FBXO7; HTRA1;
Pyramidal signs (in 1 patient)	1	1	1.5625	28.4332	0.0351648	1	0.699625	1	ALG13;
Quadriceps muscle weakness	1	1	1.5625	28.4332	0.0351648	1	0.699625	1	TRIM32;
Radiology	3	28	4.6875	3.05548	0.0727027	1	1	1	COL1A1; COL2A1; GH1;
RAPADILINO SYNDROME	1	1	1.5625	28.4332	0.0351648	1	0.699625	1	RECQL4;
Rapidly progressive course	1	1	1.5625	28.4332	0.0351648	1	0.699625	1	HTRA1;
Rare adult cases reported	1	3	1.5625	9.54071	0.101882	1	1	1	BRCA2;
Rarely reported in infants	1	1	1.5625	28.4332	0.0351648	1	0.699625	1	ATXN2;
Rectal prolapse	1	7	1.5625	4.09665	0.221984	1	1	1	CCBE1;
Rectovaginal fistula	1	6	1.5625	4.77829	0.19353	1	1	1	RECQL4;
Recurrent cerebral and cerebellar hemorrhage	1	1	1.5625	28.4332	0.0351648	1	0.699625	1	APP;
Recurrent chest infections	2	3	3.125	18.987	0.00357067	1	0.443405	1	COL6A1; COL6A3;
Recurrent fractures	1	3	1.5625	9.54071	0.101882	1	1	1	STAT3;
Recurrent fungal infections	1	2	1.5625	14.2873	0.0691118	1	1	1	STAT3;
Recurrent infections (in 1 patient)	1	1	1.5625	28.4332	0.0351648	1	0.699625	1	ALG13;
Recurrent infections in infancy and early childhood	1	1	1.5625	28.4332	0.0351648	1	0.699625	1	TAZ;
Recurrent joint dislocations (shoulder, patella, temporomandibular joints)	1	2	1.5625	14.2873	0.0691118	1	1	1	COL3A1;
Recurrent joint subluxation	2	2	3.125	28.4332	0.00121791	1	0.286391	1	COL1A1; COL1A2;
Recurrent mandibular subluxations	1	1	1.5625	28.4332	0.0351648	1	0.699625	1	ADAMTS2;
Recurrent or incisional hernia	1	1	1.5625	28.4332	0.0351648	1	0.699625	1	FBN1;
Recurrent otitis media	1	4	1.5625	7.16148	0.133517	1	1	1	IDS;
Recurrent pulmonary infections	1	3	1.5625	9.54071	0.101882	1	1	1	COL2A1;
Recurrent respiratory infections	1	15	1.5625	1.91323	0.416718	1	1	1	FBLN5;
Recurrent sinopulmonary infections	1	3	1.5625	9.54071	0.101882	1	1	1	STAT3;
Recurrent skin abscesses	1	1	1.5625	28.4332	0.0351648	1	0.699625	1	STAT3;
Recurrent Staphylococcus aureus infections	1	1	1.5625	28.4332	0.0351648	1	0.699625	1	STAT3;
Recurrent strokes	1	1	1.5625	28.4332	0.0351648	1	0.699625	1	APP;
Redness of the conjunctivae	1	1	1.5625	28.4332	0.0351648	1	0.699625	1	PLG;
Reduced resorption of primary tooth roots	1	1	1.5625	28.4332	0.0351648	1	0.699625	1	STAT3;
Reduced upgaze	1	1	1.5625	28.4332	0.0351648	1	0.699625	1	FBXO7;
Regional, racial, and ethnic clustering has been noted	1	1	1.5625	28.4332	0.0351648	1	0.699625	1	LOXL1;
Renal agenesis	2	14	3.125	4.07928	0.0844326	1	1	1	MKS1; TFAP2A;
Renal anomalies	1	2	1.5625	14.2873	0.0691118	1	1	1	RECQL4;
Renal anomalies (major)	2	19	3.125	3.00635	0.142029	1	1	1	MKS1; TRIM32;
Renal calculi (rare)	1	1	1.5625	28.4332	0.0351648	1	0.699625	1	PLG;
Renal failure	1	37	1.5625	0.77594	0.737643	1	1	1	FN1;
Renal lymphangiectasia	1	1	1.5625	28.4332	0.0351648	1	0.699625	1	CCBE1;
Reported colon and other abdominal cancer in relatives	1	7	1.5625	4.09665	0.221984	1	1	1	TRIM33;
Respiratory	21	360	32.8125	1.65935	0.00853983	1	0.699625	1	ADAMTS2; ADAMTSL2; BTK; CCBE1; COL1A1; COL1A2; COL2A1; COL3A1; COL6A1; COL6A3; ECM1; EDN3; ELN; FBLN5; FBN1; HSPG2; IDS; MKS1; PLG; STAT3; SUFU;
Respiratory distress	1	13	1.5625	2.20734	0.373084	1	1	1	COL2A1;
Respiratory failure due to muscle weakness may occur in late stages	2	3	3.125	18.987	0.00357067	1	0.443405	1	COL6A1; COL6A3;
Respiratory insufficiency due to muscle weakness often requiring ventilatory assistance	2	3	3.125	18.987	0.00357067	1	0.443405	1	COL6A1; COL6A3;
Restricted range of movement in some joints (rare)	1	1	1.5625	28.4332	0.0351648	1	0.699625	1	RECQL4;
Restrictive lung disease	1	9	1.5625	3.1873	0.275958	1	1	1	COL2A1;
Retained primary teeth	1	1	1.5625	28.4332	0.0351648	1	0.699625	1	STAT3;
Retarded bone age	1	1	1.5625	28.4332	0.0351648	1	0.699625	1	BTK;
Retinal arteriolar tortuosity	1	1	1.5625	28.4332	0.0351648	1	0.699625	1	COL4A1;
Retinal coloboma	1	5	1.5625	5.73205	0.164053	1	1	1	TFAP2A;
Retinal detachment	2	10	3.125	5.70937	0.0456713	1	0.893379	1	COL2A1; FBN1;
Retinal detachment (childhood)	1	1	1.5625	28.4332	0.0351648	1	0.699625	1	COL18A1;
Retinal detachment (in some patients)	1	1	1.5625	28.4332	0.0351648	1	0.699625	1	COL4A1;
Retinal detachment (rare)	1	2	1.5625	14.2873	0.0691118	1	1	1	ADAMTSL4;
Retinal dystrophy (reported in 1 patient)	1	1	1.5625	28.4332	0.0351648	1	0.699625	1	IFT122;
Retinal pigmentation	1	1	1.5625	28.4332	0.0351648	1	0.699625	1	IDS;
Retinal thinning	1	1	1.5625	28.4332	0.0351648	1	0.699625	1	COL2A1;
Retinal vein occlusion	1	1	1.5625	28.4332	0.0351648	1	0.699625	1	LOXL1;
Retinitis pigmentosa	2	39	3.125	1.46503	0.401857	1	1	1	MKS1; TRIM32;
Retinitis pigmentosa (rare)	1	1	1.5625	28.4332	0.0351648	1	0.699625	1	ATXN2;
Retrognathia	2	25	3.125	2.28512	0.218638	1	1	1	CCBE1; FBN1;
Rhabdomyosarcoma	2	9	3.125	6.34304	0.0373715	1	0.736895	1	MSH2; MSH6;
Rhizomelic limb shortening (especially arms)	1	1	1.5625	28.4332	0.0351648	1	0.699625	1	IFT122;
Ribs, Sternum, Clavicles and Scapulae	13	162	20.3125	2.28329	0.00317115	1	0.443405	1	ADAMTS10; ADAMTSL2; ATP7A; CCBE1; COL1A1; COL1A2; COL2A1; FBLN5; FBN1; HSPG2; IFT122; SUFU; WNT7A;
Rigidity	3	28	4.6875	3.05548	0.0727027	1	1	1	ATXN2; FBXO7; HTRA1;
Risk of sudden death due to cardiac defects	1	1	1.5625	28.4332	0.0351648	1	0.699625	1	EMD;
Rod-cone dystrophy, onset by end of 2nd decade (major)	2	19	3.125	3.00635	0.142029	1	1	1	MKS1; TRIM32;
Round face	5	12	7.8125	11.861	3.01125e-05	0.665606	0.0811868	0.516846	COL2A1; COL6A1; COL6A3; FBN1; TAZ;
Round, full face	1	2	1.5625	14.2873	0.0691118	1	1	1	ADAMTSL2;
Rudimentary adenoids	1	1	1.5625	28.4332	0.0351648	1	0.699625	1	BTK;
Rudimentary tonsils	1	1	1.5625	28.4332	0.0351648	1	0.699625	1	BTK;
Saccadic smooth pursuit	1	3	1.5625	9.54071	0.101882	1	1	1	SETX;
Sacral striae	1	2	1.5625	14.2873	0.0691118	1	1	1	COL3A1;
Sad, fixed facies	1	1	1.5625	28.4332	0.0351648	1	0.699625	1	HSPG2;
Sagging cheeks	1	1	1.5625	28.4332	0.0351648	1	0.699625	1	FBLN5;
Sagging, redundant skin	1	1	1.5625	28.4332	0.0351648	1	0.699625	1	ADAMTS2;
Salmonella osteomyelitis	1	5	1.5625	5.73205	0.164053	1	1	1	IL12RB1;
Scalp hair present at birth, lost in early childhood and never regrows	1	1	1.5625	28.4332	0.0351648	1	0.699625	1	ANTXR1;
Scanning speech	1	7	1.5625	4.09665	0.221984	1	1	1	ATXN1;
Scaphocephaly	2	7	3.125	8.15275	0.0228113	1	0.699625	1	IDS; IFT122;
Schizencephaly	1	2	1.5625	14.2873	0.0691118	1	1	1	COL4A1;
Schmorl's nodes	1	1	1.5625	28.4332	0.0351648	1	0.699625	1	COL2A1;
Scissor gait	1	1	1.5625	28.4332	0.0351648	1	0.699625	1	FBXO7;
Scoliosis (22% of patients)	1	1	1.5625	28.4332	0.0351648	1	0.699625	1	SETX;
Scoliosis	10	118	15.625	2.4118	0.00681534	1	0.699625	1	ADAMTS10; CCBE1; COL1A1; COL1A2; COL2A1; COL6A1; COL6A3; FBN1; STAT3; SUFU;
SEA-BLUE HISTIOCYTE DISEASE	1	1	1.5625	28.4332	0.0351648	1	0.699625	1	APOE;
Sebaceous adenomas	1	2	1.5625	14.2873	0.0691118	1	1	1	MSH2;
Sebaceous carcinoma	1	2	1.5625	14.2873	0.0691118	1	1	1	MSH2;
Sebaceous epitheliomas	1	2	1.5625	14.2873	0.0691118	1	1	1	MSH2;
Sebaceous gland tumors	1	2	1.5625	14.2873	0.0691118	1	1	1	MSH2;
Second metacarpal notched proximally on radial side	1	1	1.5625	28.4332	0.0351648	1	0.699625	1	FBN1;
See (	1	1	1.5625	28.4332	0.0351648	1	0.699625	1	ADAMTS10;
Seizures	6	275	9.375	0.621372	0.938631	1	1	1	ADAMTSL2; ATP7A; CCBE1; COL18A1; ECM1; IDS;
Seizures, refractory	1	5	1.5625	5.73205	0.164053	1	1	1	ALG13;
Sensorineural hearing loss	1	23	1.5625	1.24805	0.56328	1	1	1	COL2A1;
Sensory loss is rapidly progressive and severe	1	1	1.5625	28.4332	0.0351648	1	0.699625	1	CCT5;
Separated vagina	1	1	1.5625	28.4332	0.0351648	1	0.699625	1	MKS1;
Septal defects	1	5	1.5625	5.73205	0.164053	1	1	1	MKS1;
Septic arthritis	1	1	1.5625	28.4332	0.0351648	1	0.699625	1	BTK;
Severe enteroviral infections	1	1	1.5625	28.4332	0.0351648	1	0.699625	1	BTK;
Severe, generalized osteoporosis	2	2	3.125	28.4332	0.00121791	1	0.286391	1	COL1A1; COL1A2;
Severe hyalinosis	1	1	1.5625	28.4332	0.0351648	1	0.699625	1	HTRA1;
Severe hypotrichosis	1	1	1.5625	28.4332	0.0351648	1	0.699625	1	ANTXR1;
Severe limb shortening	1	1	1.5625	28.4332	0.0351648	1	0.699625	1	COL2A1;
Severe myopia	1	2	1.5625	14.2873	0.0691118	1	1	1	ADAMTS10;
Sexual ateleiotic dwarfism	1	1	1.5625	28.4332	0.0351648	1	0.699625	1	GH1;
Shallow anterior chamber	1	3	1.5625	9.54071	0.101882	1	1	1	ADAMTS10;
Shallow breathing (decreased tidal volume)	1	6	1.5625	4.77829	0.19353	1	1	1	EDN3;
Shallow indolent cutaneous ulcers (in some patients)	1	1	1.5625	28.4332	0.0351648	1	0.699625	1	RECQL4;
Short 4th metacarpal	1	3	1.5625	9.54071	0.101882	1	1	1	SUFU;
Short, bent long bones	1	1	1.5625	28.4332	0.0351648	1	0.699625	1	HSPG2;
Short, bowed femur	1	1	1.5625	28.4332	0.0351648	1	0.699625	1	WNT7A;
Short bowed radii	1	2	1.5625	14.2873	0.0691118	1	1	1	WNT7A;
Short, bowed radii	1	1	1.5625	28.4332	0.0351648	1	0.699625	1	WNT7A;
Short, broad clavicles	1	1	1.5625	28.4332	0.0351648	1	0.699625	1	ATP7A;
Short, broad distal phalanges	1	1	1.5625	28.4332	0.0351648	1	0.699625	1	IFT122;
Short, broad ribs	1	1	1.5625	28.4332	0.0351648	1	0.699625	1	ATP7A;
Short, broad thumbs	1	2	1.5625	14.2873	0.0691118	1	1	1	COL2A1;
Short, curved ulna	1	1	1.5625	28.4332	0.0351648	1	0.699625	1	RECQL4;
Short deformed femurs	2	2	3.125	28.4332	0.00121791	1	0.286391	1	COL1A1; COL1A2;
Short, dumbbell appearance of long bones	1	1	1.5625	28.4332	0.0351648	1	0.699625	1	COL2A1;
Shortened forearm	1	1	1.5625	28.4332	0.0351648	1	0.699625	1	WNT7A;
Shortened long tubular bones	2	2	3.125	28.4332	0.00121791	1	0.286391	1	ADAMTSL2; FBN1;
Shortened vertebral bodies, mild	1	1	1.5625	28.4332	0.0351648	1	0.699625	1	COL2A1;
Short feet	3	6	4.6875	14.2403	0.000769595	1	0.286391	1	ADAMTSL2; COL2A1; FBN1;
Short fibulae	1	4	1.5625	7.16148	0.133517	1	1	1	IFT122;
Short fingers	2	9	3.125	6.34304	0.0373715	1	0.736895	1	ADAMTS2; COL2A1;
Short hands	3	7	4.6875	12.2088	0.00131301	1	0.302321	1	ADAMTSL2; COL2A1; FBN1;
Short, horizontal ribs	1	1	1.5625	28.4332	0.0351648	1	0.699625	1	COL2A1;
Short humeri	2	5	3.125	11.4073	0.0113692	1	0.699625	1	ATP7A; IFT122;
Short ilia	1	1	1.5625	28.4332	0.0351648	1	0.699625	1	COL2A1;
Short limb dwarfism	2	5	3.125	11.4073	0.0113692	1	0.699625	1	COL1A1; COL1A2;
Short limb dwarfism recognizable at birth	2	2	3.125	28.4332	0.00121791	1	0.286391	1	COL1A1; COL1A2;
Short-limbed dwarfism	1	2	1.5625	14.2873	0.0691118	1	1	1	HSPG2;
Short limbs	1	4	1.5625	7.16148	0.133517	1	1	1	ADAMTS2;
Short long bones	1	5	1.5625	5.73205	0.164053	1	1	1	COL2A1;
Short metacarpals (2nd, 3rd, 4th, 5th)	1	1	1.5625	28.4332	0.0351648	1	0.699625	1	COL2A1;
Short metacarpals	1	17	1.5625	1.68827	0.457359	1	1	1	COL2A1;
Short metacarpals with rounded proximal ends	1	1	1.5625	28.4332	0.0351648	1	0.699625	1	ADAMTSL2;
Short metatarsals (4th)	1	1	1.5625	28.4332	0.0351648	1	0.699625	1	COL2A1;
Short nails	1	6	1.5625	4.77829	0.19353	1	1	1	IFT122;
Short nasal septum	1	2	1.5625	14.2873	0.0691118	1	1	1	TFAP2A;
Short neck	5	63	7.8125	2.26076	0.0672205	1	1	1	COL2A1; HSPG2; IDS; MKS1; WNT7A;
Short nose	1	26	1.5625	1.1041	0.608323	1	1	1	ADAMTSL2;
Short phalanges	1	11	1.5625	2.60831	0.326242	1	1	1	COL2A1;
Short, plump tubular bones	1	1	1.5625	28.4332	0.0351648	1	0.699625	1	ADAMTSL2;
Short proximal and middle phalanges	1	1	1.5625	28.4332	0.0351648	1	0.699625	1	COL2A1;
Short ribs	1	9	1.5625	3.1873	0.275958	1	1	1	IFT122;
Short stature	10	172	15.625	1.65465	0.073331	1	1	1	ADAMTS2; ADAMTSL2; ATP7A; BTK; COL1A1; COL2A1; COL3A1; COL5A1; RECQL4; WNT7A;
Short stature, disproportionate	1	9	1.5625	3.1873	0.275958	1	1	1	WNT7A;
Short stature, disproportionate (short trunk)	1	3	1.5625	9.54071	0.101882	1	1	1	COL2A1;
Short stature, mild to moderate	2	5	3.125	11.4073	0.0113692	1	0.699625	1	COL1A1; COL1A2;
Short stature, often below 5th percentile	2	2	3.125	28.4332	0.00121791	1	0.286391	1	COL1A1; COL1A2;
Short stature (postnatal onset)	1	2	1.5625	14.2873	0.0691118	1	1	1	HSPG2;
Short stature, proportionate	1	3	1.5625	9.54071	0.101882	1	1	1	ADAMTS10;
Short stature, relative (in some patients)	1	1	1.5625	28.4332	0.0351648	1	0.699625	1	FBN1;
Short stature, severe	1	2	1.5625	14.2873	0.0691118	1	1	1	FBN1;
Short, stubby metacarpals	1	1	1.5625	28.4332	0.0351648	1	0.699625	1	FBN1;
Short, stubby phalanges	1	1	1.5625	28.4332	0.0351648	1	0.699625	1	FBN1;
Short, thin ribs	1	2	1.5625	14.2873	0.0691118	1	1	1	COL2A1;
Short thumb terminal phalanx	1	3	1.5625	9.54071	0.101882	1	1	1	SUFU;
Short toes	2	8	3.125	7.13493	0.0297324	1	0.699625	1	ADAMTS2; IFT122;
Short trunk	1	6	1.5625	4.77829	0.19353	1	1	1	COL2A1;
Short tubular bones	1	4	1.5625	7.16148	0.133517	1	1	1	COL2A1;
Short, tubular long bones	1	1	1.5625	28.4332	0.0351648	1	0.699625	1	COL2A1;
Short ulna	1	5	1.5625	5.73205	0.164053	1	1	1	COL2A1;
Shoulder girdle muscle atrophy	1	2	1.5625	14.2873	0.0691118	1	1	1	TRIM32;
Shoulder girdle muscle weakness	1	4	1.5625	7.16148	0.133517	1	1	1	TRIM32;
Similar clinical features to EDSI (	1	1	1.5625	28.4332	0.0351648	1	0.699625	1	COL5A1;
Single transverse palmar crease	1	5	1.5625	5.73205	0.164053	1	1	1	TFAP2A;
Single transverse palmar creases	1	6	1.5625	4.77829	0.19353	1	1	1	IFT122;
Single umbilical artery	1	4	1.5625	7.16148	0.133517	1	1	1	MKS1;
Sinusitis	1	8	1.5625	3.58521	0.249448	1	1	1	BTK;
Skel	4	46	6.25	2.4781	0.075261	1	1	1	COL1A1; COL1A2; COL2A1; RECQL4;
Skeletal	39	634	60.9375	1.74947	1.29414e-05	0.286058	0.050307	0.320261	ADAMTS10; ADAMTS2; ADAMTSL2; ALG13; ANTXR1; ATP7A; BTK; CCBE1; CCT5; COL17A1; COL18A1; COL1A1; COL1A2; COL2A1; COL3A1; COL5A1; COL6A1; COL6A3; EMD; FBLN5; FBN1; FBXO7; HSPG2; HTRA1; IDS; IFT122; IL12RB1; MKS1; MMP2; PDGFRA; RECQL4; SETX; SLURP1; STAT3; SUFU; TAZ; TFAP2A; TRIM32; WNT7A;
Skeletal myopathy	1	1	1.5625	28.4332	0.0351648	1	0.699625	1	TAZ;
Skin	32	539	50	1.68855	0.000386996	1	0.286391	1	ADAMTS10; ADAMTS2; ADAMTSL2; ADAR; ANTXR1; ATP7A; BTK; CCBE1; COL17A1; COL1A1; COL1A2; COL3A1; COL5A1; COL6A1; COL6A3; ECM1; EDN3; ELN; FBLN5; FBN1; IDS; MMP2; MSH2; MSH6; PDGFRA; PLG; RECQL4; SLURP1; STAT3; SUFU; TFAP2A; WNT7A;
Skin atrophy	1	4	1.5625	7.16148	0.133517	1	1	1	RECQL4;
Skin changes worse in areas of lower skin temperature	1	1	1.5625	28.4332	0.0351648	1	0.699625	1	COL3A1;
Skin fragility	1	5	1.5625	5.73205	0.164053	1	1	1	ADAMTS2;
Skin Histology	5	53	7.8125	2.68724	0.0358555	1	0.712085	1	ANTXR1; COL17A1; ECM1; ELN; FBLN5;
Skin hyperextensibility	1	1	1.5625	28.4332	0.0351648	1	0.699625	1	COL1A2;
Skin lacks elastic recoil	1	1	1.5625	28.4332	0.0351648	1	0.699625	1	ELN;
Skin laxity	1	2	1.5625	14.2873	0.0691118	1	1	1	ATP7A;
Skin, Nails, Hair	36	554	56.25	1.84813	1.1217e-05	0.24794	0.050307	0.320261	ADAMTS10; ADAMTS2; ADAMTSL2; ADAR; ANTXR1; ATP7A; BTK; CCBE1; COL17A1; COL18A1; COL1A1; COL1A2; COL3A1; COL5A1; COL6A1; COL6A3; ECM1; EDN3; ELN; FBLN5; FBN1; HSPG2; HTRA1; IDS; IFT122; MMP2; MSH2; MSH6; PDGFRA; PLG; RECQL4; SLURP1; STAT3; SUFU; TFAP2A; WNT7A;
Skull	14	148	21.875	2.69137	0.000403231	1	0.286391	1	ADAMTS10; ADAMTSL2; ATP7A; CCBE1; COL18A1; COL1A1; COL1A2; COL2A1; HSPG2; IFT122; RECQL4; STAT3; TFAP2A; WNT7A;
Slender build	2	5	3.125	11.4073	0.0113692	1	0.699625	1	COL6A1; COL6A3;
Slender diaphysis	1	1	1.5625	28.4332	0.0351648	1	0.699625	1	HSPG2;
Slender tibiae	1	1	1.5625	28.4332	0.0351648	1	0.699625	1	WNT7A;
Sloping forehead	1	12	1.5625	2.39114	0.350078	1	1	1	MKS1;
Slow disease progression	1	5	1.5625	5.73205	0.164053	1	1	1	ATP7A;
Slow-growing hair	1	3	1.5625	9.54071	0.101882	1	1	1	IFT122;
Slowly progressive	2	24	3.125	2.38029	0.205544	1	1	1	SETX; TRIM32;
Slowly-progressive muscle wasting and weakness with humeroperoneal and scapuloperoneal distribution	1	1	1.5625	28.4332	0.0351648	1	0.699625	1	EMD;
Slow progression	4	18	6.25	6.33077	0.00293767	1	0.443405	1	COL6A1; COL6A3; FBXO7; FN1;
Slow saccades	2	5	3.125	11.4073	0.0113692	1	0.699625	1	ATXN2; FBXO7;
Slow saccades (less common)	1	1	1.5625	28.4332	0.0351648	1	0.699625	1	ATXN1;
Small cerebral arteries show arteriosclerotic changes	1	1	1.5625	28.4332	0.0351648	1	0.699625	1	HTRA1;
Small cerebral arteries show fibrous intimal proliferation	1	1	1.5625	28.4332	0.0351648	1	0.699625	1	HTRA1;
Small chest	1	4	1.5625	7.16148	0.133517	1	1	1	HSPG2;
Small feet	2	11	3.125	5.1908	0.0545774	1	1	1	CCBE1; RECQL4;
Small forehead	1	2	1.5625	14.2873	0.0691118	1	1	1	TFAP2A;
Small genitalia	1	1	1.5625	28.4332	0.0351648	1	0.699625	1	MKS1;
Small hands	2	9	3.125	6.34304	0.0373715	1	0.736895	1	CCBE1; RECQL4;
Small, high-pitched voice	1	1	1.5625	28.4332	0.0351648	1	0.699625	1	HSPG2;
Small iliac wings with concave inferior and medial margin	1	1	1.5625	28.4332	0.0351648	1	0.699625	1	COL2A1;
Small, irregular capital femoral epiphyses	1	1	1.5625	28.4332	0.0351648	1	0.699625	1	ADAMTSL2;
Small, irregularly placed teeth	2	3	3.125	18.987	0.00357067	1	0.443405	1	COL1A1; COL5A1;
Small jaw	1	2	1.5625	14.2873	0.0691118	1	1	1	COL2A1;
Small lymph nodes	1	2	1.5625	14.2873	0.0691118	1	1	1	BTK;
Small mandible	1	9	1.5625	3.1873	0.275958	1	1	1	HSPG2;
Small mouth	3	27	4.6875	3.1686	0.0665304	1	1	1	COL2A1; FBN1; HSPG2;
Small nails	1	3	1.5625	9.54071	0.101882	1	1	1	ADAMTSL2;
Small papules on sun-exposed areas	1	1	1.5625	28.4332	0.0351648	1	0.699625	1	PLG;
Small, saddle nose	1	1	1.5625	28.4332	0.0351648	1	0.699625	1	RECQL4;
Small shallow orbits	1	1	1.5625	28.4332	0.0351648	1	0.699625	1	ADAMTS10;
Small stature	1	1	1.5625	28.4332	0.0351648	1	0.699625	1	RECQL4;
Small teeth	1	8	1.5625	3.58521	0.249448	1	1	1	IFT122;
Small testes	1	12	1.5625	2.39114	0.350078	1	1	1	HSPG2;
Small tooth roots	2	19	3.125	3.00635	0.142029	1	1	1	MKS1; TRIM32;
Smooth philtrum	1	5	1.5625	5.73205	0.164053	1	1	1	CCBE1;
Snub nose	1	2	1.5625	14.2873	0.0691118	1	1	1	COL2A1;
Soft calvaria	2	2	3.125	28.4332	0.00121791	1	0.286391	1	COL1A1; COL1A2;
Soft, doughy skin	1	3	1.5625	9.54071	0.101882	1	1	1	ADAMTS2;
Soft skin	3	5	4.6875	17.0826	0.00039471	1	0.286391	1	ATP7A; COL1A2; COL3A1;
Soft, velvety skin	1	1	1.5625	28.4332	0.0351648	1	0.699625	1	COL5A1;
Somatic mutation	1	30	1.5625	0.956933	0.661337	1	1	1	BRCA2;
Some mutations have been found in homozygosity and the phenotype is more severe than that of the heterozygous parents	2	2	3.125	28.4332	0.00121791	1	0.286391	1	COL1A1; COL1A2;
Some patients have later onset of the disorder as young adults	1	6	1.5625	4.77829	0.19353	1	1	1	EDN3;
Some patients never achieve ambulation	2	3	3.125	18.987	0.00357067	1	0.443405	1	COL6A1; COL6A3;
Sparse, fragmented elastic fibers	1	1	1.5625	28.4332	0.0351648	1	0.699625	1	ELN;
Sparse hair	2	13	3.125	4.39283	0.0740054	1	1	1	IFT122; RECQL4;
Spastic gait	1	18	1.5625	1.59453	0.47662	1	1	1	CCT5;
Spasticity	3	103	4.6875	0.830832	0.714408	1	1	1	ATXN1; ATXN2; HTRA1;
Spasticity is slowly progressive	1	1	1.5625	28.4332	0.0351648	1	0.699625	1	CCT5;
Spasticity, mainly in the lower limbs	1	1	1.5625	28.4332	0.0351648	1	0.699625	1	FBXO7;
Spastic paraplegia	1	6	1.5625	4.77829	0.19353	1	1	1	CCT5;
Specific growth curves are available	1	4	1.5625	7.16148	0.133517	1	1	1	COL2A1;
Speech delay	2	41	3.125	1.39358	0.426796	1	1	1	MKS1; TRIM32;
Speech disorder	2	21	3.125	2.72017	0.16694	1	1	1	MKS1; TRIM32;
Spheroids	2	3	3.125	18.987	0.00357067	1	0.443405	1	COL1A1; COL5A1;
Sphincter disturbances	2	13	3.125	4.39283	0.0740054	1	1	1	ATXN1; ATXN2;
Spina bifida occulta	1	12	1.5625	2.39114	0.350078	1	1	1	CCBE1;
Spinal rigidity	2	6	3.125	9.50928	0.016669	1	0.699625	1	COL6A1; COL6A3;
Spine	18	286	28.125	1.79043	0.00726354	1	0.699625	1	ADAMTS10; ATP7A; CCBE1; COL1A1; COL1A2; COL2A1; COL6A1; COL6A3; FBN1; HSPG2; HTRA1; IDS; RECQL4; SETX; STAT3; SUFU; TFAP2A; WNT7A;
Spinocerebellar ataxia	1	2	1.5625	14.2873	0.0691118	1	1	1	SETX;
Spinocerebellar tract degeneration	2	3	3.125	18.987	0.00357067	1	0.443405	1	ATXN1; ATXN2;
[truncated: 191 more rows]

## Sheet: COSMIC
Analysis: COSMIC
[truncated: 39 more rows]
