# Supplementary material for: The Interactome of Cancer-Related Lysyl Oxidase and Lysyl Oxidase-Like Proteins
Source: Cancers (Basel). 2020 Dec 29;13(1):71. doi: 10.3390/cancers13010071 (PMC7794802; doi:10.3390/cancers13010071)
Supplement: Supplementary file 1 [file cancers-13-00071-s001.zip › Supplementary_Material/Suppl_Table_S6A_FunRich_LOX_partners.xlsx]

## Sheet: Dataset(LOX partners)
Name of dataset: LOX partners
No. of identified items: 93 of 94
No. of unidentified items: 1
ID type: GeneSymbol
Number of mapped gene: 93
Is dataset quantitative :NO
Mapped items:
Dataset item (Gene symbol )		Entrez ID	Gene symbol	Description	Alternate names	Chromosome	Map location
ADAMTS10		81794	ADAMTS10	ADAM metallopeptidase with thrombospondin type 1 motif, 10	ADAM-TS10|ADAMTS-10|WMS|WMS1	19	19p13.2
ADAMTS14		140766	ADAMTS14	ADAM metallopeptidase with thrombospondin type 1 motif, 14	-	10	10q21
ADAMTS2		9509	ADAMTS2	ADAM metallopeptidase with thrombospondin type 1 motif, 2	ADAM-TS2|ADAMTS-2|ADAMTS-3|NPI|PC I-NP|PCI-NP|PCINP|PCPNI|PNPI	5	5qter
ADAMTSL2		9719	ADAMTSL2	ADAMTS-like 2	GPHYSD1	9	9q34.2
ADAMTSL4		54507	ADAMTSL4	ADAMTS-like 4	ADAMTSL-4|ECTOL2|TSRC1	1	1q21.3
ALG13		79868	ALG13	ALG13, UDP-N-acetylglucosaminyltransferase subunit	CDG1S|CXorf45|GLT28D1|MDS031|TDRD13|YGL047W	X	Xq23
ANTXR1		84168	ANTXR1	anthrax toxin receptor 1	ATR|GAPO|TEM8	2	2p13.1
APAF1		317	APAF1	apoptotic peptidase activating factor 1	APAF-1|CED4	12	12q23
ARNT		405	ARNT	aryl hydrocarbon receptor nuclear translocator	HIF-1-beta|HIF-1beta|HIF1-beta|HIF1B|HIF1BETA|TANGO|bHLHe2	1	1q21
ATOX1		475	ATOX1	antioxidant 1 copper chaperone	ATX1|HAH1	5	5q32
ATP7A		538	ATP7A	ATPase, Cu++ transporting, alpha polypeptide	DSMAX|MK|MNK|SMAX3	X	Xq21.1
BMP1		649	BMP1	bone morphogenetic protein 1	OI13|PCOLC|PCP|PCP2|TLD	8	8p21.3
BTK		695	BTK	Bruton agammaglobulinemia tyrosine kinase	AGMX1|AT|ATK|BPK|IMD1|PSCTK1|XLA	X	Xq21.33-q22
C1QA		712	C1QA	complement component 1, q subcomponent, A chain	-	1	1p36.12
CCBE1		147372	CCBE1	collagen and calcium binding EGF domains 1	HKLLS1	18	18q21.32
CD2AP		23607	CD2AP	CD2-associated protein	CMS	6	6p12
COL1A1		1277	COL1A1	collagen, type I, alpha 1	EDSC|OI1|OI2|OI3|OI4	17	17q21.33
COL1A2		1278	COL1A2	collagen, type I, alpha 2	OI4	7	7q22.1
COL3A1		1281	COL3A1	collagen, type III, alpha 1	EDS4A	2	2q31
COL5A1		1289	COL5A1	collagen, type V, alpha 1	EDSC	9	9q34.2-q34.3
COL6A1		1291	COL6A1	collagen, type VI, alpha 1	OPLL	21	21q22.3
COL6A3		1293	COL6A3	collagen, type VI, alpha 3	DYT27	2	2q37
CSH1		1442	CSH1	chorionic somatomammotropin hormone 1 (placental lactogen)	CS-1|CSA|CSMT|PL|hCS-1|hCS-A	17	17q24.2
CSH2		1443	CSH2	chorionic somatomammotropin hormone 2	CS-2|CSB|PL|hCS-B	17	17q24.2
CTGF		1490	CTGF	connective tissue growth factor	CCN2|HCS24|IGFBP8|NOV2	6	6q23.1
DHDDS		79947	DHDDS	dehydrodolichyl diphosphate synthase subunit	CIT|CPT|DS|HDS|RP59	1	1p36.11
DPT		1805	DPT	dermatopontin	TRAMP	1	1q12-q23
ECM1		1893	ECM1	extracellular matrix protein 1	URBWD	1	1q21
EFEMP2		30008	EFEMP2	EGF containing fibulin-like extracellular matrix protein 2	ARCL1B|FBLN4|MBP1|UPH1	11	11q13.1
EGF		1950	EGF	epidermal growth factor	HOMG4|URG	4	4q25
EGFL7		51162	EGFL7	EGF-like-domain, multiple 7	NEU1|VE-STATIN|ZNEU1	9	9q34.3
ELN		2006	ELN	elastin	SVAS|WBS|WS	7	7q11.23
FBLN5		10516	FBLN5	fibulin 5	ADCL2|ARCL1A|ARMD3|DANCE|EVEC|FIBL-5|UP50	14	14q32.1
FBN1		2200	FBN1	fibrillin 1	ACMICD|ECTOL1|FBN|GPHYSD2|MASS|MFS1|OCTD|SGS|SSKS|WMS|WMS2	15	15q21.1
FGF2		2247	FGF2	fibroblast growth factor 2 (basic)	BFGF|FGF-2|FGFB|HBGF-2	4	4q26
FMOD		2331	FMOD	fibromodulin	FM|SLRR2E	1	1q32
FN1		2335	FN1	fibronectin 1	CIG|ED-B|FINC|FN|FNZ|GFND|GFND2|LETS|MSF	2	2q34
GATAD2B		57459	GATAD2B	GATA zinc finger domain containing 2B	MRD18|P66beta|p68	1	1q21.3
GH1		2688	GH1	growth hormone 1	GH|GH-N|GHN|IGHD1B|hGH-N	17	17q24.2
GPC1		2817	GPC1	glypican 1	glypican	2	2q35-q37
GTPBP1		9567	GTPBP1	GTP binding protein 1	GP-1|GP1|HSPC018	22	22q13.1
H1F0		3005	H1F0	H1 histone family, member 0	H10|H1FV	22	22q13.1
HIST1H2AG		8969	HIST1H2AG	histone cluster 1, H2ag	H2A.1b|H2A/p|H2AFP|H2AG|pH2A/f	6	6p22.1
HSPA1A		3303	HSPA1A	heat shock 70kDa protein 1A	HEL-S-103|HSP70-1|HSP70-1A|HSP70.1|HSP70I|HSP72|HSPA1	6	6p21.3
HSPA5		3309	HSPA5	heat shock 70kDa protein 5 (glucose-regulated protein, 78kDa)	BIP|GRP78|HEL-S-89n|MIF2	9	9q33.3
HSPA8		3312	HSPA8	heat shock 70kDa protein 8	HEL-33|HEL-S-72p|HSC54|HSC70|HSC71|HSP71|HSP73|HSPA10|LAP-1|LAP1|NIP71	11	11q24.1
HSPG2		3339	HSPG2	heparan sulfate proteoglycan 2	HSPG|PLC|PRCAN|SJA|SJS|SJS1	1	1p36.1-p34
HTRA1		5654	HTRA1	HtrA serine peptidase 1	ARMD7|CARASIL|HtrA|L56|ORF480|PRSS11	10	10q26.3
IGFALS		3483	IGFALS	insulin-like growth factor binding protein, acid labile subunit	ACLSD|ALS	16	16p13.3
IQCB1		9657	IQCB1	IQ motif containing B1	NPHP5|PIQ|SLSN5	3	3q13.33|3q21.1
LAMB1		3912	LAMB1	laminin, beta 1	CLM|LIS5	7	7q22
LAMB2		3913	LAMB2	laminin, beta 2 (laminin S)	LAMS|NPHS5	3	3p21
LAMC1		3915	LAMC1	laminin, gamma 1 (formerly LAMB2)	LAMB2	1	1q31
LOXL2		4017	LOXL2	lysyl oxidase-like 2	LOR2|WS9-14	8	8p21.3
LTBP1		4052	LTBP1	latent transforming growth factor beta binding protein 1	-	2	2p22-p21
MAMDC2		256691	MAMDC2	MAM domain containing 2	-	9	9q21.12
MATN2		4147	MATN2	matrilin 2	-	8	8q22
MDC1		9656	MDC1	mediator of DNA-damage checkpoint 1	NFBD1	6	6p21.3
MEMO1		51072	MEMO1	mediator of cell motility 1	C2orf4|CGI-27|MEMO|NS5ATP7	2	2p22-p21
MKS1		54903	MKS1	Meckel syndrome, type 1	BBS13|MES|MKS|POC12	17	17q22
MMP10		4319	MMP10	matrix metallopeptidase 10	SL-2|STMY2	11	11q22.3
MMP2		4313	MMP2	matrix metallopeptidase 2	CLG4|CLG4A|MMP-2|MMP-II|MONA|TBE-1	16	16q12.2
MYC		4609	MYC	v-myc avian myelocytomatosis viral oncogene homolog	MRTL|MYCC|bHLHe39|c-Myc	8	8q24.21
N4BP2L2		10443	N4BP2L2	NEDD4 binding protein 2-like 2	92M18.3|CG005|PFAAP5	13	13q13.1
NID1		4811	NID1	nidogen 1	NID	1	1q43
P3H1		64175	P3H1	prolyl 3-hydroxylase 1	GROS1|LEPRE1|OI8	1	1p34.1
PA2G4		5036	PA2G4	proliferation-associated 2G4, 38kDa	EBP1|HG4-1|p38-2G4	12	12q13.2
PDE7A		5150	PDE7A	phosphodiesterase 7A	HCP1|PDE7	8	8q13
PDP1		54704	PDP1	pyruvate dehyrogenase phosphatase catalytic subunit 1	PDH|PDP|PDPC|PPM2C	8	8q22.1
PLG		5340	PLG	plasminogen	-	6	6q26
PRL		5617	PRL	prolactin	-	6	6p22.3
PTPRK		5796	PTPRK	protein tyrosine phosphatase, receptor type, K	R-PTP-kappa	6	6q22.2-q22.3
RAF1		5894	RAF1	Raf-1 proto-oncogene, serine/threonine kinase	CMD1NN|CRAF|NS5|Raf-1|c-Raf	3	3p25
SERPINE1		5054	SERPINE1	serpin peptidase inhibitor, clade E (nexin, plasminogen activator inhibitor type 1), member 1	PAI|PAI-1|PAI1|PLANH1	7	7q22.1
SH3KBP1		30011	SH3KBP1	SH3-domain kinase binding protein 1	CD2BP3|CIN85|GIG10|HSB-1|HSB1|MIG18	X	Xp22.1-p21.3
SNAI1		6615	SNAI1	snail family zinc finger 1	SLUGH2|SNA|SNAH|SNAIL|SNAIL1|dJ710H13.1	20	20q13.2
SOD2		6648	SOD2	superoxide dismutase 2, mitochondrial	IPOB|MNSOD|MVCD6	6	6q25.3
SOS2		6655	SOS2	son of sevenless homolog 2 (Drosophila)	-	14	14q21
STC2		8614	STC2	stanniocalcin 2	STC-2|STCRP	5	5q35.1
TFAP2C		7022	TFAP2C	transcription factor AP-2 gamma (activating enhancer binding protein 2 gamma)	AP2-GAMMA|ERF1|TFAP2G|hAP-2g	20	20q13.2
TGM2		7052	TGM2	transglutaminase 2	G-ALPHA-h|GNAH|HEL-S-45|TG2|TGC	20	20q12
THBS1		7057	THBS1	thrombospondin 1	THBS|THBS-1|TSP|TSP-1|TSP1	15	15q15
TIMP3		7078	TIMP3	TIMP metallopeptidase inhibitor 3	HSMRK222|K222|K222TA2|SFD	22	22q12.3
TINAGL1		64129	TINAGL1	tubulointerstitial nephritis antigen-like 1	ARG1|LCN7|LIECG3|TINAGRP	1	1p35.2
TLL1		7092	TLL1	tolloid-like 1	ASD6|TLL	4	4q32-q33
TLL2		7093	TLL2	tolloid-like 2	-	10	10q23-q24
TNC		3371	TNC	tenascin C	150-225|DFNA56|GMEM|GP|HXB|JI|TN|TN-C	9	9q33
TTC19		54902	TTC19	tetratricopeptide repeat domain 19	2010204O13Rik|MC3DN2	17	17p12
TUBA3C		7278	TUBA3C	tubulin, alpha 3c	TUBA2|bA408E5.3	13	13q11
TUBB		203068	TUBB	tubulin, beta class I	CDCBM6|M40|OK/SW-cl.56|TUBB1|TUBB5	6	6p21.33
UXT		8409	UXT	ubiquitously-expressed, prefoldin-like chaperone	ART-27|STAP1	X	Xp11.23-p11.22
VGLL3		389136	VGLL3	vestigial-like family member 3	VGL-3|VGL3	3	3p12.1
VWA8		23078	VWA8	von Willebrand factor A domain containing 8	KIAA0564	13	13q14.11

## Sheet: Cellular component
Analysis: Cellular component
Dataset name: LOX partners
Number of genes in the dataset: 93
Number of genes in the dataset (which are available in Cellular component database) :88
Number of genes in background: 14553
Is analysis quantitative: No
Cellular component	No. of genes in the dataset	No. of genes in the background dataset	Percentage of genes	Fold enrichment	P-value (Hypergeometric test)	Corrected p-values			genes mapped (from input data set)
						Bonferroni method	BH method	Q-value (Storey-Tibshirani method)
Plasma membrane	22	3479	25	1.04613	0.445395	1	1	1	ANTXR1; ATP7A; BMP1; BTK; CD2AP; COL1A1; COL1A2; CTGF; EGF; FGF2; GPC1; HSPA5; LAMC1; MAMDC2; MMP2; PTPRK; RAF1; SERPINE1; SH3KBP1; TGM2; TNC; TUBB;
ER-Golgi intermediate compartment	2	30	2.27273	11.0752	0.0140896	1	0.394509	1	FN1; HSPA5;
Integral to membrane	2	1702	2.27273	0.195279	0.999783	1	1	1	P3H1; PTPRK;
Integral to plasma membrane	2	934	2.27273	0.355849	0.979735	1	1	1	GPC1; PTPRK;
Golgi aparatus	7	897	7.95455	1.29224	0.298802	1	1	1	APAF1; ATP7A; C1QA; CTGF; H1F0; PRL; SH3KBP1;
Nucleus	31	5847	35.2273	0.876978	0.855459	1	1	1	ANTXR1; APAF1; ARNT; ATOX1; BMP1; BTK; EGF; FGF2; FN1; GATAD2B; H1F0; HIST1H2AG; HSPA1A; HSPA5; HSPA8; LTBP1; MDC1; MEMO1; MYC; P3H1; PA2G4; RAF1; SH3KBP1; SNAI1; SOD2; TFAP2C; TGM2; THBS1; TLL2; TUBB; UXT;
Perinuclear region of cytoplasm	3	119	3.40909	4.18219	0.0354159	1	0.778407	1	ATP7A; HSPA1A; HSPA5;
Actin cytoskeleton	2	132	2.27273	2.51774	0.189989	1	1	1	CD2AP; H1F0;
Ribonucleoprotein complex	3	65	3.40909	7.65609	0.00712308	1	0.253841	1	HSPA1A; HSPA8; PA2G4;
Nucleolus	8	1257	9.09091	1.05369	0.494267	1	1	1	GATAD2B; HSPA1A; HSPA5; HSPA8; MYC; PA2G4; SH3KBP1; TUBB;
Mitochondrion	6	1259	6.81818	0.789344	0.783903	1	1	1	ELN; HSPA1A; HSPA5; HSPA8; PDP1; SOD2;
Cytosol	12	1178	13.6364	1.68583	0.0507817	1	1	1	APAF1; ATOX1; BTK; HSPA1A; HSPA8; MEMO1; PA2G4; RAF1; SH3KBP1; SOS2; TUBB; UXT;
Cytoplasm	26	5684	29.5455	0.75667	0.97574	1	1	1	APAF1; ATOX1; BMP1; BTK; C1QA; CD2AP; GTPBP1; H1F0; HSPA1A; HSPA5; HSPA8; LOXL2; MDC1; MKS1; P3H1; PA2G4; PDE7A; RAF1; SERPINE1; SH3KBP1; SNAI1; SOS2; TGM2; THBS1; TUBA3C; TUBB;
Exosomes	28	2043	31.8182	2.26706	1.55385e-05	0.0121822	0.00174031	0.0110197	APAF1; CD2AP; COL6A1; COL6A3; ECM1; EFEMP2; EGF; FN1; GPC1; HSPA1A; HSPA5; HSPA8; HSPG2; HTRA1; IGFALS; IQCB1; LAMB2; LAMC1; N4BP2L2; NID1; P3H1; PA2G4; PLG; TGM2; THBS1; TINAGL1; TUBA3C; TUBB;
Lysosome	18	1620	20.4545	1.8383	0.00752814	1	0.256612	1	ADAMTSL4; ATP7A; COL6A1; COL6A3; CSH1; CSH2; EGF; FN1; GH1; HSPA1A; HSPA5; HSPA8; HTRA1; LAMC1; PA2G4; TGM2; TIMP3; TUBB;
Endoplasmic reticulum	9	1104	10.2273	1.3495	0.222556	1	1	1	ATP7A; DHDDS; FN1; HSPA1A; HSPA5; LAMB2; MAMDC2; PRL; TLL2;
Endosome	1	303	1.13636	0.55117	0.843884	1	1	1	SH3KBP1;
Cell surface	4	205	4.54545	3.23437	0.0356757	1	0.778407	1	HSPA5; HSPA8; MKS1; PTPRK;
Extracellular	52	1825	59.0909	4.7124	4.22473e-25	3.31219e-22	1.65609e-22	1.04865e-21	ADAMTS10; ADAMTS14; ADAMTS2; ATOX1; ATP7A; BMP1; C1QA; CCBE1; COL1A1; COL1A2; COL3A1; COL5A1; COL6A1; COL6A3; CSH1; CSH2; CTGF; DPT; ECM1; EFEMP2; EGFL7; ELN; FBLN5; FBN1; FGF2; FMOD; FN1; GH1; GPC1; HSPG2; HTRA1; IGFALS; LAMB1; LAMB2; LAMC1; LOXL2; LTBP1; MMP10; MMP2; NID1; PLG; PRL; PTPRK; SERPINE1; STC2; TGM2; THBS1; TIMP3; TINAGL1; TLL1; TLL2; TNC;
Kinetochore	1	90	1.13636	1.85546	0.421635	1	1	1	TUBB;
Extracellular region	16	442	18.1818	5.98935	7.78447e-09	6.10302e-06	1.2206e-06	7.72893e-06	C1QA; COL1A1; COL1A2; EGF; FBN1; FGF2; FN1; IGFALS; LAMB1; LAMB2; LAMC1; PLG; SERPINE1; THBS1; TINAGL1; TNC;
Membrane	2	350	2.27273	0.949591	0.628903	1	1	1	GPC1; TNC;
Extracellular space	24	404	27.2727	9.827	1.02986e-17	8.07407e-15	2.69136e-15	1.70418e-14	COL1A1; COL1A2; COL3A1; COL6A3; DPT; FBLN5; FBN1; FGF2; FMOD; FN1; GH1; GPC1; HSPG2; HTRA1; IGFALS; LAMB1; LAMC1; LOXL2; MMP10; MMP2; PLG; SERPINE1; THBS1; TNC;
Extracellular matrix	23	120	26.1364	31.7044	7.24229e-29	5.67795e-26	5.67795e-26	3.5953e-25	COL1A1; COL1A2; COL3A1; COL5A1; COL6A1; COL6A3; DPT; FBLN5; FBN1; FMOD; FN1; HSPG2; HTRA1; LAMB2; LAMC1; LTBP1; MATN2; NID1; SERPINE1; THBS1; TIMP3; TINAGL1; TNC;
Nucleoplasm	2	449	2.27273	0.74022	0.759795	1	1	1	MDC1; MYC;
Nuclear speck	1	31	1.13636	5.38568	0.171565	1	1	1	HSPA1A;
Centrosome	5	656	5.68182	1.26284	0.364431	1	1	1	HSPA8; MKS1; PA2G4; TUBB; UXT;
Soluble fraction	2	180	2.27273	1.84638	0.297016	1	1	1	FBLN5; IGFALS;
Cytoskeleton	5	427	5.68182	1.94008	0.116451	1	1	1	LTBP1; SH3KBP1; THBS1; TUBB; UXT;
Intracellular	2	151	2.27273	2.20095	0.232026	1	1	1	HSPA8; TGM2;
Cell-cell junction	1	38	1.13636	4.39384	0.20608	1	1	1	PTPRK;
Trans-Golgi network	1	31	1.13636	5.38568	0.171565	1	1	1	ATP7A;
Platelet alpha granule lumen	3	35	3.40909	14.2166	0.00121576	0.953154	0.0680824	0.431101	EGF; FN1; THBS1;
Microtubule	1	129	1.13636	1.29455	0.544284	1	1	1	TUBA3C;
Ruffle	1	24	1.13636	6.95585	0.135566	1	1	1	CD2AP;
Proteinaceous extracellular matrix	11	70	12.5	26.0045	3.35737e-13	2.63218e-10	6.58045e-11	4.16677e-10	CTGF; ECM1; ELN; FBLN5; FBN1; FMOD; FN1; LTBP1; MATN2; MMP10; TIMP3;
Late endosome	1	40	1.13636	4.1742	0.215678	1	1	1	ATP7A;
Mitochondrial outer membrane	1	29	1.13636	5.75698	0.161433	1	1	1	RAF1;
Intracellular membrane-bounded organelle	1	127	1.13636	1.31493	0.538673	1	1	1	MMP2;
Mitochondrial matrix	1	79	1.13636	2.11378	0.381492	1	1	1	SOD2;
Membrane raft	1	36	1.13636	4.63788	0.196366	1	1	1	BTK;
Collagen type V	1	3	1.13636	55.485	0.0180323	1	0.456044	1	COL5A1;
Endoplasmic reticulum lumen	1	24	1.13636	6.95585	0.135566	1	1	1	HSPA5;
External side of plasma membrane	1	35	1.13636	4.77035	0.191465	1	1	1	THBS1;
Collagen type III	1	1	1.13636	165.356	0.00604686	1	0.22575	1	COL3A1;
Basolateral plasma membrane	1	40	1.13636	4.1742	0.215678	1	1	1	ATP7A;
Integral to endoplasmic reticulum membrane	1	31	1.13636	5.38568	0.171565	1	1	1	HSPA5;
Microfibril	1	3	1.13636	55.485	0.0180323	1	0.456044	1	FBN1;
Photoreceptor connecting cilium	1	1	1.13636	165.356	0.00604686	1	0.22575	1	IQCB1;
Stored secretory granule	1	19	1.13636	8.78537	0.108911	1	1	1	THBS1;
Filopodium membrane	1	2	1.13636	83.0895	0.0120576	1	0.350116	1	ANTXR1;
Inclusion body	1	6	1.13636	27.7887	0.0357432	1	0.778407	1	HSPA1A;
Extrinsic to external side of plasma membrane	1	3	1.13636	55.485	0.0180323	1	0.456044	1	PLG;
Fibrinogen complex	2	7	2.27273	47.4132	0.000744356	0.583575	0.0448904	0.284248	FN1; THBS1;
Platelet alpha granule	1	10	1.13636	16.6843	0.0588672	1	1	1	THBS1;
Gamma-tubulin complex	1	6	1.13636	27.7887	0.0357432	1	0.778407	1	UXT;
Laminin-2 complex	1	1	1.13636	165.356	0.00604686	1	0.22575	1	LAMB1;
Laminin-10 complex	2	3	2.27273	110.421	0.000108027	0.0846934	0.00705778	0.0446902	LAMB1; LAMC1;
Basement membrane	5	21	5.68182	39.4305	1.35888e-07	0.000106536	1.7756e-05	0.000112432	EFEMP2; FBN1; LAMB1; LAMB2; LAMC1;
Filamentous actin	1	9	1.13636	18.5361	0.0531381	1	1	1	CD2AP;
Complement component C1 complex	1	2	1.13636	83.0895	0.0120576	1	0.350116	1	C1QA;
Mitochondrial membrane	1	56	1.13636	2.98179	0.288442	1	1	1	MYC;
Basal lamina	1	7	1.13636	23.8245	0.0415763	1	0.880968	1	LAMB2;
Trans-Golgi network transport vesicle	1	6	1.13636	27.7887	0.0357432	1	0.778407	1	ATP7A;
Laminin-3 complex	1	2	1.13636	83.0895	0.0120576	1	0.350116	1	LAMB2;
Laminin-1 complex	2	3	2.27273	110.421	0.000108027	0.0846934	0.00705778	0.0446902	LAMB1; LAMC1;
Collagen type VI	2	2	2.27273	165.356	3.61515e-05	0.0283428	0.0031492	0.0199409	COL6A1; COL6A3;
Leading edge membrane	1	1	1.13636	165.356	0.00604686	1	0.22575	1	PTPRK;
Cell projection	1	41	1.13636	4.07242	0.220434	1	1	1	SH3KBP1;
Collagen type I	2	2	2.27273	165.356	3.61515e-05	0.0283428	0.0031492	0.0199409	COL1A1; COL1A2;
Laminin-8 complex	1	1	1.13636	165.356	0.00604686	1	0.22575	1	LAMB1;
Laminin-11 complex	2	3	2.27273	110.421	0.000108027	0.0846934	0.00705778	0.0446902	LAMB2; LAMC1;
Cell fraction	1	1	1.13636	165.356	0.00604686	1	0.22575	1	PDE7A;
Lamellipodium membrane	1	2	1.13636	83.0895	0.0120576	1	0.350116	1	ANTXR1;
Caspase complex	1	1	1.13636	165.356	0.00604686	1	0.22575	1	HSPA5;

## Sheet: Molecular function
Analysis: Molecular function
Dataset name: LOX partners
Number of genes in the dataset: 93
Number of genes in the dataset (which are available in Molecular function database) :93
Number of genes in background: 18125
Is analysis quantitative: No
Molecular function	No. of genes in the dataset	No. of genes in the background dataset	Percentage of genes	Fold enrichment	P-value (Hypergeometric test)	Corrected p-values			genes mapped (from input data set)
						Bonferroni method	BH method	Q-value (Storey-Tibshirani method)
Molecular function unknown	12	5685	12.9032	0.411681	0.999991	1	1	1	ADAMTSL2; ADAMTSL4; ALG13; EGFL7; IGFALS; IQCB1; MEMO1; MKS1; N4BP2L2; TTC19; VGLL3; VWA8;
Protease inhibitor activity	1	94	1.07527	2.09361	0.384184	1	1	1	SERPINE1;
Cell adhesion molecule activity	1	356	1.07527	0.552851	0.842695	1	1	1	TNC;
Transaminase activity	1	23	1.07527	8.55369	0.11165	1	1	1	TGM2;
Transporter activity	1	576	1.07527	0.341696	0.950769	1	1	1	TINAGL1;
ATPase activity	1	111	1.07527	1.773	0.436031	1	1	1	ATP7A;
Protein-tyrosine kinase activity	1	38	1.07527	5.17812	0.177726	1	1	1	BTK;
Catalytic activity	2	532	2.15054	0.736249	0.762038	1	1	1	LOXL2; P3H1;
Transferase activity	1	156	1.07527	1.26159	0.553342	1	1	1	DHDDS;
Serine-type peptidase activity	1	98	1.07527	2.00817	0.396792	1	1	1	HTRA1;
Structural molecule activity	1	269	1.07527	0.731647	0.751959	1	1	1	TUBA3C;
Structural constituent of cytoskeleton	1	137	1.07527	1.43654	0.507089	1	1	1	TUBB;
Metallopeptidase activity	8	101	8.60215	15.4531	4.83824e-08	1.08376e-05	5.41882e-06	3.21004e-05	ADAMTS10; ADAMTS14; ADAMTS2; BMP1; MMP10; MMP2; TLL1; TLL2;
Peptide hormone	1	45	1.07527	4.37281	0.206874	1	1	1	CSH1;
Protein serine/threonine kinase activity	1	301	1.07527	0.653866	0.79016	1	1	1	RAF1;
Transcription regulator activity	4	832	4.30108	0.939214	0.623254	1	1	1	GATAD2B; PA2G4; SNAI1; UXT;
Extracellular matrix structural constituent	24	166	25.8065	28.1843	1.38718e-28	3.10729e-26	3.10729e-26	1.84072e-25	COL1A1; COL1A2; COL3A1; COL5A1; COL6A1; COL6A3; CTGF; DPT; ECM1; EFEMP2; ELN; FBLN5; FBN1; FMOD; FN1; HSPG2; LAMB1; LAMB2; LAMC1; LTBP1; MATN2; NID1; THBS1; TIMP3;
Receptor activity	3	361	3.22581	1.62478	0.282892	1	1	1	ANTXR1; GPC1; MAMDC2;
Transcription factor activity	3	842	3.22581	0.696623	0.812713	1	1	1	ARNT; MYC; TFAP2C;
Receptor signaling complex scaffold activity	3	322	3.22581	1.82157	0.229137	1	1	1	APAF1; CD2AP; SH3KBP1;
Calcium ion binding	1	185	1.07527	1.06384	0.615788	1	1	1	CCBE1;
Growth factor activity	2	110	2.15054	3.56051	0.109534	1	1	1	EGF; FGF2;
DNA repair protein	1	57	1.07527	3.45238	0.254483	1	1	1	MDC1;
GTPase activity	1	222	1.07527	0.886538	0.683065	1	1	1	GTPBP1;
DNA binding	3	654	3.22581	0.896873	0.657207	1	1	1	H1F0; HIST1H2AG; PA2G4;
Chaperone activity	3	126	3.22581	4.6549	0.0270637	1	1	1	ATOX1; HSPA1A; HSPA5;
Complement activity	1	28	1.07527	7.02679	0.134239	1	1	1	C1QA;
Hormone activity	3	25	3.22581	23.4532	0.000277141	0.0620796	0.0206932	0.122584	CSH2; PRL; STC2;
Peptidase activity	1	58	1.07527	3.39287	0.25832	1	1	1	PLG;
Heat shock protein activity	1	27	1.07527	7.28694	0.129767	1	1	1	HSPA8;
Guanyl-nucleotide exchange factor activity	1	112	1.07527	1.75717	0.438942	1	1	1	SOS2;
Phosphoric diester hydrolase activity	1	29	1.07527	6.78457	0.138688	1	1	1	PDE7A;
Cytokine activity	1	107	1.07527	1.83927	0.424234	1	1	1	GH1;
Protein serine/threonine phosphatase activity	1	44	1.07527	4.47217	0.202773	1	1	1	PDP1;
Receptor signaling protein tyrosine kinase activity	1	2	1.07527	97.9206	0.010236	1	0.573217	1	PTPRK;
Superoxide dismutase activity	1	3	1.07527	65.3888	0.0153151	1	0.686116	1	SOD2;

## Sheet: Biological process
Analysis: Biological process
Dataset name: LOX partners
Number of genes in the dataset: 93
Number of genes in the dataset (which are available in Biological process database) :93
Number of genes in background: 18124
Is analysis quantitative: No
Biological process	No. of genes in the dataset	No. of genes in the background dataset	Percentage of genes	Fold enrichment	P-value (Hypergeometric test)	Corrected p-values			genes mapped (from input data set)
						Bonferroni method	BH method	Q-value (Storey-Tibshirani method)
Biological_process unknown	9	4731	9.67742	0.371104	0.999981	1	1	1	ADAMTSL2; ADAMTSL4; ALG13; IQCB1; MEMO1; N4BP2L2; TTC19; VGLL3; VWA8;
Protein metabolism	15	1323	16.129	2.21076	0.00290803	0.51763	0.258815	1	ADAMTS10; ADAMTS14; ADAMTS2; ATOX1; BMP1; HSPA1A; HSPA5; HSPA8; HTRA1; MMP10; MMP2; PLG; SERPINE1; TLL1; TLL2;
Metabolism	3	1683	3.22581	0.348501	0.993684	1	1	1	DHDDS; P3H1; TGM2;
Energy pathways	3	1633	3.22581	0.359172	0.992101	1	1	1	DHDDS; P3H1; TGM2;
Cell growth and/or maintenance	28	1125	30.1075	4.85156	1.05883e-12	1.88471e-10	1.88471e-10	1.21268e-09	COL1A1; COL1A2; COL3A1; COL5A1; COL6A1; COL6A3; CTGF; DPT; ECM1; EFEMP2; ELN; FBLN5; FBN1; FMOD; FN1; HSPG2; LAMB1; LAMB2; LAMC1; LOXL2; LTBP1; MATN2; NID1; SOD2; THBS1; TIMP3; TUBA3C; TUBB;
Transport	2	1215	2.15054	0.32236	0.988046	1	1	1	ATP7A; TINAGL1;
Cell communication	22	3713	23.6559	1.1551	0.259351	1	1	1	BTK; CCBE1; CD2AP; CSH1; CSH2; EGF; EGFL7; FGF2; GH1; GPC1; GTPBP1; IGFALS; MAMDC2; PDE7A; PDP1; PRL; PTPRK; RAF1; SH3KBP1; SOS2; STC2; TNC;
Signal transduction	22	3934	23.6559	1.09021	0.362441	1	1	1	BTK; CCBE1; CD2AP; CSH1; CSH2; EGF; EGFL7; FGF2; GH1; GPC1; GTPBP1; IGFALS; MAMDC2; PDE7A; PDP1; PRL; PTPRK; RAF1; SH3KBP1; SOS2; STC2; TNC;
Regulation of nucleobase, nucleoside, nucleotide and nucleic acid metabolism	9	2828	9.67742	0.620824	0.964473	1	1	1	ARNT; GATAD2B; H1F0; HIST1H2AG; MDC1; MYC; PA2G4; SNAI1; TFAP2C;
Immune response	1	576	1.07527	0.341677	0.950777	1	1	1	C1QA;
Anti-apoptosis	2	32	2.15054	12.2359	0.0116902	1	0.520213	1	APAF1; SOD2;
Apoptosis	1	220	1.07527	0.894548	0.679767	1	1	1	UXT;
Cell adhesion	1	54	1.07527	3.64395	0.242864	1	1	1	SH3KBP1;
Cell proliferation	1	39	1.07527	5.0451	0.181963	1	1	1	SOD2;
Cell differentiation	1	29	1.07527	6.78419	0.138695	1	1	1	UXT;
Regulation of signal transduction	1	24	1.07527	8.19698	0.11622	1	1	1	SH3KBP1;
Transcription	1	46	1.07527	4.27754	0.210964	1	1	1	UXT;
Regulation of endocytosis	1	4	1.07527	49.0797	0.0203695	1	0.725154	1	ANTXR1;
Cellular process	1	1	1.07527	194.861	0.00513132	0.913375	0.304458	1	MKS1;

## Sheet: Biological pathway
Analysis: Biological pathway
Dataset name: LOX partners
Number of genes in the dataset: 93
Number of genes in the dataset (which are available in Biological pathway database) :57
Number of genes in background: 6290
Is analysis quantitative: No
Biological pathway	No. of genes in the dataset	No. of genes in the background dataset	Percentage of genes	Fold enrichment	P-value (Hypergeometric test)	Corrected p-values			genes mapped (from input data set)
						Bonferroni method	BH method	Q-value (Storey-Tibshirani method)
Developmental Biology	5	432	8.77193	1.27951	0.35369	1	1	1	GPC1; LAMB1; LAMC1; RAF1; SOS2;
Axon guidance	5	219	8.77193	2.52391	0.0473051	1	0.876721	1	GPC1; LAMB1; LAMC1; RAF1; SOS2;
NCAM signaling for neurite out-growth	1	57	1.75439	1.95466	0.406206	1	1	1	RAF1;
Signaling by Robo receptor	2	23	3.50877	9.63784	0.0180695	1	0.430571	1	GPC1; SOS2;
Inactivation of Cdc42 and Rac	1	8	1.75439	13.912	0.0702758	1	1	1	GPC1;
Role of Abl in Robo-Slit signaling	1	9	1.75439	12.3679	0.0787116	1	1	1	GPC1;
Activation of Rac	2	8	3.50877	27.6862	0.00218159	1	0.0727778	0.415006	GPC1; SOS2;
L1CAM interactions	2	79	3.50877	2.80682	0.160235	1	1	1	LAMB1; LAMC1;
Platelet Adhesion to exposed collagen	2	13	3.50877	17.0459	0.00590301	1	0.172741	0.98503	COL1A1; COL1A2;
GP1b-IX-V activation signalling	1	9	1.75439	12.3679	0.0787116	1	1	1	RAF1;
Platelet activation, signaling and aggregation	3	138	5.26316	2.40634	0.128984	1	1	1	HSPA5; IGFALS; RAF1;
Amyloids	1	2	1.75439	55.4403	0.0180433	1	0.430571	1	HSPG2;
Hemostasis	8	375	14.0351	2.35662	0.0187919	1	0.441476	1	COL1A1; COL1A2; FN1; HSPA5; IGFALS; PLG; RAF1; SERPINE1;
Cell surface interactions at the vascular wall	1	72	1.75439	1.54749	0.482726	1	1	1	FN1;
Dissolution of Fibrin Clot	3	10	5.26316	33.1767	8.0953e-05	0.13503	0.0225049	0.128331	IGFALS; PLG; SERPINE1;
Platelet degranulation	1	28	1.75439	3.9784	0.225427	1	1	1	HSPA5;
Response to elevated platelet cytosolic Ca2+	1	39	1.75439	2.85658	0.299605	1	1	1	HSPA5;
Intrinsic Pathway	1	18	1.75439	6.1874	0.151328	1	1	1	IGFALS;
Common Pathway	1	16	1.75439	6.96034	0.135693	1	1	1	IGFALS;
Formation of Fibrin Clot (Clotting Cascade)	1	33	1.75439	3.3758	0.260055	1	1	1	IGFALS;
Thrombin signalling through proteinase activated receptors (PARs)	1	17	1.75439	6.55115	0.143546	1	1	1	IGFALS;
Mitotic Prophase	1	62	1.75439	1.79705	0.432873	1	1	1	TUBB;
Golgi Cisternae Pericentriolar Stack Reorganization	1	62	1.75439	1.79705	0.432873	1	1	1	TUBB;
Mitotic M-M/G1 phases	1	242	1.75439	0.460456	0.894233	1	1	1	TUBB;
M Phase	1	158	1.75439	0.70524	0.766988	1	1	1	TUBB;
DNA Replication	1	261	1.75439	0.426938	0.911673	1	1	1	TUBB;
RAF/MAP kinase cascade	1	11	1.75439	10.1213	0.0953585	1	1	1	RAF1;
RAF activation	1	5	1.75439	22.2425	0.0445101	1	0.843669	1	RAF1;
MEK activation	1	7	1.75439	15.8966	0.061764	1	1	1	RAF1;
RAF phosphorylates MEK	1	7	1.75439	15.8966	0.061764	1	1	1	RAF1;
Neurotransmitter Receptor Binding And Downstream Transmission In The Postsynaptic Cell	1	89	1.75439	1.25194	0.557778	1	1	1	RAF1;
Activation of NMDA receptor upon glutamate binding and postsynaptic events	1	34	1.75439	3.27654	0.266796	1	1	1	RAF1;
Post NMDA receptor activation events	1	34	1.75439	3.27654	0.266796	1	1	1	RAF1;
Neuronal System	2	188	3.50877	1.17955	0.512168	1	1	1	HSPA8; RAF1;
Transmission across Chemical Synapses	2	121	3.50877	1.83263	0.300152	1	1	1	HSPA8; RAF1;
Neurotransmitter Release Cycle	1	26	1.75439	4.28431	0.211135	1	1	1	HSPA8;
GABA synthesis, release, reuptake and degradation	1	17	1.75439	6.55115	0.143546	1	1	1	HSPA8;
CREB phosphorylation through the activation of Ras	1	28	1.75439	3.9784	0.225427	1	1	1	RAF1;
SOS-mediated signalling	1	15	1.75439	7.42405	0.12777	1	1	1	RAF1;
Signalling by NGF	1	143	1.75439	0.779211	0.731999	1	1	1	RAF1;
Signalling to p38 via RIT and RIN	1	16	1.75439	6.96034	0.135693	1	1	1	RAF1;
Signalling to RAS	1	21	1.75439	5.3039	0.17426	1	1	1	RAF1;
Signalling to ERKs	1	30	1.75439	3.71326	0.239466	1	1	1	RAF1;
Frs2-mediated activation	1	19	1.75439	5.86192	0.159041	1	1	1	RAF1;
ARMS-mediated activation	1	18	1.75439	6.1874	0.151328	1	1	1	RAF1;
Prolonged ERK activation events	1	20	1.75439	5.56897	0.166685	1	1	1	RAF1;
NGF signalling via TRKA from the plasma membrane	1	107	1.75439	1.04135	0.625586	1	1	1	RAF1;
FGFR1 ligand binding and activation	1	7	1.75439	15.8966	0.061764	1	1	1	FGF2;
FGFR1b ligand binding and activation	1	6	1.75439	18.5416	0.0531757	1	0.933653	1	FGF2;
FGFR ligand binding and activation	1	14	1.75439	7.95396	0.119776	1	1	1	FGF2;
EGFR downregulation	2	27	3.50877	8.21054	0.0244973	1	0.544819	1	EGF; SH3KBP1;
Signaling by FGFR	3	95	5.26316	3.4954	0.0543945	1	0.945104	1	EGF; FGF2; RAF1;
SHC1 events in EGFR signaling	2	16	3.50877	13.8518	0.00892477	1	0.232602	1	EGF; RAF1;
GAB1 signalosome	1	32	1.75439	3.48126	0.253254	1	1	1	EGF;
GRB2 events in EGFR signaling	2	15	3.50877	14.7746	0.00785461	1	0.214778	1	EGF; RAF1;
IRS-mediated signalling	1	51	1.75439	2.18457	0.372576	1	1	1	RAF1;
SHC-related events	1	16	1.75439	6.96034	0.135693	1	1	1	RAF1;
SHC-mediated signalling	1	13	1.75439	8.56534	0.11171	1	1	1	RAF1;
IRS-related events	1	53	1.75439	2.10215	0.383989	1	1	1	RAF1;
Signaling by Insulin receptor	1	79	1.75439	1.41039	0.515035	1	1	1	RAF1;
Insulin receptor signalling cascade	1	56	1.75439	1.98956	0.400727	1	1	1	RAF1;
Spry regulation of FGF signaling	1	16	1.75439	6.96034	0.135693	1	1	1	EGF;
Negative regulation of FGFR signaling	1	17	1.75439	6.55115	0.143546	1	1	1	EGF;
Downstream signaling of activated FGFR	1	66	1.75439	1.68815	0.453357	1	1	1	RAF1;
FRS2-mediated cascade	1	15	1.75439	7.42405	0.12777	1	1	1	RAF1;
Signaling by EGFR	3	98	5.26316	3.38841	0.0586599	1	1	1	EGF; RAF1; SH3KBP1;
Signal Transduction	14	1208	24.5614	1.27958	0.191648	1	1	1	COL1A1; COL1A2; EGF; FBN1; FGF2; FN1; LAMB1; LAMB2; LAMC1; PDE7A; RAF1; SH3KBP1; THBS1; TNC;
EGFR interacts with phospholipase C-gamma	1	29	1.75439	3.84126	0.232478	1	1	1	EGF;
Loss of Nlp from mitotic centrosomes	1	61	1.75439	1.8265	0.427636	1	1	1	TUBB;
Loss of proteins required for interphase microtubule organizationÃÂ from the centrosome	1	61	1.75439	1.8265	0.427636	1	1	1	TUBB;
Mitotic G2-G2/M phases	1	99	1.75439	1.12549	0.596813	1	1	1	TUBB;
G2/M Transition	1	96	1.75439	1.16066	0.585472	1	1	1	TUBB;
Recruitment of mitotic centrosome proteins and complexes	1	70	1.75439	1.5917	0.473113	1	1	1	TUBB;
Centrosome maturation	1	70	1.75439	1.5917	0.473113	1	1	1	TUBB;
Cyclin E associated events during G1/S transition	1	78	1.75439	1.42847	0.510544	1	1	1	MYC;
G1/S Transition	1	117	1.75439	0.952355	0.658729	1	1	1	MYC;
S Phase	1	121	1.75439	0.920874	0.671163	1	1	1	MYC;
Cyclin A:Cdk2-associated events at S phase entry	1	90	1.75439	1.23803	0.561843	1	1	1	MYC;
Mitotic G1-G1/S phases	1	140	1.75439	0.795908	0.724405	1	1	1	MYC;
Cell Cycle, Mitotic	2	317	3.50877	0.699557	0.790175	1	1	1	MYC; TUBB;
Synthesis, Secretion, and Deacylation of Ghrelin	1	16	1.75439	6.96034	0.135693	1	1	1	GH1;
Unfolded Protein Response	1	63	1.75439	1.76853	0.438064	1	1	1	HSPA5;
Activation of Chaperones by IRE1alpha	1	45	1.75439	2.47578	0.337076	1	1	1	HSPA5;
Activation of Chaperones by ATF6-alpha	1	9	1.75439	12.3679	0.0787116	1	1	1	HSPA5;
Regulation of Insulin-like Growth Factor (IGF) Activity by Insulin-like Growth Factor Binding Proteins (IGFBPs)	3	14	5.26316	23.7044	0.000239307	0.399165	0.0362877	0.206926	IGFALS; MMP2; PLG;
PERK regulated gene expression	1	11	1.75439	10.1213	0.0953585	1	1	1	HSPA5;
Diabetes pathways	5	216	8.77193	2.55896	0.0450281	1	0.843898	1	GH1; HSPA5; IGFALS; MMP2; PLG;
Signaling by GPCR	1	800	1.75439	0.139292	0.999587	1	1	1	PDE7A;
Signaling by PDGF	2	78	3.50877	2.8428	0.157048	1	1	1	EGF; RAF1;
Downstream signal transduction	2	75	3.50877	2.9565	0.147566	1	1	1	EGF; RAF1;
Signaling by SCF-KIT	1	66	1.75439	1.68815	0.453357	1	1	1	RAF1;
G alpha (s) signalling events	1	31	1.75439	3.59352	0.246391	1	1	1	PDE7A;
GPCR downstream signaling	1	530	1.75439	0.210251	0.993532	1	1	1	PDE7A;
Adaptive Immune System	1	237	1.75439	0.47017	0.889108	1	1	1	RAF1;
Immune System	3	522	5.26316	0.636192	0.86336	1	1	1	C1QA; GH1; RAF1;
Integrin cell surface interactions	9	72	15.7895	13.8049	1.17274e-08	1.95613e-05	4.89031e-06	2.78864e-05	COL1A1; COL1A2; FBN1; FN1; LAMB1; LAMB2; LAMC1; THBS1; TNC;
DNA Repair	1	106	1.75439	1.05117	0.622103	1	1	1	MDC1;
Homologous Recombination Repair	1	22	1.75439	5.06293	0.181768	1	1	1	MDC1;
Double-Strand Break Repair	1	27	1.75439	4.12569	0.218313	1	1	1	MDC1;
ATM mediated response to DNA double-strand break	1	6	1.75439	18.5416	0.0531757	1	0.933653	1	MDC1;
Homologous recombination repair of replication-independent double-strand breaks	1	22	1.75439	5.06293	0.181768	1	1	1	MDC1;
ATM mediated phosphorylation of repair proteins	1	6	1.75439	18.5416	0.0531757	1	0.933653	1	MDC1;
Recruitment of repair and signaling proteins to double-strand breaks	1	8	1.75439	13.912	0.0702758	1	1	1	MDC1;
Metabolism	2	823	3.50877	0.269458	0.996857	1	1	1	HSPA1A; HSPA8;
Biosynthesis of the N-glycan precursor (dolichol lipid-linked oligosaccharide, LLO) and transfer to a nascent protein	1	30	1.75439	3.71326	0.239466	1	1	1	ALG13;
Asparagine N-linked glycosylation	1	77	1.75439	1.44702	0.506012	1	1	1	ALG13;
Post-translational protein modification	1	114	1.75439	0.977414	0.649101	1	1	1	ALG13;
Metabolism of proteins	1	259	1.75439	0.430234	0.909979	1	1	1	ALG13;
Viral RNP Complexes in the Host Cell Nucleus	1	2	1.75439	55.4403	0.0180433	1	0.430571	1	HSPA1A;
Export of Viral Ribonucleoproteins from Nucleus	1	31	1.75439	3.59352	0.246391	1	1	1	HSPA1A;
Influenza Life Cycle	1	135	1.75439	0.825383	0.711277	1	1	1	HSPA1A;
Influenza Infection	1	140	1.75439	0.795908	0.724405	1	1	1	HSPA1A;
trans-Golgi Network Vesicle Budding	1	33	1.75439	3.3758	0.260055	1	1	1	HSPA8;
Clathrin derived vesicle budding	1	33	1.75439	3.3758	0.260055	1	1	1	HSPA8;
Golgi Associated Vesicle Biogenesis	1	27	1.75439	4.12569	0.218313	1	1	1	HSPA8;
Lysosome Vesicle Biogenesis	1	15	1.75439	7.42405	0.12777	1	1	1	HSPA8;
Membrane Trafficking	1	84	1.75439	1.32645	0.536891	1	1	1	HSPA8;
Regulation of mRNA Stability by Proteins that Bind AU-rich Elements	2	104	3.50877	2.13217	0.242767	1	1	1	HSPA1A; HSPA8;
Destabilization of mRNA by AUF1 (hnRNP D0)	2	71	3.50877	3.12303	0.135126	1	1	1	HSPA1A; HSPA8;
Metabolism of mRNA	2	234	3.50877	0.94768	0.632308	1	1	1	HSPA1A; HSPA8;
Metabolism of RNA	2	281	3.50877	0.789177	0.730507	1	1	1	HSPA1A; HSPA8;
BMAL1:CLOCK/NPAS2 Activates Gene Expression	1	23	1.75439	4.84289	0.189209	1	1	1	SERPINE1;
Circadian Clock	1	32	1.75439	3.48126	0.253254	1	1	1	SERPINE1;
Lipoprotein metabolism	2	27	3.50877	8.21054	0.0244973	1	0.544819	1	BMP1; HSPG2;
HDL-mediated lipid transport	1	15	1.75439	7.42405	0.12777	1	1	1	BMP1;
Chylomicron-mediated lipid transport	1	16	1.75439	6.96034	0.135693	1	1	1	HSPG2;
Cell-Cell communication	1	117	1.75439	0.952355	0.658729	1	1	1	CD2AP;
Transmembrane transport of small molecules	1	378	1.75439	0.294794	0.971247	1	1	1	ATP7A;
Nephrin interactions	1	29	1.75439	3.84126	0.232478	1	1	1	CD2AP;
Ion channel transport	1	46	1.75439	2.42197	0.343127	1	1	1	ATP7A;
Lipid digestion, mobilization, and transport	2	46	3.50877	4.81997	0.0647945	1	1	1	BMP1; HSPG2;
Metabolism of lipids and lipoproteins	2	257	3.50877	0.862872	0.683392	1	1	1	BMP1; HSPG2;
Ion transport by P-type ATPases	1	29	1.75439	3.84126	0.232478	1	1	1	ATP7A;
Apoptotic execution phase	1	48	1.75439	2.32108	0.355066	1	1	1	H1F0;
Activation of DNA fragmentation factor	1	8	1.75439	13.912	0.0702758	1	1	1	H1F0;
Apoptosis induced DNA fragmentation	1	8	1.75439	13.912	0.0702758	1	1	1	H1F0;
Apoptotic factor-mediated response	1	7	1.75439	15.8966	0.061764	1	1	1	APAF1;
Activation of caspases through apoptosome-mediated cleavage	1	5	1.75439	22.2425	0.0445101	1	0.843669	1	APAF1;
Formation of apoptosome	1	3	1.75439	37.0216	0.0269446	1	0.591364	1	APAF1;
Cytochrome c-mediated apoptotic response	1	5	1.75439	22.2425	0.0445101	1	0.843669	1	APAF1;
Intrinsic Pathway for Apoptosis	1	31	1.75439	3.59352	0.246391	1	1	1	APAF1;
Apoptosis	2	158	3.50877	1.4035	0.421611	1	1	1	APAF1; H1F0;
Growth hormone receptor signaling	1	18	1.75439	6.1874	0.151328	1	1	1	GH1;
Innate Immune System	1	183	1.75439	0.608901	0.815591	1	1	1	C1QA;
Rap1 signalling	1	10	1.75439	11.1324	0.0870723	1	1	1	RAF1;
Cytokine Signaling in Immune system	2	193	3.50877	1.14899	0.526371	1	1	1	GH1; RAF1;
Interleukin-2 signaling	1	28	1.75439	3.9784	0.225427	1	1	1	RAF1;
Signaling by Interleukins	1	92	1.75439	1.21112	0.569863	1	1	1	RAF1;
Classical antibody-mediated complement activation	1	6	1.75439	18.5416	0.0531757	1	0.933653	1	C1QA;
Complement cascade	1	22	1.75439	5.06293	0.181768	1	1	1	C1QA;
Creation of C4 and C2 activators	1	9	1.75439	12.3679	0.0787116	1	1	1	C1QA;
Initial triggering of complement	1	15	1.75439	7.42405	0.12777	1	1	1	C1QA;
dolichyl-diphosphooligosaccharide biosynthesis	1	7	1.75439	15.8966	0.061764	1	1	1	ALG13;
dolichol and dolichyl phosphate biosynthesis	1	2	1.75439	55.4403	0.0180433	1	0.430571	1	DHDDS;
superoxide radicals degradation	1	5	1.75439	22.2425	0.0445101	1	0.843669	1	SOD2;
Validated transcriptional targets of TAp63 isoforms	1	54	1.75439	2.06323	0.389619	1	1	1	TFAP2C;
Wnt signaling network	3	200	5.26316	1.66041	0.271583	1	1	1	MMP2; MYC; PA2G4;
CXCR3-mediated signaling events	1	37	1.75439	3.01094	0.286658	1	1	1	RAF1;
Osteopontin-mediated events	1	29	1.75439	3.84126	0.232478	1	1	1	MMP2;
Regulation of cytoplasmic and nuclear SMAD2/3 signaling	8	305	14.0351	2.89747	0.00578252	1	0.172236	0.982156	COL1A2; CTGF; HSPA8; LAMC1; MYC; PTPRK; RAF1; SERPINE1;
IL2 signaling events mediated by STAT5	1	28	1.75439	3.9784	0.225427	1	1	1	MYC;
ErbB2/ErbB3 signaling events	1	38	1.75439	2.93173	0.293161	1	1	1	RAF1;
Validated targets of C-MYC transcriptional repression	2	63	3.50877	3.51955	0.111065	1	1	1	COL1A2; MYC;
IL6-mediated signaling events	1	47	1.75439	2.37045	0.349123	1	1	1	MYC;
Signaling events mediated by HDAC Class I	1	113	1.75439	0.986063	0.645833	1	1	1	GATAD2B;
Integrins in angiogenesis	3	64	5.26316	5.18823	0.0199019	1	0.457533	1	FGF2; FN1; MMP2;
Syndecan-1-mediated signaling events	22	1297	38.5965	1.87231	0.00135783	1	0.0525102	0.299433	APAF1; ARNT; BTK; COL1A1; COL1A2; CTGF; EGF; FN1; HSPA1A; HSPA8; LAMC1; MMP2; MYC; PA2G4; PLG; PRL; PTPRK; RAF1; SERPINE1; SH3KBP1; SNAI1; SOD2;
Downstream signaling in na&#xef;ve CD8+ T cells	1	65	1.75439	1.71412	0.448305	1	1	1	RAF1;
Regulation of CDC42 activity	12	768	21.0526	1.72535	0.039598	1	0.795777	1	ARNT; COL1A2; CTGF; HSPA8; LAMC1; MMP2; MYC; PA2G4; PRL; PTPRK; RAF1; SERPINE1;
Notch-mediated HES/HEY network	2	94	3.50877	2.35897	0.209257	1	1	1	ARNT; MYC;
p38 signaling mediated by MAPKAP kinases	1	21	1.75439	5.3039	0.17426	1	1	1	RAF1;
Glypican pathway	24	1335	42.1053	1.9843	0.000285474	0.47617	0.0396808	0.226275	APAF1; ARNT; BTK; COL1A1; COL1A2; CTGF; EGF; FGF2; FN1; GPC1; HSPA1A; HSPA8; LAMC1; MMP2; MYC; PA2G4; PLG; PRL; PTPRK; RAF1; SERPINE1; SH3KBP1; SNAI1; SOD2;
GMCSF-mediated signaling events	22	1289	38.5965	1.88393	0.00124656	1	0.0525102	0.299433	APAF1; ARNT; BTK; COL1A1; COL1A2; CTGF; EGF; FN1; HSPA1A; HSPA8; LAMC1; MMP2; MYC; PA2G4; PLG; PRL; PTPRK; RAF1; SERPINE1; SH3KBP1; SNAI1; SOD2;
Validated transcriptional targets of deltaNp63 isoforms	1	64	1.75439	1.7409	0.443208	1	1	1	COL5A1;
Insulin Pathway	22	1285	38.5965	1.88979	0.00119399	1	0.0525102	0.299433	APAF1; ARNT; BTK; COL1A1; COL1A2; CTGF; EGF; FN1; HSPA1A; HSPA8; LAMC1; MMP2; MYC; PA2G4; PLG; PRL; PTPRK; RAF1; SERPINE1; SH3KBP1; SNAI1; SOD2;
C-MYC pathway	3	149	5.26316	2.2287	0.152013	1	1	1	COL1A2; MYC; SNAI1;
Stabilization and expansion of the E-cadherin adherens junction	4	275	7.01754	1.60878	0.237687	1	1	1	EGF; MMP2; MYC; PA2G4;
Glypican 3 network	3	206	5.26316	1.61205	0.28648	1	1	1	MMP2; MYC; PA2G4;
Nectin adhesion pathway	22	1292	38.5965	1.87955	0.00128731	1	0.0525102	0.299433	APAF1; ARNT; BTK; COL1A1; COL1A2; CTGF; EGF; FN1; HSPA1A; HSPA8; LAMC1; MMP2; MYC; PA2G4; PLG; PRL; PTPRK; RAF1; SERPINE1; SH3KBP1; SNAI1; SOD2;
Neurotrophic factor-mediated Trk receptor signaling	1	101	1.75439	1.10321	0.604204	1	1	1	RAF1;
Nephrin/Neph1 signaling in the kidney podocyte	1	25	1.75439	4.45562	0.203892	1	1	1	CD2AP;
CD40/CD40L signaling	1	58	1.75439	1.92096	0.411636	1	1	1	MYC;
TRAIL signaling pathway	22	1325	38.5965	1.83274	0.00181849	1	0.0619028	0.352993	APAF1; ARNT; BTK; COL1A1; COL1A2; CTGF; EGF; FN1; HSPA1A; HSPA8; LAMC1; MMP2; MYC; PA2G4; PLG; PRL; PTPRK; RAF1; SERPINE1; SH3KBP1; SNAI1; SOD2;
LPA receptor mediated events	1	100	1.75439	1.11424	0.600525	1	1	1	MMP2;
IGF1 pathway	22	1288	38.5965	1.88539	0.00123323	1	0.0525102	0.299433	APAF1; ARNT; BTK; COL1A1; COL1A2; CTGF; EGF; FN1; HSPA1A; HSPA8; LAMC1; MMP2; MYC; PA2G4; PLG; PRL; PTPRK; RAF1; SERPINE1; SH3KBP1; SNAI1; SOD2;
ATF-2 transcription factor network	1	59	1.75439	1.88841	0.417018	1	1	1	MMP2;
HIF-1-alpha transcription factor network	2	66	3.50877	3.35959	0.119947	1	1	1	ARNT; SERPINE1;
CDC42 signaling events	12	755	21.0526	1.75505	0.0353175	1	0.736863	1	ARNT; COL1A2; CTGF; HSPA8; LAMC1; MMP2; MYC; PA2G4; PRL; PTPRK; RAF1; SERPINE1;
Signaling events mediated by Hepatocyte Growth Factor Receptor (c-Met)	22	1290	38.5965	1.88247	0.00126002	1	0.0525102	0.299433	APAF1; ARNT; BTK; COL1A1; COL1A2; CTGF; EGF; FN1; HSPA1A; HSPA8; LAMC1; MMP2; MYC; PA2G4; PLG; PRL; PTPRK; RAF1; SERPINE1; SH3KBP1; SNAI1; SOD2;
Glypican 1 network	24	1296	42.1053	2.04402	0.000177252	0.295656	0.0318627	0.181693	APAF1; ARNT; BTK; COL1A1; COL1A2; CTGF; EGF; FGF2; FN1; GPC1; HSPA1A; HSPA8; LAMC1; MMP2; MYC; PA2G4; PLG; PRL; PTPRK; RAF1; SERPINE1; SH3KBP1; SNAI1; SOD2;
Validated targets of C-MYC transcriptional activation	2	81	3.50877	2.73752	0.166644	1	1	1	MYC; SNAI1;
N-cadherin signaling events	4	251	7.01754	1.7626	0.191747	1	1	1	EGF; MMP2; MYC; PA2G4;
VEGFR3 signaling in lymphatic endothelium	3	25	5.26316	13.2786	0.00140884	1	0.0525102	0.299433	COL1A1; COL1A2; FN1;
Fc-epsilon receptor I signaling in mast cells	2	61	3.50877	3.63492	0.105246	1	1	1	BTK; RAF1;
PDGF receptor signaling network	22	1290	38.5965	1.88247	0.00126002	1	0.0525102	0.299433	APAF1; ARNT; BTK; COL1A1; COL1A2; CTGF; EGF; FN1; HSPA1A; HSPA8; LAMC1; MMP2; MYC; PA2G4; PLG; PRL; PTPRK; RAF1; SERPINE1; SH3KBP1; SNAI1; SOD2;
Integrin family cell surface interactions	33	1375	57.8947	2.64874	3.33912e-09	5.56965e-06	1.85655e-06	1.05867e-05	APAF1; ARNT; BTK; COL1A1; COL1A2; COL3A1; COL5A1; COL6A1; COL6A3; CTGF; EGF; FBN1; FN1; HSPA1A; HSPA8; LAMB1; LAMB2; LAMC1; MMP2; MYC; NID1; PA2G4; PLG; PRL; PTPRK; RAF1; SERPINE1; SH3KBP1; SNAI1; SOD2; TGM2; THBS1; TNC;
IL1-mediated signaling events	2	234	3.50877	0.94768	0.632308	1	1	1	PTPRK; RAF1;
Caspase cascade in apoptosis	1	52	1.75439	2.14257	0.378308	1	1	1	APAF1;
Calcineurin-regulated NFAT-dependent transcription in lymphocytes	1	49	1.75439	2.27372	0.360955	1	1	1	PTPRK;
Coregulation of Androgen receptor activity	1	61	1.75439	1.8265	0.427636	1	1	1	PA2G4;
Regulation of Telomerase	2	68	3.50877	3.2608	0.125965	1	1	1	EGF; MYC;
Cellular roles of Anthrax toxin	1	22	1.75439	5.06293	0.181768	1	1	1	ANTXR1;
Internalization of ErbB1	22	1285	38.5965	1.88979	0.00119399	1	0.0525102	0.299433	APAF1; ARNT; BTK; COL1A1; COL1A2; CTGF; EGF; FN1; HSPA1A; HSPA8; LAMC1; MMP2; MYC; PA2G4; PLG; PRL; PTPRK; RAF1; SERPINE1; SH3KBP1; SNAI1; SOD2;
TGF-beta receptor signaling	8	305	14.0351	2.89747	0.00578252	1	0.172236	0.982156	COL1A2; CTGF; HSPA8; LAMC1; MYC; PTPRK; RAF1; SERPINE1;
Posttranslational regulation of adherens junction stability and dissassembly	4	231	7.01754	1.9152	0.156031	1	1	1	EGF; MMP2; MYC; PA2G4;
BCR signaling pathway	2	67	3.50877	3.30946	0.122947	1	1	1	BTK; RAF1;
Signaling events mediated by TCPTP	3	92	5.26316	3.60937	0.0502864	1	0.921733	1	COL1A1; COL1A2; EGF;
Signaling events mediated by VEGFR1 and VEGFR2	22	1293	38.5965	1.8781	0.00130115	1	0.0525102	0.299433	APAF1; ARNT; BTK; COL1A1; COL1A2; CTGF; EGF; FN1; HSPA1A; HSPA8; LAMC1; MMP2; MYC; PA2G4; PLG; PRL; PTPRK; RAF1; SERPINE1; SH3KBP1; SNAI1; SOD2;
Beta1 integrin cell surface interactions	33	1348	57.8947	2.7018	1.95298e-09	3.25757e-06	1.85655e-06	1.05867e-05	APAF1; ARNT; BTK; COL1A1; COL1A2; COL3A1; COL5A1; COL6A1; COL6A3; CTGF; EGF; FBN1; FN1; HSPA1A; HSPA8; LAMB1; LAMB2; LAMC1; MMP2; MYC; NID1; PA2G4; PLG; PRL; PTPRK; RAF1; SERPINE1; SH3KBP1; SNAI1; SOD2; TGM2; THBS1; TNC;
Thromboxane A2 receptor signaling	2	54	3.50877	4.10603	0.0856131	1	1	1	EGF; TGM2;
Urokinase-type plasminogen activator (uPA) and uPAR-mediated signaling	22	1285	38.5965	1.88979	0.00119399	1	0.0525102	0.299433	APAF1; ARNT; BTK; COL1A1; COL1A2; CTGF; EGF; FN1; HSPA1A; HSPA8; LAMC1; MMP2; MYC; PA2G4; PLG; PRL; PTPRK; RAF1; SERPINE1; SH3KBP1; SNAI1; SOD2;
Ras signaling in the CD4+ TCR pathway	1	42	1.75439	2.65258	0.318594	1	1	1	RAF1;
TCR signaling in na&#xef;ve CD8+ T cells	1	127	1.75439	0.877372	0.688984	1	1	1	RAF1;
Ceramide signaling pathway	3	49	5.26316	6.77614	0.00968016	1	0.248408	1	EGF; MYC; RAF1;
Signaling mediated by p38-alpha and p38-beta	1	50	1.75439	2.22825	0.366792	1	1	1	RAF1;
Validated nuclear estrogen receptor alpha network	2	64	3.50877	3.46456	0.114005	1	1	1	MYC; PRL;
IFN-gamma pathway	22	1293	38.5965	1.8781	0.00130115	1	0.0525102	0.299433	APAF1; ARNT; BTK; COL1A1; COL1A2; CTGF; EGF; FN1; HSPA1A; HSPA8; LAMC1; MMP2; MYC; PA2G4; PLG; PRL; PTPRK; RAF1; SERPINE1; SH3KBP1; SNAI1; SOD2;
Regulation of RAC1 activity	1	205	1.75439	0.543559	0.850021	1	1	1	MMP2;
PAR1-mediated thrombin signaling events	22	1296	38.5965	1.87375	0.00134346	1	0.0525102	0.299433	APAF1; ARNT; BTK; COL1A1; COL1A2; CTGF; EGF; FN1; HSPA1A; HSPA8; LAMC1; MMP2; MYC; PA2G4; PLG; PRL; PTPRK; RAF1; SERPINE1; SH3KBP1; SNAI1; SOD2;
Beta3 integrin cell surface interactions	8	43	14.0351	20.5477	3.10389e-09	5.17729e-06	1.85655e-06	1.05867e-05	COL1A1; COL1A2; FBN1; FN1; LAMB1; LAMC1; THBS1; TNC;
Noncanonical Wnt signaling pathway	3	182	5.26316	1.82462	0.227615	1	1	1	MMP2; MYC; PA2G4;
Regulation of p38-alpha and p38-beta	2	164	3.50877	1.35215	0.440406	1	1	1	PTPRK; RAF1;
Alpha4 beta1 integrin signaling events	2	33	3.50877	6.71817	0.0356016	1	0.736863	1	FN1; THBS1;
VEGFR1 specific signals	1	29	1.75439	3.84126	0.232478	1	1	1	CD2AP;
PDGFR-beta signaling pathway	22	1285	38.5965	1.88979	0.00119399	1	0.0525102	0.299433	APAF1; ARNT; BTK; COL1A1; COL1A2; CTGF; EGF; FN1; HSPA1A; HSPA8; LAMC1; MMP2; MYC; PA2G4; PLG; PRL; PTPRK; RAF1; SERPINE1; SH3KBP1; SNAI1; SOD2;
p63 transcription factor network	2	105	3.50877	2.11186	0.246137	1	1	1	COL5A1; TFAP2C;
Canonical Wnt signaling pathway	3	155	5.26316	2.14243	0.165101	1	1	1	MMP2; MYC; PA2G4;
HIF-2-alpha transcription factor network	2	34	3.50877	6.52063	0.0376105	1	0.765053	1	ARNT; SERPINE1;
E-cadherin signaling in the nascent adherens junction	4	275	7.01754	1.60878	0.237687	1	1	1	EGF; MMP2; MYC; PA2G4;
Integrin-linked kinase signaling	13	654	22.807	2.19479	0.00478708	1	0.153555	0.875627	ARNT; COL1A2; CTGF; HSPA8; LAMC1; MMP2; MYC; PA2G4; PRL; PTPRK; RAF1; SERPINE1; SNAI1;
Regulation of nuclear beta catenin signaling and target gene transcription	3	135	5.26316	2.45981	0.122942	1	1	1	MMP2; MYC; PA2G4;
p38 MAPK signaling pathway	2	189	3.50877	1.17331	0.51503	1	1	1	PTPRK; RAF1;
EGF receptor (ErbB1) signaling pathway	22	1285	38.5965	1.88979	0.00119399	1	0.0525102	0.299433	APAF1; ARNT; BTK; COL1A1; COL1A2; CTGF; EGF; FN1; HSPA1A; HSPA8; LAMC1; MMP2; MYC; PA2G4; PLG; PRL; PTPRK; RAF1; SERPINE1; SH3KBP1; SNAI1; SOD2;
p75(NTR)-mediated signaling	3	178	5.26316	1.86562	0.218046	1	1	1	APAF1; PLG; RAF1;
Thrombin/protease-activated receptor (PAR) pathway	22	1297	38.5965	1.87231	0.00135783	1	0.0525102	0.299433	APAF1; ARNT; BTK; COL1A1; COL1A2; CTGF; EGF; FN1; HSPA1A; HSPA8; LAMC1; MMP2; MYC; PA2G4; PLG; PRL; PTPRK; RAF1; SERPINE1; SH3KBP1; SNAI1; SOD2;
Class I PI3K signaling events	22	1285	38.5965	1.88979	0.00119399	1	0.0525102	0.299433	APAF1; ARNT; BTK; COL1A1; COL1A2; CTGF; EGF; FN1; HSPA1A; HSPA8; LAMC1; MMP2; MYC; PA2G4; PLG; PRL; PTPRK; RAF1; SERPINE1; SH3KBP1; SNAI1; SOD2;
Arf6 signaling events	22	1285	38.5965	1.88979	0.00119399	1	0.0525102	0.299433	APAF1; ARNT; BTK; COL1A1; COL1A2; CTGF; EGF; FN1; HSPA1A; HSPA8; LAMC1; MMP2; MYC; PA2G4; PLG; PRL; PTPRK; RAF1; SERPINE1; SH3KBP1; SNAI1; SOD2;
EPO signaling pathway	1	34	1.75439	3.27654	0.266796	1	1	1	BTK;
Plasma membrane estrogen receptor signaling	22	1298	38.5965	1.87086	0.00137233	1	0.0525102	0.299433	APAF1; ARNT; BTK; COL1A1; COL1A2; CTGF; EGF; FN1; HSPA1A; HSPA8; LAMC1; MMP2; MYC; PA2G4; PLG; PRL; PTPRK; RAF1; SERPINE1; SH3KBP1; SNAI1; SOD2;
FoxO family signaling	1	49	1.75439	2.27372	0.360955	1	1	1	SOD2;
IL2-mediated signaling events	2	115	3.50877	1.92824	0.279907	1	1	1	MYC; RAF1;
FAS (CD95) signaling pathway	5	130	8.77193	4.25169	0.00618754	1	0.177945	1	APAF1; BTK; EGF; MYC; RAF1;
C-MYB transcription factor network	3	84	5.26316	3.95308	0.0401192	1	0.796653	1	COL1A2; HSPA8; MYC;
p73 transcription factor network	2	78	3.50877	2.8428	0.157048	1	1	1	MYC; SERPINE1;
FOXM1 transcription factor network	3	42	5.26316	7.90522	0.00630696	1	0.178305	1	HSPA1A; MMP2; MYC;
IL3-mediated signaling events	22	1292	38.5965	1.87955	0.00128731	1	0.0525102	0.299433	APAF1; ARNT; BTK; COL1A1; COL1A2; CTGF; EGF; FN1; HSPA1A; HSPA8; LAMC1; MMP2; MYC; PA2G4; PLG; PRL; PTPRK; RAF1; SERPINE1; SH3KBP1; SNAI1; SOD2;
AP-1 transcription factor network	12	621	21.0526	2.13376	0.0085415	1	0.226147	1	ARNT; COL1A2; CTGF; HSPA8; LAMC1; MMP2; MYC; PA2G4; PRL; PTPRK; RAF1; SERPINE1;
Hypoxic and oxygen homeostasis regulation of HIF-1-alpha	2	80	3.50877	2.77174	0.163434	1	1	1	ARNT; SERPINE1;
amb2 Integrin signaling	3	40	5.26316	8.30039	0.0054977	1	0.172236	0.982156	CTGF; MMP2; PLG;
Glucocorticoid receptor signaling	1	85	1.75439	1.31085	0.541144	1	1	1	PRL;
mTOR signaling pathway	22	1285	38.5965	1.88979	0.00119399	1	0.0525102	0.299433	APAF1; ARNT; BTK; COL1A1; COL1A2; CTGF; EGF; FN1; HSPA1A; HSPA8; LAMC1; MMP2; MYC; PA2G4; PLG; PRL; PTPRK; RAF1; SERPINE1; SH3KBP1; SNAI1; SOD2;
RAC1 signaling pathway	1	205	1.75439	0.543559	0.850021	1	1	1	MMP2;
ErbB receptor signaling network	22	1308	38.5965	1.85656	0.00152494	1	0.0529916	0.302178	APAF1; ARNT; BTK; COL1A1; COL1A2; CTGF; EGF; FN1; HSPA1A; HSPA8; LAMC1; MMP2; MYC; PA2G4; PLG; PRL; PTPRK; RAF1; SERPINE1; SH3KBP1; SNAI1; SOD2;
Signaling events mediated by focal adhesion kinase	22	1285	38.5965	1.88979	0.00119399	1	0.0525102	0.299433	APAF1; ARNT; BTK; COL1A1; COL1A2; CTGF; EGF; FN1; HSPA1A; HSPA8; LAMC1; MMP2; MYC; PA2G4; PLG; PRL; PTPRK; RAF1; SERPINE1; SH3KBP1; SNAI1; SOD2;
VEGF and VEGFR signaling network	22	1301	38.5965	1.86655	0.00141664	1	0.0525102	0.299433	APAF1; ARNT; BTK; COL1A1; COL1A2; CTGF; EGF; FN1; HSPA1A; HSPA8; LAMC1; MMP2; MYC; PA2G4; PLG; PRL; PTPRK; RAF1; SERPINE1; SH3KBP1; SNAI1; SOD2;
Glucocorticoid receptor regulatory network	1	80	1.75439	1.39276	0.519486	1	1	1	PRL;
Alpha9 beta1 integrin signaling events	24	1302	42.1053	2.0346	0.000191023	0.318627	0.0318627	0.181693	APAF1; ARNT; BTK; COL1A1; COL1A2; CTGF; EGF; FN1; HSPA1A; HSPA8; LAMC1; MMP2; MYC; PA2G4; PLG; PRL; PTPRK; RAF1; SERPINE1; SH3KBP1; SNAI1; SOD2; TGM2; TNC;
Syndecan-2-mediated signaling events	2	77	3.50877	2.87971	0.153874	1	1	1	FN1; MMP2;
Signaling events mediated by Stem cell factor receptor (c-Kit)	1	52	1.75439	2.14257	0.378308	1	1	1	RAF1;
ALK1 pathway	8	324	14.0351	2.72756	0.00825058	1	0.221967	1	COL1A2; CTGF; HSPA8; LAMC1; MYC; PTPRK; RAF1; SERPINE1;
ErbB4 signaling events	1	32	1.75439	3.48126	0.253254	1	1	1	PRL;
Arf6 downstream pathway	22	1285	38.5965	1.88979	0.00119399	1	0.0525102	0.299433	APAF1; ARNT; BTK; COL1A1; COL1A2; CTGF; EGF; FN1; HSPA1A; HSPA8; LAMC1; MMP2; MYC; PA2G4; PLG; PRL; PTPRK; RAF1; SERPINE1; SH3KBP1; SNAI1; SOD2;
Role of Calcineurin-dependent NFAT signaling in lymphocytes	1	95	1.75439	1.17288	0.581623	1	1	1	PTPRK;
IL4-mediated signaling events	2	62	3.50877	3.57631	0.108145	1	1	1	COL1A1; COL1A2;
HIV-1 Nef: Negative effector of Fas and TNF-alpha	1	35	1.75439	3.18295	0.273476	1	1	1	APAF1;
Signaling events mediated by PTP1B	2	52	3.50877	4.26392	0.080234	1	1	1	EGF; PRL;
Validated transcriptional targets of AP1 family members Fra1 and Fra2	4	134	7.01754	3.30147	0.0326187	1	0.706598	1	COL1A2; MMP2; PTPRK; RAF1;
CXCR4-mediated signaling events	1	190	1.75439	0.586469	0.827313	1	1	1	RAF1;
S1P1 pathway	22	1285	38.5965	1.88979	0.00119399	1	0.0525102	0.299433	APAF1; ARNT; BTK; COL1A1; COL1A2; CTGF; EGF; FN1; HSPA1A; HSPA8; LAMC1; MMP2; MYC; PA2G4; PLG; PRL; PTPRK; RAF1; SERPINE1; SH3KBP1; SNAI1; SOD2;
ATM pathway	7	307	12.2807	2.51922	0.0200239	1	0.457533	1	APAF1; HSPA1A; MDC1; MMP2; MYC; SERPINE1; UXT;
TNF receptor signaling pathway	5	299	8.77193	1.84864	0.132833	1	1	1	APAF1; EGF; MYC; PTPRK; RAF1;
p53 pathway	4	189	7.01754	2.34078	0.0912116	1	1	1	APAF1; HSPA1A; MMP2; SERPINE1;
ErbB1 downstream signaling	22	1285	38.5965	1.88979	0.00119399	1	0.0525102	0.299433	APAF1; ARNT; BTK; COL1A1; COL1A2; CTGF; EGF; FN1; HSPA1A; HSPA8; LAMC1; MMP2; MYC; PA2G4; PLG; PRL; PTPRK; RAF1; SERPINE1; SH3KBP1; SNAI1; SOD2;
EGFR-dependent Endothelin signaling events	22	1286	38.5965	1.88832	0.00120694	1	0.0525102	0.299433	APAF1; ARNT; BTK; COL1A1; COL1A2; CTGF; EGF; FN1; HSPA1A; HSPA8; LAMC1; MMP2; MYC; PA2G4; PLG; PRL; PTPRK; RAF1; SERPINE1; SH3KBP1; SNAI1; SOD2;
Syndecan-4-mediated signaling events	8	209	14.0351	4.2283	0.00052837	0.881322	0.0525102	0.299433	FGF2; FN1; MMP2; MYC; PA2G4; PLG; THBS1; TNC;
Nongenotropic Androgen signaling	1	26	1.75439	4.28431	0.211135	1	1	1	RAF1;
Alpha6 beta4 integrin-ligand interactions	3	11	5.26316	30.1633	0.000110595	0.184472	0.023059	0.131491	LAMB1; LAMB2; LAMC1;
ATR signaling pathway	4	250	7.01754	1.76965	0.1899	1	1	1	APAF1; HSPA1A; MMP2; SERPINE1;
Regulation of nuclear SMAD2/3 signaling	8	305	14.0351	2.89747	0.00578252	1	0.172236	0.982156	COL1A2; CTGF; HSPA8; LAMC1; MYC; PTPRK; RAF1; SERPINE1;
ALK1 signaling events	8	321	14.0351	2.75305	0.00781558	1	0.214778	1	COL1A2; CTGF; HSPA8; LAMC1; MYC; PTPRK; RAF1; SERPINE1;
Angiopoietin receptor Tie2-mediated signaling	4	50	7.01754	8.84683	0.00102377	1	0.0525102	0.299433	FGF2; FN1; MMP2; PLG;
Arf6 trafficking events	22	1285	38.5965	1.88979	0.00119399	1	0.0525102	0.299433	APAF1; ARNT; BTK; COL1A1; COL1A2; CTGF; EGF; FN1; HSPA1A; HSPA8; LAMC1; MMP2; MYC; PA2G4; PLG; PRL; PTPRK; RAF1; SERPINE1; SH3KBP1; SNAI1; SOD2;
E-cadherin signaling events	4	280	7.01754	1.58005	0.247594	1	1	1	EGF; MMP2; MYC; PA2G4;
Androgen-mediated signaling	2	130	3.50877	1.70577	0.330357	1	1	1	PA2G4; RAF1;
Endothelins	23	1304	40.3509	1.94687	0.000553724	0.923612	0.0525102	0.299433	APAF1; ARNT; BTK; COL1A1; COL1A2; COL3A1; CTGF; EGF; FN1; HSPA1A; HSPA8; LAMC1; MMP2; MYC; PA2G4; PLG; PRL; PTPRK; RAF1; SERPINE1; SH3KBP1; SNAI1; SOD2;
Beta5 beta6 beta7 and beta8 integrin cell surface interactions	2	17	3.50877	13.0374	0.0100563	1	0.254149	1	FBN1; FN1;
Presenilin action in Notch and Wnt signaling	1	46	1.75439	2.42197	0.343127	1	1	1	MYC;
a6b1 and a6b4 Integrin signaling	1	35	1.75439	3.18295	0.273476	1	1	1	EGF;
Regulation of retinoblastoma protein	1	66	1.75439	1.68815	0.453357	1	1	1	RAF1;
TCR signaling in na&#xef;ve CD4+ T cells	1	133	1.75439	0.837794	0.705856	1	1	1	RAF1;
Notch signaling pathway	2	94	3.50877	2.35897	0.209257	1	1	1	ARNT; MYC;
E2F transcription factor network	4	73	7.01754	6.05986	0.00414717	1	0.135637	0.773451	APAF1; MYC; SERPINE1; UXT;
IL5-mediated signaling events	22	1289	38.5965	1.88393	0.00124656	1	0.0525102	0.299433	APAF1; ARNT; BTK; COL1A1; COL1A2; CTGF; EGF; FN1; HSPA1A; HSPA8; LAMC1; MMP2; MYC; PA2G4; PLG; PRL; PTPRK; RAF1; SERPINE1; SH3KBP1; SNAI1; SOD2;
Direct p53 effectors	4	138	7.01754	3.20578	0.0357829	1	0.736863	1	APAF1; HSPA1A; MMP2; SERPINE1;
IL2 signaling events mediated by PI3K	1	67	1.75439	1.66296	0.458363	1	1	1	MYC;
Sphingosine 1-phosphate (S1P) pathway	22	1308	38.5965	1.85656	0.00152494	1	0.0529916	0.302178	APAF1; ARNT; BTK; COL1A1; COL1A2; CTGF; EGF; FN1; HSPA1A; HSPA8; LAMC1; MMP2; MYC; PA2G4; PLG; PRL; PTPRK; RAF1; SERPINE1; SH3KBP1; SNAI1; SOD2;
Regulation of Androgen receptor activity	1	108	1.75439	1.03171	0.629038	1	1	1	PA2G4;
Proteoglycan syndecan-mediated signaling events	25	1342	43.8596	2.05617	0.000106168	0.177089	0.023059	0.131491	APAF1; ARNT; BTK; COL1A1; COL1A2; CTGF; EGF; FGF2; FN1; HSPA1A; HSPA8; LAMC1; MMP2; MYC; PA2G4; PLG; PRL; PTPRK; RAF1; SERPINE1; SH3KBP1; SNAI1; SOD2; THBS1; TNC;
BMP receptor signaling	2	226	3.50877	0.981225	0.613137	1	1	1	PTPRK; RAF1;
RhoA signaling pathway	1	205	1.75439	0.543559	0.850021	1	1	1	MMP2;
Class I PI3K signaling events mediated by Akt	22	1285	38.5965	1.88979	0.00119399	1	0.0525102	0.299433	APAF1; ARNT; BTK; COL1A1; COL1A2; CTGF; EGF; FN1; HSPA1A; HSPA8; LAMC1; MMP2; MYC; PA2G4; PLG; PRL; PTPRK; RAF1; SERPINE1; SH3KBP1; SNAI1; SOD2;
LKB1 signaling events	22	1305	38.5965	1.86083	0.00147767	1	0.0529916	0.302178	APAF1; ARNT; BTK; COL1A1; COL1A2; CTGF; EGF; FN1; HSPA1A; HSPA8; LAMC1; MMP2; MYC; PA2G4; PLG; PRL; PTPRK; RAF1; SERPINE1; SH3KBP1; SNAI1; SOD2;
Regulation of RhoA activity	1	205	1.75439	0.543559	0.850021	1	1	1	MMP2;
Trk receptor signaling mediated by the MAPK pathway	1	34	1.75439	3.27654	0.266796	1	1	1	RAF1;
Trk receptor signaling mediated by PI3K and PLC-gamma	1	63	1.75439	1.76853	0.438064	1	1	1	RAF1;
AndrogenReceptor	2	78	3.50877	2.8428	0.157048	1	1	1	PA2G4; UXT;
KitReceptor	2	54	3.50877	4.10603	0.0856131	1	1	1	RAF1; SH3KBP1;
TGFBR	2	125	3.50877	1.77399	0.313608	1	1	1	HSPA8; MYC;
EGFR1	4	138	7.01754	3.20578	0.0357829	1	0.736863	1	EGF; MYC; RAF1; SH3KBP1;
Mesenchymal-to-epithelial transition	1	223	1.75439	0.499686	0.873423	1	1	1	CD2AP;
Epithelial-to-mesenchymal transition	9	185	15.7895	5.37316	3.6031e-05	0.0600996	0.0120199	0.0685421	COL6A1; DPT; EFEMP2; FBN1; FN1; LOXL2; MMP2; SERPINE1; TNC;

## Sheet: Protein domain
Analysis: Protein domain
Dataset name: LOX partners
Number of genes in the dataset: 93
Number of genes in the dataset (which are available in Protein domain database) :83
Number of genes in background: 14847
Is analysis quantitative: No
Protein domain	No. of genes in the dataset	No. of genes in the background dataset	Percentage of genes	Fold enrichment	P-value (Hypergeometric test)	Corrected p-values			genes mapped (from input data set)
						Bonferroni method	BH method	Q-value (Storey-Tibshirani method)
coiled coil region	15	2968	18.0723	0.904532	0.711194	1	1	1	CD2AP; GATAD2B; HSPA1A; HSPA5; HSPA8; IQCB1; LAMB1; LAMB2; LAMC1; N4BP2L2; SH3KBP1; THBS1; TTC19; TUBA3C; TUBB;
signal peptide	59	3668	71.0843	2.87742	6.65783e-19	6.4581e-16	6.4581e-16	4.1183e-15	ADAMTS10; ADAMTS14; ADAMTS2; ADAMTSL2; ADAMTSL4; ANTXR1; BMP1; C1QA; CCBE1; COL1A1; COL1A2; COL3A1; COL5A1; COL6A1; COL6A3; CSH1; CSH2; CTGF; DPT; ECM1; EFEMP2; EGF; EGFL7; ELN; FBLN5; FBN1; FMOD; FN1; GH1; GPC1; HSPA5; HSPG2; HTRA1; IGFALS; LAMB1; LAMB2; LAMC1; LOXL2; LTBP1; MAMDC2; MATN2; MMP10; MMP2; N4BP2L2; NID1; P3H1; PDE7A; PLG; PRL; PTPRK; SERPINE1; STC2; THBS1; TIMP3; TINAGL1; TLL1; TLL2…
transmembrane domain	6	4771	7.22892	0.225306	1	1	1	1	ANTXR1; ATP7A; EGF; ELN; N4BP2L2; PTPRK;
IG	1	340	1.20482	0.531298	0.854592	1	1	1	PTPRK;
H15	1	13	1.20482	13.8852	0.0703137	1	1	1	H1F0;
ZnF_C2H2	1	799	1.20482	0.226088	0.989993	1	1	1	SNAI1;
S_TKc	1	307	1.20482	0.588406	0.82432	1	1	1	RAF1;
BRCT	1	22	1.20482	8.20748	0.116108	1	1	1	MDC1;
ZnMc	5	29	6.0241	30.8886	5.16575e-07	0.000501078	8.3513e-05	0.000532558	BMP1; MMP10; MMP2; TLL1; TLL2;
HX	2	23	2.40964	15.6238	0.00723876	1	0.35108	1	MMP10; MMP2;
SH3	3	216	3.61446	2.49231	0.120378	1	1	1	BTK; CD2AP; SH3KBP1;
LRRNT	2	99	2.40964	3.63099	0.105938	1	1	1	FMOD; IGFALS;
LRR	2	233	2.40964	1.54287	0.375212	1	1	1	FMOD; IGFALS;
LRR_TYP	2	132	2.40964	2.72331	0.168403	1	1	1	FMOD; IGFALS;
LRRCT	1	90	1.20482	2.00696	0.397138	1	1	1	IGFALS;
IGc2	1	211	1.20482	0.856105	0.696187	1	1	1	HSPG2;
FN3	4	187	4.81928	3.8352	0.0207146	1	0.796723	1	COL6A3; FN1; PTPRK; TNC;
PAS	1	32	1.20482	5.64344	0.16438	1	1	1	ARNT;
HLH	2	116	2.40964	3.09891	0.137295	1	1	1	ARNT; MYC;
WD40	1	269	1.20482	0.671524	0.78169	1	1	1	APAF1;
EGF	11	208	13.253	9.46699	2.0934e-08	2.0306e-05	6.76865e-06	4.31634e-05	CCBE1; EFEMP2; EGF; EGFL7; FBN1; HSPG2; LTBP1; MATN2; NID1; THBS1; TNC;
EGF_like	6	87	7.22892	12.3542	8.9436e-06	0.00867529	0.00123933	0.00790313	EFEMP2; EGF; FBLN5; HSPG2; LAMC1; TNC;
VWA	5	84	6.0241	10.6663	0.000105583	0.102415	0.0093105	0.0593726	ANTXR1; COL6A1; COL6A3; MATN2; VWA8;
FN2	2	14	2.40964	25.6606	0.0026899	1	0.186372	1	FN1; MMP2;
FN1	1	4	1.20482	45.049	0.0221768	1	0.796723	1	FN1;
KR	1	16	1.20482	11.2834	0.0858331	1	1	1	PLG;
Tryp_SPc	1	115	1.20482	1.5707	0.476485	1	1	1	PLG;
EGF_CA	12	98	14.4578	21.917	2.2533e-13	2.1857e-10	1.09285e-10	6.96904e-10	BMP1; CCBE1; EFEMP2; EGF; EGFL7; FBLN5; FBN1; LTBP1; MATN2; NID1; TLL1; TLL2;
VWC	4	38	4.81928	18.8693	5.79903e-05	0.0562506	0.00625007	0.0398564	COL1A1; COL3A1; CTGF; THBS1;
AAA	1	145	1.20482	1.24575	0.558181	1	1	1	VWA8;
IQ	1	84	1.20482	2.1503	0.376391	1	1	1	IQCB1;
PDZ	1	150	1.20482	1.20423	0.570514	1	1	1	HTRA1;
PH	2	278	2.40964	1.29314	0.46234	1	1	1	BTK; SOS2;
HDc	1	24	1.20482	7.52381	0.125978	1	1	1	PDE7A;
PAC	1	26	1.20482	6.94528	0.135739	1	1	1	ARNT;
RBD	1	7	1.20482	25.7699	0.0384899	1	1	1	RAF1;
C1Q	1	28	1.20482	6.44936	0.145392	1	1	1	C1QA;
SH2	1	111	1.20482	1.6273	0.464521	1	1	1	BTK;
TyrKc	1	88	1.20482	2.05257	0.390299	1	1	1	BTK;
PTPc	1	37	1.20482	4.88102	0.18753	1	1	1	PTPRK;
TDU	1	4	1.20482	45.049	0.0221768	1	0.796723	1	VGLL3;
CUB	3	49	3.61446	10.9848	0.00257883	1	0.186372	1	BMP1; TLL1; TLL2;
STYKc	1	48	1.20482	3.76269	0.236252	1	1	1	BTK;
TSP1	7	64	8.43373	19.5875	6.33763e-08	6.1475e-05	1.53688e-05	9.80058e-05	ADAMTS10; ADAMTS14; ADAMTS2; ADAMTSL2; ADAMTSL4; CTGF; THBS1;
P4Hc	1	16	1.20482	11.2834	0.0858331	1	1	1	P3H1;
CT	1	21	1.20482	8.59813	0.111132	1	1	1	CTGF;
TSPN	2	26	2.40964	13.8218	0.00919861	1	0.424888	1	COL5A1; THBS1;
KAZAL	1	47	1.20482	3.84273	0.231945	1	1	1	HTRA1;
C1	1	67	1.20482	2.69582	0.313703	1	1	1	RAF1;
RhoGEF	1	67	1.20482	2.69582	0.313703	1	1	1	SOS2;
LDLa	1	47	1.20482	3.84273	0.231945	1	1	1	HSPG2;
SR	1	26	1.20482	6.94528	0.135739	1	1	1	LOXL2;
MAM	2	17	2.40964	21.1349	0.00397659	1	0.241081	1	MAMDC2; PTPRK;
Matrilin_ccoil	1	4	1.20482	45.049	0.0221768	1	0.796723	1	MATN2;
FHA	1	28	1.20482	6.44936	0.145392	1	1	1	MDC1;
PP2C_SIG	1	15	1.20482	12.0351	0.0806886	1	1	1	PDP1;
PP2Cc	1	20	1.20482	9.02782	0.106128	1	1	1	PDP1;
RasGEFN	1	21	1.20482	8.59813	0.111132	1	1	1	SOS2;
RasGEF	1	29	1.20482	6.22705	0.150179	1	1	1	SOS2;
Tubulin	2	23	2.40964	15.6238	0.00723876	1	0.35108	1	TUBA3C; TUBB;
Tubulin_C	2	22	2.40964	16.3337	0.00663324	1	0.35108	1	TUBA3C; TUBB;
EGF_Lam	4	33	4.81928	21.7274	3.28379e-05	0.0318528	0.0039816	0.0253905	HSPG2; LAMB1; LAMB2; LAMC1;
SERPIN	1	35	1.20482	5.15986	0.178347	1	1	1	SERPINE1;
ACR	1	23	1.20482	7.85079	0.121057	1	1	1	ADAMTS14;
KU	1	17	1.20482	10.62	0.0909491	1	1	1	COL6A3;
LamG	2	44	2.40964	8.16871	0.0250972	1	0.869438	1	COL5A1; HSPG2;
Pept_C1	1	13	1.20482	13.8852	0.0703137	1	1	1	TINAGL1;
LY	2	15	2.40964	23.951	0.00309249	1	0.199981	1	EGF; NID1;
FGF	1	22	1.20482	8.20748	0.116108	1	1	1	FGF2;
BTK	1	9	1.20482	20.0496	0.0492156	1	1	1	BTK;
SEA	1	14	1.20482	12.8941	0.0755155	1	1	1	HSPG2;
TY	1	17	1.20482	10.62	0.0909491	1	1	1	NID1;
COLFI	4	11	4.81928	65.1427	2.90827e-07	0.000282102	5.64204e-05	0.00035979	COL1A1; COL1A2; COL3A1; COL5A1;
TGc	1	11	1.20482	16.4075	0.0598231	1	1	1	TGM2;
LamNT	3	16	3.61446	33.6267	8.95158e-05	0.0868303	0.00868303	0.0553713	LAMB1; LAMB2; LAMC1;
FBG	1	29	1.20482	6.22705	0.150179	1	1	1	TNC;
PAN_AP	1	6	1.20482	30.0577	0.0330823	1	1	1	PLG;
H2A	1	27	1.20482	6.68814	0.140579	1	1	1	HIST1H2AG;
IB	2	18	2.40964	19.9614	0.00445749	1	0.254339	1	CTGF; HTRA1;
LamB	2	7	2.40964	51.2846	0.000636731	0.617629	0.0514691	0.328216	HSPG2; LAMC1;
NTR	1	4	1.20482	45.049	0.0221768	1	0.796723	1	TIMP3;
G2F	1	3	1.20482	60.0155	0.0166786	1	0.735375	1	NID1;
SO	1	9	1.20482	20.0496	0.0492156	1	1	1	TINAGL1;
NIDO	1	5	1.20482	36.0572	0.0276447	1	0.924667	1	NID1;

## Sheet: Site of expression
Analysis: Site of expression
Dataset name: LOX partners
Number of genes in the dataset: 93
Number of genes in the dataset (which are available in Site of expression database) :93
Number of genes in background: 18297
Is analysis quantitative: No
Site of expression	No. of genes in the dataset	No. of genes in the background dataset	Percentage of genes	Fold enrichment	P-value (Hypergeometric test)	Corrected p-values			genes mapped (from input data set)
						Bonferroni method	BH method	Q-value (Storey-Tibshirani method)
T cells	17	1726	18.2796	1.9387	0.00580841	1	0.0305933	0.135277	BTK; CD2AP; GATAD2B; GH1; GTPBP1; HSPA1A; HSPA5; HSPA8; MDC1; MMP10; PA2G4; PDE7A; PDP1; SH3KBP1; SOD2; SOS2; TUBB;
Monocyte	22	2842	23.6559	1.52351	0.0259532	1	0.113445	0.501628	C1QA; CD2AP; FN1; H1F0; HIST1H2AG; HSPA1A; HSPA5; HSPA8; IGFALS; LAMB2; LAMC1; LTBP1; P3H1; PA2G4; PDP1; PLG; SH3KBP1; SOD2; TGM2; THBS1; TUBB; VWA8;
MDA468	20	760	21.5054	5.17939	1.11164e-09	9.42667e-07	3.06122e-08	1.3536e-07	CD2AP; CTGF; FN1; HIST1H2AG; HSPA1A; HSPA5; HSPA8; LAMB2; LAMC1; LOXL2; LTBP1; PA2G4; PLG; PTPRK; SOD2; STC2; THBS1; TINAGL1; TNC; TUBB;
Small intestine	64	8360	68.8172	1.50623	5.3551e-06	0.00454112	4.68157e-05	0.000207008	ADAMTS14; ADAMTS2; ADAMTSL2; ADAMTSL4; ALG13; ANTXR1; APAF1; ARNT; ATOX1; ATP7A; BMP1; BTK; C1QA; CD2AP; COL3A1; COL5A1; COL6A3; CTGF; DHDDS; ECM1; EFEMP2; EGF; EGFL7; FBN1; FN1; GATAD2B; GPC1; GTPBP1; H1F0; HSPA1A; HSPA5; HSPA8; HSPG2; HTRA1; IQCB1; LAMB1; LAMB2; LOXL2; MAMDC2; MATN2; MDC1; MKS1; MMP10; MMP2; MYC; N4BP2L2; P3H1; PA2G4; PDE7A; PDP1; PTPRK; SH3KBP1; SNAI1; SOD2; SOS2; TFAP2C; TGM2…
Breast cancer	63	7467	67.7419	1.66002	1.32559e-07	0.00011241	1.81324e-06	8.01773e-06	ADAMTS14; ADAMTS2; ADAMTSL4; ALG13; APAF1; ARNT; ATP7A; BMP1; BTK; C1QA; CD2AP; COL1A1; COL3A1; COL5A1; COL6A3; CTGF; DHDDS; ECM1; EFEMP2; EGFL7; ELN; FBLN5; FBN1; FGF2; FN1; GATAD2B; GPC1; GTPBP1; H1F0; HSPA1A; HSPA5; HSPA8; HSPG2; LAMB1; LAMB2; LAMC1; LOXL2; LTBP1; MAMDC2; MATN2; MDC1; MKS1; MMP10; MMP2; MYC; NID1; PA2G4; PDE7A; PDP1; PLG; PRL; RAF1; SH3KBP1; SNAI1; SOD2; SOS2; TFAP2C; TGM2; TI…
Thyroid cancer	62	7281	66.6667	1.67541	1.39028e-07	0.000117896	1.85224e-06	8.1902e-06	ADAMTS14; ADAMTS2; ADAMTSL4; ALG13; APAF1; ARNT; ATP7A; BMP1; BTK; C1QA; CD2AP; COL1A1; COL3A1; COL5A1; COL6A3; CTGF; DHDDS; ECM1; EGF; EGFL7; ELN; FBLN5; FBN1; FGF2; FN1; GATAD2B; GPC1; GTPBP1; H1F0; HSPA1A; HSPA5; HSPG2; LAMB1; LAMB2; LAMC1; LOXL2; LTBP1; MAMDC2; MATN2; MDC1; MKS1; MMP10; MMP2; MYC; NID1; PA2G4; PDE7A; PDP1; PLG; PRL; RAF1; SH3KBP1; SNAI1; SOD2; SOS2; TFAP2C; TGM2; TIMP3; TNC; …
Colon	66	8429	70.9677	1.54058	9.69273e-07	0.000821944	1.02743e-05	4.54306e-05	ADAMTS14; ADAMTS2; ADAMTSL4; ALG13; APAF1; ARNT; ATOX1; ATP7A; BMP1; BTK; C1QA; CD2AP; COL1A1; COL3A1; COL5A1; COL6A3; CTGF; DHDDS; ECM1; EFEMP2; EGF; EGFL7; FBLN5; FBN1; FGF2; FN1; GATAD2B; GPC1; GTPBP1; H1F0; HSPA1A; HSPA5; HSPA8; HSPG2; HTRA1; IQCB1; LAMB1; LAMB2; LAMC1; LOXL2; LTBP1; MAMDC2; MATN2; MDC1; MKS1; MMP10; MMP2; MYC; P3H1; PA2G4; PDE7A; PDP1; PTPRK; RAF1; SH3KBP1; SNAI1; SOD2; SOS2…
Parathyroid gland	51	5997	54.8387	1.67329	9.16167e-06	0.0077691	7.61676e-05	0.000336796	ADAMTS14; ALG13; APAF1; ARNT; ATP7A; BMP1; BTK; C1QA; CD2AP; COL3A1; COL5A1; CTGF; DHDDS; ECM1; EFEMP2; EGF; EGFL7; FBLN5; FBN1; GATAD2B; GTPBP1; H1F0; HSPA1A; HSPA5; HSPG2; LAMB1; LAMB2; LOXL2; LTBP1; MAMDC2; MATN2; MDC1; MKS1; MMP10; MMP2; MYC; PA2G4; PDE7A; PDP1; PLG; PRL; RAF1; SH3KBP1; SNAI1; SOD2; SOS2; TIMP3; TNC; TTC19; TUBA3C; TUBB;
Cervix, uterine	54	6391	58.0645	1.66248	4.18864e-06	0.00355197	3.77869e-05	0.000167085	ADAMTS14; ADAMTS2; ALG13; APAF1; ARNT; ATP7A; BTK; C1QA; CD2AP; COL1A1; COL5A1; COL6A3; CTGF; DHDDS; ECM1; EFEMP2; EGF; EGFL7; ELN; FBN1; FN1; GATAD2B; GPC1; GTPBP1; H1F0; HSPA1A; HSPA5; HSPG2; LAMB1; LAMB2; LAMC1; LOXL2; MAMDC2; MATN2; MDC1; MKS1; MMP10; MMP2; MYC; NID1; PA2G4; PDP1; PLG; RAF1; SH3KBP1; SNAI1; SOD2; SOS2; TGM2; TIMP3; TNC; TTC19; TUBA3C; TUBB;
Spleen	63	7887	67.7419	1.57162	1.34675e-06	0.00114204	1.39273e-05	6.15835e-05	ADAMTS10; ADAMTS14; ADAMTS2; ADAMTSL4; ALG13; APAF1; ARNT; ATOX1; ATP7A; BMP1; BTK; C1QA; CCBE1; CD2AP; COL5A1; CTGF; DHDDS; ECM1; EFEMP2; EGF; ELN; FGF2; FN1; GATAD2B; GTPBP1; H1F0; HSPA5; HSPA8; HSPG2; HTRA1; IQCB1; LAMB1; LAMB2; LAMC1; LOXL2; LTBP1; MAMDC2; MDC1; MKS1; MMP10; MMP2; MYC; NID1; PA2G4; PDE7A; PDP1; PLG; PRL; PTPRK; SH3KBP1; SNAI1; SOD2; SOS2; STC2; TFAP2C; TGM2; TIMP3; TINAGL1; T…
HUVEC	71	13061	76.3441	1.06953	0.172425	1	0.573399	1	ADAMTS10; ADAMTS14; ADAMTS2; ADAMTSL2; ADAMTSL4; ANTXR1; APAF1; ATOX1; ATP7A; BMP1; BTK; C1QA; CCBE1; CD2AP; COL1A1; COL1A2; COL3A1; COL5A1; COL6A1; COL6A3; CTGF; DHDDS; ECM1; EFEMP2; EGF; ELN; FBLN5; FBN1; FN1; GATAD2B; GPC1; H1F0; HSPA5; HSPG2; HTRA1; IGFALS; IQCB1; LAMB1; LAMB2; LAMC1; LOXL2; LTBP1; MAMDC2; MATN2; MDC1; MKS1; MMP10; MMP2; MYC; N4BP2L2; NID1; P3H1; PA2G4; PDE7A; PDP1; PLG; PTPR…
Tonsils	57	7274	61.2903	1.5418	2.12883e-05	0.0180525	0.000158355	0.000700211	ADAMTS14; ADAMTS2; ADAMTSL4; ALG13; APAF1; ARNT; ATP7A; BMP1; BTK; C1QA; CD2AP; COL1A1; COL3A1; COL5A1; COL6A1; COL6A3; CTGF; DHDDS; ECM1; EGF; EGFL7; FN1; GATAD2B; GPC1; GTPBP1; H1F0; HSPA1A; HSPA5; HSPA8; HSPG2; LAMB1; LAMB2; LAMC1; LOXL2; LTBP1; MAMDC2; MATN2; MDC1; MKS1; MMP10; MMP2; MYC; NID1; PA2G4; PDE7A; PDP1; RAF1; SH3KBP1; SNAI1; SOD2; SOS2; TGM2; TIMP3; TNC; TTC19; TUBA3C; TUBB;
Jurkat A3	15	4200	16.129	0.703041	0.959374	1	1	1	ADAMTSL2; ALG13; APAF1; C1QA; GATAD2B; H1F0; HSPG2; MDC1; P3H1; RAF1; SOD2; SOS2; THBS1; UXT; VWA8;
Rectum	59	7113	63.4409	1.63201	1.366e-06	0.00115837	1.39563e-05	6.17115e-05	ADAMTS14; ADAMTS2; ADAMTSL4; ALG13; APAF1; ARNT; ATP7A; BMP1; BTK; C1QA; CD2AP; COL1A1; COL3A1; COL5A1; COL6A3; CTGF; DHDDS; ECM1; EFEMP2; EGF; EGFL7; FBLN5; FBN1; FN1; GATAD2B; GPC1; GTPBP1; H1F0; HSPA1A; HSPA5; HSPG2; HTRA1; LAMB1; LAMB2; LAMC1; LOXL2; LTBP1; MAMDC2; MATN2; MDC1; MKS1; MMP10; MMP2; MYC; PA2G4; PDE7A; PDP1; PRL; RAF1; SH3KBP1; SNAI1; SOD2; SOS2; TGM2; TIMP3; TNC; TTC19; TUBA3C; …
Liver	83	11680	89.2473	1.3981	2.40447e-08	2.03899e-05	4.33827e-07	1.91828e-06	ADAMTS10; ADAMTS14; ADAMTS2; ADAMTSL2; ADAMTSL4; ALG13; ANTXR1; APAF1; ARNT; ATOX1; ATP7A; BMP1; BTK; C1QA; CCBE1; CD2AP; COL1A1; COL1A2; COL3A1; COL5A1; COL6A1; COL6A3; CTGF; DHDDS; DPT; ECM1; EFEMP2; EGF; EGFL7; ELN; FBLN5; FBN1; FGF2; FN1; GATAD2B; GTPBP1; H1F0; HIST1H2AG; HSPA1A; HSPA5; HSPA8; HSPG2; HTRA1; IGFALS; IQCB1; LAMB1; LAMB2; LAMC1; LOXL2; LTBP1; MAMDC2; MATN2; MDC1; MKS1; MMP10; MM…
CD4	19	1901	20.4301	1.9672	0.00294311	1	0.0169779	0.0750725	ALG13; C1QA; CD2AP; COL1A2; ECM1; FN1; GTPBP1; H1F0; HIST1H2AG; HSPA1A; HSPA5; HSPA8; IGFALS; PA2G4; PLG; SH3KBP1; SOD2; THBS1; TUBB;
Skeletal muscles	74	9060	79.5699	1.60699	2.0606e-09	1.74739e-06	5.29512e-08	2.34138e-07	ADAMTS10; ADAMTS2; ADAMTSL2; ADAMTSL4; APAF1; ARNT; ATOX1; ATP7A; BMP1; BTK; C1QA; CD2AP; COL1A1; COL1A2; COL3A1; COL5A1; COL6A1; COL6A3; CTGF; DHDDS; DPT; ECM1; EFEMP2; EGF; EGFL7; ELN; FBLN5; FBN1; FN1; GATAD2B; GPC1; GTPBP1; H1F0; HSPA1A; HSPA5; HSPA8; HSPG2; HTRA1; IQCB1; LAMB1; LAMC1; LOXL2; LTBP1; MAMDC2; MATN2; MDC1; MKS1; MMP10; MMP2; MYC; N4BP2L2; NID1; P3H1; PA2G4; PDE7A; PDP1; PLG; PRL…
H293	52	6792	55.914	1.5064	0.000169459	0.143701	0.00113151	0.00500327	ALG13; APAF1; ARNT; ATOX1; ATP7A; BMP1; BTK; C1QA; CD2AP; COL1A1; COL3A1; COL5A1; COL6A1; COL6A3; CTGF; ECM1; FBN1; FN1; GATAD2B; GPC1; GTPBP1; H1F0; HIST1H2AG; HSPA1A; HSPA5; HSPA8; HSPG2; HTRA1; IGFALS; LAMB1; LAMB2; LAMC1; LOXL2; MDC1; MEMO1; MMP2; NID1; P3H1; PA2G4; PDP1; PLG; PTPRK; RAF1; SH3KBP1; SOD2; TGM2; THBS1; TTC19; TUBA3C; TUBB; UXT; VWA8;
Prostate	65	7923	69.8925	1.61414	1.86921e-07	0.000158509	2.40165e-06	1.06196e-05	ADAMTS14; ADAMTS2; ADAMTSL2; ADAMTSL4; ALG13; APAF1; ARNT; ATOX1; ATP7A; BMP1; BTK; C1QA; CD2AP; COL5A1; COL6A3; CTGF; DHDDS; ECM1; EFEMP2; EGF; EGFL7; FBN1; FGF2; FN1; GATAD2B; GPC1; GTPBP1; H1F0; HSPA1A; HSPA5; HSPA8; HSPG2; HTRA1; IQCB1; LAMB1; LAMB2; LAMC1; LOXL2; LTBP1; MAMDC2; MATN2; MDC1; MKS1; MMP10; MMP2; MYC; N4BP2L2; NID1; PA2G4; PDE7A; PDP1; PLG; PTPRK; RAF1; SNAI1; SOD2; SOS2; STC2; …
Jurkat	17	2869	18.2796	1.16633	0.284125	1	0.849251	1	ADAMTS2; ANTXR1; BTK; EGF; H1F0; HIST1H2AG; HSPA1A; HSPA5; HSPA8; LAMB1; LAMB2; MDC1; PA2G4; PTPRK; TGM2; TUBB; VWA8;
Bone marrow	70	7808	75.2688	1.76388	1.58038e-10	1.34016e-07	5.36064e-09	2.37035e-08	ADAMTS14; ADAMTS2; ADAMTSL4; ALG13; ANTXR1; APAF1; ARNT; ATOX1; ATP7A; BMP1; BTK; C1QA; CD2AP; COL1A1; COL3A1; COL5A1; COL6A3; CTGF; DHDDS; ECM1; EGF; EGFL7; FBLN5; FGF2; FN1; GATAD2B; GPC1; GTPBP1; H1F0; HSPA1A; HSPA5; HSPA8; HSPG2; HTRA1; LAMB1; LAMB2; LAMC1; LOXL2; LTBP1; MAMDC2; MATN2; MDC1; MKS1; MMP10; MMP2; MYC; NID1; P3H1; PA2G4; PDE7A; PDP1; PLG; PRL; PTPRK; RAF1; SERPINE1; SH3KBP1; SNAI…
Lateral ventricle	54	6620	58.0645	1.60497	1.36664e-05	0.0115891	0.000104406	0.00046166	ADAMTS2; ADAMTSL4; ALG13; APAF1; ARNT; ATP7A; BMP1; BTK; C1QA; CD2AP; COL1A1; COL3A1; COL5A1; COL6A1; COL6A3; CTGF; DHDDS; ECM1; EGF; ELN; FGF2; FN1; GATAD2B; GPC1; GTPBP1; H1F0; HSPA1A; HSPA5; HSPG2; LAMB1; LAMB2; LAMC1; LOXL2; LTBP1; MAMDC2; MATN2; MDC1; MMP10; MYC; PA2G4; PDE7A; PDP1; PLG; RAF1; SH3KBP1; SNAI1; SOD2; SOS2; TFAP2C; TGM2; TIMP3; TTC19; TUBA3C; TUBB;
Colorectal cancer	60	7513	64.5161	1.5713	4.06476e-06	0.00344692	3.70636e-05	0.000163887	ADAMTS14; ADAMTS2; ADAMTSL4; ALG13; APAF1; ARNT; ATP7A; BMP1; BTK; C1QA; CD2AP; COL1A1; COL3A1; COL5A1; COL6A3; CTGF; DHDDS; ECM1; EGF; EGFL7; ELN; FBN1; FN1; GATAD2B; GPC1; GTPBP1; H1F0; HSPA1A; HSPA5; HSPA8; HSPG2; LAMB1; LAMB2; LAMC1; LOXL2; LTBP1; MAMDC2; MATN2; MDC1; MKS1; MMP10; MMP2; MYC; NID1; PA2G4; PDE7A; PDP1; PRL; RAF1; SERPINE1; SH3KBP1; SNAI1; SOD2; SOS2; TGM2; TIMP3; TNC; TTC19; TU…
Gall bladder	58	7295	62.3656	1.56433	9.36395e-06	0.00794063	7.70935e-05	0.00034089	ADAMTS14; ADAMTS2; ADAMTSL4; ALG13; APAF1; ARNT; ATP7A; BMP1; BTK; C1QA; CD2AP; COL1A1; COL3A1; COL5A1; COL6A3; CTGF; DHDDS; ECM1; EFEMP2; EGF; EGFL7; FBN1; FN1; GATAD2B; GTPBP1; H1F0; HSPA1A; HSPA5; HSPA8; HSPG2; LAMB1; LAMB2; LAMC1; LOXL2; LTBP1; MAMDC2; MATN2; MDC1; MKS1; MMP10; MMP2; MYC; PA2G4; PDE7A; PDP1; PLG; RAF1; SH3KBP1; SNAI1; SOD2; SOS2; TFAP2C; TGM2; TIMP3; TNC; TTC19; TUBA3C; TUBB;
Plasma	80	11971	86.0215	1.31481	6.44679e-06	0.00546688	5.5221e-05	0.000244175	ADAMTS10; ADAMTS2; ADAMTSL2; ADAMTSL4; ALG13; ANTXR1; APAF1; ARNT; ATOX1; ATP7A; BMP1; BTK; C1QA; CCBE1; CD2AP; COL1A1; COL1A2; COL3A1; COL5A1; COL6A1; COL6A3; CSH1; CSH2; CTGF; DPT; ECM1; EFEMP2; EGF; ELN; FBLN5; FBN1; FGF2; FN1; GATAD2B; GH1; GPC1; GTPBP1; H1F0; HIST1H2AG; HSPA1A; HSPA5; HSPA8; HSPG2; HTRA1; IGFALS; IQCB1; LAMB1; LAMB2; LAMC1; LOXL2; LTBP1; MATN2; MDC1; MEMO1; MKS1; MMP2; MYC; …
Malignant carcinoid	61	7081	65.5914	1.69495	1.32572e-07	0.000112421	1.81324e-06	8.01773e-06	ADAMTS14; ADAMTS2; ADAMTSL4; ALG13; APAF1; ARNT; ATP7A; BMP1; BTK; C1QA; CD2AP; COL1A1; COL3A1; COL5A1; COL6A3; CTGF; DHDDS; ECM1; EFEMP2; EGF; EGFL7; ELN; FBLN5; FBN1; FN1; GATAD2B; GPC1; GTPBP1; H1F0; HSPA1A; HSPA5; HSPG2; LAMB1; LAMB2; LAMC1; LOXL2; LTBP1; MAMDC2; MATN2; MDC1; MKS1; MMP10; MMP2; MYC; NID1; PA2G4; PDE7A; PDP1; PLG; RAF1; SH3KBP1; SNAI1; SOD2; SOS2; TFAP2C; TGM2; TIMP3; TNC; TTC…
Ascites cancer cell	39	3509	41.9355	2.18696	3.59988e-07	0.00030527	4.29958e-06	1.90117e-05	ATOX1; BMP1; C1QA; CD2AP; COL1A1; COL3A1; COL6A1; CTGF; ECM1; EFEMP2; FBN1; FN1; GATAD2B; GPC1; H1F0; HIST1H2AG; HSPA1A; HSPA5; HSPA8; HSPG2; LAMB1; LAMB2; LAMC1; LTBP1; MDC1; MEMO1; P3H1; PA2G4; PDP1; PLG; SERPINE1; SH3KBP1; SOD2; STC2; TGM2; THBS1; TNC; TTC19; TUBB;
Endometrial cancer	61	7460	65.5914	1.60884	1.11998e-06	0.000949744	1.17252e-05	5.18463e-05	ADAMTS14; ADAMTS2; ADAMTSL4; ALG13; APAF1; ARNT; ATP7A; BMP1; BTK; C1QA; CD2AP; COL1A1; COL3A1; COL5A1; COL6A1; COL6A3; CTGF; DHDDS; ECM1; EFEMP2; EGFL7; ELN; FBN1; FN1; GATAD2B; GPC1; GTPBP1; H1F0; HSPA1A; HSPA5; HSPA8; HSPG2; LAMB1; LAMB2; LAMC1; LOXL2; LTBP1; MAMDC2; MATN2; MDC1; MKS1; MMP10; MMP2; MYC; NID1; PA2G4; PDE7A; PDP1; PRL; RAF1; SERPINE1; SH3KBP1; SNAI1; SOD2; SOS2; TGM2; TIMP3; TNC…
Lung cancer	63	7435	67.7419	1.66716	1.10027e-07	9.33029e-05	1.63689e-06	7.23797e-06	ADAMTS14; ADAMTS2; ADAMTSL4; ALG13; APAF1; ARNT; ATP7A; BMP1; BTK; C1QA; CD2AP; COL1A1; COL3A1; COL5A1; COL6A1; COL6A3; CTGF; DHDDS; ECM1; EGF; EGFL7; ELN; FBLN5; FBN1; FN1; GATAD2B; GPC1; GTPBP1; H1F0; HSPA1A; HSPA5; HSPA8; HSPG2; LAMB1; LAMB2; LAMC1; LOXL2; LTBP1; MAMDC2; MATN2; MDC1; MKS1; MMP10; MMP2; MYC; NID1; PA2G4; PDE7A; PDP1; PLG; PRL; RAF1; SH3KBP1; SNAI1; SOD2; SOS2; TFAP2C; TGM2; TIM…
HCT116	12	2651	12.9032	0.891214	0.712071	1	1	1	GTPBP1; H1F0; HIST1H2AG; HSPA1A; HSPA5; HSPA8; HSPG2; PA2G4; PDP1; SOD2; TUBA3C; TUBB;
PC3	36	1294	38.7097	5.47439	3.57403e-18	3.03077e-15	1.01026e-15	4.46713e-15	ATOX1; BMP1; COL3A1; COL5A1; COL6A1; COL6A3; CTGF; FBN1; FN1; GPC1; HIST1H2AG; HSPA1A; HSPA5; HSPA8; HSPG2; HTRA1; LAMB1; LAMB2; LAMC1; LOXL2; LTBP1; MATN2; MEMO1; NID1; PA2G4; PTPRK; SERPINE1; SOD2; STC2; TGM2; THBS1; TINAGL1; TLL2; TNC; TUBA3C; TUBB;
MicroProt	11	440	11.828	4.92238	1.42215e-05	0.0120598	0.000107677	0.000476122	ADAMTS2; COL6A3; CTGF; ECM1; FN1; HSPG2; IGFALS; LTBP1; MMP2; PLG; THBS1;
Epididymis	61	7090	65.5914	1.6928	1.39792e-07	0.000118544	1.85224e-06	8.1902e-06	ADAMTS14; ADAMTS2; ADAMTSL4; ALG13; APAF1; ARNT; ATP7A; BMP1; BTK; C1QA; CD2AP; COL1A1; COL3A1; COL5A1; COL6A3; CTGF; DHDDS; ECM1; EFEMP2; EGFL7; ELN; FBLN5; FBN1; FN1; GATAD2B; GPC1; GTPBP1; H1F0; HSPA1A; HSPA5; HSPA8; HSPG2; LAMB1; LAMB2; LAMC1; LOXL2; LTBP1; MAMDC2; MATN2; MDC1; MKS1; MMP10; MMP2; MYC; NID1; PA2G4; PDE7A; PDP1; PLG; RAF1; SERPINE1; SH3KBP1; SNAI1; SOD2; SOS2; TFAP2C; TIMP3; TN…
Cerebellum	58	7633	62.3656	1.49506	4.59845e-05	0.0389949	0.000324957	0.00143689	ADAMTS2; ADAMTSL4; ALG13; APAF1; ARNT; ATP7A; BMP1; BTK; C1QA; CCBE1; CD2AP; COL1A1; COL3A1; COL5A1; COL6A3; CTGF; DHDDS; ECM1; EGF; EGFL7; ELN; FGF2; FN1; GATAD2B; GPC1; GTPBP1; H1F0; HSPA1A; HSPA5; HSPA8; HSPG2; LAMB1; LAMB2; LAMC1; LOXL2; LTBP1; MAMDC2; MATN2; MDC1; MKS1; MMP10; MMP2; MYC; PA2G4; PDE7A; PDP1; PLG; RAF1; SH3KBP1; SNAI1; SOD2; SOS2; TFAP2C; TGM2; TIMP3; TTC19; TUBA3C; TUBB;
Nasopharynx	55	6904	59.1398	1.56744	2.20927e-05	0.0187346	0.00016291	0.00072035	ADAMTS14; ADAMTS2; ADAMTSL4; ALG13; APAF1; ARNT; ATP7A; BTK; CD2AP; COL1A1; COL3A1; COL6A3; CTGF; DHDDS; ECM1; EFEMP2; EGF; EGFL7; ELN; FBN1; FN1; GATAD2B; GPC1; GTPBP1; H1F0; HSPA1A; HSPA5; HSPA8; HSPG2; LAMB1; LAMB2; LOXL2; LTBP1; MAMDC2; MATN2; MDC1; MMP10; MMP2; MYC; PA2G4; PDE7A; PDP1; PLG; RAF1; SH3KBP1; SNAI1; SOD2; SOS2; TFAP2C; TGM2; TIMP3; TNC; TTC19; TUBA3C; TUBB;
global_SCX_fractionated	15	2476	16.129	1.19256	0.272247	1	0.824519	1	ATOX1; CD2AP; HIST1H2AG; HSPA1A; HSPA5; HSPA8; LAMB1; MEMO1; PA2G4; PTPRK; SERPINE1; SH3KBP1; SOD2; TUBB; VWA8;
Hippocampus	58	7355	62.3656	1.55157	1.25577e-05	0.010649	9.68088e-05	0.000428067	ADAMTS2; ADAMTSL4; ALG13; APAF1; ARNT; ATOX1; ATP7A; BMP1; BTK; C1QA; CCBE1; CD2AP; COL1A1; COL3A1; COL5A1; COL6A3; CTGF; DHDDS; ECM1; EGFL7; ELN; FGF2; FN1; GATAD2B; GPC1; GTPBP1; H1F0; HSPA1A; HSPA5; HSPA8; LAMB1; LAMB2; LAMC1; LOXL2; LTBP1; MAMDC2; MATN2; MDC1; MKS1; MMP10; MMP2; MYC; PA2G4; PDE7A; PDP1; PLG; RAF1; SH3KBP1; SNAI1; SOD2; SOS2; TFAP2C; TGM2; TIMP3; TNC; TTC19; TUBA3C; TUBB;
HeLa	34	5789	36.5591	1.15572	0.180506	1	0.591002	1	ADAMTSL4; APAF1; ARNT; ATOX1; ATP7A; BTK; CD2AP; COL3A1; COL6A1; COL6A3; CSH1; CSH2; FBN1; GATAD2B; GH1; H1F0; HIST1H2AG; HSPA1A; HSPA5; HSPA8; HSPG2; MAMDC2; MYC; P3H1; PA2G4; RAF1; SH3KBP1; SOD2; TGM2; TNC; TUBA3C; TUBB; UXT; VWA8;
Malignant lymphoma	54	6586	58.0645	1.61325	1.15236e-05	0.00977197	8.96511e-05	0.000396417	ADAMTS14; ADAMTS2; ADAMTSL4; ALG13; APAF1; ARNT; ATP7A; BMP1; BTK; C1QA; CD2AP; COL1A1; COL3A1; COL5A1; COL6A3; CTGF; DHDDS; EGFL7; ELN; FBN1; FN1; GATAD2B; GTPBP1; H1F0; HSPA5; HSPA8; HSPG2; LAMB1; LAMC1; LOXL2; LTBP1; MATN2; MDC1; MKS1; MMP10; MMP2; MYC; PA2G4; PDE7A; PDP1; PLG; RAF1; SERPINE1; SH3KBP1; SNAI1; SOD2; SOS2; TFAP2C; TGM2; TIMP3; TNC; TTC19; TUBA3C; TUBB;
Prostate cancer	59	7214	63.4409	1.60916	2.34103e-06	0.00198519	2.28183e-05	0.000100897	ADAMTS14; ADAMTS2; ADAMTSL4; ALG13; APAF1; ARNT; ATP7A; BMP1; BTK; C1QA; CD2AP; COL1A1; COL5A1; COL6A3; CTGF; DHDDS; ECM1; EFEMP2; EGFL7; FBLN5; FBN1; FN1; GATAD2B; GPC1; GTPBP1; H1F0; HSPA1A; HSPA5; HSPA8; HSPG2; LAMB1; LAMB2; LAMC1; LOXL2; LTBP1; MAMDC2; MATN2; MDC1; MKS1; MMP10; MMP2; MYC; NID1; PA2G4; PDE7A; PDP1; PLG; RAF1; SH3KBP1; SNAI1; SOD2; SOS2; TFAP2C; TGM2; TIMP3; TNC; TTC19; TUBA3C;…
Skin	66	7292	70.9677	1.78079	1.12381e-09	9.52995e-07	3.06122e-08	1.3536e-07	ADAMTS14; ADAMTS2; ADAMTSL4; ALG13; APAF1; ARNT; ATOX1; ATP7A; BMP1; BTK; C1QA; CD2AP; COL1A1; COL1A2; COL3A1; COL5A1; COL6A1; COL6A3; CTGF; DHDDS; DPT; ECM1; EFEMP2; EGF; FBLN5; FBN1; FN1; GATAD2B; GPC1; GTPBP1; H1F0; HSPA1A; HSPA5; HSPA8; HSPG2; HTRA1; LAMB1; LAMB2; LAMC1; LOXL2; LTBP1; MAMDC2; MATN2; MDC1; MKS1; MMP10; MMP2; MYC; NID1; PA2G4; PDP1; PLG; RAF1; SERPINE1; SH3KBP1; SNAI1; SOD2; SO…
Placenta	88	10894	94.6237	1.58926	8.29005e-15	7.02996e-12	7.81107e-13	3.45388e-12	ADAMTS10; ADAMTS14; ADAMTS2; ADAMTSL2; ADAMTSL4; ALG13; APAF1; ARNT; ATOX1; ATP7A; BMP1; BTK; C1QA; CD2AP; COL1A1; COL1A2; COL3A1; COL5A1; COL6A1; COL6A3; CSH1; CSH2; CTGF; DHDDS; DPT; ECM1; EFEMP2; EGF; EGFL7; ELN; FBLN5; FBN1; FGF2; FMOD; FN1; GATAD2B; GH1; GPC1; GTPBP1; H1F0; HSPA1A; HSPA5; HSPA8; HSPG2; HTRA1; IGFALS; IQCB1; LAMB1; LAMB2; LAMC1; LOXL2; LTBP1; MAMDC2; MATN2; MDC1; MKS1; MMP10;…
Lung	74	9992	79.5699	1.4571	4.22724e-07	0.00035847	4.97875e-06	2.20149e-05	ADAMTS10; ADAMTS14; ADAMTS2; ADAMTSL2; ADAMTSL4; ALG13; ANTXR1; APAF1; ARNT; ATP7A; BMP1; BTK; C1QA; CCBE1; CD2AP; COL1A1; COL3A1; COL5A1; COL6A3; CTGF; DHDDS; DPT; ECM1; EFEMP2; EGF; EGFL7; ELN; FBLN5; FBN1; FGF2; FN1; GATAD2B; GPC1; GTPBP1; H1F0; HSPA1A; HSPA5; HSPA8; HSPG2; HTRA1; IQCB1; LAMB1; LAMB2; LAMC1; LOXL2; LTBP1; MAMDC2; MATN2; MDC1; MKS1; MMP10; MMP2; MYC; NID1; P3H1; PA2G4; PDE7A; P…
Cerebral cortex	56	7099	60.2151	1.55209	2.28356e-05	0.0193646	0.000166936	0.000738153	ADAMTS2; ADAMTSL4; ALG13; APAF1; ARNT; ATP7A; BMP1; BTK; C1QA; CD2AP; COL1A1; COL5A1; COL6A3; CTGF; DHDDS; ECM1; EFEMP2; EGF; EGFL7; ELN; FGF2; GATAD2B; GPC1; GTPBP1; H1F0; HSPA1A; HSPA5; HSPG2; LAMB1; LAMB2; LAMC1; LOXL2; LTBP1; MAMDC2; MATN2; MDC1; MKS1; MMP10; MMP2; MYC; PA2G4; PDE7A; PDP1; PLG; RAF1; SH3KBP1; SNAI1; SOD2; SOS2; TFAP2C; TGM2; TIMP3; TNC; TTC19; TUBA3C; TUBB;
Ovarian cancer	64	7644	68.8172	1.64732	1.18453e-07	0.000100448	1.70296e-06	7.53012e-06	ADAMTS14; ADAMTS2; ADAMTSL4; ALG13; APAF1; ARNT; ATP7A; BMP1; BTK; C1QA; CD2AP; COL1A1; COL3A1; COL5A1; COL6A3; CTGF; DHDDS; ECM1; EFEMP2; EGF; EGFL7; ELN; FBLN5; FBN1; FN1; GATAD2B; GPC1; GTPBP1; H1F0; HSPA1A; HSPA5; HSPA8; HSPG2; LAMB1; LAMB2; LAMC1; LOXL2; LTBP1; MAMDC2; MATN2; MDC1; MKS1; MMP10; MMP2; MYC; NID1; PA2G4; PDE7A; PDP1; PLG; PRL; RAF1; SERPINE1; SH3KBP1; SNAI1; SOD2; SOS2; TFAP2C;…
Kidney	79	10256	84.9462	1.51549	2.41912e-09	2.05142e-06	6.03358e-08	2.66791e-07	ADAMTS10; ADAMTS14; ADAMTS2; ADAMTSL4; ALG13; APAF1; ARNT; ATP7A; BMP1; BTK; C1QA; CCBE1; CD2AP; COL1A1; COL1A2; COL3A1; COL5A1; COL6A1; COL6A3; CTGF; DHDDS; DPT; ECM1; EFEMP2; EGF; EGFL7; FBLN5; FBN1; FGF2; FMOD; FN1; GATAD2B; GPC1; GTPBP1; H1F0; HIST1H2AG; HSPA1A; HSPA5; HSPA8; HSPG2; HTRA1; IQCB1; LAMB1; LAMB2; LAMC1; LOXL2; LTBP1; MAMDC2; MATN2; MDC1; MKS1; MMP10; MMP2; MYC; NID1; P3H1; PA2G4…
H1688	19	1007	20.4301	3.71363	5.93009e-07	0.000502871	6.5308e-06	2.88777e-05	ADAMTSL2; ECM1; GPC1; HIST1H2AG; HSPA1A; HSPA5; HSPA8; HSPG2; LAMB1; LAMB2; LAMC1; MATN2; MDC1; NID1; PA2G4; PLG; PTPRK; SOD2; TUBB;
Sy5y	17	2490	18.2796	1.34386	0.123829	1	0.437529	1	ANTXR1; ECM1; FGF2; GATAD2B; GPC1; HIST1H2AG; HSPA1A; HSPA5; HSPA8; IGFALS; MDC1; MEMO1; PA2G4; PLG; SOD2; TUBB; UXT;
Duodenum	59	7275	63.4409	1.59567	3.21902e-06	0.00272973	3.03303e-05	0.000134114	ADAMTS14; ADAMTS2; ADAMTSL4; ALG13; APAF1; ARNT; ATP7A; BMP1; BTK; C1QA; CD2AP; COL1A1; COL3A1; COL5A1; COL6A3; CTGF; DHDDS; ECM1; EFEMP2; EGF; EGFL7; FBN1; FN1; GATAD2B; GPC1; GTPBP1; H1F0; HSPA1A; HSPA5; HSPA8; HSPG2; HTRA1; LAMB1; LAMB2; LAMC1; LOXL2; LTBP1; MAMDC2; MATN2; MDC1; MKS1; MMP10; MMP2; MYC; PA2G4; PDE7A; PDP1; RAF1; SH3KBP1; SNAI1; SOD2; SOS2; TFAP2C; TGM2; TIMP3; TNC; TTC19; TUBA3…
Bronchus	56	6923	60.2151	1.59155	9.67593e-06	0.00820519	7.88961e-05	0.00034886	ADAMTS14; ADAMTS2; ADAMTSL4; ALG13; APAF1; ARNT; ATP7A; BMP1; BTK; C1QA; CD2AP; COL1A1; COL3A1; COL5A1; CTGF; DHDDS; ECM1; EFEMP2; EGFL7; ELN; FBN1; FN1; GATAD2B; GPC1; GTPBP1; H1F0; HSPA1A; HSPA5; HSPA8; HSPG2; HTRA1; LAMB1; LAMB2; LOXL2; LTBP1; MAMDC2; MATN2; MDC1; MKS1; MMP2; MYC; NID1; PA2G4; PDE7A; PDP1; PLG; RAF1; SNAI1; SOD2; SOS2; TGM2; TIMP3; TNC; TTC19; TUBA3C; TUBB;
Brain	40	7290	43.0108	1.07967	0.300013	1	0.886449	1	ADAMTS10; ADAMTS14; ADAMTSL2; APAF1; ATOX1; ATP7A; CCBE1; COL6A1; CTGF; DHDDS; EFEMP2; FGF2; FN1; GATAD2B; GTPBP1; HIST1H2AG; HSPA1A; HSPA5; HSPA8; HTRA1; IQCB1; LAMB2; LAMC1; MDC1; N4BP2L2; P3H1; PA2G4; PDE7A; PLG; PTPRK; SH3KBP1; SNAI1; SOD2; TGM2; TIMP3; TLL2; TNC; TUBA3C; TUBB; UXT;
Stomach	69	8044	74.1935	1.68768	2.9441e-09	2.4966e-06	6.74756e-08	2.98362e-07	ADAMTS10; ADAMTS14; ADAMTS2; ADAMTSL4; ALG13; APAF1; ARNT; ATP7A; BMP1; BTK; C1QA; CD2AP; COL1A1; COL3A1; COL5A1; COL6A3; CTGF; DHDDS; ECM1; EFEMP2; EGF; EGFL7; ELN; FBLN5; FBN1; FN1; GATAD2B; GTPBP1; H1F0; HSPA1A; HSPA5; HSPA8; HSPG2; HTRA1; LAMB1; LAMB2; LAMC1; LOXL2; LTBP1; MAMDC2; MATN2; MDC1; MKS1; MMP10; MMP2; MYC; NID1; P3H1; PA2G4; PDE7A; PDP1; PLG; PRL; PTPRK; RAF1; SERPINE1; SH3KBP1; SN…
Pancreas	74	9936	79.5699	1.46531	3.14864e-07	0.000267005	3.86964e-06	1.71107e-05	ADAMTS10; ADAMTS14; ADAMTS2; ADAMTSL2; ADAMTSL4; ALG13; APAF1; ARNT; ATP7A; BMP1; BTK; C1QA; CCBE1; CD2AP; COL1A1; COL3A1; COL5A1; COL6A1; COL6A3; CTGF; DHDDS; DPT; ECM1; EFEMP2; EGF; EGFL7; ELN; FBN1; FGF2; FN1; GATAD2B; GPC1; GTPBP1; H1F0; HIST1H2AG; HSPA1A; HSPA5; HSPA8; HSPG2; HTRA1; LAMB1; LAMB2; LAMC1; LOXL2; LTBP1; MAMDC2; MATN2; MDC1; MKS1; MMP10; MMP2; MYC; N4BP2L2; NID1; P3H1; PA2G4; PD…
Lymph nodes	55	6700	59.1398	1.61516	8.04549e-06	0.00682257	6.82257e-05	0.000301679	ADAMTS14; ADAMTS2; ADAMTSL4; ALG13; APAF1; ARNT; ATP7A; BMP1; BTK; C1QA; CD2AP; COL1A1; COL5A1; COL6A3; CTGF; DHDDS; ECM1; EFEMP2; EGF; EGFL7; FN1; GATAD2B; GPC1; GTPBP1; H1F0; HSPA5; HSPA8; HSPG2; HTRA1; LAMB1; LOXL2; MAMDC2; MDC1; MKS1; MMP10; MMP2; MYC; NID1; P3H1; PA2G4; PDE7A; PDP1; RAF1; SH3KBP1; SNAI1; SOD2; SOS2; TGM2; TIMP3; TINAGL1; TNC; TTC19; TUBA3C; TUBB; UXT;
H358	22	1489	23.6559	2.90786	3.9852e-06	0.00337945	3.67332e-05	0.000162426	ATOX1; BMP1; CD2AP; COL6A1; FN1; GPC1; HSPA1A; HSPA5; HSPA8; HSPG2; LAMB1; LAMB2; LAMC1; LOXL2; LTBP1; PA2G4; STC2; TGM2; THBS1; TINAGL1; TNC; TUBB;
Fallopian tubes	58	6677	62.3656	1.70912	3.3969e-07	0.000288057	4.11511e-06	1.81961e-05	ADAMTS14; ADAMTS2; ADAMTSL4; ALG13; APAF1; ARNT; ATP7A; BMP1; BTK; C1QA; CD2AP; COL1A1; COL5A1; COL6A3; CTGF; DHDDS; ECM1; EGF; EGFL7; FBN1; FGF2; FN1; GATAD2B; GPC1; GTPBP1; H1F0; HSPA1A; HSPA5; HSPA8; HSPG2; HTRA1; LAMB1; LAMB2; LAMC1; LOXL2; MAMDC2; MATN2; MDC1; MKS1; MMP10; MMP2; MYC; NID1; PA2G4; PDE7A; PDP1; PLG; RAF1; SH3KBP1; SNAI1; SOD2; SOS2; TGM2; TIMP3; TNC; TTC19; TUBA3C; TUBB;
Head & neck cancer	61	7062	65.5914	1.69951	1.18485e-07	0.000100475	1.70296e-06	7.53012e-06	ADAMTS14; ADAMTS2; ADAMTSL4; ALG13; APAF1; ARNT; ATP7A; BMP1; BTK; C1QA; CD2AP; COL1A1; COL3A1; COL5A1; COL6A3; CTGF; DHDDS; ECM1; EGFL7; ELN; FBLN5; FBN1; FN1; GATAD2B; GPC1; GTPBP1; H1F0; HSPA1A; HSPA5; HSPA8; HSPG2; LAMB1; LAMB2; LAMC1; LOXL2; LTBP1; MAMDC2; MATN2; MDC1; MKS1; MMP10; MMP2; MYC; NID1; PA2G4; PDE7A; PDP1; PLG; RAF1; SERPINE1; SH3KBP1; SNAI1; SOD2; SOS2; TFAP2C; TGM2; TIMP3; TNC;…
Pancreatic cancer	71	8316	76.3441	1.67979	1.15518e-09	9.79592e-07	3.06122e-08	1.3536e-07	ADAMTS14; ADAMTS2; ADAMTSL4; ALG13; APAF1; ARNT; ATP7A; BMP1; BTK; C1QA; CD2AP; COL1A1; COL3A1; COL5A1; COL6A1; COL6A3; CTGF; DHDDS; DPT; ECM1; EFEMP2; EGFL7; ELN; FBLN5; FBN1; FGF2; FMOD; FN1; GATAD2B; GPC1; GTPBP1; H1F0; HIST1H2AG; HSPA1A; HSPA5; HSPA8; HSPG2; IGFALS; LAMB1; LAMB2; LAMC1; LOXL2; LTBP1; MAMDC2; MATN2; MDC1; MKS1; MMP10; MMP2; MYC; NID1; P3H1; PA2G4; PDE7A; PDP1; PLG; PRL; RAF1; …
BT474	14	558	15.0538	4.93909	8.29122e-07	0.000703096	8.89994e-06	3.93535e-05	CD2AP; ECM1; FN1; HIST1H2AG; HSPA1A; HSPA5; HSPA8; PLG; PTPRK; SOD2; STC2; THBS1; TNC; TUBB;
Seminal vesicle	58	6620	62.3656	1.72383	2.43152e-07	0.000206193	3.0775e-06	1.3608e-05	ADAMTS14; ADAMTS2; ADAMTSL4; ALG13; APAF1; ARNT; ATP7A; BMP1; BTK; C1QA; CD2AP; COL1A1; COL3A1; COL5A1; COL6A3; CTGF; DHDDS; ECM1; EGF; EGFL7; FBN1; FGF2; FN1; GATAD2B; GPC1; GTPBP1; H1F0; HSPA1A; HSPA5; HSPA8; HSPG2; LAMB2; LAMC1; LOXL2; LTBP1; MAMDC2; MATN2; MDC1; MKS1; MMP10; MMP2; MYC; NID1; PA2G4; PDE7A; PDP1; PLG; RAF1; SH3KBP1; SNAI1; SOD2; SOS2; TGM2; TIMP3; TNC; TTC19; TUBA3C; TUBB;
Urinary bladder	58	7054	62.3656	1.61777	2.74167e-06	0.00232494	2.61229e-05	0.000115509	ADAMTS14; ADAMTS2; ADAMTSL4; ALG13; APAF1; ARNT; ATP7A; BMP1; BTK; C1QA; CD2AP; COL1A1; COL3A1; COL5A1; COL6A3; CTGF; DHDDS; ECM1; EGF; EGFL7; FBN1; FN1; GATAD2B; GPC1; GTPBP1; H1F0; HSPA1A; HSPA5; HSPA8; HSPG2; LAMB1; LAMB2; LAMC1; LOXL2; LTBP1; MAMDC2; MATN2; MDC1; MKS1; MMP10; MMP2; MYC; NID1; PA2G4; PDE7A; PDP1; PRL; RAF1; SH3KBP1; SNAI1; SOD2; SOS2; TGM2; TIMP3; TNC; TTC19; TUBA3C; TUBB;
K-562	15	2513	16.129	1.175	0.291967	1	0.86873	1	ADAMTSL4; BTK; CD2AP; ECM1; FGF2; GATAD2B; HSPA1A; HSPA5; HSPA8; HSPG2; MDC1; PA2G4; SOD2; TGM2; TUBB;
Salivary glands	57	6607	61.2903	1.69745	6.59933e-07	0.000559623	7.17466e-06	3.17247e-05	ADAMTS14; ADAMTS2; ADAMTSL4; ALG13; APAF1; ARNT; ATP7A; BMP1; BTK; C1QA; CD2AP; COL1A1; COL3A1; COL5A1; COL6A3; CTGF; DHDDS; ECM1; EFEMP2; EGF; EGFL7; FBLN5; FBN1; FN1; GATAD2B; GTPBP1; H1F0; HSPA1A; HSPA5; HSPG2; HTRA1; LAMB1; LAMB2; LAMC1; LOXL2; MAMDC2; MATN2; MDC1; MKS1; MMP10; MMP2; MYC; PA2G4; PDE7A; PDP1; PLG; RAF1; SH3KBP1; SNAI1; SOD2; SOS2; TFAP2C; TIMP3; TNC; TTC19; TUBA3C; TUBB;
Testis	77	10269	82.7957	1.47526	4.3601e-08	3.69736e-05	7.11031e-07	3.14402e-06	ADAMTS10; ADAMTS14; ADAMTS2; ADAMTSL2; ADAMTSL4; ALG13; APAF1; ARNT; ATOX1; ATP7A; BMP1; BTK; C1QA; CCBE1; CD2AP; COL1A1; COL1A2; COL3A1; COL5A1; COL6A1; COL6A3; CTGF; DHDDS; DPT; ECM1; EFEMP2; EGF; EGFL7; ELN; FBLN5; FGF2; FN1; GATAD2B; GPC1; GTPBP1; H1F0; HIST1H2AG; HSPA1A; HSPA5; HSPA8; HSPG2; IGFALS; IQCB1; LAMB1; LAMB2; LAMC1; LOXL2; LTBP1; MAMDC2; MATN2; MDC1; MKS1; MMP10; MMP2; MYC; N4BP2L…
MDA231	17	336	18.2796	9.9587	1.0002e-12	8.48172e-10	4.46406e-11	1.97391e-10	COL5A1; COL6A1; ECM1; FN1; HIST1H2AG; HSPA1A; HSPA5; HSPA8; LAMB1; LAMC1; LOXL2; MATN2; PTPRK; SERPINE1; SOD2; TINAGL1; TUBB;
Urothelial cancer	63	7521	67.7419	1.6481	1.80952e-07	0.000153447	2.36073e-06	1.04386e-05	ADAMTS14; ADAMTS2; ADAMTSL4; ALG13; APAF1; ARNT; ATP7A; BMP1; BTK; C1QA; CD2AP; COL1A1; COL3A1; COL5A1; COL6A1; COL6A3; CTGF; DHDDS; ECM1; EGFL7; ELN; FBLN5; FBN1; FN1; GATAD2B; GPC1; GTPBP1; H1F0; HSPA1A; HSPA5; HSPA8; HSPG2; LAMB1; LAMB2; LAMC1; LOXL2; LTBP1; MAMDC2; MATN2; MDC1; MKS1; MMP10; MMP2; MYC; NID1; PA2G4; PDE7A; PDP1; PLG; PRL; RAF1; SERPINE1; SH3KBP1; SNAI1; SOD2; SOS2; TFAP2C; TGM2…
R	12	1948	12.9032	1.21284	0.284419	1	0.849251	1	BTK; CD2AP; GATAD2B; HIST1H2AG; HSPA1A; HSPA5; HSPA8; MDC1; PA2G4; TGM2; THBS1; TUBB;
Soft tissue	63	6969	67.7419	1.77864	6.19064e-09	5.24966e-06	1.31242e-07	5.8032e-07	ADAMTS14; ADAMTS2; ADAMTSL4; ALG13; APAF1; ARNT; ATP7A; BMP1; BTK; C1QA; CD2AP; COL1A1; COL3A1; COL5A1; COL6A1; CTGF; DHDDS; ECM1; EFEMP2; EGF; EGFL7; ELN; FBLN5; FBN1; FGF2; FN1; GATAD2B; GPC1; GTPBP1; H1F0; HSPA1A; HSPA5; HSPG2; LAMB1; LAMB2; LAMC1; LOXL2; LTBP1; MAMDC2; MATN2; MDC1; MKS1; MMP10; MMP2; MYC; NID1; PA2G4; PDE7A; PDP1; PLG; PRL; RAF1; SH3KBP1; SNAI1; SOD2; SOS2; TFAP2C; TGM2; TIMP…
Testis cancer	64	7248	68.8172	1.73732	1.07835e-08	9.1444e-06	2.17724e-07	9.62725e-07	ADAMTS14; ADAMTS2; ADAMTSL4; ALG13; APAF1; ARNT; ATP7A; BMP1; BTK; C1QA; CD2AP; COL1A1; COL3A1; COL5A1; COL6A1; COL6A3; CTGF; DHDDS; ECM1; EFEMP2; EGF; EGFL7; ELN; FBLN5; FBN1; FGF2; FN1; GATAD2B; GTPBP1; H1F0; HSPA5; HSPA8; HSPG2; LAMB1; LAMB2; LAMC1; LOXL2; LTBP1; MAMDC2; MATN2; MDC1; MKS1; MMP10; MMP2; MYC; NID1; PA2G4; PDE7A; PDP1; PLG; PRL; RAF1; SERPINE1; SH3KBP1; SNAI1; SOD2; SOS2; TFAP2C;…
Neutrophil	28	2031	30.1075	2.71301	5.17021e-07	0.000438434	5.76887e-06	2.55086e-05	ATOX1; C1QA; CD2AP; COL1A2; COL5A1; COL6A1; COL6A3; CTGF; DPT; ECM1; FBN1; FN1; H1F0; HIST1H2AG; HSPA1A; HSPA5; HSPA8; HSPG2; IGFALS; LAMB1; LAMC1; MDC1; PA2G4; PLG; SOD2; TGM2; THBS1; TUBB;
CD8	26	3327	27.957	1.53793	0.0133115	1	0.0634167	0.280414	ATOX1; BTK; C1QA; CD2AP; ECM1; FN1; GATAD2B; GTPBP1; H1F0; HIST1H2AG; HSPA1A; HSPA5; HSPA8; IGFALS; LAMB1; LTBP1; MDC1; PA2G4; PLG; PTPRK; SH3KBP1; SOD2; TGM2; THBS1; TUBB; UXT;
Stomach cancer	62	7399	66.6667	1.64869	2.74145e-07	0.000232475	3.41874e-06	1.51169e-05	ADAMTS14; ADAMTS2; ADAMTSL4; ALG13; APAF1; ARNT; ATP7A; BMP1; BTK; C1QA; CD2AP; COL1A1; COL5A1; COL6A1; COL6A3; CTGF; DHDDS; ECM1; EGF; EGFL7; ELN; FBLN5; FGF2; FN1; GATAD2B; GPC1; GTPBP1; H1F0; HSPA1A; HSPA5; HSPA8; HSPG2; LAMB1; LAMB2; LAMC1; LOXL2; LTBP1; MAMDC2; MATN2; MDC1; MKS1; MMP10; MMP2; MYC; NID1; PA2G4; PDE7A; PDP1; PLG; PRL; RAF1; SH3KBP1; SNAI1; SOD2; SOS2; TFAP2C; TGM2; TIMP3; TNC;…
Skin cancer	64	7029	68.8172	1.79145	2.60268e-09	2.20708e-06	6.30593e-08	2.78834e-07	ADAMTS14; ADAMTS2; ADAMTSL4; ALG13; APAF1; ARNT; ATP7A; BMP1; BTK; C1QA; CD2AP; COL1A1; COL3A1; COL5A1; COL6A1; COL6A3; CTGF; DHDDS; ECM1; EGFL7; ELN; FBLN5; FBN1; FGF2; FN1; GATAD2B; GPC1; GTPBP1; H1F0; HSPA1A; HSPA5; HSPA8; HSPG2; LAMB1; LAMB2; LAMC1; LOXL2; LTBP1; MAMDC2; MATN2; MDC1; MKS1; MMP10; MMP2; MYC; NID1; PA2G4; PDE7A; PDP1; PLG; PRL; RAF1; SERPINE1; SH3KBP1; SNAI1; SOD2; SOS2; TFAP2C…
Adrenal glands	61	7554	65.5914	1.58882	1.84426e-06	0.00156393	1.81852e-05	8.04109e-05	ADAMTS14; ADAMTS2; ADAMTSL4; ALG13; APAF1; ARNT; ATP7A; BMP1; BTK; C1QA; CD2AP; COL1A1; COL3A1; COL5A1; COL6A3; CTGF; DHDDS; ECM1; EGF; EGFL7; FBLN5; FBN1; FN1; GATAD2B; GPC1; GTPBP1; H1F0; HSPA1A; HSPA5; HSPA8; HSPG2; HTRA1; LAMB1; LAMB2; LAMC1; LOXL2; LTBP1; MAMDC2; MATN2; MDC1; MKS1; MMP2; MYC; P3H1; PA2G4; PDE7A; PDP1; PLG; RAF1; SH3KBP1; SNAI1; SOD2; SOS2; TGM2; TIMP3; TINAGL1; TNC; TTC19; T…
TOV112D	28	1276	30.1075	4.31827	1.72097e-11	1.45938e-08	6.63354e-10	2.9332e-09	ATOX1; BMP1; CD2AP; COL1A1; COL1A2; COL6A1; CTGF; ECM1; EFEMP2; GPC1; HIST1H2AG; HSPA5; HSPA8; HSPG2; HTRA1; LAMB1; LAMC1; MDC1; MEMO1; P3H1; PA2G4; PTPRK; SOD2; STC2; TGM2; THBS1; TNC; TUBB;
LNCaP	22	1455	23.6559	2.97581	2.73381e-06	0.00231827	2.61229e-05	0.000115509	ATOX1; ATP7A; BMP1; CD2AP; COL6A1; FN1; GPC1; HIST1H2AG; HSPA1A; HSPA5; HSPA8; HSPG2; LAMB2; LAMC1; LTBP1; MDC1; PA2G4; SOD2; STC2; THBS1; TUBA3C; TUBB;
Corpus, uterine	62	6997	66.6667	1.74341	2.5008e-08	2.12068e-05	4.41808e-07	1.95358e-06	ADAMTS14; ADAMTS2; ADAMTSL4; ALG13; APAF1; ARNT; ATP7A; BMP1; BTK; C1QA; CD2AP; COL1A1; COL3A1; COL5A1; COL6A1; CTGF; DHDDS; ECM1; EFEMP2; EGF; EGFL7; FBLN5; FBN1; FGF2; FN1; GATAD2B; GPC1; GTPBP1; H1F0; HSPA1A; HSPA5; HSPA8; HSPG2; LAMB1; LAMB2; LAMC1; LOXL2; LTBP1; MAMDC2; MATN2; MDC1; MKS1; MMP10; MMP2; MYC; NID1; PA2G4; PDE7A; PDP1; PLG; RAF1; SH3KBP1; SNAI1; SOD2; SOS2; TFAP2C; TGM2; TIMP3; …
Appendix	56	7004	60.2151	1.57315	1.4443e-05	0.0122477	0.000108386	0.00047926	ADAMTS14; ADAMTS2; ADAMTSL4; ALG13; APAF1; ARNT; ATP7A; BMP1; BTK; C1QA; CD2AP; COL1A1; COL3A1; COL5A1; COL6A3; CTGF; DHDDS; ECM1; EGF; EGFL7; FBLN5; FBN1; FN1; GATAD2B; GTPBP1; H1F0; HSPA1A; HSPA5; HSPA8; HSPG2; LAMB1; LAMB2; LAMC1; LOXL2; LTBP1; MAMDC2; MATN2; MDC1; MKS1; MMP10; MMP2; MYC; PA2G4; PDE7A; PDP1; RAF1; SERPINE1; SH3KBP1; SNAI1; SOD2; TFAP2C; TGM2; TIMP3; TTC19; TUBA3C; TUBB;
Erythrocytes	9	1539	9.67742	1.15169	0.381383	1	1	1	ATP7A; BTK; CD2AP; GTPBP1; HIST1H2AG; HSPA1A; HSPA8; PA2G4; TGM2;
HTB75	31	1277	33.3333	4.77703	6.61521e-14	5.60969e-11	4.31515e-12	1.90806e-11	ADAMTSL4; ANTXR1; ATOX1; BMP1; CD2AP; COL5A1; COL6A1; ECM1; EFEMP2; FBLN5; FN1; HIST1H2AG; HSPA1A; HSPA5; HSPA8; HSPG2; HTRA1; LAMB1; LAMB2; LAMC1; LOXL2; LTBP1; MDC1; PA2G4; SOD2; STC2; TGM2; THBS1; TINAGL1; TNC; TUBB;
Smooth muscle cells	53	5124	56.9892	2.03516	4.15219e-09	3.52106e-06	9.02836e-08	3.99214e-07	ADAMTS2; ADAMTSL4; APAF1; ARNT; CD2AP; COL1A1; COL3A1; COL5A1; COL6A1; COL6A3; CTGF; DHDDS; ECM1; EFEMP2; EGF; EGFL7; ELN; FBLN5; FBN1; FGF2; FN1; GATAD2B; GPC1; GTPBP1; H1F0; HSPA1A; HSPA5; HSPG2; HTRA1; LAMB1; LAMB2; LAMC1; LOXL2; LTBP1; MAMDC2; MATN2; MDC1; MKS1; MMP2; MYC; PA2G4; PDE7A; PDP1; PRL; RAF1; SNAI1; SOD2; SOS2; TGM2; TNC; TTC19; TUBA3C; TUBB;
Gastric juice	5	243	5.37634	4.05568	0.00799413	1	0.0415891	0.183898	ECM1; FN1; HSPA5; PLG; SOD2;
Urine	49	3267	52.6882	2.95111	2.75391e-14	2.33532e-11	2.12301e-12	9.38749e-12	ADAMTS10; ADAMTSL2; ADAMTSL4; ANTXR1; APAF1; ATOX1; CD2AP; COL1A1; COL1A2; COL3A1; COL6A1; COL6A3; CTGF; DPT; ECM1; EFEMP2; EGF; FBLN5; FBN1; FMOD; FN1; GATAD2B; GPC1; H1F0; HSPA1A; HSPA5; HSPA8; HSPG2; IGFALS; LAMB1; LAMB2; LAMC1; LTBP1; MAMDC2; MMP10; MMP2; N4BP2L2; NID1; P3H1; PA2G4; PLG; PTPRK; SOD2; TGM2; THBS1; TINAGL1; TNC; TUBA3C; TUBB;
Heart	46	5507	49.4624	1.64356	6.7733e-05	0.0574376	0.0004708	0.00208177	ADAMTS10; ADAMTSL2; ANTXR1; BMP1; CCBE1; CD2AP; COL5A1; COL6A3; CTGF; DHDDS; DPT; ECM1; EFEMP2; FBLN5; FGF2; FN1; GATAD2B; H1F0; HSPA5; HSPA8; HTRA1; IQCB1; LAMB1; LAMB2; LAMC1; LOXL2; LTBP1; MDC1; MMP10; MMP2; MYC; N4BP2L2; NID1; P3H1; PA2G4; PDE7A; SH3KBP1; SNAI1; SOD2; SOS2; STC2; TGM2; TIMP3; TINAGL1; TNC; UXT;
Amygdala	3	1204	3.22581	0.491798	0.949145	1	1	1	ATOX1; CCBE1; GATAD2B;
Thyroid gland	61	7306	65.5914	1.64275	4.82094e-07	0.000408816	5.49026e-06	2.42767e-05	ADAMTS14; ADAMTS2; ADAMTSL4; ALG13; APAF1; ARNT; ATP7A; BMP1; BTK; C1QA; CD2AP; COL1A1; COL5A1; COL6A1; CTGF; DHDDS; ECM1; EFEMP2; EGFL7; FBLN5; FBN1; FGF2; FN1; GATAD2B; GTPBP1; H1F0; HSPA1A; HSPA5; HSPA8; HSPG2; HTRA1; LAMB1; LAMB2; LAMC1; LOXL2; LTBP1; MAMDC2; MATN2; MDC1; MKS1; MMP2; MYC; NID1; P3H1; PA2G4; PDE7A; PDP1; PLG; PRL; SH3KBP1; SNAI1; SOD2; SOS2; STC2; TIMP3; TINAGL1; TNC; TTC19; T…
H460	24	736	25.8065	6.4174	1.75896e-13	1.4916e-10	9.32248e-12	4.12219e-11	ANTXR1; BMP1; COL5A1; COL6A1; CTGF; ECM1; FBN1; FN1; GPC1; HIST1H2AG; HSPA1A; HSPA5; HSPA8; HSPG2; HTRA1; LAMB1; LAMB2; LAMC1; LOXL2; MMP10; P3H1; PA2G4; STC2; TUBB;
Heart muscle	51	6191	54.8387	1.62086	2.46864e-05	0.020934	0.000178923	0.000791159	ADAMTS2; ADAMTSL4; APAF1; BMP1; BTK; C1QA; CD2AP; COL1A1; COL3A1; COL5A1; CTGF; DHDDS; ECM1; EGF; EGFL7; ELN; FBLN5; FBN1; FN1; GATAD2B; GTPBP1; H1F0; HSPA1A; HSPA5; HSPG2; LAMB1; LAMB2; LAMC1; LOXL2; LTBP1; MAMDC2; MATN2; MDC1; MKS1; MMP2; MYC; NID1; PA2G4; PDE7A; PDP1; PLG; PRL; RAF1; SH3KBP1; SNAI1; SOD2; SOS2; TGM2; TIMP3; TTC19; TUBB;
B Cell	17	2254	18.2796	1.48456	0.060912	1	0.228555	1	ATOX1; BTK; FN1; GH1; HIST1H2AG; HSPA1A; HSPA5; HSPA8; LAMB1; LAMC1; PA2G4; PDE7A; PLG; SOD2; THBS1; TUBA3C; TUBB;
Spinal cord	4	1465	4.30108	0.538461	0.946312	1	1	1	GATAD2B; P3H1; TINAGL1; UXT;
Malignant glioma	62	7169	66.6667	1.70158	7.16717e-08	6.07776e-05	1.12551e-06	4.97675e-06	ADAMTS2; ADAMTSL4; ALG13; APAF1; ARNT; ATP7A; BMP1; BTK; C1QA; CD2AP; COL1A1; COL3A1; COL5A1; COL6A1; COL6A3; CTGF; DHDDS; ECM1; EFEMP2; EGF; EGFL7; ELN; FBLN5; FBN1; FGF2; FN1; GATAD2B; GPC1; GTPBP1; H1F0; HSPA1A; HSPA5; HSPA8; HSPG2; LAMB1; LAMB2; LAMC1; LOXL2; LTBP1; MATN2; MDC1; MKS1; MMP10; MMP2; MYC; NID1; PA2G4; PDE7A; PDP1; RAF1; SERPINE1; SH3KBP1; SNAI1; SOD2; SOS2; TFAP2C; TGM2; TIMP3; …
Cervical cancer	64	7426	68.8172	1.69568	3.25303e-08	2.75857e-05	5.51715e-07	2.43956e-06	ADAMTS14; ADAMTS2; ADAMTSL4; ALG13; APAF1; ARNT; ATP7A; BMP1; BTK; C1QA; CD2AP; COL1A1; COL3A1; COL5A1; COL6A1; COL6A3; CTGF; DHDDS; ECM1; EFEMP2; EGF; EGFL7; ELN; FBN1; FN1; GATAD2B; GPC1; GTPBP1; H1F0; HSPA1A; HSPA5; HSPA8; HSPG2; LAMB1; LAMB2; LAMC1; LOXL2; LTBP1; MAMDC2; MATN2; MDC1; MKS1; MMP10; MMP2; MYC; NID1; PA2G4; PDE7A; PDP1; PLG; PRL; RAF1; SERPINE1; SH3KBP1; SNAI1; SOD2; SOS2; TFAP2C…
Malignant melanoma	66	7459	70.9677	1.74092	3.38024e-09	2.86644e-06	7.54327e-08	3.33546e-07	ADAMTS14; ADAMTS2; ADAMTSL4; ALG13; APAF1; ARNT; ATP7A; BMP1; BTK; C1QA; CD2AP; COL1A1; COL3A1; COL5A1; COL6A1; COL6A3; CTGF; DHDDS; ECM1; EFEMP2; EGF; EGFL7; ELN; FBLN5; FBN1; FGF2; FN1; GATAD2B; GPC1; GTPBP1; H1F0; HSPA1A; HSPA5; HSPA8; HSPG2; LAMB1; LAMB2; LAMC1; LOXL2; LTBP1; MAMDC2; MATN2; MDC1; MKS1; MMP10; MMP2; MYC; NID1; PA2G4; PDE7A; PDP1; PLG; PRL; RAF1; SERPINE1; SH3KBP1; SNAI1; SOD2;…
Oesophagus	17	921	18.2796	3.63321	3.43548e-06	0.00291328	3.20141e-05	0.000141559	ARNT; C1QA; CD2AP; COL5A1; COL6A3; FN1; H1F0; HSPA5; HTRA1; LAMB2; MMP10; MMP2; MYC; SNAI1; SOD2; SOS2; TUBA3C;
Embryonal carcinoma cells	11	1232	11.828	1.75802	0.0477075	1	0.188167	0.832033	GPC1; GTPBP1; HIST1H2AG; HSPA5; HSPA8; HSPG2; LAMB1; LAMC1; P3H1; PA2G4; TUBB;
ES2	44	3527	47.3118	2.45468	8.24352e-10	6.9905e-07	2.41052e-08	1.06588e-07	ADAMTS10; ATOX1; BMP1; C1QA; CD2AP; COL1A1; COL3A1; COL6A1; COL6A3; CTGF; ECM1; FBN1; FGF2; FN1; GATAD2B; GTPBP1; HIST1H2AG; HSPA1A; HSPA5; HSPA8; HSPG2; HTRA1; IGFALS; IQCB1; LAMB1; LAMC1; LOXL2; LTBP1; MDC1; MEMO1; MMP2; P3H1; PA2G4; PDP1; PLG; PTPRK; SERPINE1; SH3KBP1; SOD2; STC2; TGM2; THBS1; TNC; TUBB;
Ovary	79	8592	84.9462	1.809	2.47756e-14	2.10097e-11	2.10097e-12	9.29e-12	ADAMTS14; ADAMTS2; ADAMTSL2; ADAMTSL4; ALG13; ANTXR1; APAF1; ARNT; ATOX1; ATP7A; BMP1; BTK; C1QA; CCBE1; COL1A1; COL1A2; COL3A1; COL5A1; COL6A1; COL6A3; CSH1; CTGF; DHDDS; DPT; ECM1; EFEMP2; EGF; EGFL7; ELN; FBLN5; FBN1; FGF2; FMOD; FN1; GATAD2B; GPC1; GTPBP1; H1F0; HIST1H2AG; HSPA1A; HSPA5; HSPA8; HSPG2; HTRA1; IGFALS; IQCB1; LAMB1; LAMB2; LAMC1; LOXL2; LTBP1; MAMDC2; MATN2; MDC1; MMP2; MYC; N4B…
Liver cancer	63	7697	67.7419	1.61042	4.85577e-07	0.000411769	5.49026e-06	2.42767e-05	ADAMTS14; ADAMTS2; ADAMTSL4; ALG13; APAF1; ARNT; ATP7A; BMP1; BTK; C1QA; CD2AP; COL1A1; COL3A1; COL5A1; COL6A3; CTGF; DHDDS; ECM1; EGF; EGFL7; ELN; FBLN5; FBN1; FGF2; FN1; GATAD2B; GPC1; GTPBP1; H1F0; HSPA1A; HSPA5; HSPA8; HSPG2; LAMB1; LAMB2; LAMC1; LOXL2; LTBP1; MAMDC2; MATN2; MDC1; MKS1; MMP10; MMP2; MYC; NID1; PA2G4; PDE7A; PDP1; PLG; PRL; RAF1; SERPINE1; SH3KBP1; SNAI1; SOD2; SOS2; TGM2; TIM…
Dendritic cells	16	1954	17.2043	1.61181	0.0367832	1	0.152903	0.676101	ADAMTSL4; ANTXR1; APAF1; ATOX1; C1QA; ECM1; FN1; HSPA1A; HSPA5; HSPA8; MEMO1; PA2G4; SOD2; STC2; TGM2; TUBB;
OVCAR3	32	3714	34.4086	1.69548	0.00103869	0.880806	0.00642924	0.0284287	ANTXR1; ATOX1; BMP1; CD2AP; COL1A1; COL6A1; CTGF; ECM1; FN1; GATAD2B; HIST1H2AG; HSPA1A; HSPA5; HSPA8; HSPG2; LAMB1; LAMB2; LAMC1; LTBP1; MDC1; MEMO1; MMP2; PA2G4; PDP1; PLG; PTPRK; SOD2; STC2; TGM2; THBS1; TNC; TUBB;
Huh7	18	2976	19.3548	1.1905	0.246376	1	0.759734	1	APAF1; ATOX1; BMP1; C1QA; COL6A1; GTPBP1; HSPA8; HSPG2; LAMB1; LAMB2; LAMC1; MMP2; P3H1; PA2G4; PLG; SERPINE1; TGM2; TUBB;
Serum	55	7685	59.1398	1.40815	0.000626116	0.530946	0.00397012	0.017555	ADAMTS14; ADAMTS2; ADAMTSL4; ALG13; ANTXR1; ARNT; BTK; C1QA; CCBE1; CD2AP; COL1A1; COL1A2; COL3A1; COL5A1; COL6A1; COL6A3; CTGF; ECM1; ELN; FBLN5; FBN1; FN1; GATAD2B; GTPBP1; H1F0; HIST1H2AG; HSPA1A; HSPA5; HSPA8; HSPG2; IGFALS; IQCB1; LAMB1; LAMB2; LAMC1; LTBP1; MDC1; MMP2; NID1; P3H1; PA2G4; PLG; PRL; PTPRK; RAF1; SERPINE1; SOD2; SOS2; TGM2; THBS1; TLL1; TNC; TUBA3C; TUBB; VWA8;
Lens	10	1037	10.7527	1.8989	0.0375931	1	0.154752	0.684278	ATOX1; BTK; CD2AP; GTPBP1; HSPA1A; HSPA8; MEMO1; PA2G4; TGM2; TUBB;
Breast	55	6413	59.1398	1.68745	1.74907e-06	0.00148321	1.74496e-05	7.71581e-05	ADAMTS14; ADAMTS2; ADAMTSL4; ALG13; APAF1; ARNT; ATP7A; BMP1; BTK; C1QA; CD2AP; COL1A1; COL5A1; COL6A3; CTGF; DHDDS; ECM1; EFEMP2; EGF; EGFL7; FBN1; FN1; GATAD2B; GTPBP1; H1F0; HSPA1A; HSPA5; HSPA8; HSPG2; LAMB1; LOXL2; LTBP1; MAMDC2; MATN2; MDC1; MKS1; MMP10; MMP2; MYC; PA2G4; PDE7A; PDP1; PLG; PRL; RAF1; SNAI1; SOD2; SOS2; TFAP2C; TGM2; TIMP3; TNC; TTC19; TUBA3C; TUBB;
Hair	13	817	13.9785	3.13257	0.000243034	0.206093	0.00158533	0.00700996	ALG13; ATP7A; FBN1; GPC1; H1F0; HIST1H2AG; HSPA1A; HSPA5; HSPA8; PA2G4; PDP1; SOD2; TUBB;
H520	16	843	17.2043	3.73602	4.88048e-06	0.00413864	4.31109e-05	0.000190626	COL6A1; FN1; GPC1; HSPA1A; HSPA5; HSPA8; HTRA1; LAMC1; MATN2; MMP2; PA2G4; PTPRK; STC2; THBS1; TINAGL1; TUBB;
Nipple aspirate fluid	26	754	27.957	6.786	3.6781e-15	3.11903e-12	3.89879e-13	1.72396e-12	BMP1; COL1A1; COL1A2; COL6A1; ECM1; EGF; FBLN5; FN1; GPC1; HIST1H2AG; HSPA1A; HSPA5; HSPA8; HSPG2; HTRA1; IGFALS; LAMC1; PA2G4; PLG; SOD2; STC2; TGM2; THBS1; TINAGL1; TNC; TUBB;
Uterus	9	917	9.67742	1.93286	0.0433255	1	0.173302	0.766303	APAF1; CTGF; EGF; FMOD; LOXL2; P3H1; PRL; STC2; UXT;
Tracheobronchial cells	1	47	1.07527	4.22651	0.213217	1	0.674658	1	HSPA1A;
T24	13	123	13.9785	20.8059	4.94169e-14	4.19055e-11	3.49212e-12	1.54414e-11	COL6A1; FN1; HSPA1A; HSPA5; HSPA8; LAMB1; LAMC1; LOXL2; MAMDC2; PTPRK; SERPINE1; SOD2; STC2;
CPE_SCX_fractionated	18	2331	19.3548	1.51992	0.0447291	1	0.177667	0.785602	ALG13; ATOX1; CD2AP; GPC1; HIST1H2AG; HSPA1A; HSPA5; HSPA8; HSPG2; LAMB1; LAMB2; LAMC1; MEMO1; P3H1; PA2G4; PTPRK; TUBB; VWA8;
CRC	46	4247	49.4624	2.13118	2.85139e-08	2.41798e-05	4.93466e-07	2.18199e-06	APAF1; ATOX1; BMP1; COL1A1; COL1A2; COL3A1; COL5A1; COL6A1; COL6A3; CTGF; ECM1; EGF; FBN1; FN1; GPC1; H1F0; HIST1H2AG; HSPA1A; HSPA5; HSPA8; HSPG2; HTRA1; LAMB1; LAMB2; LAMC1; LOXL2; LTBP1; MATN2; MDC1; MEMO1; MMP10; MMP2; NID1; PA2G4; PLG; PTPRK; SERPINE1; SOD2; STC2; THBS1; TINAGL1; TLL1; TNC; TUBA3C; TUBB; VWA8;
Preadipocytes	26	510	27.957	10.0326	2.7835e-19	2.36041e-16	1.1802e-16	5.21859e-16	COL1A1; COL1A2; COL3A1; COL5A1; COL6A1; COL6A3; DPT; EGF; FBLN5; FGF2; FMOD; FN1; GH1; H1F0; HSPA5; HSPA8; HSPG2; HTRA1; LAMB2; MMP2; NID1; PRL; SERPINE1; SOD2; THBS1; TUBB;
Fetal hepatocytes	34	3784	36.5591	1.76809	0.000294613	0.249832	0.00190711	0.00843281	ADAMTS10; ADAMTS14; ADAMTSL4; ANTXR1; ATOX1; BMP1; COL1A1; COL3A1; COL6A1; COL6A3; CTGF; EGF; FBN1; FN1; GTPBP1; HSPA5; HSPA8; HSPG2; HTRA1; IGFALS; LAMB1; LAMB2; LAMC1; LOXL2; LTBP1; NID1; P3H1; PA2G4; PDE7A; RAF1; SOD2; TGM2; THBS1; TNC;
Amniotic fluid	36	566	38.7097	12.5155	2.24938e-30	1.90747e-27	1.90747e-27	8.4344e-27	ADAMTSL4; ANTXR1; COL1A1; COL1A2; COL3A1; COL5A1; COL6A1; COL6A3; CSH1; CSH2; CTGF; ECM1; EFEMP2; FBLN5; FBN1; FN1; GH1; HSPA1A; HSPA5; HSPA8; HSPG2; IGFALS; LAMB1; LAMB2; LAMC1; LTBP1; MATN2; MMP2; NID1; PLG; PRL; SERPINE1; TGM2; THBS1; TNC; TUBB;
Vulva/anal skin	51	6377	54.8387	1.57358	6.03763e-05	0.0511991	0.000423133	0.001871	ADAMTS2; ADAMTSL4; ALG13; APAF1; ARNT; BMP1; BTK; C1QA; CD2AP; COL1A1; COL3A1; COL5A1; CTGF; DHDDS; ECM1; EGFL7; FBLN5; FBN1; GATAD2B; GH1; GPC1; GTPBP1; H1F0; HSPA1A; HSPA5; HSPA8; HSPG2; LAMB1; LAMB2; LTBP1; MAMDC2; MATN2; MKS1; MMP10; MMP2; MYC; NID1; PA2G4; PDE7A; PDP1; PLG; RAF1; SNAI1; SOD2; SOS2; TFAP2C; TGM2; TNC; TTC19; TUBA3C; TUBB;
	22	1183	23.6559	3.66001	8.11426e-08	6.8809e-05	1.25107e-06	5.53195e-06	ADAMTSL4; BTK; COL1A1; COL6A1; COL6A3; CSH2; DPT; FBN1; FN1; GH1; H1F0; HSPA1A; HSPA5; HSPA8; HSPG2; LAMB1; LAMC1; NID1; PLG; TGM2; TIMP3; TUBB;
HH4	28	2684	30.1075	2.05296	0.000106859	0.0906167	0.000724934	0.00320549	ADAMTS10; ADAMTS2; COL6A1; CSH1; CSH2; CTGF; EFEMP2; FBN1; FN1; GATAD2B; GH1; GPC1; GTPBP1; HSPA5; HSPA8; HSPG2; HTRA1; LAMB1; LAMB2; LAMC1; LOXL2; P3H1; PA2G4; PDP1; SOS2; TGM2; THBS1; TTC19;
Ramos	7	1566	7.52688	0.88059	0.693141	1	1	1	ADAMTS14; BTK; HSPA1A; HSPA5; HSPA8; TUBB; VWA8;
Leukocytes	15	2845	16.129	1.03788	0.482372	1	1	1	ATOX1; BTK; EFEMP2; FGF2; GATAD2B; H1F0; HSPA5; HSPA8; IQCB1; MDC1; PA2G4; SNAI1; THBS1; TUBB; UXT;
Renal cancer	63	7121	67.7419	1.74068	1.63853e-08	1.38947e-05	3.15789e-07	1.39635e-06	ADAMTS14; ADAMTS2; ADAMTSL4; ALG13; APAF1; ARNT; ATP7A; BMP1; BTK; C1QA; CD2AP; COL1A1; COL3A1; COL5A1; COL6A1; COL6A3; CTGF; DHDDS; ECM1; EGF; EGFL7; FBLN5; FBN1; FGF2; FN1; GATAD2B; GTPBP1; H1F0; HSPA1A; HSPA5; HSPA8; HSPG2; LAMB1; LAMB2; LAMC1; LOXL2; LTBP1; MAMDC2; MATN2; MDC1; MKS1; MMP10; MMP2; MYC; NID1; PA2G4; PDE7A; PDP1; PLG; PRL; RAF1; SERPINE1; SH3KBP1; SNAI1; SOD2; SOS2; TFAP2C; TGM2…
Aorta	7	530	7.52688	2.60186	0.018349	1	0.0845649	0.373927	ELN; HSPG2; HTRA1; LTBP1; SOD2; THBS1; TINAGL1;
Thyroid	21	889	22.5806	4.64911	2.74598e-09	2.32859e-06	6.46831e-08	2.86014e-07	ALG13; ARNT; CD2AP; COL5A1; COL6A3; FBLN5; FGF2; FN1; H1F0; HSPA5; HSPA8; LAMB1; LAMB2; LAMC1; MMP2; SH3KBP1; SNAI1; SOD2; SOS2; TNC; TUBA3C;
hupo46_reference_cam	11	1042	11.828	2.07858	0.0164779	1	0.076776	0.339486	C1QA; ECM1; FN1; HIST1H2AG; HSPA5; HSPA8; IGFALS; PLG; SOD2; THBS1; TUBB;
Substantia nigra	3	1146	3.22581	0.516688	0.93623	1	1	1	ATOX1; CCBE1; GATAD2B;
Vagina	50	5307	53.7634	1.85378	4.71714e-07	0.000400014	5.47964e-06	2.42297e-05	ADAMTS14; ADAMTS2; ADAMTSL4; ALG13; APAF1; ARNT; ATP7A; BTK; C1QA; CD2AP; COL1A1; COL6A3; CTGF; DHDDS; ECM1; EFEMP2; EGFL7; GATAD2B; GPC1; GTPBP1; H1F0; HSPA1A; HSPA8; HSPG2; HTRA1; LAMB1; LAMB2; LAMC1; LTBP1; MAMDC2; MATN2; MDC1; MKS1; MMP10; MMP2; MYC; NID1; PA2G4; PDP1; PLG; RAF1; SNAI1; SOD2; SOS2; TGM2; TIMP3; TNC; TTC19; TUBA3C; TUBB;
Monocytes	6	745	6.45161	1.58695	0.178243	1	0.59043	1	C1QA; FN1; PDE7A; SERPINE1; THBS1; TUBB;
MDA-MB-468	10	770	10.7527	2.55734	0.00569134	1	0.0303538	0.134218	CD2AP; HIST1H2AG; HSPA1A; HSPA5; HSPA8; MDC1; PA2G4; SOD2; TUBA3C; TUBB;
Platelets	18	2168	19.3548	1.63419	0.0238737	1	0.106552	0.471149	ALG13; BTK; FN1; HSPA1A; HSPA5; HSPA8; IGFALS; LAMB2; LTBP1; NID1; PA2G4; PLG; SERPINE1; SOD2; THBS1; TIMP3; TUBA3C; TUBB;
HL60	6	545	6.45161	2.1693	0.0591864	1	0.223067	0.986352	HSPA5; HSPA8; PLG; SOD2; THBS1; TUBB;
TOV21G	26	904	27.957	5.66002	2.55003e-13	2.16242e-10	1.27201e-11	5.62455e-11	ATOX1; BMP1; CD2AP; COL1A1; COL1A2; COL6A1; ECM1; GPC1; HIST1H2AG; HSPA1A; HSPA5; HSPA8; HSPG2; HTRA1; LAMB1; LAMB2; LAMC1; LTBP1; PA2G4; PTPRK; SOD2; STC2; TGM2; THBS1; TINAGL1; TUBB;
Oral mucosa	50	5861	53.7634	1.67855	1.14312e-05	0.0096937	8.96511e-05	0.000396417	ADAMTS14; ADAMTS2; ADAMTSL4; ALG13; APAF1; ARNT; ATP7A; C1QA; CD2AP; COL1A1; COL5A1; COL6A3; CTGF; DHDDS; ECM1; EFEMP2; EGFL7; FN1; GATAD2B; GPC1; GTPBP1; H1F0; HSPA1A; HSPA5; HSPA8; HSPG2; LAMB1; LAMB2; LAMC1; LTBP1; MAMDC2; MDC1; MKS1; MMP10; MMP2; MYC; NID1; PA2G4; PDP1; PLG; RAF1; SNAI1; SOD2; SOS2; TFAP2C; TGM2; TNC; TTC19; TUBA3C; TUBB;
Esophagus	51	6034	54.8387	1.66303	1.11208e-05	0.00943044	8.8135e-05	0.000389713	ADAMTS14; ADAMTS2; ADAMTSL4; APAF1; ARNT; ATP7A; BMP1; C1QA; CD2AP; COL1A1; COL3A1; COL5A1; CTGF; DHDDS; ECM1; EFEMP2; EGFL7; FBLN5; FN1; GATAD2B; GPC1; GTPBP1; H1F0; HSPA1A; HSPA5; HSPG2; LAMB1; LAMB2; LOXL2; LTBP1; MAMDC2; MATN2; MDC1; MKS1; MMP10; MMP2; MYC; PA2G4; PDP1; PLG; RAF1; SNAI1; SOD2; SOS2; TFAP2C; TGM2; TIMP3; TNC; TTC19; TUBA3C; TUBB;
Corpus callosum	2	988	2.15054	0.400207	0.964189	1	1	1	ATOX1; GATAD2B;
NB4	8	711	8.60215	2.21619	0.0281866	1	0.122575	0.542001	HSPA1A; HSPA5; HSPA8; PLG; TGM2; THBS1; TUBA3C; TUBB;
Mammary gland	6	760	6.45161	1.55563	0.189683	1	0.616288	1	APAF1; ATP7A; GPC1; HTRA1; PRL; UXT;
19_proteinag	5	98	5.37634	10.0558	0.0001424	0.120755	0.000958376	0.00423772	C1QA; FN1; IGFALS; PLG; THBS1;
031003_BALF2	22	1102	23.6559	3.92903	2.30646e-08	1.95588e-05	4.25191e-07	1.8801e-06	ATOX1; C1QA; COL1A1; COL1A2; COL6A1; COL6A3; CTGF; FN1; HIST1H2AG; HSPA1A; HSPA5; HSPA8; HSPG2; LAMB1; LAMC1; NID1; P3H1; PA2G4; SOD2; TGM2; THBS1; TUBB;
Tears	12	510	12.9032	4.63249	1.03633e-05	0.0087881	8.35575e-05	0.000369472	COL6A1; FN1; HSPA1A; HSPA5; HSPA8; HSPG2; HTRA1; PLG; SOD2; TGM2; THBS1; TUBB;
Cellzome_Abl_inhibitors_NatureBiotechnology_exp144	2	186	2.15054	2.12574	0.243998	1	0.755146	1	HSPA8; VWA8;
CaOV3	35	3355	37.6344	2.05281	9.03013e-06	0.00765755	7.58173e-05	0.000335247	ADAMTSL4; ATOX1; BMP1; CD2AP; COL6A1; ECM1; FMOD; FN1; GATAD2B; GPC1; GTPBP1; H1F0; HSPA1A; HSPA5; HSPA8; HSPG2; HTRA1; LAMB1; LAMB2; LAMC1; LOXL2; LTBP1; MATN2; MDC1; MEMO1; NID1; PA2G4; PLG; SOD2; STC2; TGM2; THBS1; TINAGL1; TNC; TUBB;
Cerebrospinal fluid	33	1059	35.4839	6.13191	5.01444e-18	4.25224e-15	1.06306e-15	4.70061e-15	C1QA; COL1A1; COL1A2; COL3A1; COL6A1; COL6A3; CTGF; DPT; ECM1; EFEMP2; FBLN5; FBN1; FMOD; FN1; GPC1; HSPA5; HSPA8; HSPG2; HTRA1; IGFALS; LAMB1; LAMB2; LAMC1; LTBP1; MATN2; MMP2; NID1; PLG; PTPRK; SERPINE1; SOD2; THBS1; TUBA3C;
Melanoma	23	1826	24.7312	2.47893	3.13763e-05	0.0266071	0.000225484	0.000997038	ADAMTS10; ATOX1; COL1A1; COL1A2; COL6A1; COL6A3; EGFL7; FBN1; FN1; H1F0; HSPA1A; HSPA5; HSPA8; HSPG2; LAMB1; LAMC1; NID1; PA2G4; SH3KBP1; SOD2; THBS1; TNC; TUBB;
hupo1_b1-hep_cam	1	80	1.07527	2.48329	0.335384	1	0.973992	1	FN1;
Subthalamic nucleus	3	882	3.22581	0.671341	0.832116	1	1	1	ATOX1; CCBE1; GATAD2B;
Melanocytes	1	71	1.07527	2.79803	0.304062	1	0.892196	1	PTPRK;
Dentin	18	246	19.3548	14.4016	3.27886e-16	2.78047e-13	3.9721e-14	1.75637e-13	COL1A1; COL1A2; COL5A1; COL6A1; COL6A3; DPT; FMOD; FN1; HIST1H2AG; HSPA1A; HSPA5; HSPA8; HSPG2; MMP2; PLG; THBS1; TNC; TUBB;
J82	4	216	4.30108	3.65192	0.0244072	1	0.107798	0.47666	HSPA1A; HSPA8; PA2G4; SERPINE1;
15_clinprot_c3	10	749	10.7527	2.62904	0.00470131	1	0.0260569	0.115218	ECM1; FN1; HSPA5; HSPA8; IGFALS; MDC1; PA2G4; PLG; TUBB; VWA8;
Ubiquitous	11	1052	11.828	2.05882	0.0175679	1	0.0814077	0.359966	ATOX1; CD2AP; COL5A1; COL6A1; HSPA1A; HTRA1; IQCB1; LAMC1; MYC; SOD2; TGM2;
Cortex	6	683	6.45161	1.731	0.134295	1	0.466729	1	COL1A2; HSPA1A; HSPA5; HSPA8; SOD2; TUBB;
N06cs122	1	123	1.07527	1.61522	0.466813	1	1	1	TGM2;
17_wcx	15	1438	16.129	2.05338	0.00578282	1	0.0305933	0.135277	ALG13; ATOX1; BTK; C1QA; CD2AP; ECM1; FN1; HIST1H2AG; HSPA1A; HSPA5; HSPA8; IGFALS; PA2G4; PLG; TUBB;
hupo1_b2-edta_cam	9	316	9.67742	5.60886	3.28954e-05	0.0278953	0.000234414	0.00103653	C1QA; ECM1; FN1; HSPA1A; HSPA8; IGFALS; PLG; SOS2; TUBB;
H23	19	896	20.4301	4.17369	9.84159e-08	8.34567e-05	1.4903e-06	6.58976e-06	ATOX1; COL6A1; GATAD2B; GPC1; HIST1H2AG; HSPA1A; HSPA5; HSPA8; HSPG2; HTRA1; LAMB1; LAMB2; LAMC1; PA2G4; PLG; TGM2; THBS1; TNC; TUBB;
YTS	8	1888	8.60215	0.834601	0.756154	1	1	1	ATP7A; GTPBP1; HSPA5; HSPA8; P3H1; PA2G4; RAF1; TUBB;
hupo1_b2-hep_cam	6	848	6.45161	1.3942	0.261926	1	0.804759	1	ANTXR1; HIST1H2AG; HSPA5; HSPA8; PTPRK; TUBB;
Ileum	1	201	1.07527	0.988449	0.642958	1	1	1	HTRA1;
Embryonic stem cells	22	3047	23.6559	1.42101	0.051308	1	0.198672	0.878483	COL1A1; COL1A2; FGF2; FN1; GTPBP1; HIST1H2AG; HSPA1A; HSPA5; HSPA8; HTRA1; LAMB1; LAMB2; LAMC1; MDC1; P3H1; PA2G4; PTPRK; RAF1; TGM2; THBS1; TUBB; VWA8;
Saliva	19	912	20.4301	4.10046	1.29666e-07	0.000109956	1.81324e-06	8.01773e-06	ADAMTS2; ATOX1; COL6A1; ECM1; EFEMP2; FMOD; FN1; GPC1; HSPA1A; HSPA5; HSPA8; HSPG2; HTRA1; LAMB2; LAMC1; PLG; THBS1; TINAGL1; TUBB;
Nuclear	9	1319	9.67742	1.34378	0.226622	1	0.711761	1	ATOX1; CD2AP; GTPBP1; HSPA1A; HSPA8; MEMO1; PA2G4; STC2; TUBB;
N06CS98-2	1	165	1.07527	1.2041	0.570271	1	1	1	TGM2;
MV4-11	4	382	4.30108	2.065	0.130049	1	0.453832	1	BTK; HSPA5; HSPA8; TUBB;
Caudate nucleus	4	1204	4.30108	0.655186	0.868597	1	1	1	ATOX1; CCBE1; GATAD2B; HSPA5;
Retina	5	364	5.37634	2.70754	0.0380767	1	0.155709	0.688512	ADAMTS14; IQCB1; MMP10; SOS2; TIMP3;
Bladder cancer cells	7	369	7.52688	3.73706	0.00275057	1	0.0160861	0.071129	FN1; HSPA1A; HSPA5; HSPA8; HSPG2; THBS1; TUBB;
PC3(AR)6	13	262	13.9785	9.7681	7.41006e-10	6.28373e-07	2.24419e-08	9.92329e-08	COL6A1; FN1; HSPA1A; HSPA5; HSPA8; HSPG2; PLG; PTPRK; SOD2; STC2; THBS1; TINAGL1; TUBB;
Neutrophils	5	393	5.37634	2.50775	0.0500214	1	0.195475	0.864347	GH1; HSPA5; HSPA8; PDE7A; SOD2;
Parathyroid	18	782	19.3548	4.53056	6.65178e-08	5.64071e-05	1.06428e-06	4.70602e-06	ALG13; ARNT; CD2AP; COL5A1; COL6A3; FBLN5; H1F0; HSPA5; LAMB2; MMP10; MMP2; MYC; SH3KBP1; SNAI1; SOD2; SOS2; TNC; TUBA3C;
HEK293	28	4439	30.1075	1.2413	0.116994	1	0.416853	1	APAF1; ATOX1; ATP7A; CD2AP; COL5A1; COL6A1; FN1; GATAD2B; GPC1; GTPBP1; H1F0; HIST1H2AG; HSPA1A; HSPA5; HSPA8; LAMB1; LAMC1; LOXL2; MDC1; MEMO1; P3H1; PA2G4; PTPRK; RAF1; SOD2; TNC; TTC19; TUBB;
A549	13	997	13.9785	2.56701	0.00155767	1	0.00950291	0.0420197	ARNT; FN1; GPC1; H1F0; HSPA1A; HSPA5; HSPA8; PLG; SH3KBP1; TGM2; TLL2; TUBA3C; TUBB;
Semen	21	966	22.5806	4.27853	1.1844e-08	1.00437e-05	2.33575e-07	1.03282e-06	COL6A1; ECM1; EGF; FMOD; FN1; GPC1; HIST1H2AG; HSPA1A; HSPA5; HSPA8; HSPG2; LAMB2; LAMC1; MAMDC2; MATN2; MMP2; SOD2; THBS1; TIMP3; TUBA3C; TUBB;
Temporal cortex	1	51	1.07527	3.89508	0.229134	1	0.714358	1	HSPA5;
Keratinocytes	5	250	5.37634	3.94213	0.00897387	1	0.0452967	0.200292	ANTXR1; ECM1; HSPA8; MMP10; PTPRK;
Fetus	15	2992	16.129	0.986889	0.566832	1	1	1	ADAMTS10; ADAMTS14; CCBE1; FN1; GATAD2B; HTRA1; IQCB1; LOXL2; MKS1; MMP2; PDE7A; RAF1; SNAI1; STC2; UXT;
MCF7	13	317	13.9785	8.07337	7.42628e-09	6.29748e-06	1.53597e-07	6.79172e-07	FN1; GPC1; HIST1H2AG; HSPA1A; HSPA5; HSPA8; LAMB2; LAMC1; LTBP1; PA2G4; PTPRK; STC2; TUBB;
051503_BAL20_gly_hui	6	268	6.45161	4.41137	0.00245696	1	0.0144688	0.0639776	FN1; HSPA1A; HSPA8; PLG; SOS2; TUBB;
Ovarian follicle	1	18	1.07527	11.0321	0.0876818	1	0.317753	1	PRL;
Adducin	6	486	6.45161	2.43265	0.03746	1	0.154752	0.684278	GTPBP1; HIST1H2AG; HSPA1A; HSPA8; PLG; TUBB;
MCF10A	19	661	20.4301	5.6575	7.2256e-10	6.12731e-07	2.24419e-08	9.92329e-08	ATOX1; CD2AP; FN1; HIST1H2AG; HSPA1A; HSPA5; HSPA8; HSPG2; HTRA1; LTBP1; MMP2; PA2G4; PTPRK; SERPINE1; SH3KBP1; SOD2; STC2; THBS1; TUBB;
22_mars	5	196	5.37634	5.02817	0.00325266	1	0.0186369	0.082408	C1QA; ECM1; FN1; IGFALS; PLG;
041803_BALF3	13	1103	13.9785	2.32032	0.00375453	1	0.0213681	0.0944848	BTK; C1QA; CD2AP; FN1; HIST1H2AG; HSPA1A; HSPA5; HSPA8; IGFALS; PA2G4; SH3KBP1; TNC; TUBB;
Macrophages	1	274	1.07527	0.725113	0.755071	1	1	1	FN1;
Muscle	12	904	12.9032	2.61349	0.00205454	1	0.0123564	0.0546372	APAF1; ATP7A; CTGF; ECM1; EFEMP2; FGF2; HTRA1; LAMB1; LAMB2; NID1; STC2; TIMP3;
MicroProt2	19	561	20.4301	6.66595	4.53337e-11	3.8443e-08	1.60179e-09	7.08276e-09	ADAMTS2; ADAMTSL4; BMP1; COL1A1; COL5A1; COL6A3; CTGF; ECM1; ELN; FBLN5; FN1; HSPG2; IGFALS; LTBP1; MMP2; PLG; PTPRK; SOD2; THBS1;
Hypothalamus	1	147	1.07527	1.35153	0.528619	1	1	1	ATOX1;
Ventricles	1	151	1.07527	1.31573	0.538207	1	1	1	HTRA1;
Endometrium	30	1202	32.2581	4.91143	9.27603e-14	7.86608e-11	5.61863e-12	2.48443e-11	ALG13; ARNT; BTK; C1QA; CD2AP; COL5A1; COL6A3; FBLN5; FGF2; FN1; H1F0; HSPA5; HSPA8; HTRA1; LAMB1; LAMB2; LAMC1; MMP10; MMP2; MYC; PLG; PRL; SERPINE1; SH3KBP1; SNAI1; SOD2; SOS2; TGM2; TNC; TUBA3C;
Thalamus	4	1141	4.30108	0.691362	0.839457	1	1	1	ATOX1; CCBE1; GATAD2B; HSPA5;
PT45	21	361	22.5806	11.4487	8.96337e-17	7.60093e-14	1.26682e-14	5.6016e-14	COL6A1; CTGF; ECM1; FBN1; FN1; GPC1; HSPA1A; HSPA5; HSPA8; HSPG2; LAMB2; LAMC1; LOXL2; LTBP1; PA2G4; PTPRK; SERPINE1; THBS1; TINAGL1; TNC; TUBB;
Colorectal cancer cells	7	561	7.52688	2.45809	0.024152	1	0.10723	0.474145	HSPA1A; HSPA5; HSPA8; HSPG2; THBS1; TUBA3C; TUBB;
Jejunum	1	194	1.07527	1.02411	0.629848	1	1	1	HTRA1;
ARPE-19	2	330	2.15054	1.19817	0.502144	1	1	1	HSPA5; P3H1;
BOB2H_ISB	4	98	4.30108	8.04868	0.00156915	1	0.00950456	0.042027	C1QA; ECM1; FN1; IGFALS;
hupo53_reference_cam	3	104	3.22581	5.69301	0.0160006	1	0.0749643	0.331475	C1QA; FN1; PLG;
RMUG	24	499	25.8065	9.46528	3.1584e-17	2.67832e-14	5.35664e-15	2.36858e-14	ADAMTSL4; BMP1; COL5A1; COL6A1; ECM1; FN1; GPC1; HIST1H2AG; HSPA1A; HSPA5; HSPA8; HSPG2; HTRA1; LAMB1; LAMB2; LAMC1; MATN2; PTPRK; SERPINE1; STC2; THBS1; TIMP3; TINAGL1; TUBB;
DU145	17	941	18.2796	3.55599	4.57753e-06	0.00388174	4.08604e-05	0.000180676	ANTXR1; COL6A1; GPC1; HSPA1A; HSPA5; HSPA8; HSPG2; LAMB2; LAMC1; LOXL2; P3H1; PA2G4; SOD2; STC2; TGM2; THBS1; TUBB;
Lacrimal glands	10	453	10.7527	4.34687	0.000101082	0.0857172	0.000691268	0.00305663	COL6A1; FN1; HSPA5; HSPA8; HSPG2; HTRA1; PLG; SOD2; TGM2; THBS1;
hupo1_b1-edta_cam	1	42	1.07527	4.72954	0.192864	1	0.624231	1	FN1;
Cervix	2	104	2.15054	3.80164	0.0982007	1	0.354358	1	LTBP1; MMP2;
Megakaryocytes	1	47	1.07527	4.22651	0.213217	1	0.674658	1	THBS1;
Epidermis	3	95	3.22581	6.23229	0.0125646	1	0.0612346	0.270765	ECM1; HTRA1; MATN2;
Cervico-vaginal fluid	8	565	8.60215	2.78886	0.00805815	1	0.0416665	0.18424	ECM1; FBN1; FN1; HSPA1A; HSPA5; HSPA8; PLG; SOD2;
Embryo	1	104	1.07527	1.91028	0.412254	1	1	1	ARNT;
Uterine cervix	22	902	23.6559	4.8002	5.84646e-10	4.95779e-07	1.90684e-08	8.43163e-08	ALG13; ARNT; BTK; CD2AP; COL5A1; COL6A3; FN1; H1F0; HSPA5; LAMB1; LAMB2; LAMC1; MMP10; MMP2; PLG; SH3KBP1; SNAI1; SOD2; SOS2; TGM2; TNC; TUBA3C;
Thymus	5	456	5.37634	2.16129	0.082806	1	0.30344	1	ATOX1; EFEMP2; FGF2; HTRA1; PTPRK;
Aspc1	20	483	21.5054	8.1497	3.27655e-13	2.77852e-10	1.54362e-11	6.82554e-11	COL6A1; ECM1; GPC1; HSPA1A; HSPA5; HSPA8; HSPG2; HTRA1; LAMB1; LAMB2; LAMC1; NID1; PA2G4; PTPRK; SERPINE1; TGM2; THBS1; TINAGL1; TNC; TUBB;
Vermiform appendix	1	286	1.07527	0.694689	0.769819	1	1	1	HTRA1;
Distal convoluted tubule	1	17	1.07527	11.6807	0.0830166	1	0.30344	1	HTRA1;
Mast cells	1	62	1.07527	3.20413	0.271281	1	0.824519	1	H1F0;
Bone	3	112	3.22581	5.2864	0.0194558	1	0.089181	0.394338	ECM1; LTBP1; MMP10;
Trachea	4	612	4.30108	1.28895	0.377995	1	1	1	HSPA8; P3H1; TINAGL1; UXT;
Astrocytes	2	58	2.15054	6.81622	0.0351459	1	0.146816	0.649188	HTRA1; SOD2;
050603_BALF11	10	1019	10.7527	1.93244	0.03396	1	0.143274	0.633526	ATP7A; FN1; HIST1H2AG; HSPA1A; HSPA5; HSPA8; LOXL2; PA2G4; PLG; TUBB;
HCC78	4	249	4.30108	3.16795	0.0381929	1	0.155709	0.688512	CD2AP; HSPA1A; PTPRK; TGM2;
RBC	6	267	6.45161	4.4279	0.00241166	1	0.0143013	0.0632372	ATP7A; FN1; HSPA5; HSPA8; THBS1; TUBB;
T-lymphocytes	1	18	1.07527	11.0321	0.0876818	1	0.317753	1	GH1;
Hepatocytes	2	73	2.15054	5.41582	0.053225	1	0.203445	0.899589	CTGF; HTRA1;
Nervous system	4	212	4.30108	3.72082	0.0229825	1	0.103666	0.458386	ANTXR1; FBLN5; LAMB1; LAMB2;
HPDE6	17	414	18.2796	8.08247	2.75629e-11	2.33733e-08	1.01623e-09	4.49355e-09	FN1; GPC1; HSPA1A; HSPA5; HSPA8; HSPG2; LAMB1; LAMC1; PA2G4; PTPRK; SERPINE1; SOD2; STC2; THBS1; TINAGL1; TNC; TUBB;
N06CS97	5	270	5.37634	3.65013	0.0122252	1	0.0599248	0.264974	ANTXR1; HSPA1A; HSPA8; MEMO1; TGM2;
Blood vessels	9	130	9.67742	13.6332	2.02901e-08	1.7206e-05	3.82355e-07	1.69069e-06	COL3A1; EGF; ELN; FBLN5; FBN1; HSPG2; LAMB1; LAMB2; THBS1;
NIBSC_glyco_qstar	1	60	1.07527	3.31092	0.263791	1	0.807562	1	FN1;
Cartilage	6	89	6.45161	13.2827	6.06374e-06	0.00514205	5.24699e-05	0.00023201	ADAMTS2; FBN1; FMOD; FN1; HTRA1; TNC;
Milk	1	47	1.07527	4.22651	0.213217	1	0.674658	1	EGF;
MiaPaCa2	15	289	16.129	10.2169	1.71116e-11	1.45106e-08	6.63354e-10	2.9332e-09	COL1A2; COL6A1; ECM1; FN1; GPC1; HSPA5; HSPA8; HSPG2; LAMC1; LOXL2; PA2G4; SERPINE1; SOD2; TGM2; TUBB;
Intestine	8	508	8.60215	3.10178	0.00432422	1	0.0241246	0.106674	ECM1; EFEMP2; EGF; FGF2; HTRA1; LAMB1; STC2; TUBA3C;
Synovial fluid	1	17	1.07527	11.6807	0.0830166	1	0.30344	1	FN1;
Photoreceptor	1	4	1.07527	49.5482	0.0201784	1	0.091504	0.40461	IQCB1;
Blood	1	227	1.07527	0.875239	0.687753	1	1	1	PRL;
Stem cell	4	138	4.30108	5.7159	0.00538739	1	0.0289146	0.127854	COL3A1; DPT; SERPINE1; SOD2;
Adipocytes	4	147	4.30108	5.36597	0.00671949	1	0.0351736	0.15553	FGF2; GH1; H1F0; MMP2;
Pituitary gland	2	494	2.15054	0.800407	0.719918	1	1	1	GH1; PRL;
BOBFreezeThaw	3	64	3.22581	9.25058	0.00423339	1	0.023839	0.105411	C1QA; FN1; PLG;
Vulva	19	838	20.4301	4.46255	3.43187e-08	2.91023e-05	5.70633e-07	2.52321e-06	ALG13; ARNT; BTK; CD2AP; COL5A1; COL6A3; H1F0; HSPA5; HSPA8; LAMB1; LAMB2; MMP10; MMP2; PLG; SNAI1; SOD2; SOS2; TNC; TUBA3C;
032403_BALF4_glypep	1	43	1.07527	4.61958	0.196976	1	0.63271	1	C1QA;
B cells	5	533	5.37634	1.84907	0.135072	1	0.467515	1	HSPA1A; HSPA5; HSPA8; PA2G4; TUBB;
SH-SY5Y	6	537	6.45161	2.20162	0.0558755	1	0.211529	0.935332	H1F0; HSPA1A; HSPA5; HSPA8; TNC; TUBB;
Adrenal cortex	1	82	1.07527	2.42273	0.342153	1	0.983544	1	STC2;
Cytoskeleton	2	86	2.15054	4.59724	0.0709883	1	0.26519	1	HSPA8; TGM2;
Mesothelioma cells	3	29	3.22581	20.4112	0.000422065	0.357911	0.00271145	0.0119894	FN1; HSPA1A; HSPA8;
Hematopoietic stem cells	2	200	2.15054	1.97695	0.270367	1	0.824519	1	BTK; MMP2;
Pancreatic fluid	3	136	3.22581	4.35358	0.0321055	1	0.136127	0.601923	C1QA; FN1; TGM2;
20_cys	3	96	3.22581	6.16738	0.012923	1	0.0619283	0.273833	FN1; IGFALS; PLG;
hupo1_b1-cit_cam	2	71	2.15054	5.56836	0.0506552	1	0.197044	0.871285	C1QA; FN1;
Panc1	11	346	11.828	6.25964	1.44233e-06	0.0012231	1.45607e-05	6.43839e-05	HSPA1A; HSPA5; HSPA8; HSPG2; LAMB2; LAMC1; LTBP1; MMP2; PA2G4; SERPINE1; TUBB;
Breast milk	2	73	2.15054	5.41582	0.053225	1	0.203445	0.899589	HSPA1A; HSPA8;
Lymphocytes	6	468	6.45161	2.52621	0.0320435	1	0.136127	0.601923	ANTXR1; HTRA1; PRL; PTPRK; TUBA3C; TUBB;
01_glyco	7	667	7.52688	2.06746	0.0532605	1	0.203445	0.899589	C1QA; FN1; HSPA1A; HSPA8; IGFALS; MAMDC2; TUBB;
Bronchoalveolar fluid	4	186	4.30108	4.24091	0.0149709	1	0.0709235	0.313607	GPC1; HSPA8; LAMC1; TGM2;
21_unfract	4	95	4.30108	8.30282	0.001399	1	0.00859673	0.0380128	C1QA; FN1; IGFALS; PLG;
Frontal cortex	1	113	1.07527	1.75815	0.438754	1	1	1	HSPA5;
Kidney cancer	18	352	19.3548	10.0649	1.6599e-13	1.4076e-10	9.32248e-12	4.12219e-11	COL1A1; COL1A2; COL3A1; COL6A1; COL6A3; FBLN5; FMOD; FN1; HSPG2; LAMB1; LAMB2; LAMC1; NID1; PLG; TGM2; THBS1; TINAGL1; TNC;
Umbilical vein endothelial cells	4	178	4.30108	4.4315	0.0129261	1	0.0619283	0.273833	C1QA; MMP2; PDE7A; SERPINE1;
H2228	1	168	1.07527	1.1826	0.57685	1	1	1	CD2AP;
hupo1_b2-cit_cam	2	65	2.15054	6.08228	0.0432312	1	0.173302	0.766303	FN1; TUBB;
Ventricular septum	1	82	1.07527	2.42273	0.342153	1	0.983544	1	ADAMTS10;
Peripheral blood leukocytes	1	125	1.07527	1.58938	0.472256	1	1	1	ATOX1;
BJ635	2	175	2.15054	2.25935	0.223363	1	0.704134	1	ANTXR1; BTK;
Mesenchymal stromal cells	2	178	2.15054	2.22127	0.228978	1	0.714358	1	GPC1; TNC;
H1703	1	138	1.07527	1.43966	0.50632	1	1	1	CD2AP;
Ependymal cells	1	9	1.07527	22.052	0.0448357	1	0.177667	0.785602	HTRA1;
Cellzome_Abl_inhibitors_NatureBiotechnology_exp142	3	83	3.22581	7.13324	0.00871173	1	0.0445033	0.196783	BTK; HSPA8; TUBB;
Adipose tissue	2	155	2.15054	2.55086	0.186311	1	0.607662	1	PRL; SERPINE1;
WM1158	14	212	15.0538	12.9997	3.38555e-12	2.87095e-09	1.43547e-10	6.34734e-10	COL1A1; COL1A2; COL6A1; COL6A3; FN1; HSPA1A; HSPA5; HSPA8; LAMC1; NID1; SOD2; THBS1; TNC; TUBB;
Chondrocytes	2	65	2.15054	6.08228	0.0432312	1	0.173302	0.766303	CTGF; HTRA1;
hupo55_b1-cit_cam	1	78	1.07527	2.54696	0.328546	1	0.957413	1	PLG;
Adrenal medulla	1	71	1.07527	2.79803	0.304062	1	0.892196	1	STC2;
N06cs110	1	87	1.07527	2.28351	0.358778	1	1	1	TGM2;
BOB2L	3	96	3.22581	6.16738	0.012923	1	0.0619283	0.273833	C1QA; FN1; PLG;
Peripheral blood cells	1	140	1.07527	1.4191	0.511364	1	1	1	HTRA1;
Choroid	1	32	1.07527	6.20706	0.150581	1	0.512823	1	MMP10;
Syncytiotrophoblast	1	54	1.07527	3.67873	0.240862	1	0.748172	1	LOXL2;
Neurons	1	68	1.07527	2.92145	0.2933	1	0.869646	1	HTRA1;
Purkinje cells	1	35	1.07527	5.67518	0.163491	1	0.552352	1	HTRA1;
Melanoma cells	2	47	2.15054	8.41117	0.0238227	1	0.106552	0.471149	HSPA1A; HSPA8;
Malignant ascites	1	5	1.07527	39.6583	0.0251597	1	0.110546	0.48881	HSPA8;
Cornea	1	82	1.07527	2.42273	0.342153	1	0.983544	1	PLG;
18_size	5	104	5.37634	9.47574	0.000188273	0.159656	0.00123764	0.00547257	C1QA; FN1; HSPA5; IGFALS; PLG;
Decidua	1	43	1.07527	4.61958	0.196976	1	0.63271	1	PRL;
16_clinprot_c8	2	92	2.15054	4.29746	0.0797509	1	0.295322	1	C1QA; PLG;
Collecting duct	1	23	1.07527	8.63486	0.110658	1	0.39594	1	HTRA1;
b1-SE_nonglyco_qstar	5	90	5.37634	10.9496	9.51457e-05	0.0806835	0.000655964	0.00290052	FN1; HSPA8; IGFALS; PLG; THBS1;
Eosinophils	1	100	1.07527	1.98668	0.400083	1	1	1	PDE7A;
Myocardium	1	30	1.07527	6.62073	0.141866	1	0.487052	1	HTRA1;
Occipital cortex	1	39	1.07527	5.09326	0.180402	1	0.591002	1	HSPA5;
AdducinII	4	116	4.30108	6.79985	0.00290215	1	0.0168563	0.0745349	C1QA; FN1; PLG; THBS1;
Granulosa lutein cells	2	28	2.15054	14.1167	0.0088654	1	0.0450171	0.199055	CTGF; HTRA1;
Proximal convoluted tubule	1	32	1.07527	6.20706	0.150581	1	0.512823	1	HTRA1;
Leydig cells	1	36	1.07527	5.51758	0.167751	1	0.564495	1	HTRA1;
Myeloid stem cell	1	16	1.07527	12.4102	0.0783279	1	0.291325	1	H1F0;
Dermis	3	9	3.22581	65.7192	1.04447e-05	0.0088571	8.35575e-05	0.000369472	ECM1; HSPG2; MATN2;
BOB_Sensitivity	4	129	4.30108	6.11465	0.00424492	1	0.023839	0.105411	C1QA; FN1; IGFALS; PLG;
Cellzome_Abl_inhibitors_NatureBiotechnology_exp143	4	87	4.30108	9.06621	0.00100882	0.855478	0.00629028	0.0278142	ADAMTS14; BTK; HSPA8; TUBB;
Skin fibroblasts	6	162	6.45161	7.29765	0.0001773	0.15035	0.00117461	0.00519386	ADAMTS14; BMP1; COL6A3; ELN; LAMC1; MATN2;
Urothelium	1	33	1.07527	6.01903	0.154906	1	0.525442	1	HTRA1;
Islets of Langerhans	5	135	5.37634	7.29999	0.000627354	0.531996	0.00397012	0.017555	COL6A1; HSPA1A; HSPA5; HSPA8; SOD2;
Atrium	2	146	2.15054	2.7081	0.16995	1	0.569635	1	ADAMTS10; HTRA1;
Cardiac muscle	1	64	1.07527	3.10402	0.278695	1	0.838061	1	TINAGL1;
Uterine myometrium	1	77	1.07527	2.58003	0.325101	1	0.950642	1	ARNT;
Sebaceous glands	1	29	1.07527	6.84895	0.137475	1	0.473896	1	HTRA1;
Neural stem cells	3	67	3.22581	8.83644	0.00481454	1	0.0265113	0.117227	HSPA1A; IQCB1; THBS1;
Large intestine	1	39	1.07527	5.09326	0.180402	1	0.591002	1	HTRA1;
Hair follicle	3	83	3.22581	7.13324	0.00871173	1	0.0445033	0.196783	ECM1; HSPG2; HTRA1;
Glomerulus	1	44	1.07527	4.51461	0.201067	1	0.643414	1	HTRA1;
Mammary epithelium	2	75	2.15054	5.27142	0.0558404	1	0.211529	0.935332	TFAP2C; UXT;
Lung fibroblasts	1	27	1.07527	7.35609	0.128626	1	0.450721	1	PDE7A;
B lymphocytes	1	27	1.07527	7.35609	0.128626	1	0.450721	1	GH1;
Sweat glands	1	37	1.07527	5.3685	0.171989	1	0.573399	1	HTRA1;
Vascular endothelial cells	1	63	1.07527	3.15328	0.274997	1	0.829884	1	CTGF;
Tooth	2	32	2.15054	12.3527	0.011481	1	0.0566038	0.250289	COL1A1; COL1A2;
Chorion	2	14	2.15054	28.2233	0.00223512	1	0.0133478	0.0590209	LOXL2; MMP2;
Veins	1	10	1.07527	19.849	0.049693	1	0.195091	0.862648	LTBP1;
Parietal cortex	1	25	1.07527	7.94435	0.119687	1	0.424664	1	HSPA5;
Chromaffin cell	1	7	1.07527	28.3435	0.0350473	1	0.146816	0.649188	HTRA1;
Amnionic epithelial cell	1	6	1.07527	33.0596	0.030116	1	0.128981	0.570327	LOXL2;
BOB2L_ISB	3	87	3.22581	6.80531	0.009905	1	0.0497008	0.219766	C1QA; FN1; IGFALS;
Plasma cells	1	21	1.07527	9.45683	0.101537	1	0.364845	1	BTK;
Breast cancer cells	3	36	3.22581	16.4435	0.000803783	0.681608	0.00504895	0.0223253	HSPA5; HSPA8; TUBB;
Seminal plasma	1	8	1.07527	24.805	0.0399538	1	0.162109	0.716811	MMP2;
Basal cell	1	3	1.07527	66.0093	0.0151719	1	0.0714763	0.316052	ECM1;
Germ cell layer	1	6	1.07527	33.0596	0.030116	1	0.128981	0.570327	HTRA1;
Gall bladder epithelium	1	6	1.07527	33.0596	0.030116	1	0.128981	0.570327	HTRA1;
Atrial septum	1	2	1.07527	98.8498	0.01014	1	0.0502851	0.222349	HTRA1;
Pre-B cells	1	4	1.07527	49.5482	0.0201784	1	0.091504	0.40461	HSPA5;
Macroglia	1	1	1.07527	196.721	0.0050828	1	0.0274536	0.121394	HTRA1;
Zygote	1	2	1.07527	98.8498	0.01014	1	0.0502851	0.222349	TUBB;
Nerves	1	1	1.07527	196.721	0.0050828	1	0.0274536	0.121394	LAMB1;
Mesangial cell	1	1	1.07527	196.721	0.0050828	1	0.0274536	0.121394	SERPINE1;

## Sheet: Transcription factor
Analysis: Transcription factor
Dataset name: LOX partners
Number of genes in the dataset: 93
Number of genes in the dataset (which are available in Transcription factor database) :87
Number of genes in background: 15253
Is analysis quantitative: No
Transcription factor	No. of genes in the dataset	No. of genes in the background dataset	Percentage of genes	Fold enrichment	P-value (Hypergeometric test)	Corrected p-values			genes mapped (from input data set)
						Bonferroni method	BH method	Q-value (Storey-Tibshirani method)
MAFB	2	352	2.29885	1.00098	0.600024	1	0.91308	1	PA2G4; PTPRK;
NFIC	19	2040	21.8391	1.63356	0.0197542	1	0.188563	0.339464	ADAMTS2; ADAMTSL2; COL1A1; COL1A2; COL5A1; CTGF; EGF; FBN1; GATAD2B; H1F0; HSPG2; LAMB1; MMP2; PTPRK; SH3KBP1; TGM2; THBS1; TLL1; TLL2;
NR1H3	5	1020	5.74713	0.861033	0.699497	1	1	1	ADAMTSL4; BMP1; HTRA1; RAF1; TIMP3;
PITX3	1	265	1.14943	0.668106	0.783279	1	1	1	FN1;
RXRA	6	1113	6.89655	0.94659	0.616815	1	0.925223	1	ADAMTSL2; CTGF; ELN; HSPG2; RAF1; TLL2;
SOAT1	9	1261	10.3448	1.25254	0.291131	1	0.643552	1	ARNT; COL1A2; DHDDS; DPT; FBLN5; FN1; LAMB1; PRL; THBS1;
STAT1	9	1261	10.3448	1.25254	0.291131	1	0.643552	1	ARNT; COL1A2; DHDDS; DPT; FBLN5; FN1; LAMB1; PRL; THBS1;
DLX2	1	171	1.14943	1.03535	0.626056	1	0.932118	1	COL1A2;
DLX3	4	413	4.5977	1.70204	0.209808	1	0.537312	0.967306	ARNT; CCBE1; COL1A2; PTPRK;
ETS1	16	2496	18.3908	1.12443	0.346509	1	0.67666	1	APAF1; ARNT; BTK; COL5A1; EGFL7; HSPG2; LAMB1; LAMC1; MMP10; P3H1; PDP1; SOS2; TGM2; THBS1; TLL1; VWA8;
HNF1A	7	831	8.04598	1.47876	0.195372	1	0.519343	0.934957	LAMB1; MAMDC2; MYC; PDE7A; PLG; PRL; PTPRK;
HOXC9	4	573	4.5977	1.22679	0.413916	1	0.726615	1	COL1A2; LTBP1; MATN2; SH3KBP1;
IRF1	8	811	9.1954	1.73138	0.090968	1	0.418383	0.753202	ALG13; FBN1; LTBP1; PA2G4; RAF1; SH3KBP1; TFAP2C; THBS1;
LHX3	13	1210	14.9425	1.88484	0.0192715	1	0.188563	0.339464	C1QA; COL1A2; FBLN5; GTPBP1; LAMB1; LAMC1; LTBP1; MAMDC2; PDP1; PTPRK; SH3KBP1; TNC; VWA8;
MEF2A	13	1835	14.9425	1.24287	0.243549	1	0.577656	1	ARNT; CCBE1; CD2AP; COL1A1; COL1A2; COL5A1; COL6A3; CTGF; FN1; HIST1H2AG; LAMB1; PTPRK; VWA8;
NKX6-1	12	1408	13.7931	1.49528	0.102976	1	0.418383	0.753202	CD2AP; COL1A2; EGF; FN1; GTPBP1; LAMB1; PDE7A; PDP1; PTPRK; SH3KBP1; TLL1; TLL2;
OTX2	1	324	1.14943	0.546449	0.846382	1	1	1	P3H1;
PHOX2A	4	442	4.5977	1.59037	0.245082	1	0.577656	1	COL1A2; LAMC1; PDP1; SH3KBP1;
POU2F1	20	2209	22.9885	1.58795	0.0221356	1	0.19265	0.346822	ADAMTS14; ALG13; ANTXR1; BTK; CD2AP; COL1A2; COL3A1; FBLN5; FN1; HIST1H2AG; IQCB1; MAMDC2; PDP1; PRL; PTPRK; SH3KBP1; TLL1; TLL2; TNC; VWA8;
POU3F2	10	789	11.4943	2.22402	0.0141735	1	0.165357	0.297687	C1QA; CCBE1; COL1A2; FN1; PDE7A; PDP1; PRL; SH3KBP1; TFAP2C; TNC;
SRF	8	462	9.1954	3.03926	0.00481588	1	0.121562	0.218844	ANTXR1; FBLN5; FN1; SH3KBP1; THBS1; TIMP3; TINAGL1; TNC;
ARID3A	16	1250	18.3908	2.24525	0.00171107	0.359325	0.0624289	0.112389	ALG13; C1QA; COL1A2; COL3A1; FN1; LAMB1; LAMC1; LTBP1; MAMDC2; MATN2; PDE7A; PRL; PTPRK; SH3KBP1; SOS2; VGLL3;
EHF	2	753	2.29885	0.467931	0.933096	1	1	1	ATP7A; BTK;
FOXA1	3	804	3.44828	0.656283	0.844056	1	1	1	ADAMTS14; FN1; PTPRK;
ATF1	9	1037	10.3448	1.5231	0.136015	1	0.472904	0.851353	CD2AP; DHDDS; FN1; HIST1H2AG; LAMC1; LTBP1; PDE7A; PDP1; PTPRK;
CREB1	8	973	9.1954	1.44312	0.190048	1	0.516965	0.930676	CD2AP; FN1; LAMC1; LTBP1; PDE7A; PDP1; PTPRK; UXT;
JDP2	5	763	5.74713	1.15105	0.441485	1	0.759156	1	CD2AP; COL6A3; HSPG2; PDE7A; PDP1;
NFYA	16	2544	18.3908	1.10321	0.376648	1	0.699963	1	ALG13; COL1A1; COL1A2; COL3A1; CTGF; FN1; HIST1H2AG; HSPA1A; HSPA5; IQCB1; MDC1; PDE7A; PDP1; THBS1; TLL2; TUBA3C;
PLAU	9	1037	10.3448	1.5231	0.136015	1	0.472904	0.851353	CD2AP; DHDDS; FN1; HIST1H2AG; LAMC1; LTBP1; PDE7A; PDP1; PTPRK;
RORA	5	1168	5.74713	0.75193	0.805719	1	1	1	MDC1; P3H1; PDE7A; PRL; VWA8;
YY1	6	1317	6.89655	0.799966	0.77295	1	1	1	ARNT; COL1A2; H1F0; HSPA8; LTBP1; RAF1;
ELK1	9	1986	10.3448	0.795298	0.815194	1	1	1	ADAMTS2; ATP7A; EGFL7; FN1; LAMC1; P3H1; SH3KBP1; TLL1; VWA8;
GABPA	8	2702	9.1954	0.519675	0.991607	1	1	1	ARNT; ATP7A; COL5A1; MAMDC2; MDC1; RAF1; SOS2; UXT;
CTCF	32	2605	36.7816	2.15408	8.19469e-06	0.00172088	0.000573628	0.00103268	ALG13; ANTXR1; APAF1; ATP7A; BTK; CCBE1; COL1A1; COL1A2; COL5A1; CSH1; CSH2; CTGF; EGFL7; ELN; GTPBP1; HSPG2; LTBP1; MDC1; MMP10; MYC; NID1; PLG; PTPRK; SH3KBP1; SOS2; TFAP2C; TGM2; THBS1; TIMP3; TLL2; TTC19; TUBB;
FEV	6	526	6.89655	2.00294	0.0798103	1	0.418383	0.753202	COL6A3; LAMB1; LAMC1; MATN2; NID1; P3H1;
HERPUD1	2	421	2.29885	0.836932	0.696965	1	1	1	ARNT; EGF;
KLF7	22	4448	25.2874	0.867442	0.819382	1	1	1	APAF1; ARNT; BTK; CD2AP; COL1A1; COL1A2; COL6A3; EFEMP2; GATAD2B; GPC1; GTPBP1; HSPA5; HSPG2; LAMC1; MDC1; RAF1; SH3KBP1; SNAI1; TIMP3; TUBB; UXT; VGLL3;
MAF	5	466	5.74713	1.88464	0.127266	1	0.463798	0.83496	ADAMTSL2; BTK; COL1A2; LAMC1; TLL1;
NANOG	1	204	1.14943	0.867873	0.691108	1	1	1	BMP1;
NR5A1	5	1129	5.74713	0.777905	0.780966	1	1	1	ADAMTSL4; ARNT; C1QA; DHDDS; SH3KBP1;
RFX1	4	2158	4.5977	0.325745	0.999005	1	1	1	COL1A1; LAMB1; MKS1; RAF1;
RREB1	15	2136	17.2414	1.23187	0.230923	1	0.570515	1	ADAMTS10; ADAMTSL4; ARNT; BMP1; COL5A1; ELN; FN1; GTPBP1; H1F0; LOXL2; PTPRK; RAF1; TINAGL1; TLL1; VWA8;
SF1	5	1129	5.74713	0.777905	0.780966	1	1	1	ADAMTSL4; ARNT; C1QA; DHDDS; SH3KBP1;
SP1	53	7140	60.9195	1.3015	0.00557475	1	0.121562	0.218844	ADAMTS10; ADAMTSL4; ALG13; ARNT; ATOX1; BTK; C1QA; CD2AP; COL1A1; COL1A2; COL5A1; CTGF; EFEMP2; EGFL7; ELN; FBN1; FGF2; FN1; GATAD2B; GPC1; GTPBP1; H1F0; HSPA1A; HSPA5; HSPA8; HSPG2; IGFALS; IQCB1; LAMC1; MAMDC2; MDC1; MEMO1; MMP2; MYC; P3H1; PA2G4; PDE7A; PDP1; PTPRK; RAF1; SH3KBP1; SNAI1; SOD2; SOS2; STC2; TFAP2C; THBS1; TIMP3; TINAGL1; TLL1; TUBB; UXT; VGLL3;
SP4	31	4345	35.6322	1.25112	0.0885524	1	0.418383	0.753202	ADAMTS10; ADAMTS14; ADAMTS2; ATOX1; COL1A1; COL1A2; CTGF; EFEMP2; ELN; FBN1; FGF2; GPC1; GTPBP1; HSPA5; HSPA8; HSPG2; LAMB1; LOXL2; MAMDC2; MDC1; MYC; PTPRK; RAF1; SNAI1; SOS2; STC2; TFAP2C; THBS1; TIMP3; TINAGL1; UXT;
TCF3	16	2140	18.3908	1.31148	0.153762	1	0.496771	0.89432	ANTXR1; C1QA; COL1A2; EFEMP2; EGFL7; ELN; FBN1; GPC1; LTBP1; MEMO1; MYC; PDE7A; PTPRK; SNAI1; STC2; TLL2;
OTX1	6	848	6.89655	1.2424	0.354441	1	0.67666	1	COL6A3; LTBP1; PDE7A; PRL; PTPRK; VGLL3;
PITX1	6	848	6.89655	1.2424	0.354441	1	0.67666	1	COL6A3; LTBP1; PDE7A; PRL; PTPRK; VGLL3;
E2F1	7	1188	8.04598	1.03439	0.521582	1	0.836124	1	COL1A1; HIST1H2AG; MYC; PTPRK; SH3KBP1; TGM2; UXT;
EGR1	24	3215	27.5862	1.30917	0.0896059	1	0.418383	0.753202	ADAMTS2; ALG13; COL1A1; COL1A2; CSH1; CSH2; ELN; FBLN5; GATAD2B; HSPA8; LOXL2; MMP2; MYC; P3H1; PDP1; PTPRK; SOS2; STC2; TFAP2C; THBS1; TIMP3; TLL1; TUBB; VGLL3;
NKX2-1	6	711	6.89655	1.48178	0.219486	1	0.555326	0.999736	ANTXR1; COL1A2; DHDDS; FBN1; SH3KBP1; STC2;
NRF1	6	2037	6.89655	0.517211	0.981218	1	1	1	FBN1; HSPA8; PDE7A; THBS1; TNC; UXT;
BACH1	6	648	6.89655	1.62585	0.1647	1	0.50126	0.902402	ECM1; FN1; MAMDC2; SH3KBP1; SOS2; TNC;
HOXB4	8	718	9.1954	1.95564	0.0520548	1	0.331258	0.596352	C1QA; COL1A2; FN1; LAMB1; LAMC1; PDP1; SH3KBP1; VGLL3;
MEIS2	5	527	5.74713	1.6665	0.182244	1	0.510186	0.918472	ADAMTS14; BMP1; COL1A2; PTPRK; THBS1;
NR4A2	7	1042	8.04598	1.17932	0.384144	1	0.699963	1	ADAMTSL4; ANTXR1; CCBE1; COL3A1; ELN; PRL; RAF1;
PPARA	1	370	1.14943	0.478514	0.882644	1	1	1	TINAGL1;
PPARG	16	2016	18.3908	1.39215	0.105243	1	0.418383	0.753202	ADAMTSL2; ADAMTSL4; ANTXR1; COL5A1; ELN; FN1; GTPBP1; H1F0; HSPG2; LOXL2; P3H1; PTPRK; RAF1; TIMP3; TINAGL1; VWA8;
HSF1	8	806	9.1954	1.74212	0.0885324	1	0.418383	0.753202	BTK; FBLN5; HSPA1A; HSPA8; IGFALS; RAF1; THBS1; TNC;
ETV7	5	1049	5.74713	0.837229	0.722964	1	1	1	APAF1; ATP7A; BTK; LAMC1; SOS2;
TEAD1	9	422	10.3448	3.74273	0.000664296	0.139502	0.0348755	0.0627853	COL5A1; CTGF; ELN; FBLN5; HSPG2; LAMC1; MAMDC2; PTPRK; THBS1;
TFAP2A	3	258	3.44828	2.04511	0.18253	1	0.510186	0.918472	LTBP1; MATN2; TLL2;
BARX1	2	382	2.29885	0.922375	0.644752	1	0.946839	1	ANTXR1; SH3KBP1;
BSX	1	268	1.14943	0.660628	0.787031	1	1	1	SH3KBP1;
DMBX1	4	368	4.5977	1.91017	0.158564	1	0.496991	0.894716	ANTXR1; P3H1; TNC; VWA8;
GSC	4	379	4.5977	1.85473	0.170627	1	0.505121	0.909353	ANTXR1; COL1A2; FN1; P3H1;
HNF4A	21	3015	24.1379	1.22158	0.184639	1	0.510186	0.918472	ANTXR1; ARNT; BTK; CD2AP; COL1A1; EGF; EGFL7; ELN; FN1; H1F0; HSPA5; HSPG2; LAMB1; LAMC1; MYC; RAF1; SH3KBP1; TGM2; THBS1; TLL2; VGLL3;
HOXA3	5	573	5.74713	1.53272	0.228659	1	0.570515	1	BMP1; LAMB1; LTBP1; MYC; SH3KBP1;
HOXB3	5	335	5.74713	2.6216	0.0425752	1	0.292822	0.527158	ALG13; COL1A2; LTBP1; PRL; SH3KBP1;
HOXD8	8	811	9.1954	1.73138	0.090968	1	0.418383	0.753202	ALG13; COL1A2; LAMB1; LTBP1; PTPRK; SH3KBP1; TLL1; VWA8;
ONECUT1	6	564	6.89655	1.86799	0.102863	1	0.418383	0.753202	ANTXR1; COL1A2; LTBP1; MAMDC2; PTPRK; TNC;
PAX7	5	467	5.74713	1.88061	0.128097	1	0.463798	0.83496	ALG13; CCBE1; PDE7A; PDP1; SH3KBP1;
POU4F3	9	687	10.3448	2.29905	0.0162462	1	0.179563	0.323262	ALG13; CCBE1; COL1A2; ELN; FN1; LAMB1; PTPRK; SH3KBP1; TLL1;
PRRX2	10	597	11.4943	2.93927	0.00208096	0.437002	0.0624289	0.112389	ALG13; BMP1; CD2AP; COL1A2; COL6A3; FN1; PDP1; PRL; RAF1; SH3KBP1;
VAX2	5	434	5.74713	2.0236	0.102069	1	0.418383	0.753202	COL1A2; COL6A3; LTBP1; PDE7A; SH3KBP1;
VSX2	6	595	6.89655	1.77067	0.124014	1	0.463798	0.83496	BMP1; CCBE1; COL1A2; FN1; MYC; SOS2;
CUX1	2	350	2.29885	1.0067	0.596899	1	0.91308	1	ARNT; TNC;
CACD	3	514	3.44828	1.02655	0.565607	1	0.890024	1	COL1A2; COL6A3; SH3KBP1;
HOXB13	4	526	4.5977	1.3364	0.352767	1	0.67666	1	CCBE1; COL1A2; FN1; MYC;
ZNF238	17	799	19.5402	3.73197	2.21656e-06	0.000465479	0.000232739	0.000418993	ADAMTS10; ADAMTS2; ADAMTSL2; BMP1; COL3A1; COL5A1; DPT; EGFL7; ELN; HSPG2; LAMB1; LAMC1; LTBP1; MMP2; PTPRK; SH3KBP1; TNC;
ZNF513	17	799	19.5402	3.73197	2.21656e-06	0.000465479	0.000232739	0.000418993	ADAMTS10; ADAMTS2; ADAMTSL2; BMP1; COL3A1; COL5A1; DPT; EGFL7; ELN; HSPG2; LAMB1; LAMC1; LTBP1; MMP2; PTPRK; SH3KBP1; TNC;
MYC	6	1086	6.89655	0.970124	0.592397	1	0.91308	1	COL1A2; DHDDS; HSPA8; SH3KBP1; TLL1; TNC;
MYF5	19	1856	21.8391	1.79551	0.00762642	1	0.121562	0.218844	ADAMTS10; ANTXR1; BMP1; C1QA; COL1A2; COL6A3; ELN; GPC1; GTPBP1; LTBP1; MEMO1; MYC; PTPRK; RAF1; SH3KBP1; STC2; TFAP2C; TINAGL1; TNC;
FOXD1	3	334	3.44828	1.57977	0.297259	1	0.646947	1	DHDDS; HTRA1; PTPRK;
POU6F1	9	655	10.3448	2.41137	0.012222	1	0.150977	0.2718	CCBE1; FN1; GTPBP1; LAMB1; LTBP1; MAMDC2; PTPRK; SH3KBP1; TLL1;
ASCL2	14	1499	16.092	1.6384	0.0438467	1	0.292822	0.527158	ADAMTS10; C1QA; CD2AP; EGFL7; FN1; GATAD2B; HTRA1; IQCB1; MAMDC2; MYC; RAF1; SH3KBP1; TFAP2C; TNC;
BARHL1	2	509	2.29885	0.692239	0.791898	1	1	1	MYC; PTPRK;
ESRRA	8	917	9.1954	1.53125	0.151584	1	0.496771	0.89432	ADAMTSL4; ANTXR1; COL3A1; ELN; MATN2; PRL; SH3KBP1; VWA8;
GBX1	2	199	2.29885	1.77055	0.314231	1	0.646947	1	FBLN5; LTBP1;
GBX2	1	302	1.14943	0.586255	0.82532	1	1	1	BMP1;
LHX4	1	392	1.14943	0.451659	0.896855	1	1	1	PA2G4;
POU3F4	3	366	3.44828	1.44165	0.347342	1	0.67666	1	COL1A2; PDP1; SH3KBP1;
TCF12	12	1099	13.7931	1.9157	0.021777	1	0.19265	0.346822	ADAMTS14; ALG13; ELN; FBN1; HSPG2; IGFALS; MDC1; PTPRK; RAF1; SH3KBP1; TGM2; TINAGL1;
ELF2	7	780	8.04598	1.57545	0.156685	1	0.496991	0.894716	BTK; EFEMP2; ELN; LAMB1; P3H1; THBS1; TINAGL1;
ESR1	6	696	6.89655	1.51372	0.205888	1	0.537312	0.967306	ADAMTS14; COL1A1; HSPG2; TFAP2C; THBS1; TINAGL1;
FOS	18	1754	20.6897	1.79998	0.00926186	1	0.121562	0.218844	ADAMTS2; BTK; CD2AP; COL1A2; DHDDS; ECM1; ELN; GPC1; HSPG2; LAMC1; LOXL2; LTBP1; MAMDC2; MDC1; SH3KBP1; SOS2; TLL1; TNC;
FOSB	18	1754	20.6897	1.79998	0.00926186	1	0.121562	0.218844	ADAMTS2; BTK; CD2AP; COL1A2; DHDDS; ECM1; ELN; GPC1; HSPG2; LAMC1; LOXL2; LTBP1; MAMDC2; MDC1; SH3KBP1; SOS2; TLL1; TNC;
JUN	18	1754	20.6897	1.79998	0.00926186	1	0.121562	0.218844	ADAMTS2; BTK; CD2AP; COL1A2; DHDDS; ECM1; ELN; GPC1; HSPG2; LAMC1; LOXL2; LTBP1; MAMDC2; MDC1; SH3KBP1; SOS2; TLL1; TNC;
JUNB	18	1754	20.6897	1.79998	0.00926186	1	0.121562	0.218844	ADAMTS2; BTK; CD2AP; COL1A2; DHDDS; ECM1; ELN; GPC1; HSPG2; LAMC1; LOXL2; LTBP1; MAMDC2; MDC1; SH3KBP1; SOS2; TLL1; TNC;
JUND	18	1754	20.6897	1.79998	0.00926186	1	0.121562	0.218844	ADAMTS2; BTK; CD2AP; COL1A2; DHDDS; ECM1; ELN; GPC1; HSPG2; LAMC1; LOXL2; LTBP1; MAMDC2; MDC1; SH3KBP1; SOS2; TLL1; TNC;
NR6A1	5	769	5.74713	1.14207	0.448264	1	0.759156	1	H1F0; LAMC1; PDE7A; PTPRK; SNAI1;
RAB40B	6	806	6.89655	1.30713	0.311579	1	0.646947	1	BTK; CCBE1; GPC1; H1F0; LOXL2; PRL;
RARA	6	806	6.89655	1.30713	0.311579	1	0.646947	1	BTK; CCBE1; GPC1; H1F0; LOXL2; PRL;
SPI1	5	814	5.74713	1.07893	0.498396	1	0.817681	1	APAF1; BTK; C1QA; FN1; TNC;
BARX2	2	296	2.29885	1.19035	0.505828	1	0.823441	1	COL1A2; TNC;
DBX2	7	408	8.04598	3.01185	0.00868296	1	0.121562	0.218844	ALG13; COL1A2; LAMB1; LTBP1; PTPRK; SH3KBP1; TLL1;
EN1	5	466	5.74713	1.88464	0.127266	1	0.463798	0.83496	ALG13; COL1A2; LAMB1; PDE7A; SH3KBP1;
FOXC1	1	301	1.14943	0.588202	0.824298	1	1	1	MAMDC2;
HOXA5	5	916	5.74713	0.958791	0.60494	1	0.913937	1	BMP1; FN1; LTBP1; PDP1; SH3KBP1;
HOXA7	6	527	6.89655	1.99913	0.0803753	1	0.418383	0.753202	COL1A2; LAMB1; LAMC1; SH3KBP1; TNC; VGLL3;
HOXB7	4	388	4.5977	1.81171	0.180733	1	0.510186	0.918472	COL1A2; LAMC1; LTBP1; SH3KBP1;
HOXB8	3	225	3.44828	2.34504	0.137367	1	0.472904	0.851353	COL1A2; PTPRK; TLL1;
HOXC6	3	237	3.44828	2.22631	0.153316	1	0.496771	0.89432	COL1A2; PDE7A; SH3KBP1;
ISX	5	265	5.74713	3.31407	0.0177566	1	0.186445	0.33565	BMP1; BTK; PA2G4; SH3KBP1; VGLL3;
LHX8	2	223	2.29885	1.58	0.364182	1	0.682841	1	BMP1; PA2G4;
MNX1	2	311	2.29885	1.13294	0.532402	1	0.847003	1	COL1A2; LTBP1;
MSX1	2	234	2.29885	1.50573	0.386646	1	0.699963	1	COL1A2; LTBP1;
NKX1-1	1	146	1.14943	1.21262	0.56792	1	0.890024	1	COL1A2;
PAX6	7	557	8.04598	2.20618	0.0396672	1	0.287245	0.517118	ALG13; COL1A2; LAMB1; PDP1; PRL; SH3KBP1; TNC;
PBX1	6	741	6.89655	1.42179	0.247567	1	0.577656	1	CD2AP; COL1A2; PDE7A; PRL; PTPRK; SH3KBP1;
POU5F1	4	373	4.5977	1.88456	0.164006	1	0.50126	0.902402	EGF; FN1; PTPRK; TLL2;
PRRX1	3	389	3.44828	1.35641	0.383214	1	0.699963	1	COL1A2; FN1; SH3KBP1;
REST	3	765	3.44828	0.689741	0.818586	1	1	1	IQCB1; LTBP1; PDP1;
SOX1	3	276	3.44828	1.91174	0.208668	1	0.537312	0.967306	HSPG2; PDE7A; RAF1;
TGIF1	11	1034	12.6437	1.86659	0.0327144	1	0.245358	0.44171	ADAMTS14; BMP1; DHDDS; FN1; GTPBP1; LAMC1; LTBP1; MAMDC2; PDE7A; PTPRK; SH3KBP1;
CRX	3	349	3.44828	1.51187	0.320718	1	0.649446	1	FN1; LTBP1; MAMDC2;
ESR2	2	464	2.29885	0.759373	0.747111	1	1	1	HSPA8; TFAP2C;
HENMT1	11	1144	12.6437	1.68711	0.0601185	1	0.360711	0.649376	ADAMTS2; BMP1; C1QA; ECM1; ELN; FBLN5; FBN1; HSPG2; LTBP1; MYC; TNC;
INSM1	4	487	4.5977	1.44342	0.302123	1	0.646947	1	ADAMTSL2; COL1A2; FBN1; LTBP1;
NHLH1	11	1144	12.6437	1.68711	0.0601185	1	0.360711	0.649376	ADAMTS2; BMP1; C1QA; ECM1; ELN; FBLN5; FBN1; HSPG2; LTBP1; MYC; TNC;
ZEB1	8	401	9.1954	3.50158	0.0020338	0.427099	0.0624289	0.112389	CD2AP; COL5A1; EGF; ELN; LTBP1; PDE7A; THBS1; TINAGL1;
ZFP161	8	1137	9.1954	1.23496	0.321778	1	0.649446	1	APAF1; FN1; GATAD2B; HTRA1; LAMC1; MMP2; PDE7A; RAF1;
BACH2	6	628	6.89655	1.67762	0.148711	1	0.496771	0.89432	ADAMTS2; ELN; LTBP1; MAMDC2; MDC1; TNC;
HOXA13	3	309	3.44828	1.70758	0.258491	1	0.596518	1	FN1; LTBP1; PTPRK;
MSX2	3	344	3.44828	1.53385	0.31289	1	0.646947	1	BTK; LTBP1; SH3KBP1;
NOBOX	4	621	4.5977	1.13196	0.475141	1	0.791901	1	FN1; LAMC1; LTBP1; SH3KBP1;
TFAP4	8	1280	9.1954	1.097	0.44802	1	0.759156	1	ADAMTS14; COL1A1; ELN; FBLN5; FBN1; HSPA5; MYC; SH3KBP1;
ATF3	5	800	5.74713	1.09781	0.482953	1	0.798584	1	CD2AP; COL6A3; LTBP1; PDE7A; PDP1;
TAL1	9	1113	10.3448	1.4191	0.182839	1	0.510186	0.918472	ADAMTS2; ADAMTSL2; EGFL7; LTBP1; MEMO1; PDP1; PTPRK; SH3KBP1; TNC;
HOXA9	7	729	8.04598	1.68566	0.122068	1	0.463798	0.83496	COL1A2; FN1; LTBP1; PRL; PTPRK; SH3KBP1; VWA8;
NFE2	7	518	8.04598	2.37228	0.0283685	1	0.220644	0.397218	BTK; DHDDS; FN1; LAMC1; MDC1; TLL1; TNC;
LMO2	8	610	9.1954	2.30188	0.0229346	1	0.19265	0.346822	ADAMTS2; ADAMTSL2; GPC1; LTBP1; PDP1; PTPRK; SH3KBP1; TLL2;
RUNX2	4	315	4.5977	2.23155	0.105592	1	0.418383	0.753202	ELN; LTBP1; SH3KBP1; TLL1;
GATA1	3	728	3.44828	0.724796	0.791303	1	1	1	H1F0; PTPRK; TNC;
FOXD3	1	361	1.14943	0.490443	0.876288	1	1	1	ALG13;
ISL2	5	515	5.74713	1.70533	0.170779	1	0.505121	0.909353	COL1A2; COL3A1; PDP1; SH3KBP1; THBS1;
ZNF143	4	618	4.5977	1.13746	0.471374	1	0.791901	1	BMP1; FBN1; MDC1; PA2G4;
CDX2	1	253	1.14943	0.699794	0.767605	1	1	1	THBS1;
FOXO1	2	192	2.29885	1.8351	0.29949	1	0.646947	1	CD2AP; MAMDC2;
GFI1	6	552	6.89655	1.9086	0.0952343	1	0.418383	0.753202	COL1A2; COL5A1; HSPG2; P3H1; TLL1; TNC;
HMX1	2	240	2.29885	1.46809	0.398759	1	0.709655	1	PTPRK; TLL1;
HOXB9	5	537	5.74713	1.63547	0.192016	1	0.516965	0.930676	COL1A2; MAMDC2; PTPRK; THBS1; TNC;
PDX1	2	372	2.29885	0.94717	0.630289	1	0.932118	1	LAMB1; TNC;
EOMES	4	291	4.5977	2.41559	0.0848301	1	0.418383	0.753202	COL1A2; FN1; RAF1; TTC19;
POU3F3	2	59	2.29885	5.97113	0.0446205	1	0.292822	0.527158	PRL; TLL1;
TBX5	2	204	2.29885	1.72715	0.324723	1	0.649446	1	PRL; SNAI1;
STRA13	4	574	4.5977	1.22465	0.415209	1	0.726615	1	ATP7A; DHDDS; H1F0; PDP1;
ZIC1	6	548	6.89655	1.92253	0.0927625	1	0.418383	0.753202	COL1A1; COL6A3; FBN1; GTPBP1; HSPG2; TNC;
DBX1	2	239	2.29885	1.47423	0.396747	1	0.709655	1	COL1A2; PTPRK;
FOXJ2	1	299	1.14943	0.592137	0.822235	1	1	1	COL1A2;
HOXD10	1	48	1.14943	3.68787	0.240421	1	0.577656	1	PTPRK;
ELF1	4	585	4.5977	1.20162	0.429389	1	0.74522	1	C1QA; COL6A3; FBLN5; TFAP2C;
E4F1	1	158	1.14943	1.12053	0.596862	1	0.91308	1	PDE7A;
ITGAL	2	178	2.29885	1.97942	0.269892	1	0.616058	1	CTGF; PDP1;
ESX1	4	266	4.5977	2.64261	0.0656091	1	0.38272	0.688998	ALG13; COL1A2; PDE7A; PRL;
TLX2	1	60	1.14943	2.95042	0.290982	1	0.643552	1	COL1A2;
DLX5	2	220	2.29885	1.60155	0.358002	1	0.677301	1	PTPRK; SOS2;
ATF4	4	315	4.5977	2.23155	0.105592	1	0.418383	0.753202	CD2AP; FN1; LTBP1; PDE7A;
ELF3	4	437	4.5977	1.60857	0.238899	1	0.577656	1	BTK; MKS1; RAF1; SH3KBP1;
SPDEF	3	189	3.44828	2.7917	0.0935264	1	0.418383	0.753202	FN1; GATAD2B; H1F0;
CEBPD	3	113	3.44828	4.66913	0.0267737	1	0.216249	0.389306	FBLN5; FN1; STC2;
MAFK	1	128	1.14943	1.38313	0.520614	1	0.836124	1	PA2G4;

## Sheet: Clinical phenotype
Analysis: Clinical phenotype
Dataset name: LOX partners
Number of genes in the dataset: 93
Number of genes in the dataset (which are available in Clinical phenotype database) :28
Number of genes in background: 1820
Is analysis quantitative: No
Clinical phenotype	No. of genes in the dataset	No. of genes in the background dataset	Percentage of genes	Fold enrichment	P-value (Hypergeometric test)	Corrected p-values			genes mapped (from input data set)
						Bonferroni method	BH method	Q-value (Storey-Tibshirani method)
Abdomen	15	621	53.5714	1.57052	0.0258109	1	0.89705	1	ADAMTS2; ADAMTSL2; ALG13; ANTXR1; ATP7A; BTK; CCBE1; COL1A1; COL3A1; COL5A1; FBLN5; FBN1; HSPG2; MKS1; PLG;
Abdominal tumors (immunodeficiency-associated form)	1	1	3.57143	64.9772	0.0153846	1	0.544098	1	MYC;
Abnormal gait	1	9	3.57143	7.28379	0.130509	1	1	1	MMP2;
Abnormal isoelectric focusing of serum transferrin (type 1 pattern) (in 1 patient)	1	1	3.57143	64.9772	0.0153846	1	0.544098	1	ALG13;
Absence of collagen VI immunostaining	2	3	7.14286	43.3901	0.000678545	1	0.0986747	0.653381	COL6A1; COL6A3;
Absence of corpus callosum	1	3	3.57143	21.803	0.045472	1	1	1	MKS1;
Absence of fear	1	1	3.57143	64.9772	0.0153846	1	0.544098	1	ECM1;
Absent antibody production	1	1	3.57143	64.9772	0.0153846	1	0.544098	1	BTK;
Absent B lymphocytes in all organs	1	1	3.57143	64.9772	0.0153846	1	0.544098	1	BTK;
Absent B-lymphocytes in all organs	1	1	3.57143	64.9772	0.0153846	1	0.544098	1	BTK;
Absent calvarial mineralization	2	2	7.14286	64.9772	0.000228359	1	0.0586935	0.388643	COL1A1; COL1A2;
Absent-mild skin hyperextensibility	1	1	3.57143	64.9772	0.0153846	1	0.544098	1	COL3A1;
Absent or severely reduced levels of serum immunoglobulins	1	1	3.57143	64.9772	0.0153846	1	0.544098	1	BTK;
Absent plasma cells in all organs	1	1	3.57143	64.9772	0.0153846	1	0.544098	1	BTK;
Absent pro alpha 2(I) chain synthesis (fibroblasts)	1	1	3.57143	64.9772	0.0153846	1	0.544098	1	COL1A2;
Accessory spleen	1	3	3.57143	21.803	0.045472	1	1	1	MKS1;
Accounts for 1-2% of lymphomas in adults	1	1	3.57143	64.9772	0.0153846	1	0.544098	1	MYC;
Accounts for 30-50% of lymphomas in children	1	1	3.57143	64.9772	0.0153846	1	0.544098	1	MYC;
Acneform facial lesions	1	1	3.57143	64.9772	0.0153846	1	0.544098	1	ECM1;
Acneform lesions	1	1	3.57143	64.9772	0.0153846	1	0.544098	1	ECM1;
Acrogeria (skin over hands and feet are thin and finely wrinkled)	1	1	3.57143	64.9772	0.0153846	1	0.544098	1	COL3A1;
Acroosteolysis	1	6	3.57143	10.9196	0.088947	1	1	1	COL3A1;
Acute intraocular hypertension (rare)	1	1	3.57143	64.9772	0.0153846	1	0.544098	1	ADAMTSL4;
Acute nephritis (rare)	1	1	3.57143	64.9772	0.0153846	1	0.544098	1	PLG;
Acute stroke	1	1	3.57143	64.9772	0.0153846	1	0.544098	1	HTRA1;
Adrenal hypoplasia	1	5	3.57143	13.0992	0.0746719	1	1	1	MKS1;
Adult female height 130-157 cm	1	1	3.57143	64.9772	0.0153846	1	0.544098	1	ADAMTS10;
Adult height 92-108 cm	2	2	7.14286	64.9772	0.000228359	1	0.0586935	0.388643	COL1A1; COL1A2;
Adult male height 142-169 cm	1	1	3.57143	64.9772	0.0153846	1	0.544098	1	ADAMTS10;
Adult onset may also occur	1	1	3.57143	64.9772	0.0153846	1	0.544098	1	ATP7A;
Adult onset of symptoms has been reported	1	2	3.57143	32.6502	0.0305409	1	0.958914	1	PLG;
Affected individuals remain ambulatory in old age	1	1	3.57143	64.9772	0.0153846	1	0.544098	1	ATP7A;
Aggressive behavior	1	20	3.57143	3.27971	0.267818	1	1	1	ECM1;
Airway obstruction	1	2	3.57143	32.6502	0.0305409	1	0.958914	1	PLG;
Airways	2	66	7.14286	1.97855	0.269897	1	1	1	ADAMTSL2; PLG;
Alopecia	1	22	3.57143	2.98169	0.290426	1	1	1	ANTXR1;
Alopecia (occurs before neurologic signs)	1	1	3.57143	64.9772	0.0153846	1	0.544098	1	HTRA1;
Alopecia of scalp	1	2	3.57143	32.6502	0.0305409	1	0.958914	1	COL3A1;
Ambiguous genitalia	1	11	3.57143	5.96067	0.157195	1	1	1	MKS1;
A milder form has also been reported	1	1	3.57143	64.9772	0.0153846	1	0.544098	1	ATP7A;
Amniotic Fluid	2	68	7.14286	1.92037	0.281517	1	1	1	FBLN5; MKS1;
Amorphous hyaline substance	1	1	3.57143	64.9772	0.0153846	1	0.544098	1	ANTXR1;
Amorphous hyaline substance (skin biopsy and visceral organs)	1	1	3.57143	64.9772	0.0153846	1	0.544098	1	ANTXR1;
Anencephaly	1	2	3.57143	32.6502	0.0305409	1	0.958914	1	MKS1;
Anesthesia complications include difficult intubation secondary to microstomia and risk of malignant hyperthermia	1	1	3.57143	64.9772	0.0153846	1	0.544098	1	HSPG2;
Aneurysm of other aortic segments rare	1	1	3.57143	64.9772	0.0153846	1	0.544098	1	FBN1;
Anisospondyly	1	2	3.57143	32.6502	0.0305409	1	0.958914	1	HSPG2;
Anterior bowing of long bones	1	1	3.57143	64.9772	0.0153846	1	0.544098	1	HSPG2;
Anteverted nares	1	36	3.57143	1.82246	0.430861	1	1	1	ADAMTSL2;
Anteverted nostrils	1	18	3.57143	3.64392	0.244517	1	1	1	FBN1;
Antibodies to administered growth hormone	1	1	3.57143	64.9772	0.0153846	1	0.544098	1	GH1;
Aortic dissection	1	1	3.57143	64.9772	0.0153846	1	0.544098	1	FBN1;
Aortic insufficiency	1	4	3.57143	16.3658	0.0601813	1	1	1	COL1A2;
Aortic regurgitation	1	3	3.57143	21.803	0.045472	1	1	1	FBN1;
Aortic root dilatation	3	6	10.7143	32.5426	6.33164e-05	1	0.0538287	0.35643	COL1A1; COL5A1; FBN1;
Aortic stenosis	1	9	3.57143	7.28379	0.130509	1	1	1	ADAMTSL2;
Aortic valve regurgitation	1	3	3.57143	21.803	0.045472	1	1	1	ELN;
Aortic valve stenosis	1	1	3.57143	64.9772	0.0153846	1	0.544098	1	ADAMTS10;
Approximately half of patients need ambulatory support after the fifth decade	2	3	7.14286	43.3901	0.000678545	1	0.0986747	0.653381	COL6A1; COL6A3;
Arachnodactyly	1	16	3.57143	4.09912	0.2205	1	1	1	FBN1;
Arm span to height > 1.05	1	1	3.57143	64.9772	0.0153846	1	0.544098	1	FBN1;
Arnold-Chiari malformation	1	5	3.57143	13.0992	0.0746719	1	1	1	MKS1;
Ascending aortic aneurysm	2	3	7.14286	43.3901	0.000678545	1	0.0986747	0.653381	FBLN5; FBN1;
Asplenia	1	7	3.57143	9.3619	0.10301	1	1	1	MKS1;
A subset of patients have heterozygous mutations consistent with a dominant-negative effect	2	3	7.14286	43.3901	0.000678545	1	0.0986747	0.653381	COL6A1; COL6A3;
Ataxia	2	130	7.14286	1.00457	0.606045	1	1	1	HTRA1; MKS1;
Atrial septal defect	1	47	3.57143	1.39602	0.521998	1	1	1	CCBE1;
Atrophic scars	2	2	7.14286	64.9772	0.000228359	1	0.0586935	0.388643	COL1A1; COL1A2;
Atrophic skin over ears	1	1	3.57143	64.9772	0.0153846	1	0.544098	1	COL3A1;
Autosomal dominant	10	747	35.7143	0.8707	0.778056	1	1	1	COL1A1; COL1A2; COL3A1; COL5A1; COL6A1; COL6A3; ELN; FBN1; FN1; TIMP3;
Autosomal dominant form	1	37	3.57143	1.77322	0.439794	1	1	1	GH1;
Autosomal dominant type	1	3	3.57143	21.803	0.045472	1	1	1	ANTXR1;
Autosomal recessive	17	924	60.7143	1.19616	0.192329	1	1	1	ADAMTS10; ADAMTS2; ADAMTSL2; ADAMTSL4; ANTXR1; CCBE1; COL1A2; COL6A1; COL6A3; ECM1; FBLN5; GH1; HSPG2; HTRA1; MKS1; MMP2; PLG;
Autosomal recessive inheritance has been reported in 1 family (as of April 2011)	1	1	3.57143	64.9772	0.0153846	1	0.544098	1	COL3A1;
Basilar impression	2	2	7.14286	64.9772	0.000228359	1	0.0586935	0.388643	COL1A1; COL1A2;
Beaded ribs	2	3	7.14286	43.3901	0.000678545	1	0.0986747	0.653381	COL1A1; COL1A2;
Beaked nose	2	14	7.14286	9.3222	0.0185334	1	0.650258	1	COL1A1; COL1A2;
Behavioral Psychiatric Manifestations	2	200	7.14286	0.652988	0.831011	1	1	1	CCBE1; ECM1;
Bethlem myopathy (	2	3	7.14286	43.3901	0.000678545	1	0.0986747	0.653381	COL6A1; COL6A3;
BETHLEM MYOPATHY	2	3	7.14286	43.3901	0.000678545	1	0.0986747	0.653381	COL6A1; COL6A3;
Biconcave flattened vertebrae	2	2	7.14286	64.9772	0.000228359	1	0.0586935	0.388643	COL1A1; COL1A2;
Bilateral single palmar creases	1	1	3.57143	64.9772	0.0153846	1	0.544098	1	CCBE1;
Bile duct dilatation	1	4	3.57143	16.3658	0.0601813	1	1	1	MKS1;
Bile duct proliferation	1	2	3.57143	32.6502	0.0305409	1	0.958914	1	MKS1;
Biliary Tract	1	30	3.57143	2.18684	0.374311	1	1	1	MKS1;
Bladder	5	90	17.8571	3.61666	0.0105308	1	0.544098	1	ATP7A; COL3A1; FBLN5; HTRA1; MKS1;
Bladder carcinoma	1	2	3.57143	32.6502	0.0305409	1	0.958914	1	ATP7A;
Bladder diverticula	2	4	7.14286	32.5696	0.00134416	1	0.180069	1	ATP7A; FBLN5;
Bladder prolapse	1	1	3.57143	64.9772	0.0153846	1	0.544098	1	COL3A1;
Bladder rupture	1	1	3.57143	64.9772	0.0153846	1	0.544098	1	ATP7A;
Blepharochalasis	1	1	3.57143	64.9772	0.0153846	1	0.544098	1	ADAMTS2;
Blepharophimosis	1	16	3.57143	4.09912	0.2205	1	1	1	HSPG2;
Blindness	2	41	7.14286	3.18469	0.129655	1	1	1	ADAMTS10; PLG;
Blue sclerae	4	10	14.2857	26.0298	8.85328e-06	0.195693	0.0217437	0.143977	ADAMTS2; COL1A1; COL1A2; COL5A1;
Blue sclerae at birth becoming normal with age	2	2	7.14286	64.9772	0.000228359	1	0.0586935	0.388643	COL1A1; COL1A2;
Bowed limbs due to multiple fractures	2	2	7.14286	64.9772	0.000228359	1	0.0586935	0.388643	COL1A1; COL1A2;
Bowed long bones	1	1	3.57143	64.9772	0.0153846	1	0.544098	1	MKS1;
Bowel diverticula	2	3	7.14286	43.3901	0.000678545	1	0.0986747	0.653381	COL1A1; COL5A1;
Bowing of limbs due to multiple fractures	2	3	7.14286	43.3901	0.000678545	1	0.0986747	0.653381	COL1A1; COL1A2;
Brachycephaly	2	37	7.14286	3.52889	0.109285	1	1	1	ADAMTS10; ATP7A;
Brachydactyly	2	64	7.14286	2.04037	0.258285	1	1	1	ADAMTS10; MKS1;
Brain imaging shows diffuse white matter abnormalities	1	1	3.57143	64.9772	0.0153846	1	0.544098	1	HTRA1;
Brainstem bronchi stenosis	1	1	3.57143	64.9772	0.0153846	1	0.544098	1	ADAMTSL2;
Breast hypoplasia	1	5	3.57143	13.0992	0.0746719	1	1	1	ANTXR1;
Breasts	1	55	3.57143	1.193	0.579261	1	1	1	ANTXR1;
Breech presentation	3	7	10.7143	27.9003	0.000109661	1	0.0586935	0.388643	COL1A1; COL1A2; MKS1;
Broad crumpled long bones	2	2	7.14286	64.9772	0.000228359	1	0.0586935	0.388643	COL1A1; COL1A2;
Broad forehead	1	19	3.57143	3.45223	0.256255	1	1	1	CCBE1;
Broad hands	1	5	3.57143	13.0992	0.0746719	1	1	1	ADAMTS10;
Broad metacarpals	1	1	3.57143	64.9772	0.0153846	1	0.544098	1	ADAMTS10;
Broad metatarsals	1	1	3.57143	64.9772	0.0153846	1	0.544098	1	ADAMTS10;
Broad phalanges	1	1	3.57143	64.9772	0.0153846	1	0.544098	1	ADAMTS10;
Broad skull	1	1	3.57143	64.9772	0.0153846	1	0.544098	1	ADAMTS10;
Bulbous nose	1	4	3.57143	16.3658	0.0601813	1	1	1	FBN1;
Burkitt lymphoma (B-cell lymphoma)	1	1	3.57143	64.9772	0.0153846	1	0.544098	1	MYC;
CAFFEY DISEASE	1	1	3.57143	64.9772	0.0153846	1	0.544098	1	COL1A1;
Calcaneal protrusion	2	3	7.14286	43.3901	0.000678545	1	0.0986747	0.653381	COL6A1; COL6A3;
Calcaneovalgus	1	3	3.57143	21.803	0.045472	1	1	1	COL1A2;
Calcification of the amygdala and the amygdala-hippocampal transition area	1	1	3.57143	64.9772	0.0153846	1	0.544098	1	ECM1;
Camptodactyly	1	36	3.57143	1.82246	0.430861	1	1	1	CCBE1;
Capillary hemangiomas	1	4	3.57143	16.3658	0.0601813	1	1	1	ANTXR1;
Capitate-hamate fusion	1	1	3.57143	64.9772	0.0153846	1	0.544098	1	ATP7A;
Cardiac	1	55	3.57143	1.193	0.579261	1	1	1	ELN;
Cardiac anomalies (39%)	1	1	3.57143	64.9772	0.0153846	1	0.544098	1	ADAMTS10;
Cardiac failure	1	2	3.57143	32.6502	0.0305409	1	0.958914	1	ADAMTSL2;
Cardiovascular	17	446	60.7143	2.47811	4.31658e-05	0.954138	0.0414843	0.274691	ADAMTS10; ADAMTSL2; ATP7A; CCBE1; COL1A1; COL1A2; COL3A1; COL5A1; COL6A1; COL6A3; ELN; FBLN5; FBN1; FN1; HTRA1; MKS1; PLG;
Carpal osteolysis	1	1	3.57143	64.9772	0.0153846	1	0.544098	1	MMP2;
Cataract (21%)	1	1	3.57143	64.9772	0.0153846	1	0.544098	1	ADAMTS10;
Cataract	2	36	7.14286	3.62688	0.104344	1	1	1	ADAMTSL4; HSPG2;
Cataracts	1	49	3.57143	1.33905	0.53698	1	1	1	MKS1;
Central Nervous System	17	887	60.7143	1.24605	0.138397	1	1	1	ADAMTS10; ADAMTS2; ADAMTSL2; ALG13; ATP7A; BTK; CCBE1; COL1A1; COL1A2; COL5A1; COL6A1; COL6A3; ECM1; HSPG2; HTRA1; MKS1; PLG;
Cerebellar hypoplasia	2	24	7.14286	5.43957	0.0511432	1	1	1	MKS1; PLG;
Cerebral hypoplasia	1	1	3.57143	64.9772	0.0153846	1	0.544098	1	MKS1;
Chest	10	243	35.7143	2.67652	0.00216869	1	0.278679	1	ADAMTS10; ADAMTSL2; ANTXR1; ATP7A; CCBE1; COL1A1; COL1A2; FBLN5; FBN1; HSPG2;
Chondroosseous morphology notable for short, irregular chondrocyte columns, large, unfused calcospherites, perichondral bone overgrowth and patchy, mucoid degeneration of resting cartilage	1	1	3.57143	64.9772	0.0153846	1	0.544098	1	HSPG2;
Chromosomal translocations involving c-myc (	1	1	3.57143	64.9772	0.0153846	1	0.544098	1	MYC;
Chronic diarrhea	1	4	3.57143	16.3658	0.0601813	1	1	1	ATP7A;
Chronic otitis media	1	6	3.57143	10.9196	0.088947	1	1	1	BTK;
Chronic tearing	1	1	3.57143	64.9772	0.0153846	1	0.544098	1	PLG;
Cigarette paper scarring'	1	1	3.57143	64.9772	0.0153846	1	0.544098	1	COL5A1;
Cigarette-paper scars	3	4	10.7143	48.7734	1.29286e-05	0.285774	0.0219826	0.145559	COL1A1; COL3A1; COL5A1;
Classic severe form shows onset at 2 to 3 months of age	1	1	3.57143	64.9772	0.0153846	1	0.544098	1	ATP7A;
Cleft epiglottis	1	1	3.57143	64.9772	0.0153846	1	0.544098	1	MKS1;
Cleft lip	1	43	3.57143	1.52585	0.490618	1	1	1	MKS1;
Cleft palate	1	97	3.57143	0.676496	0.786765	1	1	1	MKS1;
Clinical manifestation of some forms of Bardet-Biedl syndrome requires recessive mutation in 1 of the 6 loci plus an additional mutation in a second locus	1	19	3.57143	3.45223	0.256255	1	1	1	MKS1;
Clinodactyly	1	39	3.57143	1.68231	0.457256	1	1	1	MKS1;
Clubfoot	1	13	3.57143	5.04434	0.183091	1	1	1	COL3A1;
Coarctation of aorta	1	6	3.57143	10.9196	0.088947	1	1	1	MKS1;
Coarse hair	1	9	3.57143	7.28379	0.130509	1	1	1	ATP7A;
Codfish vertebrae	2	2	7.14286	64.9772	0.000228359	1	0.0586935	0.388643	COL1A1; COL1A2;
Collagen fibrils show hieroglyphic pattern	1	1	3.57143	64.9772	0.0153846	1	0.544098	1	ADAMTS2;
Cone-shaped epiphyses	1	8	3.57143	8.19312	0.116863	1	1	1	FBN1;
Congenital bilateral hip dislocation	2	2	7.14286	64.9772	0.000228359	1	0.0586935	0.388643	COL1A1; COL1A2;
Congenital fractures	1	1	3.57143	64.9772	0.0153846	1	0.544098	1	FBLN5;
Congenital heart defects	1	22	3.57143	2.98169	0.290426	1	1	1	MKS1;
Congenital hip dislocation	1	13	3.57143	5.04434	0.183091	1	1	1	HSPG2;
Congestive heart failure	3	25	10.7143	7.82012	0.00598281	1	0.544098	1	COL1A1; COL1A2; FBN1;
Conjunctivitis	1	17	3.57143	3.85814	0.232599	1	1	1	BTK;
Contractures	2	18	7.14286	7.25175	0.0300018	1	0.958914	1	COL6A1; COL6A3;
Contractures most severe by midadolescence	1	1	3.57143	64.9772	0.0153846	1	0.544098	1	HSPG2;
Contractures of the ankles	2	3	7.14286	43.3901	0.000678545	1	0.0986747	0.653381	COL6A1; COL6A3;
Contractures of the elbows	2	5	7.14286	26.0687	0.00221894	1	0.278679	1	COL6A1; COL6A3;
Corneal flatness	1	1	3.57143	64.9772	0.0153846	1	0.544098	1	FBN1;
Coronal cleft vertebrae	1	2	3.57143	32.6502	0.0305409	1	0.958914	1	HSPG2;
Coronal craniosynostosis	1	1	3.57143	64.9772	0.0153846	1	0.544098	1	CCBE1;
Coxa valga	3	22	10.7143	8.88602	0.00413177	1	0.47567	1	ADAMTSL2; ATP7A; HSPG2;
Coxa vara	1	16	3.57143	4.09912	0.2205	1	1	1	HSPG2;
Crowded teeth	1	8	3.57143	8.19312	0.116863	1	1	1	FBN1;
Cryptorchidism	3	101	10.7143	1.93626	0.200382	1	1	1	CCBE1; HSPG2; MKS1;
Cutaneous nodules at distal interphalangeal joints (in some patients)	1	1	3.57143	64.9772	0.0153846	1	0.544098	1	FBN1;
Cutaneous syndactyly (fingers 2,3,4,5)	1	1	3.57143	64.9772	0.0153846	1	0.544098	1	CCBE1;
Cutis laxa	2	6	7.14286	21.7311	0.00329676	1	0.383534	1	ELN; FBLN5;
Dandy-Walker malformation	2	12	7.14286	10.8746	0.0136996	1	0.544098	1	MKS1; PLG;
Death usually occurs before 5th decade	1	1	3.57143	64.9772	0.0153846	1	0.544098	1	COL3A1;
Deciduous dentition shows enamel attrition	1	1	3.57143	64.9772	0.0153846	1	0.544098	1	ADAMTS2;
Deciduous molars show abnormal morphology	1	1	3.57143	64.9772	0.0153846	1	0.544098	1	ADAMTS2;
Decreased ceruloplasmin	1	1	3.57143	64.9772	0.0153846	1	0.544098	1	ATP7A;
Decreased fetal movements may occur	2	3	7.14286	43.3901	0.000678545	1	0.0986747	0.653381	COL6A1; COL6A3;
Decreased fibrillin-1 immunostaining in the dermis	1	1	3.57143	64.9772	0.0153846	1	0.544098	1	FBN1;
Decreased muscle mass	1	6	3.57143	10.9196	0.088947	1	1	1	FBN1;
Decreased or absent reflexes due to muscle weakness	2	3	7.14286	43.3901	0.000678545	1	0.0986747	0.653381	COL6A1; COL6A3;
Decreased plasminogen activity	1	1	3.57143	64.9772	0.0153846	1	0.544098	1	PLG;
Decreased plasminogen antigen	1	1	3.57143	64.9772	0.0153846	1	0.544098	1	PLG;
Decreased serum copper	1	1	3.57143	64.9772	0.0153846	1	0.544098	1	ATP7A;
Decreased subcutaneous fat	1	2	3.57143	32.6502	0.0305409	1	0.958914	1	FBN1;
Deficient growth hormone response to insulin, arginine, or levodopa	1	1	3.57143	64.9772	0.0153846	1	0.544098	1	BTK;
Delayed ambulation	2	3	7.14286	43.3901	0.000678545	1	0.0986747	0.653381	COL6A1; COL6A3;
Delayed bone age	5	31	17.8571	10.4978	7.65217e-05	1	0.0586935	0.388643	ANTXR1; CCBE1; FBN1; GH1; HSPG2;
Delayed closure anterior fontanel	1	1	3.57143	64.9772	0.0153846	1	0.544098	1	ADAMTS2;
Delayed closure of fontanel	1	4	3.57143	16.3658	0.0601813	1	1	1	ANTXR1;
Delayed eruption	1	6	3.57143	10.9196	0.088947	1	1	1	CCBE1;
Delayed gross motor development	2	3	7.14286	43.3901	0.000678545	1	0.0986747	0.653381	COL1A1; COL1A2;
Delayed motor milestones	3	10	10.7143	19.5386	0.000364476	1	0.0915498	0.606203	ADAMTS2; COL6A1; COL6A3;
Delayed onset of puberty	1	1	3.57143	64.9772	0.0153846	1	0.544098	1	BTK;
Delayed psychomotor development	1	30	3.57143	2.18684	0.374311	1	1	1	ALG13;
Delayed speech acquisition	1	2	3.57143	32.6502	0.0305409	1	0.958914	1	BTK;
Delayed wound healing	1	2	3.57143	32.6502	0.0305409	1	0.958914	1	COL1A2;
Delivery	6	43	21.4286	9.07958	3.11108e-05	0.687673	0.0353533	0.234094	ADAMTS2; COL1A1; COL1A2; COL3A1; COL5A1; MKS1;
Dementia	1	34	3.57143	1.92964	0.412582	1	1	1	HTRA1;
Dental crowding	1	29	3.57143	2.26222	0.364373	1	1	1	MKS1;
Dentinogenesis imperfecta	2	4	7.14286	32.5696	0.00134416	1	0.180069	1	COL1A1; COL1A2;
Dentinogenesis imperfecta (both primary and secondary teeth)	2	2	7.14286	64.9772	0.000228359	1	0.0586935	0.388643	COL1A1; COL1A2;
Dentinogenesis imperfecta (rare)	1	1	3.57143	64.9772	0.0153846	1	0.544098	1	COL1A1;
Deposition of hyaline material in the skin	1	1	3.57143	64.9772	0.0153846	1	0.544098	1	ECM1;
Depressed nasal bridge	2	38	7.14286	3.43605	0.11429	1	1	1	ADAMTS10; ANTXR1;
Developmental delay	2	141	7.14286	0.926204	0.651708	1	1	1	ADAMTSL2; MKS1;
Developmental regression after onset of seizures	1	1	3.57143	64.9772	0.0153846	1	0.544098	1	ALG13;
Diaphragm	1	20	3.57143	3.27971	0.267818	1	1	1	FBLN5;
Diaphragmatic hernia	1	10	3.57143	6.55614	0.143953	1	1	1	FBLN5;
Diarrhea	1	56	3.57143	1.1717	0.585935	1	1	1	BTK;
Diffuse entrapment neuropathy (in some patients)	1	1	3.57143	64.9772	0.0153846	1	0.544098	1	FBN1;
Digenic recessive	1	24	3.57143	2.73332	0.312361	1	1	1	MKS1;
Disproportionate tall stature, upper to lower segment ratio less than 0.85	1	1	3.57143	64.9772	0.0153846	1	0.544098	1	FBN1;
Distal joint laxity	2	3	7.14286	43.3901	0.000678545	1	0.0986747	0.653381	COL6A1; COL6A3;
Dolichocephaly	1	21	3.57143	3.1236	0.279208	1	1	1	FBN1;
Downslanting palpebral fissures	2	57	7.14286	2.2909	0.217878	1	1	1	ADAMTS2; FBN1;
Ductus arteriosus	1	1	3.57143	64.9772	0.0153846	1	0.544098	1	ADAMTS10;
Duodenal ulcer	1	1	3.57143	64.9772	0.0153846	1	0.544098	1	PLG;
Duplicated ureter	1	1	3.57143	64.9772	0.0153846	1	0.544098	1	CCBE1;
Duplicated ureters	1	1	3.57143	64.9772	0.0153846	1	0.544098	1	MKS1;
Dwarfism	1	9	3.57143	7.28379	0.130509	1	1	1	GH1;
Dysarthria	1	118	3.57143	0.556113	0.849149	1	1	1	HTRA1;
Dysmorphic facial features (in 1 patient)	1	1	3.57143	64.9772	0.0153846	1	0.544098	1	ALG13;
Dyssegmental dysplasia	1	1	3.57143	64.9772	0.0153846	1	0.544098	1	HSPG2;
Early cataracts	1	1	3.57143	64.9772	0.0153846	1	0.544098	1	FBN1;
Early death (usually by 3 years of age)	1	1	3.57143	64.9772	0.0153846	1	0.544098	1	ATP7A;
Early glaucoma	1	1	3.57143	64.9772	0.0153846	1	0.544098	1	FBN1;
Early loss of teeth	1	1	3.57143	64.9772	0.0153846	1	0.544098	1	COL3A1;
Ears	13	442	46.4286	1.91252	0.00826444	1	0.544098	1	ADAMTSL2; ANTXR1; BTK; CCBE1; COL1A1; COL1A2; COL3A1; COL5A1; COL6A1; COL6A3; HSPG2; MKS1; PLG;
Easy bruisability	6	17	21.4286	22.9578	8.30085e-08	0.00183482	0.00144864	0.00959228	ADAMTS2; ATP7A; COL1A1; COL1A2; COL3A1; COL5A1;
Ectopia lentis	3	10	10.7143	19.5386	0.000364476	1	0.0915498	0.606203	COL1A1; COL5A1; FBN1;
Ectopia lentis (64%)	1	1	3.57143	64.9772	0.0153846	1	0.544098	1	ADAMTS10;
ECTOPIA LENTIS ET PUPILLAE	1	1	3.57143	64.9772	0.0153846	1	0.544098	1	ADAMTSL4;
Ectopia lentis, isolated (congenital lens dislocation)	1	1	3.57143	64.9772	0.0153846	1	0.544098	1	FBN1;
Ectopia lentis, uncomplicated	1	1	3.57143	64.9772	0.0153846	1	0.544098	1	ADAMTSL4;
Ectopic kidney	1	1	3.57143	64.9772	0.0153846	1	0.544098	1	CCBE1;
Ectopic lens	1	1	3.57143	64.9772	0.0153846	1	0.544098	1	ADAMTSL4;
Ectopic pupil	1	1	3.57143	64.9772	0.0153846	1	0.544098	1	ADAMTSL4;
EEG shows hypsarrhythmia	1	1	3.57143	64.9772	0.0153846	1	0.544098	1	ALG13;
EHLERS-DANLOS SYNDROME, AUTOSOMAL RECESSIVE, CARDIAC VALVULAR FORM	1	1	3.57143	64.9772	0.0153846	1	0.544098	1	COL1A2;
EHLERS-DANLOS SYNDROME, TYPE I	2	3	7.14286	43.3901	0.000678545	1	0.0986747	0.653381	COL1A1; COL5A1;
EHLERS-DANLOS SYNDROME, TYPE II	1	1	3.57143	64.9772	0.0153846	1	0.544098	1	COL5A1;
EHLERS-DANLOS SYNDROME, TYPE III	1	2	3.57143	32.6502	0.0305409	1	0.958914	1	COL3A1;
EHLERS-DANLOS SYNDROME, TYPE IV, AUTOSOMAL DOMINANT	1	1	3.57143	64.9772	0.0153846	1	0.544098	1	COL3A1;
EHLERS-DANLOS SYNDROME, TYPE VII, AUTOSOMAL DOMINANT	2	2	7.14286	64.9772	0.000228359	1	0.0586935	0.388643	COL1A1; COL1A2;
EHLERS-DANLOS SYNDROME, TYPE VII, AUTOSOMAL RECESSIVE	1	1	3.57143	64.9772	0.0153846	1	0.544098	1	ADAMTS2;
Elbow, knee, shoulder contractures	1	1	3.57143	64.9772	0.0153846	1	0.544098	1	HSPG2;
Electron Microscopy	1	27	3.57143	2.42973	0.344041	1	1	1	ADAMTS2;
Elevated amniotic alpha-fetoprotein in affected fetuses with encephalocele	1	1	3.57143	64.9772	0.0153846	1	0.544098	1	MKS1;
Elevated antinuclear antibody (ANA) (speckled pattern)	1	1	3.57143	64.9772	0.0153846	1	0.544098	1	MMP2;
Elevated IL1-beta	1	1	3.57143	64.9772	0.0153846	1	0.544098	1	MMP2;
Elevated IL6	1	1	3.57143	64.9772	0.0153846	1	0.544098	1	MMP2;
Elevated lactate dehydrogenase	1	1	3.57143	64.9772	0.0153846	1	0.544098	1	MYC;
Elevated uric acid	1	1	3.57143	64.9772	0.0153846	1	0.544098	1	MYC;
Elongated, tortuous carotid arteries	1	1	3.57143	64.9772	0.0153846	1	0.544098	1	ATP7A;
EMG - repetitive muscle discharges	1	1	3.57143	64.9772	0.0153846	1	0.544098	1	HSPG2;
EMG shows neurogenic changes	1	3	3.57143	21.803	0.045472	1	1	1	ATP7A;
Emphysema	2	5	7.14286	26.0687	0.00221894	1	0.278679	1	ELN; FBLN5;
Emphysema in most severe presentation	1	1	3.57143	64.9772	0.0153846	1	0.544098	1	FBN1;
Encephalitis	1	3	3.57143	21.803	0.045472	1	1	1	BTK;
Encephalopathy, progressive	1	2	3.57143	32.6502	0.0305409	1	0.958914	1	HTRA1;
Endocrine	1	44	3.57143	1.49118	0.498644	1	1	1	GH1;
Endocrine Features	3	155	10.7143	1.26173	0.431332	1	1	1	BTK; CCBE1; MKS1;
End-stage renal disease	1	1	3.57143	64.9772	0.0153846	1	0.544098	1	FN1;
Enlarged corneal diameters (in some patients)	1	1	3.57143	64.9772	0.0153846	1	0.544098	1	ADAMTSL4;
Enlarged glomeruli	1	2	3.57143	32.6502	0.0305409	1	0.958914	1	FN1;
Enophthalmos	1	1	3.57143	64.9772	0.0153846	1	0.544098	1	FBN1;
Enteroviral dermatomyositis syndrome	1	1	3.57143	64.9772	0.0153846	1	0.544098	1	BTK;
Enteroviral hepatitis	1	1	3.57143	64.9772	0.0153846	1	0.544098	1	BTK;
Epicanthal folds	4	61	14.2857	4.27075	0.0127984	1	0.544098	1	ADAMTS2; CCBE1; COL1A1; COL5A1;
Epididymitis	1	1	3.57143	64.9772	0.0153846	1	0.544098	1	BTK;
Episodic absence-like spells	1	1	3.57143	64.9772	0.0153846	1	0.544098	1	ECM1;
Erysipelas	1	1	3.57143	64.9772	0.0153846	1	0.544098	1	CCBE1;
Estimated prevalence of 1.6 in 1,000,000 individuals in the U.K.	1	1	3.57143	64.9772	0.0153846	1	0.544098	1	PLG;
Evidence of in utero fracture	2	2	7.14286	64.9772	0.000228359	1	0.0586935	0.388643	COL1A1; COL1A2;
Excessive buccal mucosa	1	1	3.57143	64.9772	0.0153846	1	0.544098	1	ADAMTS2;
Excessive skin folds	2	3	7.14286	43.3901	0.000678545	1	0.0986747	0.653381	ELN; FBLN5;
Executive dysfunction	1	4	3.57143	16.3658	0.0601813	1	1	1	ECM1;
Extensor muscle weakness more severe than flexor muscle weakness	2	3	7.14286	43.3901	0.000678545	1	0.0986747	0.653381	COL6A1; COL6A3;
Extensor plantar responses	1	65	3.57143	1.00949	0.641586	1	1	1	HTRA1;
External Features	9	180	32.1429	3.25229	0.000971145	1	0.136727	0.905349	ADAMTS2; ANTXR1; ATP7A; COL1A1; COL3A1; COL5A1; FBLN5; FBN1; HSPG2;
External Genitalia (Female)	2	50	7.14286	2.61156	0.178277	1	1	1	FBLN5; MKS1;
External Genitalia (Male)	6	151	21.4286	2.58601	0.0240057	1	0.836944	1	ADAMTS2; COL1A2; ELN; FBLN5; HSPG2; MKS1;
Extrapyramidal signs	1	19	3.57143	3.45223	0.256255	1	1	1	HTRA1;
Extrapyramidal signs (in 1 patient)	1	1	3.57143	64.9772	0.0153846	1	0.544098	1	ALG13;
Eyes	18	826	64.2857	1.41674	0.0334652	1	1	1	ADAMTS10; ADAMTS2; ADAMTSL2; ADAMTSL4; ALG13; ANTXR1; BTK; CCBE1; COL1A1; COL1A2; COL3A1; COL5A1; ECM1; FBN1; HSPG2; MKS1; PLG; TIMP3;
Face	19	433	67.8571	2.85263	7.87193e-07	0.0174001	0.00435003	0.028804	ADAMTS10; ADAMTS2; ADAMTSL2; ALG13; ANTXR1; ATP7A; CCBE1; COL1A1; COL1A2; COL3A1; COL5A1; COL6A1; COL6A3; ECM1; ELN; FBLN5; FBN1; HSPG2; MKS1;
Facial weakness, mild	2	3	7.14286	43.3901	0.000678545	1	0.0986747	0.653381	COL6A1; COL6A3;
Facies	1	22	3.57143	2.98169	0.290426	1	1	1	GH1;
Failure to thrive	2	202	7.14286	0.646523	0.835372	1	1	1	COL6A1; COL6A3;
Feet	15	345	53.5714	2.82689	3.73023e-05	0.82453	0.0374786	0.248167	ADAMTS10; ADAMTS2; ADAMTSL2; ATP7A; CCBE1; COL1A1; COL1A2; COL3A1; COL5A1; COL6A1; COL6A3; FBN1; HSPG2; MKS1; MMP2;
Female carriers may have subtle manifestations	1	1	3.57143	64.9772	0.0153846	1	0.544098	1	ATP7A;
Femoral bowing present at birth, straightening with time	2	2	7.14286	64.9772	0.000228359	1	0.0586935	0.388643	COL1A1; COL1A2;
Fibrous nodules	1	1	3.57143	64.9772	0.0153846	1	0.544098	1	COL5A1;
Fifth metacarpal notched on ulnar side	1	1	3.57143	64.9772	0.0153846	1	0.544098	1	FBN1;
Finger contractures	3	6	10.7143	32.5426	6.33164e-05	1	0.0538287	0.35643	ADAMTSL2; HSPG2; MMP2;
Flat-appearing iris	1	1	3.57143	64.9772	0.0153846	1	0.544098	1	ADAMTSL4;
Flat, broad nasal bridge	1	4	3.57143	16.3658	0.0601813	1	1	1	CCBE1;
Flat face	2	20	7.14286	6.52694	0.0365597	1	1	1	CCBE1; HSPG2;
Flattened acetabulae and iliac wings	2	2	7.14286	64.9772	0.000228359	1	0.0586935	0.388643	COL1A1; COL1A2;
Flattened femoral epiphyses	1	2	3.57143	32.6502	0.0305409	1	0.958914	1	HSPG2;
Flexion contracture (hip)	1	1	3.57143	64.9772	0.0153846	1	0.544098	1	MMP2;
Flexion contractures	1	8	3.57143	8.19312	0.116863	1	1	1	FBN1;
Flexion contractures (elbows and knees)	1	1	3.57143	64.9772	0.0153846	1	0.544098	1	MMP2;
Focal parietal pachygyria	1	1	3.57143	64.9772	0.0153846	1	0.544098	1	CCBE1;
Follicular hyperkeratosis	2	5	7.14286	26.0687	0.00221894	1	0.278679	1	COL6A1; COL6A3;
Formation of mucosal pseudomembranes that progress to plaques	1	1	3.57143	64.9772	0.0153846	1	0.544098	1	PLG;
Fracture frequency constant through childhood, decreases after puberty	1	1	3.57143	64.9772	0.0153846	1	0.544098	1	COL1A1;
Fracture frequency increases after menopause and in men ages 60-80	1	1	3.57143	64.9772	0.0153846	1	0.544098	1	COL1A1;
Fractures	2	8	7.14286	16.3051	0.00603757	1	0.544098	1	COL1A1; COL1A2;
Fractures can occur in utero, during labor and delivery, or in newborn period	2	2	7.14286	64.9772	0.000228359	1	0.0586935	0.388643	COL1A1; COL1A2;
Fractures decrease after puberty but increase after menopause	2	2	7.14286	64.9772	0.000228359	1	0.0586935	0.388643	COL1A1; COL1A2;
Fractures occur in first few months, then decrease in frequency and then occur with ambulation	2	2	7.14286	64.9772	0.000228359	1	0.0586935	0.388643	COL1A1; COL1A2;
Fractures often heal without deformity	1	1	3.57143	64.9772	0.0153846	1	0.544098	1	COL1A1;
Fragile skin	3	4	10.7143	48.7734	1.29286e-05	0.285774	0.0219826	0.145559	COL1A1; COL3A1; COL5A1;
Fragmentation of femoral epiphyses	1	1	3.57143	64.9772	0.0153846	1	0.544098	1	HSPG2;
Frequent bacterial infections	1	1	3.57143	64.9772	0.0153846	1	0.544098	1	BTK;
Frontal bossing	3	58	10.7143	3.37151	0.0572309	1	1	1	ANTXR1; COL1A1; COL1A2;
Frontal open bite	1	1	3.57143	64.9772	0.0153846	1	0.544098	1	ADAMTS2;
Full cheeks	1	8	3.57143	8.19312	0.116863	1	1	1	HSPG2;
Fundus dystrophy	1	2	3.57143	32.6502	0.0305409	1	0.958914	1	TIMP3;
Fusiform finger swelling	1	1	3.57143	64.9772	0.0153846	1	0.544098	1	MMP2;
Gait disturbance	1	8	3.57143	8.19312	0.116863	1	1	1	HTRA1;
Gait instability	1	2	3.57143	32.6502	0.0305409	1	0.958914	1	ATP7A;
GAPO is acronym for Growth retardation, Alopecia, Pseudoanodontia, Optic atrophy	1	1	3.57143	64.9772	0.0153846	1	0.544098	1	ANTXR1;
GAPO SYNDROME	1	1	3.57143	64.9772	0.0153846	1	0.544098	1	ANTXR1;
Gastrointestinal	8	425	28.5714	1.2246	0.32143	1	1	1	ATP7A; BTK; CCBE1; COL1A1; COL3A1; COL5A1; MKS1; PLG;
Generalized hirsutism	1	2	3.57143	32.6502	0.0305409	1	0.958914	1	HSPG2;
Generalized muscle atrophy	2	6	7.14286	21.7311	0.00329676	1	0.383534	1	COL6A1; COL6A3;
Genetic heterogeneity	2	142	7.14286	0.919682	0.655657	1	1	1	ELN; FBLN5;
Genetic heterogeneity (see MKS2	1	1	3.57143	64.9772	0.0153846	1	0.544098	1	MKS1;
Genitourinary	13	478	46.4286	1.76848	0.0163507	1	0.576421	1	ADAMTS2; ATP7A; BTK; CCBE1; COL1A2; COL3A1; ELN; FBLN5; FN1; HSPG2; HTRA1; MKS1; PLG;
Genu recurvatum	2	4	7.14286	32.5696	0.00134416	1	0.180069	1	COL1A2; FBN1;
Genu valgum	1	20	3.57143	3.27971	0.267818	1	1	1	ATP7A;
Gingival bleeding	1	5	3.57143	13.0992	0.0746719	1	1	1	ADAMTS2;
Gingival hyperkeratosis	1	1	3.57143	64.9772	0.0153846	1	0.544098	1	ADAMTS2;
Gingival hyperplasia	2	8	7.14286	16.3051	0.00603757	1	0.544098	1	ADAMTS2; PLG;
Gingival hypertrophy	1	4	3.57143	16.3658	0.0601813	1	1	1	CCBE1;
Gingivitis, severe	1	1	3.57143	64.9772	0.0153846	1	0.544098	1	PLG;
Glaucoma	2	35	7.14286	3.73048	0.0994682	1	1	1	ANTXR1; CCBE1;
Glaucoma (75%)	1	1	3.57143	64.9772	0.0153846	1	0.544098	1	ADAMTS10;
Gonadal and somatic mosaicism reported in parent	2	2	7.14286	64.9772	0.000228359	1	0.0586935	0.388643	COL1A1; COL1A2;
Growth	17	609	60.7143	1.81485	0.00264349	1	0.326434	1	ADAMTS10; ADAMTS2; ADAMTSL2; ANTXR1; ATP7A; BTK; CCBE1; COL1A1; COL1A2; COL3A1; COL5A1; COL6A1; COL6A3; FBN1; GH1; HSPG2; MKS1;
Growth cartilage disorganized, with islands of cells and abnormal collagen arrangement	1	1	3.57143	64.9772	0.0153846	1	0.544098	1	FBN1;
Growth hormone deficiency	1	11	3.57143	5.96067	0.157195	1	1	1	BTK;
Growth retardation	2	57	7.14286	2.2909	0.217878	1	1	1	ANTXR1; GH1;
Growth retardation, mild	1	1	3.57143	64.9772	0.0153846	1	0.544098	1	CCBE1;
Hair	9	240	32.1429	2.43925	0.00735448	1	0.544098	1	ADAMTS2; ANTXR1; ATP7A; CCBE1; COL3A1; ECM1; FBN1; HSPG2; HTRA1;
Hallucinations	1	30	3.57143	2.18684	0.374311	1	1	1	ECM1;
Hammer toes	1	8	3.57143	8.19312	0.116863	1	1	1	FBN1;
Hands	12	349	42.8571	2.23597	0.00321244	1	0.383534	1	ADAMTS10; ADAMTS2; ADAMTSL2; ATP7A; CCBE1; COL3A1; COL6A1; COL6A3; FBN1; HSPG2; MKS1; MMP2;
Head	11	345	39.2857	2.07356	0.00944578	1	0.544098	1	ADAMTS10; ADAMTS2; ADAMTSL2; ALG13; ANTXR1; ATP7A; BTK; FBN1; HSPG2; MKS1; PLG;
Head and Neck	22	954	78.5714	1.49909	0.00379652	1	0.439363	1	ADAMTS10; ADAMTS2; ADAMTSL2; ADAMTSL4; ALG13; ANTXR1; ATP7A; BTK; CCBE1; COL1A1; COL1A2; COL3A1; COL5A1; COL6A1; COL6A3; ECM1; ELN; FBLN5; FBN1; HSPG2; MKS1; PLG;
Hearing loss	3	41	10.7143	4.76911	0.023523	1	0.822709	1	BTK; COL1A1; COL1A2;
Hearing loss, conductive	1	14	3.57143	4.68429	0.195749	1	1	1	CCBE1;
Hearing loss, progressive conductive and/or sensorineural, during adulthood	1	1	3.57143	64.9772	0.0153846	1	0.544098	1	COL1A1;
Hearing loss, sensorineural	1	38	3.57143	1.72657	0.448591	1	1	1	CCBE1;
Heart	13	351	46.4286	2.40834	0.000925383	1	0.13112	0.868217	ADAMTS10; ADAMTSL2; CCBE1; COL1A1; COL1A2; COL3A1; COL5A1; COL6A1; COL6A3; ELN; FBLN5; FBN1; MKS1;
Height	11	290	39.2857	2.46681	0.00234258	1	0.290901	1	ADAMTS10; ADAMTS2; ADAMTSL2; ATP7A; BTK; COL1A1; COL1A2; COL3A1; COL5A1; FBN1; HSPG2;
Height often shorter than unaffected family members	1	1	3.57143	64.9772	0.0153846	1	0.544098	1	COL1A1;
HEMANGIOMA, CAPILLARY INFANTILE	1	3	3.57143	21.803	0.045472	1	1	1	ANTXR1;
Hematology	1	229	3.57143	0.286568	0.977528	1	1	1	ALG13;
Hemoptysis	1	1	3.57143	64.9772	0.0153846	1	0.544098	1	COL3A1;
HENNEKAM LYMPHANGIECTASIA-LYMPHEDEMA SYNDROME	1	1	3.57143	64.9772	0.0153846	1	0.544098	1	CCBE1;
Hepatic fibrosis	1	27	3.57143	2.42973	0.344041	1	1	1	MKS1;
Hepatomegaly	1	130	3.57143	0.504784	0.876457	1	1	1	ADAMTSL2;
Hepatomegaly (in 1 patient)	1	1	3.57143	64.9772	0.0153846	1	0.544098	1	ALG13;
Hiatal hernia	1	3	3.57143	21.803	0.045472	1	1	1	ATP7A;
High-arched palate	4	86	14.2857	3.0294	0.0399638	1	1	1	ATP7A; COL6A1; COL6A3; FBN1;
High arched palate	1	32	3.57143	2.0502	0.393738	1	1	1	MKS1;
High forehead	1	13	3.57143	5.04434	0.183091	1	1	1	ATP7A;
High myopia (in some patients)	1	1	3.57143	64.9772	0.0153846	1	0.544098	1	ADAMTSL4;
High-pitched voice	1	4	3.57143	16.3658	0.0601813	1	1	1	ADAMTSL2;
Hip contracture	1	1	3.57143	64.9772	0.0153846	1	0.544098	1	HSPG2;
Hip dislocation	2	28	7.14286	4.66277	0.0674619	1	1	1	COL6A1; COL6A3;
Hips usually flexed and abducted (frog-leg position)	2	2	7.14286	64.9772	0.000228359	1	0.0586935	0.388643	COL1A1; COL1A2;
Hirschsprung disease (	1	19	3.57143	3.45223	0.256255	1	1	1	MKS1;
Hirsutism	1	22	3.57143	2.98169	0.290426	1	1	1	CCBE1;
Hirsutism, mild	1	1	3.57143	64.9772	0.0153846	1	0.544098	1	ADAMTS2;
Hoarse voice	1	9	3.57143	7.28379	0.130509	1	1	1	FBN1;
Hoarse voice due to laryngeal infiltration	1	1	3.57143	64.9772	0.0153846	1	0.544098	1	ECM1;
Hooked nose	1	1	3.57143	64.9772	0.0153846	1	0.544098	1	ATP7A;
Horizontal clavicles	1	1	3.57143	64.9772	0.0153846	1	0.544098	1	CCBE1;
Horizontal nystagmus (in 1 patient)	1	1	3.57143	64.9772	0.0153846	1	0.544098	1	ALG13;
Horseshoe kidney	1	13	3.57143	5.04434	0.183091	1	1	1	CCBE1;
Hot, tender swelling of involved bones (e.g., mandible, ribs)	1	1	3.57143	64.9772	0.0153846	1	0.544098	1	COL1A1;
Hydrocephalus	1	49	3.57143	1.33905	0.53698	1	1	1	MKS1;
Hydrocephalus (in 1 patient)	1	1	3.57143	64.9772	0.0153846	1	0.544098	1	ALG13;
Hydronephrosis	2	38	7.14286	3.43605	0.11429	1	1	1	ATP7A; CCBE1;
Hyperactivity	1	36	3.57143	1.82246	0.430861	1	1	1	CCBE1;
Hyperextensible skin	4	8	14.2857	32.5291	3.0145e-06	0.0666325	0.00951894	0.0630302	COL1A1; COL1A2; COL3A1; COL5A1;
Hyperhidrosis	2	8	7.14286	16.3051	0.00603757	1	0.544098	1	COL6A1; COL6A3;
Hypermobile	2	3	7.14286	43.3901	0.000678545	1	0.0986747	0.653381	COL1A1; COL5A1;
Hypermobility of distal interphalangeal joints	1	1	3.57143	64.9772	0.0153846	1	0.544098	1	COL3A1;
Hyperpigmented erythematous lesions	1	1	3.57143	64.9772	0.0153846	1	0.544098	1	MMP2;
Hyperreflexia	1	122	3.57143	0.537882	0.858841	1	1	1	HTRA1;
Hypertelorism	2	121	7.14286	1.07928	0.565652	1	1	1	CCBE1; MKS1;
Hypertension	1	57	3.57143	1.15115	0.592508	1	1	1	MKS1;
Hypertension due to renal disease	1	1	3.57143	64.9772	0.0153846	1	0.544098	1	FN1;
Hypertonia	1	21	3.57143	3.1236	0.279208	1	1	1	ATP7A;
Hypoalbuminemia	1	10	3.57143	6.55614	0.143953	1	1	1	CCBE1;
Hypodontia	2	51	7.14286	2.56036	0.183861	1	1	1	ADAMTS2; MKS1;
Hypoglobulinemia	1	1	3.57143	64.9772	0.0153846	1	0.544098	1	CCBE1;
Hypoglycemia	1	55	3.57143	1.193	0.579261	1	1	1	GH1;
Hypogonadism (major)	1	19	3.57143	3.45223	0.256255	1	1	1	MKS1;
Hypopigmentation	1	8	3.57143	8.19312	0.116863	1	1	1	ATP7A;
Hypoplastic bladder	1	1	3.57143	64.9772	0.0153846	1	0.544098	1	MKS1;
Hypoplastic iliac wings	1	7	3.57143	9.3619	0.10301	1	1	1	CCBE1;
Hyporeflexia	2	75	7.14286	1.74116	0.322095	1	1	1	ATP7A; HSPG2;
Hypotelorism	1	11	3.57143	5.96067	0.157195	1	1	1	MKS1;
Hypothermia	1	3	3.57143	21.803	0.045472	1	1	1	ATP7A;
Hypotonia	3	233	10.7143	0.839368	0.71592	1	1	1	ALG13; COL1A1; COL1A2;
Hypotonia in infancy	2	3	7.14286	43.3901	0.000678545	1	0.0986747	0.653381	COL1A1; COL5A1;
Hypotonia, in neonatal onset	2	3	7.14286	43.3901	0.000678545	1	0.0986747	0.653381	COL6A1; COL6A3;
Hypotonia, neonatal	2	19	7.14286	6.87028	0.033216	1	1	1	COL6A1; COL6A3;
Hypoxemia and cor pulmonale	1	1	3.57143	64.9772	0.0153846	1	0.544098	1	BTK;
Identified by x-ray in the fetus in utero	1	1	3.57143	64.9772	0.0153846	1	0.544098	1	COL1A1;
Ileal, cecal, ovarian, and breast tumors, occasionally (endemic form)	1	1	3.57143	64.9772	0.0153846	1	0.544098	1	MYC;
Immunol	1	2	3.57143	32.6502	0.0305409	1	0.958914	1	GH1;
Immunology	3	148	10.7143	1.32141	0.401298	1	1	1	ALG13; BTK; CCBE1;
Imperforate anus	1	16	3.57143	4.09912	0.2205	1	1	1	MKS1;
Incidence ranges from 1 in 40,000 to 1 in 350,000 births	1	1	3.57143	64.9772	0.0153846	1	0.544098	1	ATP7A;
Incontinence	1	9	3.57143	7.28379	0.130509	1	1	1	HTRA1;
Increased axial globe length	1	1	3.57143	64.9772	0.0153846	1	0.544098	1	FBN1;
Increased bleeding tendency (in 1 patient)	1	1	3.57143	64.9772	0.0153846	1	0.544098	1	ALG13;
Increased endo- and perimysial connective tissue	2	3	7.14286	43.3901	0.000678545	1	0.0986747	0.653381	COL6A1; COL6A3;
Increased incidence of rectosigmoid cancer	1	1	3.57143	64.9772	0.0153846	1	0.544098	1	BTK;
Increased laxity of ankles	2	3	7.14286	43.3901	0.000678545	1	0.0986747	0.653381	COL6A1; COL6A3;
Increased laxity of fingers	2	3	7.14286	43.3901	0.000678545	1	0.0986747	0.653381	COL6A1; COL6A3;
Increased laxity of wrists	2	3	7.14286	43.3901	0.000678545	1	0.0986747	0.653381	COL6A1; COL6A3;
Increased lumbar lordosis	1	6	3.57143	10.9196	0.088947	1	1	1	ADAMTS10;
Increased prevalence in individuals of Turkish descent	1	1	3.57143	64.9772	0.0153846	1	0.544098	1	PLG;
Increased vascularization, reduced collagen bundle size	1	1	3.57143	64.9772	0.0153846	1	0.544098	1	FBLN5;
Inguinal hernia	8	44	28.5714	11.8261	1.31075e-07	0.00289729	0.00144864	0.00959228	ADAMTS2; COL1A1; COL1A2; COL3A1; COL5A1; ELN; FBLN5; HSPG2;
Insulin responses to glucose and to arginine usually greater than normal	1	1	3.57143	64.9772	0.0153846	1	0.544098	1	GH1;
Internal Genitalia (Female)	3	96	10.7143	2.03709	0.180591	1	1	1	COL3A1; MKS1; PLG;
Internal Genitalia (Male)	4	148	14.2857	1.76041	0.188223	1	1	1	BTK; CCBE1; HSPG2; MKS1;
Internal notch of femoral head	1	1	3.57143	64.9772	0.0153846	1	0.544098	1	FBN1;
Internal organ rupture may occur	1	1	3.57143	64.9772	0.0153846	1	0.544098	1	ADAMTS2;
Interphalangeal joint erosions	1	1	3.57143	64.9772	0.0153846	1	0.544098	1	MMP2;
Intestinal lymphangiectasia	1	1	3.57143	64.9772	0.0153846	1	0.544098	1	CCBE1;
Intestinal malrotation	1	5	3.57143	13.0992	0.0746719	1	1	1	MKS1;
Intracranial aneurysm	1	2	3.57143	32.6502	0.0305409	1	0.958914	1	COL3A1;
Intracranial arterial narrowing	1	1	3.57143	64.9772	0.0153846	1	0.544098	1	ATP7A;
Intracranial calcifications in the anterior mesial temporal lobes	1	1	3.57143	64.9772	0.0153846	1	0.544098	1	ECM1;
Intracranial hemorrhage	1	8	3.57143	8.19312	0.116863	1	1	1	ATP7A;
Intrauterine growth retardation	1	39	3.57143	1.68231	0.457256	1	1	1	ATP7A;
Iris coloboma	1	13	3.57143	5.04434	0.183091	1	1	1	MKS1;
Iris crypts and clefts underdeveloped	1	1	3.57143	64.9772	0.0153846	1	0.544098	1	ADAMTSL4;
Iris hypoplasia	1	5	3.57143	13.0992	0.0746719	1	1	1	FBN1;
Isolated cases	1	49	3.57143	1.33905	0.53698	1	1	1	MYC;
Isolated growth hormone deficiency	1	2	3.57143	32.6502	0.0305409	1	0.958914	1	GH1;
Jaw and kidney tumor (endemic form)	1	1	3.57143	64.9772	0.0153846	1	0.544098	1	MYC;
Joint contractures	1	49	3.57143	1.33905	0.53698	1	1	1	FBN1;
Joint contractures (in 1 patient)	1	1	3.57143	64.9772	0.0153846	1	0.544098	1	ALG13;
Joint dislocation (hip, shoulder, elbow, knee, or clavicle)	2	3	7.14286	43.3901	0.000678545	1	0.0986747	0.653381	COL1A1; COL5A1;
Joint hypermobility	3	11	10.7143	17.764	0.000495993	1	0.0986747	0.653381	COL1A1; COL5A1; FBN1;
Joint hypermobility (large and small joints)	1	2	3.57143	32.6502	0.0305409	1	0.958914	1	COL3A1;
Joint laxity	4	36	14.2857	7.23572	0.00188377	1	0.247851	1	ATP7A; COL1A2; COL5A1; FBLN5;
Joint laxity decreases with age	1	2	3.57143	32.6502	0.0305409	1	0.958914	1	COL3A1;
Joint laxity, marked	1	1	3.57143	64.9772	0.0153846	1	0.544098	1	ADAMTS2;
Joint laxity, severe	2	2	7.14286	64.9772	0.000228359	1	0.0586935	0.388643	COL1A1; COL1A2;
Joint limitations	1	1	3.57143	64.9772	0.0153846	1	0.544098	1	ADAMTS10;
Joint stiffness (hands, shoulder, elbows, knees, and ankles)	1	1	3.57143	64.9772	0.0153846	1	0.544098	1	ADAMTS10;
J-shaped sella turcica	1	5	3.57143	13.0992	0.0746719	1	1	1	ADAMTSL2;
Juvenile colloid milium	1	1	3.57143	64.9772	0.0153846	1	0.544098	1	PLG;
Keratoconus	2	8	7.14286	16.3051	0.00603757	1	0.544098	1	ANTXR1; COL3A1;
Kidneys	6	276	21.4286	1.41485	0.242154	1	1	1	ATP7A; BTK; CCBE1; FN1; MKS1; PLG;
KOWARSKI SYNDROME	1	1	3.57143	64.9772	0.0153846	1	0.544098	1	GH1;
Kyphoscoliosis	2	34	7.14286	3.84017	0.094662	1	1	1	FBN1; HSPG2;
Kyphosis	6	56	21.4286	6.9722	0.00014443	1	0.0586935	0.388643	ATP7A; COL1A1; COL1A2; COL6A1; COL6A3; HSPG2;
Lab	2	266	7.14286	0.490974	0.932046	1	1	1	COL1A1; GH1;
Laboratory Abnormalities	13	712	46.4286	1.18728	0.270554	1	1	1	ALG13; ANTXR1; ATP7A; BTK; CCBE1; COL1A2; COL3A1; COL6A1; COL6A3; FBN1; MMP2; MYC; PLG;
Large anterior fontanel	1	11	3.57143	5.96067	0.157195	1	1	1	ADAMTS2;
Large anterior fontanelle	2	8	7.14286	16.3051	0.00603757	1	0.544098	1	COL1A1; COL1A2;
Large fontanelles	2	13	7.14286	10.0387	0.0160373	1	0.566276	1	COL1A1; COL1A2;
Laryngeal lesions resulting in hoarseness	1	1	3.57143	64.9772	0.0153846	1	0.544098	1	ECM1;
Larynx	3	46	10.7143	4.25084	0.0318248	1	0.997808	1	ECM1; MKS1; PLG;
Learning disabilities (major)	1	19	3.57143	3.45223	0.256255	1	1	1	MKS1;
Left ventricular hypertrophy	1	26	3.57143	2.52314	0.33364	1	1	1	MKS1;
Ligneous conjunctivitis	1	1	3.57143	64.9772	0.0153846	1	0.544098	1	PLG;
Ligneous gingivitis	1	1	3.57143	64.9772	0.0153846	1	0.544098	1	PLG;
Limbs	14	339	50	2.68526	0.000149495	1	0.0586935	0.388643	ADAMTS10; ADAMTS2; ADAMTSL2; ATP7A; BTK; COL1A1; COL1A2; COL5A1; COL6A1; COL6A3; FBN1; HSPG2; MKS1; MMP2;
Limited elbow extension	1	8	3.57143	8.19312	0.116863	1	1	1	ATP7A;
Limited joint mobility	1	3	3.57143	21.803	0.045472	1	1	1	FBN1;
Limited knee extension	1	2	3.57143	32.6502	0.0305409	1	0.958914	1	ATP7A;
Lipodystrophy (in some patients)	1	1	3.57143	64.9772	0.0153846	1	0.544098	1	FBN1;
LIPOID PROTEINOSIS OF URBACH AND WIETHE	1	1	3.57143	64.9772	0.0153846	1	0.544098	1	ECM1;
Liver	4	256	14.2857	1.01777	0.569939	1	1	1	ADAMTSL2; ALG13; BTK; MKS1;
Lobeless ears	1	2	3.57143	32.6502	0.0305409	1	0.958914	1	COL3A1;
Lobulated tongue	1	3	3.57143	21.803	0.045472	1	1	1	MKS1;
Long bone deformity evident at birth or in the first 2 years of life	2	2	7.14286	64.9772	0.000228359	1	0.0586935	0.388643	COL1A1; COL1A2;
Long bone overgrowth (dolichostenomelia)	1	1	3.57143	64.9772	0.0153846	1	0.544098	1	FBN1;
Long eyelashes	1	9	3.57143	7.28379	0.130509	1	1	1	FBN1;
Long eyelashes in irregular rows	1	1	3.57143	64.9772	0.0153846	1	0.544098	1	HSPG2;
Long finger flexion contractures of the last four fingers	2	3	7.14286	43.3901	0.000678545	1	0.0986747	0.653381	COL6A1; COL6A3;
Long, narrow face	1	6	3.57143	10.9196	0.088947	1	1	1	FBN1;
Long, narrow feet	1	1	3.57143	64.9772	0.0153846	1	0.544098	1	FBN1;
Long neck	1	2	3.57143	32.6502	0.0305409	1	0.958914	1	ATP7A;
Long philtrum	2	54	7.14286	2.41815	0.200771	1	1	1	ATP7A; FBN1;
Long, smooth philtrum	1	3	3.57143	21.803	0.045472	1	1	1	ADAMTSL2;
Long, thin face	1	3	3.57143	21.803	0.045472	1	1	1	ATP7A;
Long, thin limbs	2	3	7.14286	43.3901	0.000678545	1	0.0986747	0.653381	COL6A1; COL6A3;
Loose redundant skin	2	3	7.14286	43.3901	0.000678545	1	0.0986747	0.653381	ELN; FBLN5;
Loose, redundant skin	1	2	3.57143	32.6502	0.0305409	1	0.958914	1	ATP7A;
Lop ears	2	6	7.14286	21.7311	0.00329676	1	0.383534	1	COL1A1; COL5A1;
Low birth weight	2	25	7.14286	5.22207	0.0550702	1	1	1	COL1A1; COL1A2;
Low copper and ceruloplasmin	1	1	3.57143	64.9772	0.0153846	1	0.544098	1	ATP7A;
Lower back pain	1	2	3.57143	32.6502	0.0305409	1	0.958914	1	HTRA1;
Lower limbs affected before upper limbs	1	1	3.57143	64.9772	0.0153846	1	0.544098	1	ATP7A;
Low hairline	1	3	3.57143	21.803	0.045472	1	1	1	HSPG2;
Low-normal IQ	1	1	3.57143	64.9772	0.0153846	1	0.544098	1	ATP7A;
Low-set ears	3	97	10.7143	2.01609	0.184502	1	1	1	CCBE1; HSPG2; MKS1;
Low weight due to poor feeding	2	3	7.14286	43.3901	0.000678545	1	0.0986747	0.653381	COL6A1; COL6A3;
Lumbago	1	1	3.57143	64.9772	0.0153846	1	0.544098	1	HTRA1;
Lumbar disc herniation	1	1	3.57143	64.9772	0.0153846	1	0.544098	1	HTRA1;
Lumbar lordosis	1	11	3.57143	5.96067	0.157195	1	1	1	HSPG2;
Lumbosacral dural ectasia	1	1	3.57143	64.9772	0.0153846	1	0.544098	1	FBN1;
Lung	12	171	42.8571	4.56333	2.59706e-06	0.0574053	0.00951894	0.0630302	ADAMTS2; BTK; CCBE1; COL1A1; COL1A2; COL3A1; ELN; FBLN5; FBN1; HSPG2; MKS1; PLG;
Lymphedema (lower extremities)	1	1	3.57143	64.9772	0.0153846	1	0.544098	1	CCBE1;
Lymphedematous facies	1	1	3.57143	64.9772	0.0153846	1	0.544098	1	CCBE1;
Lysosomal storage vacuoles in trachea, liver, cartilage, and heart	1	1	3.57143	64.9772	0.0153846	1	0.544098	1	ADAMTSL2;
Macrocephaly	1	60	3.57143	1.0936	0.611627	1	1	1	PLG;
Macrostomia	1	9	3.57143	7.28379	0.130509	1	1	1	MKS1;
Malaligned teeth	1	4	3.57143	16.3658	0.0601813	1	1	1	ADAMTS10;
Malar hypoplasia	1	15	3.57143	4.37221	0.208218	1	1	1	FBN1;
Malformed teeth	1	1	3.57143	64.9772	0.0153846	1	0.544098	1	ADAMTS10;
Maxillary hypoplasia	1	20	3.57143	3.27971	0.267818	1	1	1	ADAMTS10;
Mean adult height 175.4 +/- 8.2 cm for females	1	1	3.57143	64.9772	0.0153846	1	0.544098	1	FBN1;
Mean adult height 191.3 +/- 9 cm for males	1	1	3.57143	64.9772	0.0153846	1	0.544098	1	FBN1;
Mean length at birth 52.5 +/- 3.5 cm for females	1	1	3.57143	64.9772	0.0153846	1	0.544098	1	FBN1;
Mean length at birth 53 +/- 4.4 cm for males	1	1	3.57143	64.9772	0.0153846	1	0.544098	1	FBN1;
Medial rotation of the medial malleolus	1	1	3.57143	64.9772	0.0153846	1	0.544098	1	FBN1;
Memory impairment	1	3	3.57143	21.803	0.045472	1	1	1	ECM1;
Meningitis	1	9	3.57143	7.28379	0.130509	1	1	1	BTK;
MENKES DISEASE	1	1	3.57143	64.9772	0.0153846	1	0.544098	1	ATP7A;
Mental retardation (25%)	1	2	3.57143	32.6502	0.0305409	1	0.958914	1	HSPG2;
Mental retardation	1	200	3.57143	0.328118	0.962575	1	1	1	ATP7A;
Mental retardation, mild (11%)	1	1	3.57143	64.9772	0.0153846	1	0.544098	1	ADAMTS10;
Mental retardation (sometimes)	1	1	3.57143	64.9772	0.0153846	1	0.544098	1	CCBE1;
Mesangial and subendothelial granular or fibrillar deposits which show immunoreactivity to fibronectin	1	1	3.57143	64.9772	0.0153846	1	0.544098	1	FN1;
Metabolic	1	55	3.57143	1.193	0.579261	1	1	1	GH1;
Metaphyseal widening with spurs	1	1	3.57143	64.9772	0.0153846	1	0.544098	1	ATP7A;
Microcephaly	2	129	7.14286	1.01236	0.601691	1	1	1	ATP7A; MKS1;
Microcephaly (in 1 patient)	1	1	3.57143	64.9772	0.0153846	1	0.544098	1	ALG13;
Microcornea	1	18	3.57143	3.64392	0.244517	1	1	1	HSPG2;
Micrognathia	7	121	25	3.76407	0.00176695	1	0.233873	1	ADAMTS2; ANTXR1; COL1A1; COL1A2; FBN1; HSPG2; MKS1;
Microphthalmia	1	37	3.57143	1.77322	0.439794	1	1	1	MKS1;
Microscopic hematuria	1	5	3.57143	13.0992	0.0746719	1	1	1	FN1;
Microspherophakia (small, spherical lens) (94%)	1	1	3.57143	64.9772	0.0153846	1	0.544098	1	ADAMTS10;
Microstomia	1	12	3.57143	5.46436	0.17024	1	1	1	CCBE1;
Midface hypoplasia	2	38	7.14286	3.43605	0.11429	1	1	1	COL1A1; COL1A2;
Mild congenital leg curvature	1	1	3.57143	64.9772	0.0153846	1	0.544098	1	COL1A1;
Mild distal sensory impairment (in some)	1	1	3.57143	64.9772	0.0153846	1	0.544098	1	ATP7A;
Mild facial anomalies	1	1	3.57143	64.9772	0.0153846	1	0.544098	1	FBN1;
Mild joint hypermobility	1	1	3.57143	64.9772	0.0153846	1	0.544098	1	COL1A1;
Mildly extensible skin	1	1	3.57143	64.9772	0.0153846	1	0.544098	1	ATP7A;
Mild-moderate skeletal deformity	2	2	7.14286	64.9772	0.000228359	1	0.0586935	0.388643	COL1A1; COL1A2;
Mild osteopenia	1	2	3.57143	32.6502	0.0305409	1	0.958914	1	COL1A1;
Mild platyspondyly	1	6	3.57143	10.9196	0.088947	1	1	1	ATP7A;
Misc	2	219	7.14286	0.596338	0.868686	1	1	1	ANTXR1; COL1A1;
Miscellaneous	25	1228	89.2857	1.32334	0.00735929	1	0.544098	1	ADAMTS10; ADAMTS2; ADAMTSL2; ADAMTSL4; ALG13; ANTXR1; ATP7A; BTK; COL1A1; COL1A2; COL3A1; COL5A1; COL6A1; COL6A3; ECM1; ELN; FBLN5; FBN1; FN1; HSPG2; HTRA1; MKS1; MMP2; MYC; PLG;
Mitral regurgitation	2	3	7.14286	43.3901	0.000678545	1	0.0986747	0.653381	COL1A2; FBN1;
Mitral stenosis	1	1	3.57143	64.9772	0.0153846	1	0.544098	1	ADAMTSL2;
Mitral valve insufficiency	2	3	7.14286	43.3901	0.000678545	1	0.0986747	0.653381	ADAMTS10; COL1A2;
Mitral valve prolapse	5	20	17.8571	16.2686	7.85025e-06	0.173522	0.0216902	0.143623	COL1A1; COL1A2; COL3A1; COL5A1; FBN1;
Mitral valve regurgitation	1	2	3.57143	32.6502	0.0305409	1	0.958914	1	ELN;
Molluscoid pseudotumor	1	2	3.57143	32.6502	0.0305409	1	0.958914	1	COL5A1;
Molluscoid pseudotumors	3	5	10.7143	39.0382	3.19881e-05	0.707065	0.0353533	0.234094	COL1A1; COL3A1; COL5A1;
Monomorphic cells, medium-sized, with round nuclei, multiple nucleoli, and moderate amount of cytoplasm	1	1	3.57143	64.9772	0.0153846	1	0.544098	1	MYC;
Most sporadic as single lesions	1	3	3.57143	21.803	0.045472	1	1	1	ANTXR1;
Mouth	16	417	57.1429	2.49463	8.45089e-05	1	0.0586935	0.388643	ADAMTS10; ADAMTS2; ADAMTSL2; ANTXR1; ATP7A; CCBE1; COL1A1; COL3A1; COL5A1; COL6A1; COL6A3; ECM1; FBN1; HSPG2; MKS1; PLG;
Movement	2	29	7.14286	4.50204	0.0717835	1	1	1	COL6A1; COL6A3;
Multiple fractures present at birth	2	2	7.14286	64.9772	0.000228359	1	0.0586935	0.388643	COL1A1; COL1A2;
Muscle atrophy, distal	1	3	3.57143	21.803	0.045472	1	1	1	ATP7A;
Muscle atrophy, mild, more proximal than distal	2	3	7.14286	43.3901	0.000678545	1	0.0986747	0.653381	COL6A1; COL6A3;
Muscle biopsy shows increased variation in fiber size	2	4	7.14286	32.5696	0.00134416	1	0.180069	1	COL6A1; COL6A3;
Muscle biopsy shows merosin (	2	3	7.14286	43.3901	0.000678545	1	0.0986747	0.653381	COL6A1; COL6A3;
Muscle biopsy shows neurogenic changes	1	1	3.57143	64.9772	0.0153846	1	0.544098	1	ATP7A;
Muscle biopsy shows nonspecific myopathic changes	2	4	7.14286	32.5696	0.00134416	1	0.180069	1	COL6A1; COL6A3;
Muscle biopsy shows type 1 fiber predominance	2	3	7.14286	43.3901	0.000678545	1	0.0986747	0.653381	COL6A1; COL6A3;
Muscle fiber necrosis	2	4	7.14286	32.5696	0.00134416	1	0.180069	1	COL6A1; COL6A3;
Muscle fiber regeneration	2	3	7.14286	43.3901	0.000678545	1	0.0986747	0.653381	COL6A1; COL6A3;
Muscle, Soft Tissue	8	341	28.5714	1.52625	0.136734	1	1	1	ALG13; BTK; CCBE1; COL1A2; COL6A1; COL6A3; FBN1; HSPG2;
Muscle tears	1	1	3.57143	64.9772	0.0153846	1	0.544098	1	COL1A2;
Muscle wasting	1	7	3.57143	9.3619	0.10301	1	1	1	HSPG2;
Muscle weakness	1	62	3.57143	1.05833	0.62389	1	1	1	HSPG2;
Muscle weakness, distal	1	5	3.57143	13.0992	0.0746719	1	1	1	ATP7A;
Muscle weakness (in some patients)	1	1	3.57143	64.9772	0.0153846	1	0.544098	1	FBN1;
Muscle weakness, limb-girdle	2	3	7.14286	43.3901	0.000678545	1	0.0986747	0.653381	COL6A1; COL6A3;
Muscle weakness, proximal greater than distal	2	3	7.14286	43.3901	0.000678545	1	0.0986747	0.653381	COL6A1; COL6A3;
Muscular build	1	1	3.57143	64.9772	0.0153846	1	0.544098	1	ADAMTS10;
Muscular hypertrophy	1	2	3.57143	32.6502	0.0305409	1	0.958914	1	HSPG2;
Myopia	5	47	17.8571	6.92481	0.000582411	1	0.0986747	0.653381	ADAMTS2; COL1A1; COL5A1; FBN1; HSPG2;
Myotonia	1	3	3.57143	21.803	0.045472	1	1	1	HSPG2;
Nails	1	123	3.57143	0.533509	0.861169	1	1	1	ADAMTSL2;
Narrow chest	1	14	3.57143	4.68429	0.195749	1	1	1	ATP7A;
Narrow maxilla	2	3	7.14286	43.3901	0.000678545	1	0.0986747	0.653381	COL1A1; COL5A1;
Narrow palate	3	13	10.7143	15.0331	0.000842109	1	0.12009	0.795185	ADAMTS10; CCBE1; FBN1;
Narrow palpebral fissures	1	7	3.57143	9.3619	0.10301	1	1	1	HSPG2;
Narrow shoulders	1	6	3.57143	10.9196	0.088947	1	1	1	ATP7A;
Narrow spinal canal	1	1	3.57143	64.9772	0.0153846	1	0.544098	1	ADAMTS10;
Nasopharynx	2	34	7.14286	3.84017	0.094662	1	1	1	BTK; PLG;
Natal teeth	1	5	3.57143	13.0992	0.0746719	1	1	1	MKS1;
Neck	5	130	17.8571	2.50393	0.0446447	1	1	1	ATP7A; COL6A1; COL6A3; HSPG2; MKS1;
Neck weakness	2	3	7.14286	43.3901	0.000678545	1	0.0986747	0.653381	COL6A1; COL6A3;
Neonatal lethal	1	1	3.57143	64.9772	0.0153846	1	0.544098	1	HSPG2;
Neonatal pneumothorax	1	1	3.57143	64.9772	0.0153846	1	0.544098	1	ADAMTS2;
Neoplasia	3	151	10.7143	1.29515	0.414216	1	1	1	ATP7A; BTK; MYC;
Nephrogenic diabetes insipidus	1	19	3.57143	3.45223	0.256255	1	1	1	MKS1;
Nephrotic syndrome	1	16	3.57143	4.09912	0.2205	1	1	1	FN1;
Neurologic	18	930	64.2857	1.25831	0.111522	1	1	1	ADAMTS10; ADAMTS2; ADAMTSL2; ALG13; ATP7A; BTK; CCBE1; COL1A1; COL1A2; COL5A1; COL6A1; COL6A3; ECM1; FBN1; HSPG2; HTRA1; MKS1; PLG;
Neurologic degeneration	1	1	3.57143	64.9772	0.0153846	1	0.544098	1	ATP7A;
Neuropathology shows diffuse demyelination of the cerebral white matter	1	1	3.57143	64.9772	0.0153846	1	0.544098	1	HTRA1;
Neuropsychiatric manifestations are variable	1	1	3.57143	64.9772	0.0153846	1	0.544098	1	ECM1;
Nipple hypoplasia	1	4	3.57143	16.3658	0.0601813	1	1	1	ANTXR1;
No cardiac involvement	2	3	7.14286	43.3901	0.000678545	1	0.0986747	0.653381	COL6A1; COL6A3;
Nocturnal hypoventilation	2	6	7.14286	21.7311	0.00329676	1	0.383534	1	COL6A1; COL6A3;
No increased risk of thrombotic vascular events	1	1	3.57143	64.9772	0.0153846	1	0.544098	1	PLG;
Nonimmune hydrops	2	2	7.14286	64.9772	0.000228359	1	0.0586935	0.388643	COL1A1; COL1A2;
Normal birth weight	1	7	3.57143	9.3619	0.10301	1	1	1	ADAMTSL2;
Normal blood pressure	1	1	3.57143	64.9772	0.0153846	1	0.544098	1	HTRA1;
Normal face at birth	1	1	3.57143	64.9772	0.0153846	1	0.544098	1	HSPG2;
Normal-greyish sclerae	2	2	7.14286	64.9772	0.000228359	1	0.0586935	0.388643	COL1A1; COL1A2;
Normal head circumference	1	3	3.57143	21.803	0.045472	1	1	1	ADAMTSL2;
Normal immunoreactive growth hormone after stimulation	1	1	3.57143	64.9772	0.0153846	1	0.544098	1	GH1;
Normal intelligence	2	45	7.14286	2.90167	0.150856	1	1	1	COL6A1; COL6A3;
Normal number of T cells	1	2	3.57143	32.6502	0.0305409	1	0.958914	1	BTK;
Normal or increased serum creatine kinase	2	3	7.14286	43.3901	0.000678545	1	0.0986747	0.653381	COL6A1; COL6A3;
Normal teeth (in most patients)	1	1	3.57143	64.9772	0.0153846	1	0.544098	1	COL1A1;
Normal to mildly increased serum creatine kinase	2	4	7.14286	32.5696	0.00134416	1	0.180069	1	COL6A1; COL6A3;
Normal to near normal stature	1	1	3.57143	64.9772	0.0153846	1	0.544098	1	COL1A1;
Normal upper/lower segment ratio	1	1	3.57143	64.9772	0.0153846	1	0.544098	1	ADAMTSL2;
Normal wound healing	3	5	10.7143	39.0382	3.19881e-05	0.707065	0.0353533	0.234094	ADAMTS2; ELN; FBLN5;
No scarring	1	2	3.57143	32.6502	0.0305409	1	0.958914	1	COL3A1;
Nose	10	314	35.7143	2.07134	0.0142634	1	0.544098	1	ADAMTS10; ADAMTSL2; ANTXR1; ATP7A; CCBE1; COL1A1; COL1A2; COL3A1; FBN1; HSPG2;
No skin hyperelasticity	2	2	7.14286	64.9772	0.000228359	1	0.0586935	0.388643	ELN; FBLN5;
Numerous multiple fractures present at birth	2	3	7.14286	43.3901	0.000678545	1	0.0986747	0.653381	COL1A1; COL1A2;
Nystagmus	1	122	3.57143	0.537882	0.858841	1	1	1	ANTXR1;
Obesity	1	43	3.57143	1.52585	0.490618	1	1	1	MKS1;
Occasional femoral bowing	1	1	3.57143	64.9772	0.0153846	1	0.544098	1	COL1A1;
Occipital encephalocele	1	3	3.57143	21.803	0.045472	1	1	1	MKS1;
Occipital horn exostoses	1	1	3.57143	64.9772	0.0153846	1	0.544098	1	ATP7A;
Occipital skull defect	1	1	3.57143	64.9772	0.0153846	1	0.544098	1	HSPG2;
Occlusive hydrocephalus, congenital	1	1	3.57143	64.9772	0.0153846	1	0.544098	1	PLG;
Often identified in newborn period	2	2	7.14286	64.9772	0.000228359	1	0.0586935	0.388643	COL1A1; COL1A2;
Olfactory lobe absence	1	1	3.57143	64.9772	0.0153846	1	0.544098	1	MKS1;
Oligodontia	1	9	3.57143	7.28379	0.130509	1	1	1	CCBE1;
Oligohydramnios	2	12	7.14286	10.8746	0.0136996	1	0.544098	1	FBLN5; MKS1;
Omphalocele	1	14	3.57143	4.68429	0.195749	1	1	1	MKS1;
One male and 3 unrelated females have been reported (last curated October 2013)	1	1	3.57143	64.9772	0.0153846	1	0.544098	1	ALG13;
One patient reported with COL3A1 mutation (	1	2	3.57143	32.6502	0.0305409	1	0.958914	1	COL3A1;
Onset in childhood	1	26	3.57143	2.52314	0.33364	1	1	1	ECM1;
Onset in first decade	1	3	3.57143	21.803	0.045472	1	1	1	ATP7A;
Onset in infancy	3	82	10.7143	2.38485	0.128814	1	1	1	ALG13; COL6A1; COL6A3;
Onset in teens to late twenties (range 14 to 44 years)	1	1	3.57143	64.9772	0.0153846	1	0.544098	1	HTRA1;
Onset of end-stage renal disease 15 to 20 years after onset	1	1	3.57143	64.9772	0.0153846	1	0.544098	1	FN1;
Onset of fracture usually when child begins to walk	1	1	3.57143	64.9772	0.0153846	1	0.544098	1	COL1A1;
Onset of proteinuria in the second to fourth decades	1	1	3.57143	64.9772	0.0153846	1	0.544098	1	FN1;
Onset of skin manifestations from birth to puberty	1	1	3.57143	64.9772	0.0153846	1	0.544098	1	ELN;
Onset usually in early childhood, although ranges from birth to adulthood	2	3	7.14286	43.3901	0.000678545	1	0.0986747	0.653381	COL6A1; COL6A3;
Onset usually in infancy or early childhood	1	20	3.57143	3.27971	0.267818	1	1	1	PLG;
Opalescent teeth (rare)	1	1	3.57143	64.9772	0.0153846	1	0.544098	1	COL1A1;
Optic atrophy	1	82	3.57143	0.800231	0.727671	1	1	1	ANTXR1;
Optic atrophy (in 1 patient)	1	1	3.57143	64.9772	0.0153846	1	0.544098	1	ALG13;
Optic tract agenesis	1	1	3.57143	64.9772	0.0153846	1	0.544098	1	MKS1;
Orthostatic hypotension	1	3	3.57143	21.803	0.045472	1	1	1	ATP7A;
Osteoarthritis	2	9	7.14286	14.4955	0.00768894	1	0.544098	1	COL1A1; COL5A1;
Osteoarthritis (onset 30-40 years)	1	2	3.57143	32.6502	0.0305409	1	0.958914	1	COL3A1;
OSTEOGENESIS IMPERFECTA, TYPE I	1	1	3.57143	64.9772	0.0153846	1	0.544098	1	COL1A1;
OSTEOGENESIS IMPERFECTA, TYPE II	2	2	7.14286	64.9772	0.000228359	1	0.0586935	0.388643	COL1A1; COL1A2;
OSTEOGENESIS IMPERFECTA, TYPE III	2	2	7.14286	64.9772	0.000228359	1	0.0586935	0.388643	COL1A1; COL1A2;
OSTEOGENESIS IMPERFECTA, TYPE IV	2	2	7.14286	64.9772	0.000228359	1	0.0586935	0.388643	COL1A1; COL1A2;
Osteopenia	4	28	14.2857	9.30233	0.000712885	1	0.102991	0.68196	ADAMTS2; ADAMTSL2; COL1A1; COL1A2;
Osteoporosis	3	42	10.7143	4.65559	0.0250741	1	0.872816	1	ATP7A; HSPG2; MMP2;
OSTEOPOROSIS	2	6	7.14286	21.7311	0.00329676	1	0.383534	1	COL1A1; COL1A2;
Other	9	384	32.1429	1.52455	0.115771	1	1	1	ADAMTS10; ANTXR1; ATP7A; CCBE1; COL6A1; COL6A3; FBN1; HSPG2; MKS1;
Otitis media	1	11	3.57143	5.96067	0.157195	1	1	1	BTK;
Otosclerosis	2	2	7.14286	64.9772	0.000228359	1	0.0586935	0.388643	COL1A1; COL1A2;
Overfolded helices	1	5	3.57143	13.0992	0.0746719	1	1	1	HSPG2;
Ovoid vertebral bodies	1	9	3.57143	7.28379	0.130509	1	1	1	FBN1;
Pale blue sclerae (10% of the cases)	2	2	7.14286	64.9772	0.000228359	1	0.0586935	0.388643	COL1A1; COL1A2;
Panhypogammaglobulinemia	1	5	3.57143	13.0992	0.0746719	1	1	1	BTK;
Papules along the eyebrows and palpebral fissures	1	1	3.57143	64.9772	0.0153846	1	0.544098	1	ECM1;
Papules on the lips	1	1	3.57143	64.9772	0.0153846	1	0.544098	1	ECM1;
Paranoia	1	4	3.57143	16.3658	0.0601813	1	1	1	ECM1;
Patchy alopecia	1	2	3.57143	32.6502	0.0305409	1	0.958914	1	ECM1;
Patent ductus arteriosus	1	41	3.57143	1.60027	0.474192	1	1	1	MKS1;
Pectus asymmetric sternum	1	1	3.57143	64.9772	0.0153846	1	0.544098	1	FBN1;
Pectus carinatum	3	27	10.7143	7.24107	0.00745336	1	0.544098	1	ATP7A; FBN1; HSPG2;
Pectus excavatum	6	44	21.4286	8.87327	3.5645e-05	0.787898	0.0374786	0.248167	ADAMTSL2; ATP7A; CCBE1; COL1A2; FBLN5; FBN1;
Peg-shaped incisors	1	4	3.57143	16.3658	0.0601813	1	1	1	CCBE1;
Pelvic exostoses	1	3	3.57143	21.803	0.045472	1	1	1	ATP7A;
Pelvis	10	153	35.7143	4.25084	4.60102e-05	1	0.0423754	0.280591	ADAMTSL2; ATP7A; CCBE1; COL1A1; COL1A2; COL6A1; COL6A3; FBN1; HSPG2; MMP2;
Pericardial effusions	1	2	3.57143	32.6502	0.0305409	1	0.958914	1	CCBE1;
Pericardial lymphangiectasia	1	1	3.57143	64.9772	0.0153846	1	0.544098	1	CCBE1;
Perinatal death	1	1	3.57143	64.9772	0.0153846	1	0.544098	1	MKS1;
Perinatal lethal	2	2	7.14286	64.9772	0.000228359	1	0.0586935	0.388643	COL1A1; COL1A2;
Periodontal disease	1	2	3.57143	32.6502	0.0305409	1	0.958914	1	COL3A1;
Periodontitis	1	3	3.57143	21.803	0.045472	1	1	1	PLG;
Periorbital edema	1	3	3.57143	21.803	0.045472	1	1	1	CCBE1;
Peripheral arterial stenosis	1	1	3.57143	64.9772	0.0153846	1	0.544098	1	ELN;
Peripheral nerve biopsy is normal	1	1	3.57143	64.9772	0.0153846	1	0.544098	1	ATP7A;
Peripheral Nervous System	4	178	14.2857	1.46373	0.290481	1	1	1	ATP7A; COL6A1; COL6A3; FBN1;
Persistent, open anterior fontanel	1	1	3.57143	64.9772	0.0153846	1	0.544098	1	ATP7A;
Persistent pupillary membrane (in some patients)	1	1	3.57143	64.9772	0.0153846	1	0.544098	1	ADAMTSL4;
Pes cavus	3	58	10.7143	3.37151	0.0572309	1	1	1	ATP7A; FBN1; MMP2;
Pes planus	7	37	25	12.3072	6.91209e-07	0.0152785	0.00435003	0.028804	ATP7A; COL1A1; COL1A2; COL5A1; FBN1; HSPG2; MMP2;
Pes varus	1	1	3.57143	64.9772	0.0153846	1	0.544098	1	ATP7A;
Pharyngeal lesions	1	1	3.57143	64.9772	0.0153846	1	0.544098	1	ECM1;
Pinched, thin nose	1	1	3.57143	64.9772	0.0153846	1	0.544098	1	COL3A1;
Pituitary dwarfism	1	2	3.57143	32.6502	0.0305409	1	0.958914	1	GH1;
Placenta and Umbilical Cord	1	10	3.57143	6.55614	0.143953	1	1	1	MKS1;
Placental enlargement	1	1	3.57143	64.9772	0.0153846	1	0.544098	1	MKS1;
PLASMINOGEN DEFICIENCY, TYPE I	1	1	3.57143	64.9772	0.0153846	1	0.544098	1	PLG;
Platyspondyly	3	26	10.7143	7.51946	0.00669383	1	0.544098	1	COL1A1; COL1A2; HSPG2;
Pleasant, happy-nature' appearance	1	1	3.57143	64.9772	0.0153846	1	0.544098	1	ADAMTSL2;
Pleural effusions	1	1	3.57143	64.9772	0.0153846	1	0.544098	1	CCBE1;
Pleural lymphangiectasia	1	1	3.57143	64.9772	0.0153846	1	0.544098	1	CCBE1;
Pneumonia	1	15	3.57143	4.37221	0.208218	1	1	1	BTK;
Pneumothorax	1	2	3.57143	32.6502	0.0305409	1	0.958914	1	FBN1;
Polycystic kidneys	1	4	3.57143	16.3658	0.0601813	1	1	1	MKS1;
Polydactyly	1	7	3.57143	9.3619	0.10301	1	1	1	MKS1;
Polydactyly (major)	1	19	3.57143	3.45223	0.256255	1	1	1	MKS1;
Poor coordination	1	22	3.57143	2.98169	0.290426	1	1	1	MKS1;
Poor wound healing	3	4	10.7143	48.7734	1.29286e-05	0.285774	0.0219826	0.145559	COL1A1; COL1A2; COL5A1;
Popcorn" calcification	2	2	7.14286	64.9772	0.000228359	1	0.0586935	0.388643	COL1A1; COL1A2;
Postaxial polydactyly	1	23	3.57143	2.8521	0.301477	1	1	1	MKS1;
Posteriorly rotated ears	1	32	3.57143	2.0502	0.393738	1	1	1	HSPG2;
Postmenopausal osteoporosis	2	6	7.14286	21.7311	0.00329676	1	0.383534	1	COL1A1; COL1A2;
Potter-like facies	1	1	3.57143	64.9772	0.0153846	1	0.544098	1	MKS1;
Premature aged appearance	1	1	3.57143	64.9772	0.0153846	1	0.544098	1	ELN;
Premature arthritis	1	1	3.57143	64.9772	0.0153846	1	0.544098	1	FBN1;
Premature birth	2	12	7.14286	10.8746	0.0136996	1	0.544098	1	COL1A1; COL1A2;
Premature birth following premature rupture of fetal membranes	2	3	7.14286	43.3901	0.000678545	1	0.0986747	0.653381	COL1A1; COL5A1;
Premature calcification of mitral annulus	1	1	3.57143	64.9772	0.0153846	1	0.544098	1	FBN1;
Premature delivery	1	9	3.57143	7.28379	0.130509	1	1	1	ADAMTS2;
Premature delivery because of cervical insufficiency or membrane fragility	1	1	3.57143	64.9772	0.0153846	1	0.544098	1	COL3A1;
Premature osteoarthritis	2	4	7.14286	32.5696	0.00134416	1	0.180069	1	COL1A1; COL1A2;
Premature rupture of membranes	1	4	3.57143	16.3658	0.0601813	1	1	1	ADAMTS2;
Prenatal diagnosis by ultrasound	1	3	3.57143	21.803	0.045472	1	1	1	MKS1;
Prenatal Manifestations	9	115	32.1429	5.09038	2.93728e-05	0.649257	0.0353533	0.234094	ADAMTS2; COL1A1; COL1A2; COL3A1; COL5A1; COL6A1; COL6A3; FBLN5; MKS1;
Presence of 4 major features or 3 major and 2 minor features establishes the diagnosis	1	19	3.57143	3.45223	0.256255	1	1	1	MKS1;
Present but small tonsils	1	1	3.57143	64.9772	0.0153846	1	0.544098	1	BTK;
Preservation of U fibers	1	2	3.57143	32.6502	0.0305409	1	0.958914	1	HTRA1;
Progressive disease with onset in infancy	1	1	3.57143	64.9772	0.0153846	1	0.544098	1	HSPG2;
Progressive disorder	2	69	7.14286	1.89254	0.287326	1	1	1	COL6A1; COL6A3;
Prolonged APPT (in 1 patient)	1	1	3.57143	64.9772	0.0153846	1	0.544098	1	ALG13;
Prominent ears	2	16	7.14286	8.15766	0.0239806	1	0.836944	1	COL6A1; COL6A3;
Prominent lips	1	5	3.57143	13.0992	0.0746719	1	1	1	ADAMTS2;
Prominent philtrum	1	6	3.57143	10.9196	0.088947	1	1	1	FBN1;
Prominent scalp veins	1	2	3.57143	32.6502	0.0305409	1	0.958914	1	ANTXR1;
Prominent venous markings	1	1	3.57143	64.9772	0.0153846	1	0.544098	1	COL3A1;
Prostatitis	1	1	3.57143	64.9772	0.0153846	1	0.544098	1	BTK;
Protein-losing enteropathy	1	2	3.57143	32.6502	0.0305409	1	0.958914	1	CCBE1;
Proteinuria	1	48	3.57143	1.36694	0.529547	1	1	1	FN1;
Protruding ears	1	4	3.57143	16.3658	0.0601813	1	1	1	ANTXR1;
Protrusio acetabulae	1	1	3.57143	64.9772	0.0153846	1	0.544098	1	FBN1;
Protrusio acetabuli	2	2	7.14286	64.9772	0.000228359	1	0.0586935	0.388643	COL1A1; COL1A2;
Proximal joint contractures	2	3	7.14286	43.3901	0.000678545	1	0.0986747	0.653381	COL6A1; COL6A3;
Proximal muscle weakness more severe than distal muscle weakness	2	3	7.14286	43.3901	0.000678545	1	0.0986747	0.653381	COL6A1; COL6A3;
Pseudoanodontia (failure of tooth eruption)	1	1	3.57143	64.9772	0.0153846	1	0.544098	1	ANTXR1;
Pseudobulbar signs	1	1	3.57143	64.9772	0.0153846	1	0.544098	1	HTRA1;
Pseudomembrane formation triggered by injury, infection, irritation, surgery	1	1	3.57143	64.9772	0.0153846	1	0.544098	1	PLG;
Pseudomembranous, calcified plaques in the renal collecting system (rare)	1	1	3.57143	64.9772	0.0153846	1	0.544098	1	PLG;
Pseudomembranous inflammation of the bronchi	1	1	3.57143	64.9772	0.0153846	1	0.544098	1	PLG;
Pseudomembranous inflammation of the gastrointestinal mucosa	1	1	3.57143	64.9772	0.0153846	1	0.544098	1	PLG;
Pseudomembranous inflammation of the larynx	1	1	3.57143	64.9772	0.0153846	1	0.544098	1	PLG;
Pseudomembranous inflammation of the lung	1	1	3.57143	64.9772	0.0153846	1	0.544098	1	PLG;
Pseudomembranous inflammation of the middle ear	1	1	3.57143	64.9772	0.0153846	1	0.544098	1	PLG;
Pseudomembranous inflammation of the nasopharynx	1	1	3.57143	64.9772	0.0153846	1	0.544098	1	PLG;
Pseudomembranous inflammation of the oral mucosa	1	1	3.57143	64.9772	0.0153846	1	0.544098	1	PLG;
Pseudomembranous inflammation of the sinuses	1	1	3.57143	64.9772	0.0153846	1	0.544098	1	PLG;
Pseudomembranous inflammation of the vaginal mucosa or cervix	1	1	3.57143	64.9772	0.0153846	1	0.544098	1	PLG;
Pseudomuscular build	1	1	3.57143	64.9772	0.0153846	1	0.544098	1	FBN1;
Ptosis	1	107	3.57143	0.613278	0.819069	1	1	1	HSPG2;
Puberty-associated peak in growth velocity is 2.4 years earlier for males and 2.2 years earlier for females	1	1	3.57143	64.9772	0.0153846	1	0.544098	1	FBN1;
Pudgy cheeks	1	1	3.57143	64.9772	0.0153846	1	0.544098	1	ATP7A;
Puffy eyelids	1	3	3.57143	21.803	0.045472	1	1	1	ADAMTS2;
Pulmonary artery dilatation	1	1	3.57143	64.9772	0.0153846	1	0.544098	1	FBN1;
Pulmonary blebs	1	4	3.57143	16.3658	0.0601813	1	1	1	FBN1;
Pulmonary hypertension	2	11	7.14286	11.8623	0.0115254	1	0.544098	1	COL1A1; COL1A2;
Pulmonary hypoplasia	2	18	7.14286	7.25175	0.0300018	1	0.958914	1	HSPG2; MKS1;
Pulmonary insufficiency	2	2	7.14286	64.9772	0.000228359	1	0.0586935	0.388643	COL1A1; COL1A2;
Pulmonary valve stenosis	1	4	3.57143	16.3658	0.0601813	1	1	1	ADAMTS10;
Puppet (baby doll) facies	1	1	3.57143	64.9772	0.0153846	1	0.544098	1	GH1;
Pursed lips	1	3	3.57143	21.803	0.045472	1	1	1	HSPG2;
Pyoderma	1	1	3.57143	64.9772	0.0153846	1	0.544098	1	BTK;
Pyramidal signs	1	23	3.57143	2.8521	0.301477	1	1	1	HTRA1;
Pyramidal signs (in 1 patient)	1	1	3.57143	64.9772	0.0153846	1	0.544098	1	ALG13;
Radiology	2	28	7.14286	4.66277	0.0674619	1	1	1	COL1A1; GH1;
Rapidly progressive course	1	1	3.57143	64.9772	0.0153846	1	0.544098	1	HTRA1;
Rectal prolapse	1	7	3.57143	9.3619	0.10301	1	1	1	CCBE1;
Recurrent chest infections	2	3	7.14286	43.3901	0.000678545	1	0.0986747	0.653381	COL6A1; COL6A3;
Recurrent infections (in 1 patient)	1	1	3.57143	64.9772	0.0153846	1	0.544098	1	ALG13;
Recurrent joint dislocations (shoulder, patella, temporomandibular joints)	1	2	3.57143	32.6502	0.0305409	1	0.958914	1	COL3A1;
Recurrent joint subluxation	2	2	7.14286	64.9772	0.000228359	1	0.0586935	0.388643	COL1A1; COL1A2;
Recurrent mandibular subluxations	1	1	3.57143	64.9772	0.0153846	1	0.544098	1	ADAMTS2;
Recurrent or incisional hernia	1	1	3.57143	64.9772	0.0153846	1	0.544098	1	FBN1;
Recurrent respiratory infections	1	15	3.57143	4.37221	0.208218	1	1	1	FBLN5;
Redness of the conjunctivae	1	1	3.57143	64.9772	0.0153846	1	0.544098	1	PLG;
Renal agenesis	1	14	3.57143	4.68429	0.195749	1	1	1	MKS1;
Renal anomalies (major)	1	19	3.57143	3.45223	0.256255	1	1	1	MKS1;
Renal calculi (rare)	1	1	3.57143	64.9772	0.0153846	1	0.544098	1	PLG;
Renal failure	1	37	3.57143	1.77322	0.439794	1	1	1	FN1;
Renal lymphangiectasia	1	1	3.57143	64.9772	0.0153846	1	0.544098	1	CCBE1;
Respiratory	16	360	57.1429	2.8896	1.19061e-05	0.263173	0.0219826	0.145559	ADAMTS2; ADAMTSL2; BTK; CCBE1; COL1A1; COL1A2; COL3A1; COL6A1; COL6A3; ECM1; ELN; FBLN5; FBN1; HSPG2; MKS1; PLG;
Respiratory failure due to muscle weakness may occur in late stages	2	3	7.14286	43.3901	0.000678545	1	0.0986747	0.653381	COL6A1; COL6A3;
Respiratory insufficiency due to muscle weakness often requiring ventilatory assistance	2	3	7.14286	43.3901	0.000678545	1	0.0986747	0.653381	COL6A1; COL6A3;
Retarded bone age	1	1	3.57143	64.9772	0.0153846	1	0.544098	1	BTK;
Retinal detachment	1	10	3.57143	6.55614	0.143953	1	1	1	FBN1;
Retinal detachment (rare)	1	2	3.57143	32.6502	0.0305409	1	0.958914	1	ADAMTSL4;
Retinitis pigmentosa	1	39	3.57143	1.68231	0.457256	1	1	1	MKS1;
Retrognathia	2	25	7.14286	5.22207	0.0550702	1	1	1	CCBE1; FBN1;
Ribs, Sternum, Clavicles and Scapulae	9	162	32.1429	3.61363	0.000441132	1	0.0986747	0.653381	ADAMTS10; ADAMTSL2; ATP7A; CCBE1; COL1A1; COL1A2; FBLN5; FBN1; HSPG2;
Rigidity	1	28	3.57143	2.34298	0.354284	1	1	1	HTRA1;
Rod-cone dystrophy, onset by end of 2nd decade (major)	1	19	3.57143	3.45223	0.256255	1	1	1	MKS1;
Round face	3	12	10.7143	16.2849	0.000654514	1	0.0986747	0.653381	COL6A1; COL6A3; FBN1;
Round, full face	1	2	3.57143	32.6502	0.0305409	1	0.958914	1	ADAMTSL2;
Rudimentary adenoids	1	1	3.57143	64.9772	0.0153846	1	0.544098	1	BTK;
Rudimentary tonsils	1	1	3.57143	64.9772	0.0153846	1	0.544098	1	BTK;
Sacral striae	1	2	3.57143	32.6502	0.0305409	1	0.958914	1	COL3A1;
Sad, fixed facies	1	1	3.57143	64.9772	0.0153846	1	0.544098	1	HSPG2;
Sagging cheeks	1	1	3.57143	64.9772	0.0153846	1	0.544098	1	FBLN5;
Sagging, redundant skin	1	1	3.57143	64.9772	0.0153846	1	0.544098	1	ADAMTS2;
Scalp hair present at birth, lost in early childhood and never regrows	1	1	3.57143	64.9772	0.0153846	1	0.544098	1	ANTXR1;
Scoliosis	7	118	25	3.85976	0.00152281	1	0.202773	1	ADAMTS10; CCBE1; COL1A1; COL1A2; COL6A1; COL6A3; FBN1;
Second metacarpal notched proximally on radial side	1	1	3.57143	64.9772	0.0153846	1	0.544098	1	FBN1;
See (	1	1	3.57143	64.9772	0.0153846	1	0.544098	1	ADAMTS10;
Seizures	4	275	14.2857	0.947451	0.630553	1	1	1	ADAMTSL2; ATP7A; CCBE1; ECM1;
Seizures, refractory	1	5	3.57143	13.0992	0.0746719	1	1	1	ALG13;
Separated vagina	1	1	3.57143	64.9772	0.0153846	1	0.544098	1	MKS1;
Septal defects	1	5	3.57143	13.0992	0.0746719	1	1	1	MKS1;
Septic arthritis	1	1	3.57143	64.9772	0.0153846	1	0.544098	1	BTK;
Severe enteroviral infections	1	1	3.57143	64.9772	0.0153846	1	0.544098	1	BTK;
Severe, generalized osteoporosis	2	2	7.14286	64.9772	0.000228359	1	0.0586935	0.388643	COL1A1; COL1A2;
Severe hyalinosis	1	1	3.57143	64.9772	0.0153846	1	0.544098	1	HTRA1;
Severe hypotrichosis	1	1	3.57143	64.9772	0.0153846	1	0.544098	1	ANTXR1;
Severe myopia	1	2	3.57143	32.6502	0.0305409	1	0.958914	1	ADAMTS10;
Sexual ateleiotic dwarfism	1	1	3.57143	64.9772	0.0153846	1	0.544098	1	GH1;
Shallow anterior chamber	1	3	3.57143	21.803	0.045472	1	1	1	ADAMTS10;
Short, bent long bones	1	1	3.57143	64.9772	0.0153846	1	0.544098	1	HSPG2;
Short, broad clavicles	1	1	3.57143	64.9772	0.0153846	1	0.544098	1	ATP7A;
Short, broad ribs	1	1	3.57143	64.9772	0.0153846	1	0.544098	1	ATP7A;
Short deformed femurs	2	2	7.14286	64.9772	0.000228359	1	0.0586935	0.388643	COL1A1; COL1A2;
Shortened long tubular bones	2	2	7.14286	64.9772	0.000228359	1	0.0586935	0.388643	ADAMTSL2; FBN1;
Short feet	2	6	7.14286	21.7311	0.00329676	1	0.383534	1	ADAMTSL2; FBN1;
Short fingers	1	9	3.57143	7.28379	0.130509	1	1	1	ADAMTS2;
Short hands	2	7	7.14286	18.6311	0.00457159	1	0.523578	1	ADAMTSL2; FBN1;
Short humeri	1	5	3.57143	13.0992	0.0746719	1	1	1	ATP7A;
Short limb dwarfism	2	5	7.14286	26.0687	0.00221894	1	0.278679	1	COL1A1; COL1A2;
Short limb dwarfism recognizable at birth	2	2	7.14286	64.9772	0.000228359	1	0.0586935	0.388643	COL1A1; COL1A2;
Short-limbed dwarfism	1	2	3.57143	32.6502	0.0305409	1	0.958914	1	HSPG2;
Short limbs	1	4	3.57143	16.3658	0.0601813	1	1	1	ADAMTS2;
Short metacarpals with rounded proximal ends	1	1	3.57143	64.9772	0.0153846	1	0.544098	1	ADAMTSL2;
Short neck	2	63	7.14286	2.07275	0.252486	1	1	1	HSPG2; MKS1;
Short nose	1	26	3.57143	2.52314	0.33364	1	1	1	ADAMTSL2;
Short, plump tubular bones	1	1	3.57143	64.9772	0.0153846	1	0.544098	1	ADAMTSL2;
Short stature	7	172	25	2.64804	0.0127154	1	0.544098	1	ADAMTS2; ADAMTSL2; ATP7A; BTK; COL1A1; COL3A1; COL5A1;
Short stature, mild to moderate	2	5	7.14286	26.0687	0.00221894	1	0.278679	1	COL1A1; COL1A2;
Short stature, often below 5th percentile	2	2	7.14286	64.9772	0.000228359	1	0.0586935	0.388643	COL1A1; COL1A2;
Short stature (postnatal onset)	1	2	3.57143	32.6502	0.0305409	1	0.958914	1	HSPG2;
Short stature, proportionate	1	3	3.57143	21.803	0.045472	1	1	1	ADAMTS10;
Short stature, relative (in some patients)	1	1	3.57143	64.9772	0.0153846	1	0.544098	1	FBN1;
Short stature, severe	1	2	3.57143	32.6502	0.0305409	1	0.958914	1	FBN1;
Short, stubby metacarpals	1	1	3.57143	64.9772	0.0153846	1	0.544098	1	FBN1;
Short, stubby phalanges	1	1	3.57143	64.9772	0.0153846	1	0.544098	1	FBN1;
Short toes	1	8	3.57143	8.19312	0.116863	1	1	1	ADAMTS2;
Similar clinical features to EDSI (	1	1	3.57143	64.9772	0.0153846	1	0.544098	1	COL5A1;
Single umbilical artery	1	4	3.57143	16.3658	0.0601813	1	1	1	MKS1;
Sinusitis	1	8	3.57143	8.19312	0.116863	1	1	1	BTK;
Skel	2	46	7.14286	2.8386	0.156267	1	1	1	COL1A1; COL1A2;
Skeletal	20	634	71.4286	2.05074	7.68957e-05	1	0.0586935	0.388643	ADAMTS10; ADAMTS2; ADAMTSL2; ALG13; ANTXR1; ATP7A; BTK; CCBE1; COL1A1; COL1A2; COL3A1; COL5A1; COL6A1; COL6A3; FBLN5; FBN1; HSPG2; HTRA1; MKS1; MMP2;
Skin	19	539	67.8571	2.29164	2.81546e-05	0.622329	0.0353533	0.234094	ADAMTS10; ADAMTS2; ADAMTSL2; ANTXR1; ATP7A; BTK; CCBE1; COL1A1; COL1A2; COL3A1; COL5A1; COL6A1; COL6A3; ECM1; ELN; FBLN5; FBN1; MMP2; PLG;
Skin changes worse in areas of lower skin temperature	1	1	3.57143	64.9772	0.0153846	1	0.544098	1	COL3A1;
Skin fragility	1	5	3.57143	13.0992	0.0746719	1	1	1	ADAMTS2;
Skin Histology	4	53	14.2857	4.91527	0.00781772	1	0.544098	1	ANTXR1; ECM1; ELN; FBLN5;
Skin hyperextensibility	1	1	3.57143	64.9772	0.0153846	1	0.544098	1	COL1A2;
Skin lacks elastic recoil	1	1	3.57143	64.9772	0.0153846	1	0.544098	1	ELN;
Skin laxity	1	2	3.57143	32.6502	0.0305409	1	0.958914	1	ATP7A;
Skin, Nails, Hair	21	554	75	2.46416	1.25851e-06	0.0278181	0.00556361	0.0368398	ADAMTS10; ADAMTS2; ADAMTSL2; ANTXR1; ATP7A; BTK; CCBE1; COL1A1; COL1A2; COL3A1; COL5A1; COL6A1; COL6A3; ECM1; ELN; FBLN5; FBN1; HSPG2; HTRA1; MMP2; PLG;
Skull	7	148	25	3.07743	0.0056191	1	0.544098	1	ADAMTS10; ADAMTSL2; ATP7A; CCBE1; COL1A1; COL1A2; HSPG2;
Slender build	2	5	7.14286	26.0687	0.00221894	1	0.278679	1	COL6A1; COL6A3;
Slender diaphysis	1	1	3.57143	64.9772	0.0153846	1	0.544098	1	HSPG2;
Sloping forehead	1	12	3.57143	5.46436	0.17024	1	1	1	MKS1;
Slow disease progression	1	5	3.57143	13.0992	0.0746719	1	1	1	ATP7A;
Slow progression	3	18	10.7143	10.8596	0.00228161	1	0.284931	1	COL6A1; COL6A3; FN1;
Small cerebral arteries show arteriosclerotic changes	1	1	3.57143	64.9772	0.0153846	1	0.544098	1	HTRA1;
Small cerebral arteries show fibrous intimal proliferation	1	1	3.57143	64.9772	0.0153846	1	0.544098	1	HTRA1;
Small chest	1	4	3.57143	16.3658	0.0601813	1	1	1	HSPG2;
Small feet	1	11	3.57143	5.96067	0.157195	1	1	1	CCBE1;
Small genitalia	1	1	3.57143	64.9772	0.0153846	1	0.544098	1	MKS1;
Small hands	1	9	3.57143	7.28379	0.130509	1	1	1	CCBE1;
Small, high-pitched voice	1	1	3.57143	64.9772	0.0153846	1	0.544098	1	HSPG2;
Small, irregular capital femoral epiphyses	1	1	3.57143	64.9772	0.0153846	1	0.544098	1	ADAMTSL2;
Small, irregularly placed teeth	2	3	7.14286	43.3901	0.000678545	1	0.0986747	0.653381	COL1A1; COL5A1;
Small lymph nodes	1	2	3.57143	32.6502	0.0305409	1	0.958914	1	BTK;
Small mandible	1	9	3.57143	7.28379	0.130509	1	1	1	HSPG2;
Small mouth	2	27	7.14286	4.8354	0.0632334	1	1	1	FBN1; HSPG2;
Small nails	1	3	3.57143	21.803	0.045472	1	1	1	ADAMTSL2;
Small papules on sun-exposed areas	1	1	3.57143	64.9772	0.0153846	1	0.544098	1	PLG;
Small shallow orbits	1	1	3.57143	64.9772	0.0153846	1	0.544098	1	ADAMTS10;
Small testes	1	12	3.57143	5.46436	0.17024	1	1	1	HSPG2;
Small tooth roots	1	19	3.57143	3.45223	0.256255	1	1	1	MKS1;
Smooth philtrum	1	5	3.57143	13.0992	0.0746719	1	1	1	CCBE1;
Soft calvaria	2	2	7.14286	64.9772	0.000228359	1	0.0586935	0.388643	COL1A1; COL1A2;
Soft, doughy skin	1	3	3.57143	21.803	0.045472	1	1	1	ADAMTS2;
Soft skin	3	5	10.7143	39.0382	3.19881e-05	0.707065	0.0353533	0.234094	ATP7A; COL1A2; COL3A1;
Soft, velvety skin	1	1	3.57143	64.9772	0.0153846	1	0.544098	1	COL5A1;
Some mutations have been found in homozygosity and the phenotype is more severe than that of the heterozygous parents	2	2	7.14286	64.9772	0.000228359	1	0.0586935	0.388643	COL1A1; COL1A2;
Some patients never achieve ambulation	2	3	7.14286	43.3901	0.000678545	1	0.0986747	0.653381	COL6A1; COL6A3;
Sparse, fragmented elastic fibers	1	1	3.57143	64.9772	0.0153846	1	0.544098	1	ELN;
Spasticity	1	103	3.57143	0.637093	0.806758	1	1	1	HTRA1;
Speech delay	1	41	3.57143	1.60027	0.474192	1	1	1	MKS1;
Speech disorder	1	21	3.57143	3.1236	0.279208	1	1	1	MKS1;
Spheroids	2	3	7.14286	43.3901	0.000678545	1	0.0986747	0.653381	COL1A1; COL5A1;
Spina bifida occulta	1	12	3.57143	5.46436	0.17024	1	1	1	CCBE1;
Spinal rigidity	2	6	7.14286	21.7311	0.00329676	1	0.383534	1	COL6A1; COL6A3;
Spine	10	286	35.7143	2.27412	0.00736542	1	0.544098	1	ADAMTS10; ATP7A; CCBE1; COL1A1; COL1A2; COL6A1; COL6A3; FBN1; HSPG2; HTRA1;
Spleen	1	109	3.57143	0.602027	0.824937	1	1	1	MKS1;
Splenomegaly	1	84	3.57143	0.78118	0.736377	1	1	1	MKS1;
Splitting of the intima and/or internal elastic membrane	1	1	3.57143	64.9772	0.0153846	1	0.544098	1	HTRA1;
Spondylolisthesis	1	6	3.57143	10.9196	0.088947	1	1	1	FBN1;
Spondylosis deformans	1	1	3.57143	64.9772	0.0153846	1	0.544098	1	HTRA1;
Spontaneous bowel rupture	2	3	7.14286	43.3901	0.000678545	1	0.0986747	0.653381	COL1A1; COL5A1;
Spontaneous pneumothorax	1	1	3.57143	64.9772	0.0153846	1	0.544098	1	COL3A1;
Spontaneous rupture of bowel	1	1	3.57143	64.9772	0.0153846	1	0.544098	1	COL3A1;
Starry-sky' pattern	1	1	3.57143	64.9772	0.0153846	1	0.544098	1	MYC;
Steely, kinky, sparse hair	1	1	3.57143	64.9772	0.0153846	1	0.544098	1	ATP7A;
Strabismus	1	128	3.57143	0.51267	0.872263	1	1	1	MKS1;
Striae distensae	1	1	3.57143	64.9772	0.0153846	1	0.544098	1	FBN1;
Subcortical focal lacunae	1	1	3.57143	64.9772	0.0153846	1	0.544098	1	HTRA1;
Subcutaneous nodules (interphalangeal joints, knees, feet, elbows, pretibial)	1	1	3.57143	64.9772	0.0153846	1	0.544098	1	MMP2;
Subcutaneous spheroids	1	1	3.57143	64.9772	0.0153846	1	0.544098	1	COL5A1;
Subepithelial fibrin deposition with inflammation (pseudomembranous inflammation) of mucosal tissues	1	1	3.57143	64.9772	0.0153846	1	0.544098	1	PLG;
Supravalvar aortic stenosis	1	1	3.57143	64.9772	0.0153846	1	0.544098	1	ELN;
Supravalvular aortic stenosis	1	1	3.57143	64.9772	0.0153846	1	0.544098	1	FBLN5;
Survival greater than one year rare	2	2	7.14286	64.9772	0.000228359	1	0.0586935	0.388643	COL1A1; COL1A2;
Susceptibility to infections start in the first year of life	1	1	3.57143	64.9772	0.0153846	1	0.544098	1	BTK;
Susceptibility to infections starts in the first week of life	1	1	3.57143	64.9772	0.0153846	1	0.544098	1	BTK;
Swelling of the eyelids (in 1 patient)	1	1	3.57143	64.9772	0.0153846	1	0.544098	1	ALG13;
Swelling of the hands and feet (in 1 patient)	1	1	3.57143	64.9772	0.0153846	1	0.544098	1	ALG13;
Syndactyly	1	47	3.57143	1.39602	0.521998	1	1	1	MKS1;
Talipes	1	2	3.57143	32.6502	0.0305409	1	0.958914	1	MKS1;
Talipes equinovarus	4	49	14.2857	5.31643	0.00590193	1	0.544098	1	CCBE1; COL6A1; COL6A3; HSPG2;
Tarsal osteolysis	1	1	3.57143	64.9772	0.0153846	1	0.544098	1	MMP2;
Teeth	9	228	32.1429	2.56762	0.00520627	1	0.544098	1	ADAMTS10; ADAMTS2; ANTXR1; CCBE1; COL1A1; COL1A2; FBN1; MKS1; PLG;
Telescoped femur	2	2	7.14286	64.9772	0.000228359	1	0.0586935	0.388643	COL1A1; COL1A2;
Tendon tears	1	1	3.57143	64.9772	0.0153846	1	0.544098	1	COL1A2;
Thickened helices	1	1	3.57143	64.9772	0.0153846	1	0.544098	1	ADAMTSL2;
Thickened periosteum and infiltration of the deeper layers of the periosteum with round cells	1	1	3.57143	64.9772	0.0153846	1	0.544098	1	COL1A1;
Thickened skin	1	2	3.57143	32.6502	0.0305409	1	0.958914	1	ADAMTSL2;
Thickened skin over the elbows and along the fingers	1	1	3.57143	64.9772	0.0153846	1	0.544098	1	ECM1;
Thickened tongue	1	1	3.57143	64.9772	0.0153846	1	0.544098	1	ECM1;
Thick, full lips	1	1	3.57143	64.9772	0.0153846	1	0.544098	1	ANTXR1;
Thick, indurated skin over entire body	1	1	3.57143	64.9772	0.0153846	1	0.544098	1	FBN1;
Thick lips	1	14	3.57143	4.68429	0.195749	1	1	1	FBN1;
Thick skin	1	2	3.57143	32.6502	0.0305409	1	0.958914	1	FBN1;
Thick skin (66%)	1	1	3.57143	64.9772	0.0153846	1	0.544098	1	ADAMTS10;
Thin cortices	1	2	3.57143	32.6502	0.0305409	1	0.958914	1	ADAMTS10;
Thin gracile long bones	2	2	7.14286	64.9772	0.000228359	1	0.0586935	0.388643	COL1A1; COL1A2;
Thin gracile ribs	2	2	7.14286	64.9772	0.000228359	1	0.0586935	0.388643	COL1A1; COL1A2;
Thin lips	1	9	3.57143	7.28379	0.130509	1	1	1	COL3A1;
Thin metacarpal cortices	1	1	3.57143	64.9772	0.0153846	1	0.544098	1	MMP2;
Thin metatarsal cortices	1	1	3.57143	64.9772	0.0153846	1	0.544098	1	MMP2;
Thin skin	2	6	7.14286	21.7311	0.00329676	1	0.383534	1	COL1A1; COL1A2;
Thin, velvety skin	2	2	7.14286	64.9772	0.000228359	1	0.0586935	0.388643	COL1A1; COL1A2;
Thoracic lordosis	1	1	3.57143	64.9772	0.0153846	1	0.544098	1	FBN1;
Three distinct clinical forms - endemic (equatorial Africa), sporadic, and immunodeficiency-associated (e.g., HIV infection)	1	1	3.57143	64.9772	0.0153846	1	0.544098	1	MYC;
Thyroid lymphangiectasia	1	1	3.57143	64.9772	0.0153846	1	0.544098	1	CCBE1;
Tibial bowing	2	6	7.14286	21.7311	0.00329676	1	0.383534	1	COL1A1; COL1A2;
Tight skin	1	1	3.57143	64.9772	0.0153846	1	0.544098	1	ADAMTSL2;
Toe contractures	1	2	3.57143	32.6502	0.0305409	1	0.958914	1	HSPG2;
Tooth discoloration	1	1	3.57143	64.9772	0.0153846	1	0.544098	1	ADAMTS2;
Tooth loss	1	2	3.57143	32.6502	0.0305409	1	0.958914	1	PLG;
Torticollis	2	15	7.14286	8.70114	0.0211828	1	0.742036	1	COL6A1; COL6A3;
Torticollis, congenital	2	3	7.14286	43.3901	0.000678545	1	0.0986747	0.653381	COL6A1; COL6A3;
Trabeculodysgenesis, primary (in some patients)	1	1	3.57143	64.9772	0.0153846	1	0.544098	1	FBN1;
Tracheal stenosis	1	5	3.57143	13.0992	0.0746719	1	1	1	ADAMTSL2;
Transillumination of the iris (in some patients)	1	1	3.57143	64.9772	0.0153846	1	0.544098	1	ADAMTSL4;
Triangular face	2	19	7.14286	6.87028	0.033216	1	1	1	COL1A1; COL1A2;
Tricuspid stenosis	1	1	3.57143	64.9772	0.0153846	1	0.544098	1	ADAMTSL2;
Tricuspid valve prolapse	1	2	3.57143	32.6502	0.0305409	1	0.958914	1	FBN1;
Twisted and partial breaks on magnification	1	1	3.57143	64.9772	0.0153846	1	0.544098	1	ATP7A;
Two vessel cord	1	2	3.57143	32.6502	0.0305409	1	0.958914	1	HSPG2;
Type III collagen defect	1	1	3.57143	64.9772	0.0153846	1	0.544098	1	COL3A1;
Ullrich congenital muscular dystrophy (	2	3	7.14286	43.3901	0.000678545	1	0.0986747	0.653381	COL6A1; COL6A3;
Ultrasound detection in second trimester of pregnancy	2	2	7.14286	64.9772	0.000228359	1	0.0586935	0.388643	COL1A1; COL1A2;
Umbilical hernia	6	43	21.4286	9.07958	3.11108e-05	0.687673	0.0353533	0.234094	ADAMTS2; ANTXR1; CCBE1; COL1A1; COL5A1; HSPG2;
Umbilical hernias	1	3	3.57143	21.803	0.045472	1	1	1	FBLN5;
Underdeveloped elastic fibers in dermis	1	1	3.57143	64.9772	0.0153846	1	0.544098	1	FBLN5;
Undermineralized calvarium	2	2	7.14286	64.9772	0.000228359	1	0.0586935	0.388643	COL1A1; COL1A2;
Upper respiratory tract infections	1	6	3.57143	10.9196	0.088947	1	1	1	PLG;
Upward slanting palpebral fissures	1	4	3.57143	16.3658	0.0601813	1	1	1	ADAMTSL2;
Ureteral obstruction	1	1	3.57143	64.9772	0.0153846	1	0.544098	1	ATP7A;
Ureters	3	36	10.7143	5.4313	0.016585	1	0.583751	1	ATP7A; CCBE1; MKS1;
Urinary tract infections	1	3	3.57143	21.803	0.045472	1	1	1	BTK;
Usually appears by 5 months of age	1	1	3.57143	64.9772	0.0153846	1	0.544098	1	COL1A1;
Uterine abnormalities	1	1	3.57143	64.9772	0.0153846	1	0.544098	1	MKS1;
Uterine prolapse	1	2	3.57143	32.6502	0.0305409	1	0.958914	1	COL3A1;
Uterine rupture associated with pregnancy	1	1	3.57143	64.9772	0.0153846	1	0.544098	1	COL3A1;
Variability in extent of dislocation of lens and/or displacement of pupil, both within families and between eyes in a single individual	1	1	3.57143	64.9772	0.0153846	1	0.544098	1	ADAMTSL4;
Variable prenatal growth deficiency	1	1	3.57143	64.9772	0.0153846	1	0.544098	1	MKS1;
Variable severity	2	55	7.14286	2.37419	0.206454	1	1	1	COL6A1; COL6A3;
Varicose veins	1	3	3.57143	21.803	0.045472	1	1	1	COL5A1;
Varying degree of multiple fractures	2	2	7.14286	64.9772	0.000228359	1	0.0586935	0.388643	COL1A1; COL1A2;
Vascular	10	215	35.7143	3.02507	0.000822278	1	0.118024	0.7815	ADAMTSL2; ATP7A; COL3A1; ELN; FBLN5; FBN1; FN1; HTRA1; MKS1; PLG;
Vascular tortuosity	1	1	3.57143	64.9772	0.0153846	1	0.544098	1	FBLN5;
Velvety skin	2	5	7.14286	26.0687	0.00221894	1	0.278679	1	COL1A1; COL5A1;
Ventricular septal defect	2	52	7.14286	2.51113	0.189472	1	1	1	ADAMTS10; CCBE1;
Verrucous lesions	1	1	3.57143	64.9772	0.0153846	1	0.544098	1	ECM1;
Vesicoureteral reflux	1	11	3.57143	5.96067	0.157195	1	1	1	CCBE1;
Visual impairment	1	6	3.57143	10.9196	0.088947	1	1	1	PLG;
Voice	4	67	14.2857	3.88835	0.0176391	1	0.619865	1	ADAMTSL2; ECM1; FBN1; HSPG2;
Webbed neck	1	12	3.57143	5.46436	0.17024	1	1	1	MKS1;
Weight	5	122	17.8571	2.66811	0.0352306	1	1	1	ADAMTSL2; COL1A1; COL1A2; COL6A1; COL6A3;
Well-defined eyebrows	1	2	3.57143	32.6502	0.0305409	1	0.958914	1	FBN1;
Wide anterior fontanel	1	1	3.57143	64.9772	0.0153846	1	0.544098	1	ANTXR1;
Wide mouth	1	5	3.57143	13.0992	0.0746719	1	1	1	ADAMTSL2;
Wide nasal bridge	1	11	3.57143	5.96067	0.157195	1	1	1	HSPG2;
Widened metacarpal shaft	1	1	3.57143	64.9772	0.0153846	1	0.544098	1	MMP2;
Widened metaphyses	1	6	3.57143	10.9196	0.088947	1	1	1	HSPG2;
Widened metatarsal shaft	1	1	3.57143	64.9772	0.0153846	1	0.544098	1	MMP2;
Wide ribs	1	1	3.57143	64.9772	0.0153846	1	0.544098	1	ADAMTS10;
Widespread interstitial fibrosis (visceral organs)	1	1	3.57143	64.9772	0.0153846	1	0.544098	1	ANTXR1;
Wide, thin scars	2	3	7.14286	43.3901	0.000678545	1	0.0986747	0.653381	COL1A1; COL5A1;
Wormian bones	3	11	10.7143	17.764	0.000495993	1	0.0986747	0.653381	ATP7A; COL1A1; COL1A2;
Wrist contractures	2	2	7.14286	64.9772	0.000228359	1	0.0586935	0.388643	ADAMTSL2; HSPG2;
X-linked recessive	3	99	10.7143	1.97537	0.192396	1	1	1	ALG13; ATP7A; BTK;
Yellow, papular lesions of the lip, soft palate, pharynx	1	1	3.57143	64.9772	0.0153846	1	0.544098	1	ECM1;

## Sheet: COSMIC
Analysis: COSMIC
Dataset name: LOX partners
Number of genes in the dataset: 93
Number of genes in the dataset (which are available in COSMIC database) :93
Number of genes in background: 18585
Is analysis quantitative: No
COSMIC	No. of genes in the dataset	No. of genes in the background dataset	Percentage of genes	Fold enrichment	P-value (Hypergeometric test)	Corrected p-values			genes mapped (from input data set)
						Bonferroni method	BH method	Q-value (Storey-Tibshirani method)
skin	71	11549	76.3441	1.22859	0.00254267	0.106792	0.0118658	0.0277766	ADAMTS10; ADAMTS14; ADAMTS2; ADAMTSL2; ADAMTSL4; ANTXR1; APAF1; ARNT; ATP7A; BMP1; BTK; C1QA; CCBE1; CD2AP; COL1A1; COL1A2; COL3A1; COL5A1; COL6A1; COL6A3; CSH1; DPT; ECM1; EGF; ELN; FBLN5; FBN1; FMOD; FN1; GATAD2B; HIST1H2AG; HSPA5; HSPA8; HSPG2; HTRA1; IQCB1; LAMB1; LAMB2; LAMC1; LOXL2; LTBP1; MAMDC2; MDC1; MEMO1; MKS1; MMP10; MMP2; N4BP2L2; NID1; P3H1; PDP1; PLG; PRL; PTPRK; RAF1; SERPINE1; SH…
prostate	65	9587	69.8925	1.35497	0.000245976	0.010331	0.0020662	0.00483675	ADAMTS10; ADAMTS14; ADAMTS2; ADAMTSL2; ADAMTSL4; ANTXR1; APAF1; ARNT; ATP7A; BTK; CD2AP; COL1A1; COL1A2; COL3A1; COL5A1; COL6A1; COL6A3; CSH2; CTGF; DPT; ECM1; EFEMP2; EGF; EGFL7; FBLN5; FBN1; FMOD; FN1; GATAD2B; GPC1; H1F0; HSPA1A; HSPA5; HSPA8; HSPG2; HTRA1; IGFALS; IQCB1; LAMB1; LAMB2; LAMC1; LOXL2; LTBP1; MAMDC2; MDC1; MKS1; MMP2; MYC; NID1; P3H1; PDE7A; PLG; PTPRK; RAF1; SERPINE1; SNAI1; STC…
biliary tract	16	1799	17.2043	1.77824	0.0162989	0.684552	0.0526578	0.123266	ADAMTS14; ADAMTS2; CD2AP; COL1A1; COL5A1; EGF; FN1; HIST1H2AG; IQCB1; MDC1; PA2G4; PTPRK; RAF1; THBS1; TLL1; TUBA3C;
CancerGeneCensus geneList	5	503	5.37634	1.99019	0.107835	1	0.196917	0.460961	ARNT; COL1A1; ELN; MYC; RAF1;
lung	83	15353	89.2473	1.08036	0.0538426	1	0.125504	0.293791	ADAMTS10; ADAMTS14; ADAMTS2; ADAMTSL2; ALG13; ANTXR1; APAF1; ARNT; ATP7A; BMP1; BTK; C1QA; CCBE1; CD2AP; COL1A1; COL1A2; COL3A1; COL5A1; COL6A1; COL6A3; CSH1; CSH2; CTGF; DPT; ECM1; EFEMP2; EGF; ELN; FBLN5; FBN1; FGF2; FMOD; FN1; GH1; GPC1; GTPBP1; HIST1H2AG; HSPA1A; HSPA5; HSPA8; HSPG2; HTRA1; IGFALS; IQCB1; LAMB1; LAMB2; LAMC1; LOXL2; LTBP1; MDC1; MKS1; MMP10; MMP2; MYC; N4BP2L2; NID1; P3H1; PA…
autonomic ganglia	15	736	16.129	4.07502	3.53331e-06	0.000148399	8.462e-05	0.000198086	ADAMTS10; ADAMTS14; ALG13; C1QA; COL1A1; COL3A1; COL5A1; COL6A3; EGF; FN1; GTPBP1; LAMB2; MATN2; PTPRK; RAF1;
meninges	3	447	3.22581	1.3455	0.388045	1	0.603625	1	COL5A1; DHDDS; HSPG2;
kidney	82	13456	88.172	1.21782	0.000197913	0.00831233	0.0020662	0.00483675	ADAMTS10; ADAMTS14; ADAMTS2; ADAMTSL2; ADAMTSL4; ALG13; ANTXR1; APAF1; ARNT; ATP7A; BMP1; BTK; C1QA; CCBE1; CD2AP; COL1A2; COL3A1; COL5A1; COL6A1; COL6A3; CSH1; CTGF; DHDDS; DPT; ECM1; EFEMP2; EGFL7; ELN; FBLN5; FBN1; FMOD; FN1; GATAD2B; GH1; GTPBP1; H1F0; HSPA5; HSPA8; HSPG2; HTRA1; IGFALS; IQCB1; LAMB1; LAMB2; LAMC1; LOXL2; LTBP1; MAMDC2; MATN2; MDC1; MEMO1; MKS1; MMP10; MMP2; MYC; N4BP2L2; NID…
endometrium	77	12807	82.7957	1.20152	0.00176299	0.0740457	0.00925571	0.0216666	ADAMTS10; ADAMTS14; ADAMTS2; ADAMTSL4; ALG13; APAF1; ARNT; ATP7A; BMP1; BTK; CCBE1; COL1A1; COL1A2; COL3A1; COL5A1; COL6A1; COL6A3; CSH2; CTGF; DHDDS; ECM1; EFEMP2; EGF; ELN; FBLN5; FBN1; FGF2; FMOD; FN1; GATAD2B; GH1; GPC1; GTPBP1; H1F0; HIST1H2AG; HSPA1A; HSPA5; HSPA8; HSPG2; HTRA1; IGFALS; IQCB1; LAMB1; LAMB2; LAMC1; LOXL2; LTBP1; MAMDC2; MATN2; MDC1; MKS1; MMP10; MMP2; MYC; N4BP2L2; NID1; PA2…
stomach	11	1289	11.828	1.70673	0.0567757	1	0.125504	0.293791	ANTXR1; COL1A2; COL5A1; LOXL2; LTBP1; MMP2; RAF1; SOS2; TLL2; TNC; TUBA3C;
large intestine	91	17427	97.8495	1.04352	0.0652575	1	0.137041	0.320797	ADAMTS10; ADAMTS14; ADAMTS2; ADAMTSL2; ADAMTSL4; ALG13; ANTXR1; APAF1; ARNT; ATP7A; BMP1; BTK; C1QA; CCBE1; CD2AP; COL1A1; COL1A2; COL3A1; COL5A1; COL6A1; COL6A3; CSH1; CSH2; CTGF; DHDDS; DPT; ECM1; EFEMP2; EGF; EGFL7; ELN; FBLN5; FBN1; FGF2; FMOD; FN1; GATAD2B; GH1; GPC1; GTPBP1; H1F0; HIST1H2AG; HSPA5; HSPA8; HSPG2; HTRA1; IGFALS; IQCB1; LAMB1; LAMB2; LAMC1; LOXL2; LTBP1; MAMDC2; MATN2; MDC1; M…
parathyroid	3	202	3.22581	2.97733	0.0808271	1	0.161654	0.378415	COL3A1; LAMB1; MKS1;
soft tissue	1	186	1.07527	1.08497	0.608502	1	0.881278	1	EGF;
central nervous system	77	12014	82.7957	1.28083	8.82947e-05	0.00370838	0.00123613	0.00289363	ADAMTS10; ADAMTS14; ADAMTS2; ADAMTSL4; ANTXR1; APAF1; ARNT; ATOX1; ATP7A; BMP1; BTK; C1QA; CCBE1; CD2AP; COL1A1; COL1A2; COL3A1; COL5A1; COL6A1; COL6A3; CSH1; CSH2; DPT; ECM1; EGF; EGFL7; ELN; FBLN5; FBN1; FGF2; FMOD; FN1; GH1; HIST1H2AG; HSPA5; HSPA8; HSPG2; IGFALS; IQCB1; LAMB1; LAMB2; LAMC1; LTBP1; MAMDC2; MATN2; MDC1; MEMO1; MKS1; MMP10; MMP2; MYC; N4BP2L2; NID1; P3H1; PA2G4; PDP1; PLG; PTPRK…
eye	3	461	3.22581	1.30464	0.406984	1	0.610476	1	BMP1; MKS1; TLL2;
ovary	75	12007	80.6452	1.2483	0.00054125	0.0227325	0.00378875	0.00886905	ADAMTS10; ADAMTS14; ADAMTS2; ADAMTSL2; ADAMTSL4; ANTXR1; APAF1; ATP7A; BMP1; BTK; C1QA; CCBE1; CD2AP; COL1A1; COL1A2; COL3A1; COL5A1; COL6A1; COL6A3; CTGF; DPT; ECM1; EFEMP2; EGF; EGFL7; ELN; FBLN5; FBN1; FGF2; FMOD; FN1; GPC1; GTPBP1; HIST1H2AG; HSPA1A; HSPA5; HSPG2; IQCB1; LAMB1; LAMB2; LAMC1; LOXL2; LTBP1; MATN2; MDC1; MEMO1; MKS1; MMP10; MMP2; MYC; N4BP2L2; NID1; P3H1; PDE7A; PDP1; PLG; PRL; …
bone	9	1330	9.67742	1.35364	0.220469	1	0.385821	0.903166	ADAMTSL2; APAF1; COL1A2; DHDDS; EFEMP2; FMOD; PDP1; THBS1; TUBA3C;
240 NB cases mutantgeneList	28	3941	30.1075	1.42016	0.02739	1	0.0733435	0.171689	ADAMTS2; ALG13; APAF1; ARNT; BMP1; COL1A1; COL3A1; COL5A1; COL6A3; CTGF; EGF; ELN; FBN1; GTPBP1; HSPG2; IGFALS; LAMB1; LAMB2; LTBP1; MMP2; MYC; NID1; PDE7A; RAF1; TGM2; TLL2; TNC; TUBA3C;
haematopoietic and lymphoid tissue	60	8977	64.5161	1.33575	0.00116067	0.0487482	0.00696403	0.016302	ADAMTS10; ADAMTS14; ADAMTS2; ADAMTSL2; ADAMTSL4; ALG13; ANTXR1; APAF1; ARNT; ATP7A; BMP1; BTK; COL1A1; COL1A2; COL3A1; COL5A1; COL6A1; COL6A3; ECM1; EGF; ELN; FBLN5; FBN1; FN1; GATAD2B; GPC1; HIST1H2AG; HSPA8; HSPG2; HTRA1; IGFALS; IQCB1; LAMB1; LAMB2; LAMC1; LOXL2; LTBP1; MAMDC2; MATN2; MDC1; MKS1; MMP2; MYC; N4BP2L2; NID1; P3H1; PA2G4; PDE7A; PLG; PTPRK; RAF1; SH3KBP1; SOD2; SOS2; STC2; TGM2; T…
breast	82	14924	88.172	1.09803	0.0318386	1	0.0786602	0.184135	ADAMTS10; ADAMTS14; ADAMTS2; ADAMTSL2; ADAMTSL4; ALG13; APAF1; ARNT; ATP7A; BMP1; BTK; CCBE1; CD2AP; COL1A1; COL1A2; COL3A1; COL5A1; COL6A1; COL6A3; CSH1; CSH2; CTGF; DHDDS; DPT; ECM1; EFEMP2; EGF; ELN; FBLN5; FBN1; FMOD; FN1; GATAD2B; GH1; GPC1; HIST1H2AG; HSPA1A; HSPA5; HSPA8; HSPG2; HTRA1; IGFALS; IQCB1; LAMB1; LAMB2; LAMC1; LOXL2; LTBP1; MAMDC2; MATN2; MDC1; MEMO1; MKS1; MMP10; MMP2; N4BP2L2;…
upper aerodigestive tract	45	6364	48.3871	1.41323	0.00330448	0.138788	0.0138788	0.0324888	ADAMTS10; ADAMTS14; ADAMTSL2; ADAMTSL4; ALG13; ANTXR1; C1QA; CCBE1; COL1A2; COL3A1; COL5A1; COL6A1; COL6A3; CSH2; DHDDS; ECM1; EFEMP2; ELN; FBLN5; FBN1; FMOD; FN1; GPC1; H1F0; HSPG2; IQCB1; LAMB1; LAMB2; LOXL2; LTBP1; MAMDC2; MATN2; MDC1; MKS1; MMP2; N4BP2L2; NID1; PDP1; PRL; RAF1; SERPINE1; STC2; TNC; TUBA3C; VWA8;
cervix	18	2590	19.3548	1.38946	0.0903877	1	0.172558	0.40394	ADAMTS2; ADAMTSL4; COL1A2; COL3A1; COL5A1; COL6A3; EFEMP2; FBN1; FGF2; GPC1; H1F0; HIST1H2AG; HSPG2; IQCB1; MDC1; PTPRK; SNAI1; SOS2;
thyroid	47	8760	50.5376	1.07231	0.289124	1	0.467046	1	ADAMTS10; ADAMTS14; ADAMTS2; ADAMTSL2; ADAMTSL4; ALG13; ANTXR1; ARNT; ATP7A; BMP1; COL1A1; COL3A1; COL5A1; COL6A1; CSH1; DHDDS; EFEMP2; ELN; FBN1; FGF2; FN1; GH1; GPC1; GTPBP1; HSPA1A; HSPG2; HTRA1; IGFALS; LAMB1; LAMB2; LAMC1; LOXL2; MAMDC2; MDC1; MKS1; MMP10; MMP2; NID1; P3H1; SNAI1; SOS2; TGM2; THBS1; TINAGL1; TNC; TUBA3C; VGLL3;
liver	79	14176	84.9462	1.11368	0.0279404	1	0.0733435	0.171689	ADAMTS10; ADAMTS14; ADAMTS2; ADAMTSL2; ADAMTSL4; APAF1; ARNT; ATP7A; BMP1; BTK; C1QA; CCBE1; CD2AP; COL1A1; COL1A2; COL3A1; COL5A1; COL6A1; COL6A3; CSH2; CTGF; DHDDS; DPT; ECM1; EFEMP2; EGF; EGFL7; ELN; FBLN5; FBN1; FMOD; FN1; GATAD2B; GH1; GPC1; GTPBP1; HSPA5; HSPA8; HSPG2; HTRA1; IQCB1; LAMB1; LAMB2; LAMC1; LOXL2; LTBP1; MAMDC2; MATN2; MDC1; MKS1; MMP10; MMP2; MYC; N4BP2L2; NID1; P3H1; PA2G4; P…
pancreas	73	12286	78.4946	1.18742	0.0062963	0.264445	0.0220371	0.0515864	ADAMTS10; ADAMTS14; ADAMTS2; ADAMTSL4; ALG13; ANTXR1; APAF1; ARNT; ATP7A; BMP1; BTK; C1QA; COL1A1; COL1A2; COL3A1; COL5A1; COL6A1; COL6A3; CSH1; DPT; ECM1; EFEMP2; EGF; ELN; FBLN5; FBN1; FGF2; FMOD; FN1; GATAD2B; GH1; GTPBP1; HSPA1A; HSPA5; HSPA8; HSPG2; HTRA1; LAMB1; LAMB2; LAMC1; LOXL2; LTBP1; MAMDC2; MATN2; MDC1; MKS1; MMP2; MYC; N4BP2L2; NID1; P3H1; PA2G4; PDE7A; PDP1; PLG; PRL; PTPRK; RAF1; …
neuroblastoma	15	744	16.129	4.03121	4.02952e-06	0.00016924	8.462e-05	0.000198086	ADAMTS10; ADAMTS14; ALG13; C1QA; COL1A1; COL3A1; COL5A1; COL6A3; EGF; FN1; GTPBP1; LAMB2; MATN2; PTPRK; RAF1;
oesophagus	32	5660	34.4086	1.13006	0.234368	1	0.393739	0.9217	ADAMTS10; ADAMTS14; ADAMTS2; APAF1; ARNT; CCBE1; CD2AP; COL1A1; COL1A2; COL3A1; COL5A1; COL6A1; COL6A3; ECM1; ELN; FBN1; FN1; GTPBP1; HSPG2; LAMB1; LAMB2; LAMC1; LOXL2; MMP10; NID1; PRL; PTPRK; SOS2; TGM2; THBS1; TLL1; VGLL3;
urinary tract	77	13085	82.7957	1.176	0.00442611	0.185897	0.0168997	0.0395603	ADAMTS10; ADAMTS14; ADAMTS2; ADAMTSL2; ADAMTSL4; ALG13; ANTXR1; APAF1; ARNT; ATP7A; BMP1; BTK; CD2AP; COL1A1; COL1A2; COL3A1; COL5A1; COL6A1; COL6A3; CSH1; CTGF; DHDDS; ECM1; EFEMP2; EGF; EGFL7; FBN1; FMOD; FN1; GATAD2B; GPC1; H1F0; HIST1H2AG; HSPA1A; HSPA8; HSPG2; IGFALS; IQCB1; LAMB1; LAMB2; LAMC1; LOXL2; LTBP1; MAMDC2; MATN2; MDC1; MEMO1; MMP10; MMP2; MYC; N4BP2L2; NID1; P3H1; PA2G4; PDE7A; PD…
salivary gland	7	555	7.52688	2.52377	0.0212846	0.893954	0.0638539	0.149475	ADAMTS10; ADAMTSL2; EGF; FBN1; HSPG2; PTPRK; VWA8;
