# Supplementary material for: The Interactome of Cancer-Related Lysyl Oxidase and Lysyl Oxidase-Like Proteins
Source: Cancers (Basel). 2020 Dec 29;13(1):71. doi: 10.3390/cancers13010071 (PMC7794802; doi:10.3390/cancers13010071)
Supplement: Supplementary file 1 [file cancers-13-00071-s001.zip › Supplementary_Material/Suppl_Table_S6B_FunRich_LOXL1_partners.xlsx]

## Sheet: Dataset(LOXL1 partners)
Name of dataset: LOXL1 partners
No. of identified items: 32 of 33
No. of unidentified items: 1
ID type: GeneSymbol
Number of mapped gene: 32
Is dataset quantitative :NO
Mapped items:
Dataset item (Gene symbol )		Entrez ID	Gene symbol	Description	Alternate names	Chromosome	Map location
A2M		2	A2M	alpha-2-macroglobulin	A2MD|CPAMD5|FWP007|S863-7	12	12p13.31
ADAR		103	ADAR	adenosine deaminase, RNA-specific	ADAR1|AGS6|DRADA|DSH|DSRAD|G1P1|IFI-4|IFI4|K88DSRBP|P136	1	1q21.3
APMAP		57136	APMAP	adipocyte plasma membrane associated protein	BSCv|C20orf3	20	20p11.2
ATXN1		6310	ATXN1	ataxin 1	ATX1|D6S504E|SCA1	6	6p23
BAG2		9532	BAG2	BCL2-associated athanogene 2	BAG-2|dJ417I1.2	6	6p12.1-p11.2
BAG3		9531	BAG3	BCL2-associated athanogene 3	BAG-3|BIS|CAIR-1|MFM6	10	10q25.2-q26.2
BCHE		590	BCHE	butyrylcholinesterase	CHE1|CHE2|E1	3	3q26.1-q26.2
BMP1		649	BMP1	bone morphogenetic protein 1	OI13|PCOLC|PCP|PCP2|TLD	8	8p21.3
CCL3		6348	CCL3	chemokine (C-C motif) ligand 3	G0S19-1|LD78ALPHA|MIP-1-alpha|MIP1A|SCYA3	17	17q12
CD160		11126	CD160	CD160 molecule	BY55|NK1|NK28	1	1q21.1
CHD3		1107	CHD3	chromodomain helicase DNA binding protein 3	Mi-2a|Mi2-ALPHA|ZFH	17	17p13.1
COL1A1		1277	COL1A1	collagen, type I, alpha 1	EDSC|OI1|OI2|OI3|OI4	17	17q21.33
COL1A2		1278	COL1A2	collagen, type I, alpha 2	OI4	7	7q22.1
DNAJA1		3301	DNAJA1	DnaJ (Hsp40) homolog, subfamily A, member 1	DJ-2|DjA1|HDJ2|HSDJ|HSJ2|HSPF4|NEDD7|hDJ-2	9	9p13.3
DNAJA2		10294	DNAJA2	DnaJ (Hsp40) homolog, subfamily A, member 2	CPR3|DJ3|DJA2|DNAJ|DNJ3|HIRIP4|PRO3015|RDJ2	16	16q12.1
DUX4		100288687	DUX4	double homeobox 4	DUX4L	4	-
EGFL7		51162	EGFL7	EGF-like-domain, multiple 7	NEU1|VE-STATIN|ZNEU1	9	9q34.3
ELN		2006	ELN	elastin	SVAS|WBS|WS	7	7q11.23
FBLN5		10516	FBLN5	fibulin 5	ADCL2|ARCL1A|ARMD3|DANCE|EVEC|FIBL-5|UP50	14	14q32.1
FBN1		2200	FBN1	fibrillin 1	ACMICD|ECTOL1|FBN|GPHYSD2|MASS|MFS1|OCTD|SGS|SSKS|WMS|WMS2	15	15q21.1
GATAD2B		57459	GATAD2B	GATA zinc finger domain containing 2B	MRD18|P66beta|p68	1	1q21.3
HSPA1B		3304	HSPA1B	heat shock 70kDa protein 1B	HSP70-1B|HSP70-2|HSP70.2	6	6p21.3
KCNIP1		30820	KCNIP1	Kv channel interacting protein 1	KCHIP1|VABP	5	5q35.1
KIF2A		3796	KIF2A	kinesin heavy chain member 2A	CDCBM3|HK2|KIF2	5	5q12-q13
KLHDC10		23008	KLHDC10	kelch domain containing 10	slim	7	7q32.2
MFAP4		4239	MFAP4	microfibrillar-associated protein 4	-	17	17p11.2
SNAI1		6615	SNAI1	snail family zinc finger 1	SLUGH2|SNA|SNAH|SNAIL|SNAIL1|dJ710H13.1	20	20q13.2
STK3		6788	STK3	serine/threonine kinase 3	KRS1|MST2	8	8q22.2
STK4		6789	STK4	serine/threonine kinase 4	KRS2|MST1|TIIAC|YSK3	20	20q11.2-q13.2
TFAP2A		7020	TFAP2A	transcription factor AP-2 alpha (activating enhancer binding protein 2 alpha)	AP-2|AP-2alpha|AP2TF|BOFS|TFAP2	6	6p24
TFAP2C		7022	TFAP2C	transcription factor AP-2 gamma (activating enhancer binding protein 2 gamma)	AP2-GAMMA|ERF1|TFAP2G|hAP-2g	20	20q13.2
TRIM68		55128	TRIM68	tripartite motif containing 68	GC109|RNF137|SS-56|SS56	11	11p15.4

## Sheet: Cellular component
Analysis: Cellular component
Dataset name: LOXL1 partners
Number of genes in the dataset: 32
Number of genes in the dataset (which are available in Cellular component database) :30
Number of genes in background: 14553
Is analysis quantitative: No
Cellular component	No. of genes in the dataset	No. of genes in the background dataset	Percentage of genes	Fold enrichment	P-value (Hypergeometric test)	Corrected p-values			genes mapped (from input data set)
						Bonferroni method	BH method	Q-value (Storey-Tibshirani method)
Plasma membrane	4	3479	13.3333	0.558953	0.950735	1	1	1	BMP1; CD160; COL1A1; COL1A2;
Golgi aparatus	1	897	3.33333	0.546023	0.851995	1	1	1	DNAJA1;
Nucleus	16	5847	53.3333	1.32784	0.10034	1	1	1	ADAR; ATXN1; BAG2; BMP1; CHD3; DNAJA1; DNAJA2; GATAD2B; HSPA1B; KIF2A; SNAI1; STK3; STK4; TFAP2A; TFAP2C; TRIM68;
Perinuclear region of cytoplasm	1	119	3.33333	4.11552	0.21852	1	1	1	HSPA1B;
Ribonucleoprotein complex	1	65	3.33333	7.53404	0.125784	1	1	1	HSPA1B;
Nucleolus	7	1257	23.3333	2.70437	0.0122505	1	0.877162	1	ADAR; ATXN1; CHD3; DNAJA1; DNAJA2; GATAD2B; HSPA1B;
Mitochondrion	4	1259	13.3333	1.54455	0.258628	1	1	1	CHD3; DNAJA2; ELN; HSPA1B;
Cytosol	4	1178	13.3333	1.65075	0.221746	1	1	1	A2M; BAG2; BAG3; STK4;
Cytoplasm	13	5684	43.3333	1.10997	0.380153	1	1	1	ADAR; ATXN1; BAG3; BMP1; CHD3; DNAJA2; HSPA1B; KCNIP1; KIF2A; SNAI1; STK3; STK4; TRIM68;
Exosomes	4	2043	13.3333	0.951833	0.62396	1	1	1	A2M; DNAJA1; DNAJA2; HSPA1B;
Perinuclear region	1	131	3.33333	3.73855	0.237797	1	1	1	STK4;
Lysosome	5	1620	16.6667	1.49971	0.236871	1	1	1	A2M; APMAP; DNAJA1; DNAJA2; HSPA1B;
Endoplasmic reticulum	1	1104	3.33333	0.443645	0.906447	1	1	1	HSPA1B;
Cell surface	1	205	3.33333	2.38909	0.3469	1	1	1	APMAP;
Extracellular	12	1825	40	3.19128	0.000142518	0.111734	0.0279336	0.184531	A2M; BCHE; BMP1; CCL3; COL1A1; COL1A2; EGFL7; ELN; FBLN5; FBN1; KIF2A; MFAP4;
Extracellular region	6	442	20	6.5937	0.000242344	0.189998	0.0379996	0.251028	A2M; BCHE; CCL3; COL1A1; COL1A2; FBN1;
Membrane	1	350	3.33333	1.39935	0.5186	1	1	1	APMAP;
Extracellular space	4	404	13.3333	4.81326	0.00905823	1	0.789073	1	COL1A1; COL1A2; FBLN5; FBN1;
Extracellular matrix	5	120	16.6667	20.2445	4.23623e-06	0.0033212	0.0016606	0.0109701	COL1A1; COL1A2; FBLN5; FBN1; MFAP4;
Nucleoplasm	1	449	3.33333	1.09082	0.609807	1	1	1	ATXN1;
Nuclear speck	1	31	3.33333	15.7945	0.0620291	1	1	1	HSPA1B;
Centrosome	3	656	10	2.22507	0.151296	1	1	1	DNAJA1; DNAJA2; KIF2A;
Soluble fraction	2	180	6.66667	5.41485	0.0527841	1	1	1	CCL3; FBLN5;
Platelet alpha granule lumen	1	35	3.33333	13.9899	0.0697567	1	1	1	A2M;
Microtubule	1	129	3.33333	3.79651	0.234616	1	1	1	KIF2A;
Nuclear matrix	1	37	3.33333	13.2339	0.0735974	1	1	1	ATXN1;
Proteinaceous extracellular matrix	3	70	10	20.8494	0.000394222	0.30907	0.0515117	0.34029	ELN; FBLN5; FBN1;
Spindle pole	1	24	3.33333	20.3993	0.0483563	1	1	1	KIF2A;
Microsome	1	156	3.33333	3.13947	0.276492	1	1	1	DNAJA2;
Intracellular membrane-bounded organelle	1	127	3.33333	3.8563	0.231423	1	1	1	ATXN1;
Spindle microtubule	1	24	3.33333	20.3993	0.0483563	1	1	1	KIF2A;
Nuclear RNA export factor complex	1	4	3.33333	122.142	0.00822111	1	0.789073	1	ATXN1;
Microfibril	2	3	6.66667	323.829	1.23086e-05	0.00964992	0.00321664	0.0212494	FBN1; MFAP4;
Inclusion body	1	6	3.33333	81.4955	0.0123071	1	0.877162	1	HSPA1B;
Basement membrane	1	21	3.33333	23.3121	0.0424378	1	1	1	FBN1;
NuRD complex	1	12	3.33333	40.7817	0.0244678	1	1	1	CHD3;
Anchored to plasma membrane	1	8	3.33333	61.1471	0.0163769	1	1	1	CD160;
Nuclear inclusion body	1	3	3.33333	162.72	0.00617198	1	0.691261	1	ATXN1;
Acrosome	1	11	3.33333	44.4857	0.0224511	1	1	1	DNAJA1;
Collagen type I	2	2	6.66667	484.939	4.10813e-06	0.00322077	0.0016606	0.0109701	COL1A1; COL1A2;

## Sheet: Molecular function
Analysis: Molecular function
Dataset name: LOXL1 partners
Number of genes in the dataset: 32
Number of genes in the dataset (which are available in Molecular function database) :31
Number of genes in background: 18125
Is analysis quantitative: No
Molecular function	No. of genes in the dataset	No. of genes in the background dataset	Percentage of genes	Fold enrichment	P-value (Hypergeometric test)	Corrected p-values			genes mapped (from input data set)
						Bonferroni method	BH method	Q-value (Storey-Tibshirani method)
Molecular function unknown	3	5685	9.67742	0.309465	0.999045	1	1	1	APMAP; EGFL7; KLHDC10;
Protease inhibitor activity	1	94	3.22581	6.27948	0.148984	1	1	1	A2M;
Hydrolase activity	1	203	3.22581	2.90791	0.294924	1	1	1	BCHE;
Deaminase activity	1	19	3.22581	31.0539	0.0320168	1	1	1	ADAR;
Metallopeptidase activity	1	101	3.22581	5.84431	0.159175	1	1	1	BMP1;
Protein serine/threonine kinase activity	2	301	6.45161	3.90294	0.0933291	1	1	1	STK3; STK4;
Transcription regulator activity	2	832	6.45161	1.41203	0.419593	1	1	1	GATAD2B; SNAI1;
Extracellular matrix structural constituent	6	166	19.3548	21.1601	3.28337e-07	7.35474e-05	7.35474e-05	0.000467216	COL1A1; COL1A2; ELN; FBLN5; FBN1; MFAP4;
Receptor activity	1	361	3.22581	1.63523	0.464304	1	1	1	CD160;
Transcription factor activity	2	842	6.45161	1.39526	0.425612	1	1	1	TFAP2A; TFAP2C;
Receptor signaling complex scaffold activity	2	322	6.45161	3.64841	0.104534	1	1	1	BAG2; BAG3;
Ubiquitin-specific protease activity	1	377	3.22581	1.56583	0.479073	1	1	1	TRIM68;
RNA binding	1	366	3.22581	1.61289	0.468962	1	1	1	ATXN1;
DNA binding	1	654	3.22581	0.902638	0.680247	1	1	1	CHD3;
Chaperone activity	2	126	6.45161	9.32325	0.0195459	1	1	1	DNAJA2; HSPA1B;
Ion transporter activity	1	23	3.22581	25.6555	0.0386296	1	1	1	KCNIP1;
Motor activity	1	79	3.22581	7.47164	0.126743	1	1	1	KIF2A;
Heat shock protein activity	1	27	3.22581	21.8561	0.0451987	1	1	1	DNAJA1;
Cytokine activity	1	107	3.22581	5.51663	0.167816	1	1	1	CCL3;

## Sheet: Biological process
Analysis: Biological process
Dataset name: LOXL1 partners
Number of genes in the dataset: 32
Number of genes in the dataset (which are available in Biological process database) :31
Number of genes in background: 18124
Is analysis quantitative: No
Biological process	No. of genes in the dataset	No. of genes in the background dataset	Percentage of genes	Fold enrichment	P-value (Hypergeometric test)	Corrected p-values			genes mapped (from input data set)
						Bonferroni method	BH method	Q-value (Storey-Tibshirani method)
Biological_process unknown	2	4731	6.45161	0.24831	0.998996	1	1	1	APMAP; KLHDC10;
Protein metabolism	6	1323	19.3548	2.655	0.0227305	1	1	1	A2M; BMP1; DNAJA1; DNAJA2; HSPA1B; TRIM68;
Metabolism	1	1683	3.22581	0.350742	0.951386	1	1	1	BCHE;
Energy pathways	1	1633	3.22581	0.361481	0.946583	1	1	1	BCHE;
Cell growth and/or maintenance	7	1125	22.5806	3.64178	0.00245654	0.437265	0.437265	1	COL1A1; COL1A2; ELN; FBLN5; FBN1; KIF2A; MFAP4;
Transport	1	1215	3.22581	0.485841	0.883861	1	1	1	KCNIP1;
Cell communication	3	3713	9.67742	0.473798	0.967437	1	1	1	EGFL7; STK3; STK4;
Signal transduction	3	3934	9.67742	0.447181	0.977069	1	1	1	EGFL7; STK3; STK4;
Regulation of nucleobase, nucleoside, nucleotide and nucleic acid metabolism	6	2828	19.3548	1.24207	0.352474	1	1	1	ADAR; ATXN1; CHD3; GATAD2B; SNAI1; TFAP2C;
Immune response	2	576	6.45161	2.03948	0.258665	1	1	1	CCL3; CD160;
Apoptosis	3	220	9.67742	7.99607	0.00617313	1	0.549408	1	BAG2; BAG3; TFAP2A;
Regulation of gene expression, epigenetic	1	66	3.22581	8.94261	0.107018	1	1	1	TFAP2A;
Cell differentiation	1	29	3.22581	20.3482	0.0484696	1	1	1	TFAP2A;
Development	1	6	3.22581	98.2199	0.0102203	1	0.606402	1	TFAP2A;

## Sheet: Biological pathway
Analysis: Biological pathway
Dataset name: LOXL1 partners
Number of genes in the dataset: 32
Number of genes in the dataset (which are available in Biological pathway database) :19
Number of genes in background: 6290
Is analysis quantitative: No
Biological pathway	No. of genes in the dataset	No. of genes in the background dataset	Percentage of genes	Fold enrichment	P-value (Hypergeometric test)	Corrected p-values			genes mapped (from input data set)
						Bonferroni method	BH method	Q-value (Storey-Tibshirani method)
Platelet Adhesion to exposed collagen	2	13	10.5263	51.1197	0.000661112	1	0.493037	1	COL1A1; COL1A2;
Hemostasis	4	375	21.0526	3.53811	0.0235973	1	1	1	A2M; COL1A1; COL1A2; KIF2A;
Intrinsic Pathway	1	18	5.26316	18.5557	0.0530681	1	1	1	A2M;
Formation of Fibrin Clot (Clotting Cascade)	1	33	5.26316	10.1238	0.0952423	1	1	1	A2M;
Mitotic Prometaphase	1	99	5.26316	3.37529	0.260558	1	1	1	KIF2A;
Mitotic M-M/G1 phases	1	242	5.26316	1.38088	0.525989	1	1	1	KIF2A;
M Phase	1	158	5.26316	2.11498	0.383726	1	1	1	KIF2A;
DNA Replication	1	261	5.26316	1.28036	0.553536	1	1	1	KIF2A;
Factors involved in megakaryocyte development and platelet production	1	119	5.26316	2.80806	0.304712	1	1	1	KIF2A;
Kinesins	1	21	5.26316	15.9061	0.0616492	1	1	1	KIF2A;
Signal Transduction	4	1208	21.0526	1.09836	0.509899	1	1	1	CCL3; COL1A1; COL1A2; FBN1;
Cell Cycle, Mitotic	1	317	5.26316	1.05419	0.626176	1	1	1	KIF2A;
mRNA Editing	1	4	5.26316	83.3386	0.0120309	1	1	1	ADAR;
C6 deamination of adenosine	1	2	5.26316	166.263	0.00603269	1	1	1	ADAR;
Formation of editosomes by ADAR proteins	1	2	5.26316	166.263	0.00603269	1	1	1	ADAR;
mRNA Editing: A to I Conversion	1	2	5.26316	166.263	0.00603269	1	1	1	ADAR;
Synthesis, Secretion, and Deacylation of Ghrelin	1	16	5.26316	20.8737	0.0473062	1	1	1	BCHE;
mRNA Processing	1	157	5.26316	2.12845	0.381811	1	1	1	ADAR;
Diabetes pathways	1	216	5.26316	1.54709	0.485675	1	1	1	BCHE;
Chemokine receptors bind chemokines	1	42	5.26316	7.95496	0.119686	1	1	1	CCL3;
Signaling by GPCR	1	800	5.26316	0.41773	0.924874	1	1	1	CCL3;
GPCR ligand binding	1	336	5.26316	0.994577	0.648166	1	1	1	CCL3;
Class A/1 (Rhodopsin-like receptors)	1	274	5.26316	1.21962	0.571503	1	1	1	CCL3;
Peptide ligand-binding receptors	1	167	5.26316	2.001	0.400711	1	1	1	CCL3;
Adaptive Immune System	1	237	5.26316	1.41002	0.518477	1	1	1	CD160;
Immune System	2	522	10.5263	1.27405	0.475926	1	1	1	ADAR; CD160;
Integrin cell surface interactions	3	72	15.7895	13.8307	0.00122186	1	0.509516	1	COL1A1; COL1A2; FBN1;
Metabolism	1	823	5.26316	0.406056	0.930643	1	1	1	HSPA1B;
Viral RNP Complexes in the Host Cell Nucleus	1	2	5.26316	166.263	0.00603269	1	1	1	HSPA1B;
Export of Viral Ribonucleoproteins from Nucleus	1	31	5.26316	10.7768	0.0897237	1	1	1	HSPA1B;
Influenza Life Cycle	1	135	5.26316	2.47528	0.338223	1	1	1	HSPA1B;
Influenza Infection	1	140	5.26316	2.38689	0.348378	1	1	1	HSPA1B;
Regulation of mRNA Stability by Proteins that Bind AU-rich Elements	1	104	5.26316	3.21304	0.271839	1	1	1	HSPA1B;
Destabilization of mRNA by AUF1 (hnRNP D0)	1	71	5.26316	4.70621	0.194263	1	1	1	HSPA1B;
Metabolism of mRNA	1	234	5.26316	1.42809	0.513915	1	1	1	HSPA1B;
Metabolism of RNA	1	281	5.26316	1.18924	0.580892	1	1	1	HSPA1B;
Lipoprotein metabolism	2	27	10.5263	24.623	0.00290095	1	0.806463	1	A2M; BMP1;
HDL-mediated lipid transport	2	15	10.5263	44.3082	0.000886757	1	0.493037	1	A2M; BMP1;
Lipid digestion, mobilization, and transport	2	46	10.5263	14.4548	0.0082669	1	1	1	A2M; BMP1;
Metabolism of lipids and lipoproteins	2	257	10.5263	2.58771	0.180822	1	1	1	A2M; BMP1;
Immunoregulatory interactions between a Lymphoid and a non-Lymphoid cell	1	52	5.26316	6.42545	0.146112	1	1	1	CD160;
Cytokine Signaling in Immune system	1	193	5.26316	1.73145	0.447324	1	1	1	ADAR;
Interferon alpha/beta signaling	1	77	5.26316	4.33954	0.208926	1	1	1	ADAR;
Interferon Signaling	1	98	5.26316	3.40973	0.258283	1	1	1	ADAR;
Validated transcriptional targets of TAp63 isoforms	1	54	5.26316	6.18752	0.151306	1	1	1	TFAP2C;
Regulation of cytoplasmic and nuclear SMAD2/3 signaling	1	305	5.26316	1.09566	0.611623	1	1	1	COL1A2;
Validated targets of C-MYC transcriptional repression	1	63	5.26316	5.30373	0.174311	1	1	1	COL1A2;
IL6-mediated signaling events	1	47	5.26316	7.10887	0.132994	1	1	1	A2M;
Signaling events mediated by HDAC Class I	2	113	10.5263	5.88503	0.0448371	1	1	1	CHD3; GATAD2B;
Syndecan-1-mediated signaling events	5	1297	26.3158	1.2781	0.352161	1	1	1	A2M; COL1A1; COL1A2; HSPA1B; SNAI1;
Regulation of CDC42 activity	2	768	10.5263	0.865961	0.693624	1	1	1	A2M; COL1A2;
Glypican pathway	5	1335	26.3158	1.24172	0.377358	1	1	1	A2M; COL1A1; COL1A2; HSPA1B; SNAI1;
GMCSF-mediated signaling events	5	1289	26.3158	1.28603	0.346887	1	1	1	A2M; COL1A1; COL1A2; HSPA1B; SNAI1;
Insulin Pathway	5	1285	26.3158	1.29003	0.344255	1	1	1	A2M; COL1A1; COL1A2; HSPA1B; SNAI1;
C-MYC pathway	2	149	10.5263	4.46324	0.0732846	1	1	1	COL1A2; SNAI1;
Nectin adhesion pathway	5	1292	26.3158	1.28304	0.348864	1	1	1	A2M; COL1A1; COL1A2; HSPA1B; SNAI1;
TRAIL signaling pathway	6	1325	31.5789	1.50081	0.194647	1	1	1	A2M; COL1A1; COL1A2; HSPA1B; SNAI1; TFAP2A;
IGF1 pathway	5	1288	26.3158	1.28703	0.346229	1	1	1	A2M; COL1A1; COL1A2; HSPA1B; SNAI1;
PLK1 signaling events	1	104	5.26316	3.21304	0.271839	1	1	1	KIF2A;
CDC42 signaling events	2	755	10.5263	0.880872	0.684079	1	1	1	A2M; COL1A2;
Signaling events mediated by Hepatocyte Growth Factor Receptor (c-Met)	5	1290	26.3158	1.28503	0.347546	1	1	1	A2M; COL1A1; COL1A2; HSPA1B; SNAI1;
Glypican 1 network	5	1296	26.3158	1.27908	0.351501	1	1	1	A2M; COL1A1; COL1A2; HSPA1B; SNAI1;
Validated targets of C-MYC transcriptional activation	1	81	5.26316	4.12527	0.218561	1	1	1	SNAI1;
VEGFR3 signaling in lymphatic endothelium	2	25	10.5263	26.592	0.00248838	1	0.806463	1	COL1A1; COL1A2;
PDGF receptor signaling network	5	1290	26.3158	1.28503	0.347546	1	1	1	A2M; COL1A1; COL1A2; HSPA1B; SNAI1;
Integrin family cell surface interactions	6	1375	31.5789	1.44623	0.220151	1	1	1	A2M; COL1A1; COL1A2; FBN1; HSPA1B; SNAI1;
Caspase cascade in apoptosis	1	52	5.26316	6.42545	0.146112	1	1	1	TFAP2A;
Internalization of ErbB1	5	1285	26.3158	1.29003	0.344255	1	1	1	A2M; COL1A1; COL1A2; HSPA1B; SNAI1;
TGF-beta receptor signaling	1	305	5.26316	1.09566	0.611623	1	1	1	COL1A2;
Signaling events mediated by TCPTP	2	92	10.5263	7.2282	0.0307916	1	1	1	COL1A1; COL1A2;
Signaling events mediated by VEGFR1 and VEGFR2	5	1293	26.3158	1.28205	0.349523	1	1	1	A2M; COL1A1; COL1A2; HSPA1B; SNAI1;
Beta1 integrin cell surface interactions	6	1348	31.5789	1.4752	0.206208	1	1	1	A2M; COL1A1; COL1A2; FBN1; HSPA1B; SNAI1;
Urokinase-type plasminogen activator (uPA) and uPAR-mediated signaling	5	1285	26.3158	1.29003	0.344255	1	1	1	A2M; COL1A1; COL1A2; HSPA1B; SNAI1;
Polo-like kinase signaling events in the cell cycle	1	109	5.26316	3.06566	0.282957	1	1	1	KIF2A;
IFN-gamma pathway	5	1293	26.3158	1.28205	0.349523	1	1	1	A2M; COL1A1; COL1A2; HSPA1B; SNAI1;
PAR1-mediated thrombin signaling events	5	1296	26.3158	1.27908	0.351501	1	1	1	A2M; COL1A1; COL1A2; HSPA1B; SNAI1;
Beta3 integrin cell surface interactions	3	43	15.7895	23.1561	0.000267234	0.445747	0.445747	1	COL1A1; COL1A2; FBN1;
PDGFR-beta signaling pathway	5	1285	26.3158	1.29003	0.344255	1	1	1	A2M; COL1A1; COL1A2; HSPA1B; SNAI1;
p63 transcription factor network	1	105	5.26316	3.18244	0.274076	1	1	1	TFAP2C;
Integrin-linked kinase signaling	3	654	15.7895	1.52283	0.315992	1	1	1	A2M; COL1A2; SNAI1;
EGF receptor (ErbB1) signaling pathway	5	1285	26.3158	1.29003	0.344255	1	1	1	A2M; COL1A1; COL1A2; HSPA1B; SNAI1;
Thrombin/protease-activated receptor (PAR) pathway	5	1297	26.3158	1.2781	0.352161	1	1	1	A2M; COL1A1; COL1A2; HSPA1B; SNAI1;
Class I PI3K signaling events	5	1285	26.3158	1.29003	0.344255	1	1	1	A2M; COL1A1; COL1A2; HSPA1B; SNAI1;
Arf6 signaling events	5	1285	26.3158	1.29003	0.344255	1	1	1	A2M; COL1A1; COL1A2; HSPA1B; SNAI1;
Plasma membrane estrogen receptor signaling	5	1298	26.3158	1.27711	0.352821	1	1	1	A2M; COL1A1; COL1A2; HSPA1B; SNAI1;
FAS (CD95) signaling pathway	1	130	5.26316	2.57048	0.327919	1	1	1	TFAP2A;
C-MYB transcription factor network	1	84	5.26316	3.97795	0.225714	1	1	1	COL1A2;
FOXM1 transcription factor network	1	42	5.26316	7.95496	0.119686	1	1	1	HSPA1B;
IL3-mediated signaling events	5	1292	26.3158	1.28304	0.348864	1	1	1	A2M; COL1A1; COL1A2; HSPA1B; SNAI1;
AP-1 transcription factor network	2	621	10.5263	1.07094	0.572797	1	1	1	A2M; COL1A2;
mTOR signaling pathway	5	1285	26.3158	1.29003	0.344255	1	1	1	A2M; COL1A1; COL1A2; HSPA1B; SNAI1;
ErbB receptor signaling network	5	1308	26.3158	1.26735	0.359432	1	1	1	A2M; COL1A1; COL1A2; HSPA1B; SNAI1;
Signaling events mediated by focal adhesion kinase	5	1285	26.3158	1.29003	0.344255	1	1	1	A2M; COL1A1; COL1A2; HSPA1B; SNAI1;
VEGF and VEGFR signaling network	5	1301	26.3158	1.27417	0.354803	1	1	1	A2M; COL1A1; COL1A2; HSPA1B; SNAI1;
Alpha9 beta1 integrin signaling events	5	1302	26.3158	1.27319	0.355464	1	1	1	A2M; COL1A1; COL1A2; HSPA1B; SNAI1;
ALK1 pathway	1	324	5.26316	1.03141	0.634425	1	1	1	COL1A2;
Arf6 downstream pathway	5	1285	26.3158	1.29003	0.344255	1	1	1	A2M; COL1A1; COL1A2; HSPA1B; SNAI1;
IL4-mediated signaling events	2	62	10.5263	10.7252	0.0146768	1	1	1	COL1A1; COL1A2;
Validated transcriptional targets of AP1 family members Fra1 and Fra2	1	134	5.26316	2.49375	0.336175	1	1	1	COL1A2;
S1P1 pathway	5	1285	26.3158	1.29003	0.344255	1	1	1	A2M; COL1A1; COL1A2; HSPA1B; SNAI1;
ATM pathway	1	307	5.26316	1.08852	0.614085	1	1	1	HSPA1B;
TNF receptor signaling pathway	1	299	5.26316	1.11765	0.604147	1	1	1	TFAP2A;
p53 pathway	1	189	5.26316	1.7681	0.440383	1	1	1	HSPA1B;
ErbB1 downstream signaling	5	1285	26.3158	1.29003	0.344255	1	1	1	A2M; COL1A1; COL1A2; HSPA1B; SNAI1;
EGFR-dependent Endothelin signaling events	5	1286	26.3158	1.28903	0.344913	1	1	1	A2M; COL1A1; COL1A2; HSPA1B; SNAI1;
ATR signaling pathway	1	250	5.26316	1.3367	0.537779	1	1	1	HSPA1B;
Regulation of nuclear SMAD2/3 signaling	1	305	5.26316	1.09566	0.611623	1	1	1	COL1A2;
ALK1 signaling events	1	321	5.26316	1.04105	0.630911	1	1	1	COL1A2;
Arf6 trafficking events	5	1285	26.3158	1.29003	0.344255	1	1	1	A2M; COL1A1; COL1A2; HSPA1B; SNAI1;
Androgen-mediated signaling	1	130	5.26316	2.57048	0.327919	1	1	1	DNAJA1;
Endothelins	5	1304	26.3158	1.27124	0.356786	1	1	1	A2M; COL1A1; COL1A2; HSPA1B; SNAI1;
Beta5 beta6 beta7 and beta8 integrin cell surface interactions	1	17	5.26316	19.6465	0.0501913	1	1	1	FBN1;
IL5-mediated signaling events	5	1289	26.3158	1.28603	0.346887	1	1	1	A2M; COL1A1; COL1A2; HSPA1B; SNAI1;
Direct p53 effectors	1	138	5.26316	2.42148	0.344334	1	1	1	HSPA1B;
IL12-mediated signaling events	1	111	5.26316	3.01043	0.287359	1	1	1	CCL3;
Sphingosine 1-phosphate (S1P) pathway	5	1308	26.3158	1.26735	0.359432	1	1	1	A2M; COL1A1; COL1A2; HSPA1B; SNAI1;
Regulation of Androgen receptor activity	1	108	5.26316	3.09405	0.280746	1	1	1	DNAJA1;
Proteoglycan syndecan-mediated signaling events	5	1342	26.3158	1.23524	0.38202	1	1	1	A2M; COL1A1; COL1A2; HSPA1B; SNAI1;
Class I PI3K signaling events mediated by Akt	5	1285	26.3158	1.29003	0.344255	1	1	1	A2M; COL1A1; COL1A2; HSPA1B; SNAI1;
LKB1 signaling events	5	1305	26.3158	1.27026	0.357447	1	1	1	A2M; COL1A1; COL1A2; HSPA1B; SNAI1;
Wnt	1	82	5.26316	4.07496	0.220953	1	1	1	TFAP2A;
Epithelial-to-mesenchymal transition	3	185	15.7895	5.3832	0.0171435	1	1	1	BAG2; FBN1; MFAP4;

## Sheet: Protein domain
Analysis: Protein domain
Dataset name: LOXL1 partners
Number of genes in the dataset: 32
Number of genes in the dataset (which are available in Protein domain database) :30
Number of genes in background: 14847
Is analysis quantitative: No
Protein domain	No. of genes in the dataset	No. of genes in the background dataset	Percentage of genes	Fold enrichment	P-value (Hypergeometric test)	Corrected p-values			genes mapped (from input data set)
						Bonferroni method	BH method	Q-value (Storey-Tibshirani method)
coiled coil region	7	2968	23.3333	1.16849	0.392486	1	1	1	ATXN1; BAG2; CHD3; GATAD2B; HSPA1B; KIF2A; STK3;
signal peptide	12	3668	40	1.61989	0.0464975	1	1	1	A2M; BCHE; BMP1; CCL3; CD160; COL1A1; COL1A2; EGFL7; ELN; FBLN5; FBN1; MFAP4;
transmembrane domain	3	4771	10	0.312125	0.999005	1	1	1	APMAP; BCHE; ELN;
WW	1	49	3.33333	10.1955	0.0945025	1	1	1	BAG3;
IG	1	340	3.33333	1.46961	0.501267	1	1	1	CD160;
ZnF_C2H2	1	799	3.33333	0.625377	0.810089	1	1	1	SNAI1;
EFh	1	144	3.33333	3.46978	0.253736	1	1	1	KCNIP1;
S_TKc	2	307	6.66667	3.23904	0.127154	1	1	1	STK3; STK4;
ZnMc	1	29	3.33333	17.2245	0.0570221	1	1	1	BMP1;
DEXDc	1	112	3.33333	4.46106	0.203389	1	1	1	CHD3;
HELICc	1	111	3.33333	4.50124	0.201764	1	1	1	CHD3;
RING	2	311	6.66667	3.19738	0.129863	1	1	1	CHD3; TRIM68;
EGF	2	208	6.66667	4.78063	0.0657656	1	1	1	EGFL7; FBN1;
EGF_like	1	87	3.33333	5.74282	0.161787	1	1	1	FBLN5;
EGF_CA	4	98	13.3333	20.2417	4.2875e-05	0.0415887	0.0207944	0.138673	BMP1; EGFL7; FBLN5; FBN1;
VWC	1	38	3.33333	13.1461	0.0740702	1	1	1	COL1A1;
SPRY	1	77	3.33333	6.48854	0.144565	1	1	1	TRIM68;
HOX	1	234	3.33333	2.13531	0.379394	1	1	1	DUX4;
BBOX	1	72	3.33333	6.93907	0.135826	1	1	1	TRIM68;
PRY	1	53	3.33333	9.4262	0.101824	1	1	1	TRIM68;
Kelch	1	58	3.33333	8.61374	0.110895	1	1	1	KLHDC10;
DnaJ	2	50	6.66667	19.8844	0.00455244	1	0.733562	1	DNAJA1; DNAJA2;
CUB	1	49	3.33333	10.1955	0.0945025	1	1	1	BMP1;
CHROMO	1	34	3.33333	14.6922	0.0665304	1	1	1	CHD3;
STYKc	1	48	3.33333	10.4079	0.0926632	1	1	1	STK3;
DSRM	1	20	3.33333	24.9717	0.0396707	1	1	1	ADAR;
ADEAMc	1	6	3.33333	83.1419	0.0120646	1	1	1	ADAR;
PHD	1	92	3.33333	5.43074	0.170272	1	1	1	CHD3;
SCY	1	44	3.33333	11.3538	0.0852697	1	1	1	CCL3;
KISc	1	44	3.33333	11.3538	0.0852697	1	1	1	KIF2A;
AXH	1	2	3.33333	248.598	0.00403727	1	0.733562	1	ATXN1;
DUF1087	1	3	3.33333	166.008	0.00605	1	0.733562	1	CHD3;
DUF1086	1	3	3.33333	166.008	0.00605	1	0.733562	1	CHD3;
COLFI	2	11	6.66667	90.3195	0.000214644	0.208204	0.0694014	0.462822	COL1A1; COL1A2;
FBG	1	29	3.33333	17.2245	0.0570221	1	1	1	MFAP4;
A2M_N_2	1	9	3.33333	55.4587	0.018044	1	1	1	A2M;
A2M	1	9	3.33333	55.4587	0.018044	1	1	1	A2M;
A2M_recep	1	9	3.33333	55.4587	0.018044	1	1	1	A2M;
BAG	2	5	6.66667	198.487	3.93217e-05	0.038142	0.0207944	0.138673	BAG2; BAG3;
Zalpha	1	2	3.33333	248.598	0.00403727	1	0.733562	1	ADAR;

## Sheet: Site of expression
Analysis: Site of expression
Dataset name: LOXL1 partners
Number of genes in the dataset: 32
Number of genes in the dataset (which are available in Site of expression database) :31
Number of genes in background: 18297
Is analysis quantitative: No
Site of expression	No. of genes in the dataset	No. of genes in the background dataset	Percentage of genes	Fold enrichment	P-value (Hypergeometric test)	Corrected p-values			genes mapped (from input data set)
						Bonferroni method	BH method	Q-value (Storey-Tibshirani method)
T cells	8	1726	25.8065	2.73822	0.00674719	1	0.0724255	0.359267	ADAR; CCL3; CHD3; DNAJA1; GATAD2B; HSPA1B; KIF2A; STK4;
Monocyte	10	2842	32.2581	2.0782	0.0155805	1	0.134403	0.666706	A2M; ADAR; APMAP; BAG2; BAG3; BCHE; DNAJA1; DNAJA2; HSPA1B; KIF2A;
MDA468	2	760	6.45161	1.56047	0.371015	1	1	1	DNAJA1; HSPA1B;
Small intestine	22	8360	70.9677	1.55343	0.00391299	1	0.0480901	0.238551	A2M; ADAR; APMAP; ATXN1; BAG3; BCHE; BMP1; CD160; CHD3; DNAJA1; EGFL7; FBN1; GATAD2B; HSPA1B; KCNIP1; KIF2A; KLHDC10; SNAI1; STK3; STK4; TFAP2C; TRIM68;
Breast cancer	24	7467	77.4194	1.89725	3.69086e-05	0.0312985	0.00312985	0.0155256	A2M; ADAR; APMAP; ATXN1; BAG3; BCHE; BMP1; COL1A1; DNAJA1; EGFL7; ELN; FBLN5; FBN1; GATAD2B; HSPA1B; KCNIP1; KIF2A; KLHDC10; SNAI1; STK3; STK4; TFAP2A; TFAP2C; TRIM68;
Thyroid cancer	24	7281	77.4194	1.94571	2.24734e-05	0.0190575	0.00296062	0.0146862	A2M; ADAR; APMAP; ATXN1; BAG3; BCHE; BMP1; COL1A1; DNAJA1; EGFL7; ELN; FBLN5; FBN1; GATAD2B; HSPA1B; KCNIP1; KIF2A; KLHDC10; SNAI1; STK3; STK4; TFAP2A; TFAP2C; TRIM68;
Colon	20	8429	64.5161	1.40071	0.0298566	1	0.222091	1	APMAP; ATXN1; BAG3; BCHE; BMP1; CHD3; COL1A1; DNAJA1; EGFL7; FBLN5; FBN1; GATAD2B; HSPA1B; KCNIP1; KIF2A; KLHDC10; SNAI1; STK3; STK4; TRIM68;
Parathyroid gland	17	5997	54.8387	1.67359	0.00917343	1	0.092608	0.459382	A2M; APMAP; ATXN1; BAG3; BCHE; BMP1; DNAJA1; EGFL7; FBLN5; FBN1; GATAD2B; HSPA1B; KIF2A; SNAI1; STK3; TFAP2A; TRIM68;
Cervix, uterine	21	6391	67.7419	1.9397	0.000198824	0.168602	0.00799991	0.0396835	A2M; ADAR; APMAP; ATXN1; BAG3; BCHE; COL1A1; DNAJA1; EGFL7; ELN; FBN1; GATAD2B; HSPA1B; KCNIP1; KIF2A; KLHDC10; SNAI1; STK3; STK4; TFAP2A; TRIM68;
Spleen	19	7887	61.2903	1.42216	0.0316869	1	0.227716	1	A2M; APMAP; ATXN1; BAG3; BCHE; BMP1; CD160; CHD3; DNAJA1; ELN; GATAD2B; KCNIP1; KIF2A; KLHDC10; SNAI1; STK3; STK4; TFAP2C; TRIM68;
HUVEC	20	13061	64.5161	0.903959	0.851877	1	1	1	A2M; ADAR; APMAP; ATXN1; BAG2; BAG3; BMP1; CCL3; CD160; CHD3; COL1A1; COL1A2; ELN; FBLN5; FBN1; GATAD2B; KLHDC10; SNAI1; STK3; TFAP2C;
Tonsils	19	7274	61.2903	1.54201	0.0124619	1	0.114573	0.568338	ADAR; APMAP; ATXN1; BAG3; BCHE; BMP1; COL1A1; DNAJA1; EGFL7; GATAD2B; HSPA1B; KCNIP1; KIF2A; KLHDC10; SNAI1; STK3; STK4; TFAP2A; TRIM68;
Jurkat A3	7	4200	22.5806	0.984795	0.589254	1	1	1	A2M; BAG2; BAG3; CHD3; GATAD2B; STK3; STK4;
Rectum	19	7113	61.2903	1.57691	0.00950378	1	0.0927975	0.460322	APMAP; ATXN1; BAG3; BCHE; BMP1; COL1A1; DNAJA1; EGFL7; FBLN5; FBN1; GATAD2B; HSPA1B; KCNIP1; KIF2A; KLHDC10; SNAI1; STK3; STK4; TRIM68;
Liver	26	11680	83.871	1.31394	0.0127488	1	0.11501	0.570509	A2M; ADAR; APMAP; ATXN1; BAG3; BCHE; BMP1; CCL3; CHD3; COL1A1; COL1A2; DNAJA1; DNAJA2; EGFL7; ELN; FBLN5; FBN1; GATAD2B; HSPA1B; KCNIP1; MFAP4; SNAI1; STK3; STK4; TFAP2C; TRIM68;
CD4	9	1901	29.0323	2.79653	0.00334255	1	0.0428525	0.21257	A2M; ADAR; APMAP; BCHE; COL1A2; DNAJA2; HSPA1B; KIF2A; STK4;
Skeletal muscles	25	9060	80.6452	1.62878	0.000359307	0.304692	0.00982878	0.0487557	A2M; ADAR; APMAP; ATXN1; BAG3; BCHE; BMP1; CCL3; CHD3; COL1A1; COL1A2; DNAJA1; DNAJA2; EGFL7; ELN; FBLN5; FBN1; GATAD2B; HSPA1B; KCNIP1; KLHDC10; SNAI1; STK3; STK4; TRIM68;
H293	19	6792	61.2903	1.65144	0.00534759	1	0.0604634	0.299928	A2M; ADAR; APMAP; BAG2; BAG3; BCHE; BMP1; CCL3; CHD3; COL1A1; DNAJA1; DNAJA2; FBN1; GATAD2B; HSPA1B; KIF2A; KLHDC10; STK4; TFAP2A;
Prostate	18	7923	58.0645	1.34123	0.0702437	1	0.406108	1	A2M; ADAR; APMAP; ATXN1; BAG3; BCHE; BMP1; CHD3; DNAJA1; EGFL7; FBN1; GATAD2B; HSPA1B; KCNIP1; SNAI1; STK3; STK4; TRIM68;
Jurkat	8	2869	25.8065	1.64732	0.100647	1	0.543622	1	ADAR; BAG2; BAG3; DNAJA1; DNAJA2; HSPA1B; KIF2A; STK4;
Bone marrow	22	7808	70.9677	1.66325	0.0013488	1	0.0227402	0.112803	ADAR; APMAP; ATXN1; BAG3; BCHE; BMP1; CCL3; CHD3; COL1A1; DNAJA1; EGFL7; FBLN5; GATAD2B; HSPA1B; KCNIP1; KIF2A; KLHDC10; SNAI1; STK3; STK4; TFAP2C; TRIM68;
Lateral ventricle	19	6620	61.2903	1.69434	0.00385159	1	0.0480316	0.238261	ADAR; APMAP; ATXN1; BAG3; BCHE; BMP1; COL1A1; DNAJA1; ELN; GATAD2B; HSPA1B; KCNIP1; KIF2A; KLHDC10; SNAI1; STK3; STK4; TFAP2C; TRIM68;
Colorectal cancer	20	7513	64.5161	1.57149	0.00708593	1	0.0747329	0.370712	A2M; ADAR; APMAP; ATXN1; BAG3; BCHE; BMP1; COL1A1; DNAJA1; EGFL7; ELN; FBN1; GATAD2B; HSPA1B; KCNIP1; KIF2A; SNAI1; STK3; STK4; TRIM68;
Gall bladder	20	7295	64.5161	1.61845	0.00478619	1	0.0555985	0.275796	ADAR; APMAP; ATXN1; BAG3; BCHE; BMP1; COL1A1; DNAJA1; EGFL7; FBN1; GATAD2B; HSPA1B; KCNIP1; KIF2A; KLHDC10; SNAI1; STK3; STK4; TFAP2C; TRIM68;
Plasma	22	11971	70.9677	1.08484	0.328673	1	1	1	A2M; ADAR; APMAP; ATXN1; BAG2; BAG3; BCHE; BMP1; CCL3; CHD3; COL1A1; COL1A2; DNAJA2; ELN; FBLN5; FBN1; GATAD2B; HSPA1B; KIF2A; KLHDC10; MFAP4; STK4;
Malignant carcinoid	24	7081	77.4194	2.00067	1.2929e-05	0.0109638	0.00274095	0.0135965	A2M; ADAR; APMAP; ATXN1; BAG3; BCHE; BMP1; COL1A1; DNAJA1; EGFL7; ELN; FBLN5; FBN1; GATAD2B; HSPA1B; KCNIP1; KIF2A; KLHDC10; SNAI1; STK3; STK4; TFAP2A; TFAP2C; TRIM68;
Ascites cancer cell	13	3509	41.9355	2.18762	0.00296832	1	0.0399546	0.198195	A2M; ADAR; APMAP; BAG3; BMP1; CCL3; COL1A1; DNAJA1; DNAJA2; FBN1; GATAD2B; HSPA1B; STK4;
Endometrial cancer	22	7460	70.9677	1.74084	0.000645317	0.547228	0.01479	0.0733656	A2M; ADAR; APMAP; ATXN1; BAG3; BCHE; BMP1; COL1A1; DNAJA1; EGFL7; ELN; FBN1; GATAD2B; HSPA1B; KCNIP1; KIF2A; KLHDC10; SNAI1; STK3; STK4; TFAP2A; TRIM68;
Lung cancer	24	7435	77.4194	1.90541	3.39299e-05	0.0287726	0.00312985	0.0155256	A2M; ADAR; APMAP; ATXN1; BAG3; BCHE; BMP1; COL1A1; DNAJA1; EGFL7; ELN; FBLN5; FBN1; GATAD2B; HSPA1B; KCNIP1; KIF2A; KLHDC10; SNAI1; STK3; STK4; TFAP2A; TFAP2C; TRIM68;
HCT116	8	2651	25.8065	1.78279	0.0695684	1	0.406108	1	ADAR; APMAP; BAG2; CHD3; DNAJA1; DNAJA2; HSPA1B; STK3;
PC3	4	1294	12.9032	1.82846	0.172987	1	0.792934	1	BMP1; DNAJA1; FBN1; HSPA1B;
MicroProt	3	440	9.67742	4.03629	0.0377453	1	0.262361	1	A2M; APMAP; BCHE;
Epididymis	23	7090	74.1935	1.91491	6.55547e-05	0.0555904	0.00427619	0.021212	A2M; ADAR; APMAP; ATXN1; BAG3; BCHE; BMP1; COL1A1; DNAJA1; EGFL7; ELN; FBLN5; FBN1; GATAD2B; HSPA1B; KCNIP1; KIF2A; SNAI1; STK3; STK4; TFAP2A; TFAP2C; TRIM68;
Cerebellum	22	7633	70.9677	1.70138	0.000937205	0.79475	0.0198687	0.0985589	A2M; ADAR; APMAP; ATXN1; BAG3; BCHE; BMP1; COL1A1; DNAJA1; EGFL7; ELN; GATAD2B; HSPA1B; KCNIP1; KIF2A; KLHDC10; SNAI1; STK3; STK4; TFAP2A; TFAP2C; TRIM68;
Nasopharynx	20	6904	64.5161	1.71011	0.00224457	1	0.0328172	0.16279	ADAR; APMAP; ATXN1; BAG3; BCHE; COL1A1; EGFL7; ELN; FBN1; GATAD2B; HSPA1B; KCNIP1; KIF2A; KLHDC10; SNAI1; STK3; STK4; TFAP2A; TFAP2C; TRIM68;
global_SCX_fractionated	6	2476	19.3548	1.43219	0.235691	1	0.984562	1	ADAR; APMAP; BAG3; DNAJA1; DNAJA2; HSPA1B;
Hippocampus	22	7355	70.9677	1.76569	0.000511131	0.433439	0.012384	0.0614306	A2M; ADAR; APMAP; ATXN1; BAG3; BCHE; BMP1; COL1A1; DNAJA1; EGFL7; ELN; GATAD2B; HSPA1B; KCNIP1; KIF2A; KLHDC10; SNAI1; STK3; STK4; TFAP2A; TFAP2C; TRIM68;
HeLa	12	5789	38.7097	1.2241	0.252469	1	1	1	A2M; BAG2; BAG3; CHD3; DNAJA1; DNAJA2; FBN1; GATAD2B; HSPA1B; KIF2A; STK3; STK4;
Malignant lymphoma	21	6586	67.7419	1.88227	0.000321595	0.272713	0.00918127	0.0455437	A2M; ADAR; APMAP; ATXN1; BAG3; BCHE; BMP1; COL1A1; DNAJA1; EGFL7; ELN; FBN1; GATAD2B; KCNIP1; KIF2A; KLHDC10; SNAI1; STK3; STK4; TFAP2C; TRIM68;
Prostate cancer	21	7214	67.7419	1.71841	0.00132141	1	0.0227402	0.112803	A2M; ADAR; APMAP; ATXN1; BAG3; BCHE; BMP1; COL1A1; DNAJA1; EGFL7; FBLN5; FBN1; GATAD2B; HSPA1B; KCNIP1; KIF2A; SNAI1; STK3; STK4; TFAP2C; TRIM68;
Skin	23	7292	74.1935	1.86186	0.000109507	0.0928617	0.00580386	0.02879	A2M; ADAR; APMAP; ATXN1; BAG3; BCHE; BMP1; CCL3; COL1A1; COL1A2; FBLN5; FBN1; GATAD2B; HSPA1B; KCNIP1; KLHDC10; MFAP4; SNAI1; STK3; STK4; TFAP2A; TFAP2C; TRIM68;
Placenta	29	10894	93.5484	1.57122	2.44391e-05	0.0207243	0.00296062	0.0146862	A2M; ADAR; APMAP; ATXN1; BAG2; BAG3; BCHE; BMP1; CCL3; CHD3; COL1A1; COL1A2; DNAJA1; DNAJA2; EGFL7; ELN; FBLN5; FBN1; GATAD2B; HSPA1B; KCNIP1; KIF2A; KLHDC10; SNAI1; STK3; STK4; TFAP2A; TFAP2C; TRIM68;
Lung	28	9992	90.3226	1.65401	2.07238e-05	0.0175738	0.00296062	0.0146862	A2M; ADAR; APMAP; ATXN1; BAG3; BCHE; BMP1; CCL3; CHD3; COL1A1; DNAJA1; DNAJA2; EGFL7; ELN; FBLN5; FBN1; GATAD2B; HSPA1B; KCNIP1; KIF2A; KLHDC10; MFAP4; SNAI1; STK3; STK4; TFAP2A; TFAP2C; TRIM68;
Cerebral cortex	21	7099	67.7419	1.74625	0.00103511	0.877777	0.0204545	0.101464	A2M; ADAR; APMAP; ATXN1; BAG3; BCHE; BMP1; COL1A1; DNAJA1; EGFL7; ELN; GATAD2B; HSPA1B; KCNIP1; KIF2A; KLHDC10; SNAI1; STK3; STK4; TFAP2C; TRIM68;
Ovarian cancer	24	7644	77.4194	1.85332	5.82696e-05	0.0494127	0.00411772	0.020426	A2M; ADAR; APMAP; ATXN1; BAG3; BCHE; BMP1; COL1A1; DNAJA1; EGFL7; ELN; FBLN5; FBN1; GATAD2B; HSPA1B; KCNIP1; KIF2A; KLHDC10; SNAI1; STK3; STK4; TFAP2A; TFAP2C; TRIM68;
Kidney	26	10256	83.871	1.49637	0.00103266	0.875694	0.0204545	0.101464	A2M; ADAR; APMAP; ATXN1; BAG3; BCHE; BMP1; CHD3; COL1A1; COL1A2; DNAJA1; DNAJA2; EGFL7; FBLN5; FBN1; GATAD2B; HSPA1B; KCNIP1; KLHDC10; MFAP4; SNAI1; STK3; STK4; TFAP2A; TFAP2C; TRIM68;
H1688	3	1007	9.67742	1.76364	0.242002	1	1	1	ADAR; BAG2; HSPA1B;
Sy5y	11	2490	35.4839	2.60894	0.00178357	1	0.0280086	0.138937	A2M; ADAR; APMAP; BAG2; DNAJA1; DNAJA2; GATAD2B; HSPA1B; KIF2A; STK4; TFAP2A;
Duodenum	19	7275	61.2903	1.5418	0.0124825	1	0.114573	0.568338	APMAP; ATXN1; BAG3; BCHE; BMP1; COL1A1; DNAJA1; EGFL7; FBN1; GATAD2B; HSPA1B; KCNIP1; KIF2A; KLHDC10; SNAI1; STK3; STK4; TFAP2C; TRIM68;
Bronchus	22	6923	70.9677	1.87587	0.000185302	0.157136	0.00799991	0.0396835	A2M; ADAR; APMAP; ATXN1; BAG3; BCHE; BMP1; COL1A1; DNAJA1; EGFL7; ELN; FBN1; GATAD2B; HSPA1B; KCNIP1; KIF2A; KLHDC10; SNAI1; STK3; STK4; TFAP2A; TRIM68;
Brain	17	7290	54.8387	1.37675	0.0651692	1	0.39194	1	A2M; ADAR; APMAP; ATXN1; BAG3; BCHE; CCL3; CHD3; DNAJA1; DNAJA2; GATAD2B; HSPA1B; KCNIP1; KIF2A; SNAI1; STK3; STK4;
Stomach	24	8044	77.4194	1.76116	0.000155158	0.131574	0.00730967	0.0362596	A2M; ADAR; APMAP; ATXN1; BAG3; BCHE; BMP1; COL1A1; DNAJA1; EGFL7; ELN; FBLN5; FBN1; GATAD2B; HSPA1B; KCNIP1; KIF2A; KLHDC10; SNAI1; STK3; STK4; TFAP2A; TFAP2C; TRIM68;
Pancreas	25	9936	80.6452	1.48518	0.00210418	1	0.0313043	0.155285	A2M; ADAR; APMAP; ATXN1; BAG3; BCHE; BMP1; CCL3; CHD3; COL1A1; DNAJA1; DNAJA2; EGFL7; ELN; FBN1; GATAD2B; HSPA1B; KCNIP1; KIF2A; KLHDC10; MFAP4; SNAI1; STK3; STK4; TRIM68;
Lymph nodes	17	6700	54.8387	1.49798	0.0292503	1	0.219507	1	ADAR; APMAP; ATXN1; BAG3; BCHE; BMP1; COL1A1; DNAJA1; EGFL7; GATAD2B; KCNIP1; KIF2A; KLHDC10; SNAI1; STK3; STK4; TRIM68;
H358	7	1489	22.5806	2.77779	0.0107929	1	0.102836	0.510116	A2M; ADAR; BAG3; BMP1; DNAJA1; DNAJA2; HSPA1B;
Fallopian tubes	19	6677	61.2903	1.67988	0.00430097	1	0.0521031	0.258458	ADAR; APMAP; ATXN1; BAG3; BCHE; BMP1; COL1A1; DNAJA1; EGFL7; FBN1; GATAD2B; HSPA1B; KCNIP1; KIF2A; SNAI1; STK3; STK4; TFAP2A; TRIM68;
Head & neck cancer	24	7062	77.4194	2.00605	1.22543e-05	0.0103916	0.00274095	0.0135965	A2M; ADAR; APMAP; ATXN1; BAG3; BCHE; BMP1; COL1A1; DNAJA1; EGFL7; ELN; FBLN5; FBN1; GATAD2B; HSPA1B; KCNIP1; KIF2A; KLHDC10; SNAI1; STK3; STK4; TFAP2A; TFAP2C; TRIM68;
Pancreatic cancer	24	8316	77.4194	1.70355	0.000290358	0.246223	0.00886631	0.0439813	A2M; ADAR; APMAP; ATXN1; BAG3; BCHE; BMP1; COL1A1; DNAJA1; DNAJA2; EGFL7; ELN; FBLN5; FBN1; GATAD2B; HSPA1B; KCNIP1; KIF2A; KLHDC10; MFAP4; SNAI1; STK3; STK4; TRIM68;
BT474	1	558	3.22581	1.06797	0.617458	1	1	1	HSPA1B;
Seminal vesicle	17	6620	54.8387	1.51609	0.0259404	1	0.198176	0.98305	ADAR; APMAP; ATXN1; BAG3; BCHE; BMP1; COL1A1; DNAJA1; EGFL7; FBN1; GATAD2B; HSPA1B; KCNIP1; SNAI1; STK3; STK4; TRIM68;
Urinary bladder	20	7054	64.5161	1.67375	0.00302649	1	0.040101	0.198921	A2M; ADAR; APMAP; ATXN1; BAG3; BCHE; BMP1; COL1A1; DNAJA1; EGFL7; FBN1; GATAD2B; HSPA1B; KCNIP1; KIF2A; KLHDC10; SNAI1; STK3; STK4; TRIM68;
K-562	8	2513	25.8065	1.88069	0.0535407	1	0.336315	1	ADAR; BAG2; BAG3; DNAJA1; DNAJA2; GATAD2B; HSPA1B; STK4;
Salivary glands	20	6607	64.5161	1.78698	0.00120225	1	0.0226558	0.112384	APMAP; ATXN1; BAG3; BCHE; BMP1; COL1A1; DNAJA1; EGFL7; FBLN5; FBN1; GATAD2B; HSPA1B; KCNIP1; KLHDC10; SNAI1; STK3; STK4; TFAP2A; TFAP2C; TRIM68;
Testis	27	10269	87.0968	1.55194	0.000235427	0.199642	0.00801535	0.0397601	A2M; ADAR; APMAP; ATXN1; BAG3; BCHE; BMP1; CHD3; COL1A1; COL1A2; DNAJA1; DNAJA2; EGFL7; ELN; FBLN5; GATAD2B; HSPA1B; KCNIP1; KIF2A; KLHDC10; MFAP4; SNAI1; STK3; STK4; TFAP2A; TFAP2C; TRIM68;
MDA231	1	336	3.22581	1.77357	0.437318	1	1	1	HSPA1B;
Urothelial cancer	24	7521	77.4194	1.88362	4.24925e-05	0.0360336	0.00327579	0.0162495	A2M; ADAR; APMAP; ATXN1; BAG3; BCHE; BMP1; COL1A1; DNAJA1; EGFL7; ELN; FBLN5; FBN1; GATAD2B; HSPA1B; KCNIP1; KIF2A; KLHDC10; SNAI1; STK3; STK4; TFAP2A; TFAP2C; TRIM68;
R	6	1948	19.3548	1.82038	0.105211	1	0.557619	1	ADAR; DNAJA1; DNAJA2; GATAD2B; HSPA1B; KIF2A;
Soft tissue	22	6969	70.9677	1.86349	0.000207356	0.175838	0.00799991	0.0396835	A2M; ADAR; APMAP; ATXN1; BAG3; BCHE; BMP1; COL1A1; EGFL7; ELN; FBLN5; FBN1; GATAD2B; HSPA1B; KCNIP1; KIF2A; KLHDC10; SNAI1; STK3; STK4; TFAP2C; TRIM68;
Testis cancer	22	7248	70.9677	1.79176	0.000400924	0.339983	0.0104378	0.0517765	A2M; ADAR; APMAP; ATXN1; BAG3; BCHE; BMP1; COL1A1; DNAJA1; EGFL7; ELN; FBLN5; FBN1; GATAD2B; KCNIP1; KIF2A; KLHDC10; SNAI1; STK3; STK4; TFAP2C; TRIM68;
Neutrophil	10	2031	32.2581	2.90804	0.00136763	1	0.0227402	0.112803	A2M; ADAR; APMAP; BAG2; BAG3; BCHE; COL1A2; FBN1; HSPA1B; KLHDC10;
CD8	12	3327	38.7097	2.12994	0.00585131	1	0.0636143	0.315558	A2M; ADAR; APMAP; BAG2; BAG3; BCHE; DNAJA1; DNAJA2; GATAD2B; HSPA1B; KIF2A; STK4;
Stomach cancer	22	7399	70.9677	1.75519	0.000563931	0.478213	0.0132837	0.0658938	A2M; ADAR; APMAP; ATXN1; BAG3; BCHE; BMP1; COL1A1; DNAJA1; EGFL7; ELN; FBLN5; GATAD2B; HSPA1B; KCNIP1; KIF2A; KLHDC10; SNAI1; STK3; STK4; TFAP2C; TRIM68;
Skin cancer	24	7029	77.4194	2.01547	1.11598e-05	0.00946355	0.00274095	0.0135965	A2M; ADAR; APMAP; ATXN1; BAG3; BCHE; BMP1; COL1A1; DNAJA1; EGFL7; ELN; FBLN5; FBN1; GATAD2B; HSPA1B; KCNIP1; KIF2A; KLHDC10; SNAI1; STK3; STK4; TFAP2A; TFAP2C; TRIM68;
Adrenal glands	19	7554	61.2903	1.48485	0.0194476	1	0.157063	0.77911	APMAP; ATXN1; BAG3; BCHE; BMP1; COL1A1; DNAJA1; EGFL7; FBLN5; FBN1; GATAD2B; HSPA1B; KCNIP1; KIF2A; KLHDC10; SNAI1; STK3; STK4; TRIM68;
TOV112D	5	1276	16.129	2.31666	0.0612757	1	0.376534	1	BAG2; BMP1; COL1A1; COL1A2; DNAJA1;
LNCaP	6	1455	19.3548	2.43718	0.0329527	1	0.234823	1	ADAR; BAG3; BCHE; BMP1; DNAJA1; HSPA1B;
Corpus, uterine	21	6997	67.7419	1.77171	0.000829138	0.703109	0.0180284	0.0894301	A2M; APMAP; ATXN1; BAG3; BCHE; BMP1; COL1A1; DNAJA1; EGFL7; FBLN5; FBN1; GATAD2B; HSPA1B; KCNIP1; KIF2A; SNAI1; STK3; STK4; TFAP2A; TFAP2C; TRIM68;
Appendix	20	7004	64.5161	1.68569	0.00274275	1	0.0381287	0.189137	APMAP; ATXN1; BAG3; BCHE; BMP1; COL1A1; DNAJA1; EGFL7; FBLN5; FBN1; GATAD2B; HSPA1B; KCNIP1; KIF2A; KLHDC10; SNAI1; STK3; STK4; TFAP2C; TRIM68;
Erythrocytes	3	1539	9.67742	1.15399	0.490244	1	1	1	BAG2; DNAJA2; HSPA1B;
HTB75	7	1277	22.5806	3.23893	0.00472993	1	0.0555985	0.275796	A2M; BAG2; BMP1; DNAJA1; DNAJA2; FBLN5; HSPA1B;
Smooth muscle cells	16	5124	51.6129	1.84357	0.00458331	1	0.0547415	0.271545	APMAP; ATXN1; BAG3; BCHE; COL1A1; EGFL7; ELN; FBLN5; FBN1; GATAD2B; HSPA1B; KCNIP1; KLHDC10; SNAI1; STK3; TRIM68;
Gastric juice	1	243	3.22581	2.45231	0.339533	1	1	1	A2M;
Urine	14	3267	45.1613	2.53027	0.000406186	0.344446	0.0104378	0.0517765	A2M; ADAR; APMAP; BCHE; CD160; COL1A1; COL1A2; DNAJA1; DNAJA2; FBLN5; FBN1; GATAD2B; HSPA1B; MFAP4;
Heart	13	5507	41.9355	1.39393	0.10902	1	0.574219	1	A2M; ADAR; BAG3; BCHE; BMP1; CHD3; DNAJA1; DNAJA2; FBLN5; GATAD2B; SNAI1; STK3; STK4;
Amygdala	2	1204	6.45161	0.985018	0.614298	1	1	1	GATAD2B; KCNIP1;
Thyroid gland	19	7306	61.2903	1.53525	0.013134	1	0.117238	0.581558	A2M; APMAP; ATXN1; BAG3; BCHE; BMP1; COL1A1; DNAJA1; EGFL7; FBLN5; FBN1; GATAD2B; HSPA1B; KCNIP1; KLHDC10; SNAI1; STK3; STK4; TRIM68;
H460	5	736	16.129	4.01636	0.00740339	1	0.0756395	0.375209	BAG3; BCHE; BMP1; FBN1; HSPA1B;
Heart muscle	20	6191	64.5161	1.90706	0.000463779	0.393284	0.0115672	0.057379	A2M; APMAP; ATXN1; BAG3; BCHE; BMP1; COL1A1; EGFL7; ELN; FBLN5; FBN1; GATAD2B; HSPA1B; KCNIP1; KLHDC10; SNAI1; STK3; STK4; TFAP2A; TRIM68;
B Cell	9	2254	29.0323	2.35856	0.0102821	1	0.0990825	0.491499	A2M; ADAR; APMAP; BAG3; BCHE; CCL3; DNAJA2; HSPA1B; KLHDC10;
Spinal cord	3	1465	9.67742	1.21228	0.45683	1	1	1	GATAD2B; KCNIP1; TFAP2A;
Malignant glioma	23	7169	74.1935	1.89381	8.0317e-05	0.0681089	0.00454059	0.0225236	ADAR; APMAP; ATXN1; BAG3; BCHE; BMP1; COL1A1; DNAJA1; EGFL7; ELN; FBLN5; FBN1; GATAD2B; HSPA1B; KCNIP1; KIF2A; KLHDC10; SNAI1; STK3; STK4; TFAP2A; TFAP2C; TRIM68;
Cervical cancer	21	7426	67.7419	1.66936	0.00203965	1	0.0308861	0.153211	ADAR; APMAP; ATXN1; BAG3; BCHE; BMP1; COL1A1; DNAJA1; EGFL7; ELN; FBN1; GATAD2B; HSPA1B; KCNIP1; KIF2A; SNAI1; STK3; STK4; TFAP2A; TFAP2C; TRIM68;
Malignant melanoma	24	7459	77.4194	1.89928	3.61419e-05	0.0306484	0.00312985	0.0155256	A2M; ADAR; APMAP; ATXN1; BAG3; BCHE; BMP1; COL1A1; DNAJA1; EGFL7; ELN; FBLN5; FBN1; GATAD2B; HSPA1B; KCNIP1; KIF2A; KLHDC10; SNAI1; STK3; STK4; TFAP2A; TFAP2C; TRIM68;
Oesophagus	3	921	9.67742	1.92833	0.203345	1	0.888847	1	BAG3; BCHE; SNAI1;
Embryonal carcinoma cells	3	1232	9.67742	1.44155	0.347685	1	1	1	ADAR; APMAP; DNAJA1;
ES2	15	3527	48.3871	2.51103	0.000236302	0.200384	0.00801535	0.0397601	A2M; ADAR; APMAP; BAG2; BAG3; BCHE; BMP1; CHD3; COL1A1; DNAJA1; DNAJA2; FBN1; GATAD2B; HSPA1B; STK4;
Ovary	25	8592	80.6452	1.7175	0.000124976	0.105979	0.00623408	0.0309241	A2M; ADAR; APMAP; ATXN1; BAG2; BAG3; BCHE; BMP1; CHD3; COL1A1; COL1A2; DNAJA1; DNAJA2; EGFL7; ELN; FBLN5; FBN1; GATAD2B; HSPA1B; KCNIP1; MFAP4; SNAI1; STK3; STK4; TRIM68;
Liver cancer	23	7697	74.1935	1.7639	0.000288784	0.244889	0.00886631	0.0439813	A2M; ADAR; APMAP; ATXN1; BAG3; BCHE; BMP1; COL1A1; DNAJA1; EGFL7; ELN; FBLN5; FBN1; GATAD2B; HSPA1B; KCNIP1; KIF2A; KLHDC10; SNAI1; STK3; STK4; TFAP2A; TRIM68;
Dendritic cells	5	1954	16.129	1.51283	0.23168	1	0.972597	1	CCL3; DNAJA2; HSPA1B; STK3; STK4;
OVCAR3	13	3714	41.9355	2.06687	0.00497621	1	0.0570247	0.282871	A2M; ADAR; APMAP; BAG2; BAG3; BMP1; CHD3; COL1A1; DNAJA1; DNAJA2; GATAD2B; HSPA1B; STK4;
Huh7	5	2976	16.129	0.993303	0.583262	1	1	1	ADAR; APMAP; BMP1; DNAJA2; TFAP2A;
Serum	20	7685	64.5161	1.53632	0.0095205	1	0.0927975	0.460322	A2M; ADAR; APMAP; BAG2; BAG3; BCHE; COL1A1; COL1A2; DNAJA1; DNAJA2; ELN; FBLN5; FBN1; GATAD2B; HSPA1B; KIF2A; KLHDC10; MFAP4; STK4; TRIM68;
Lens	3	1037	9.67742	1.71262	0.255809	1	1	1	ADAR; BAG2; HSPA1B;
Breast	21	6413	67.7419	1.93305	0.000210132	0.178192	0.00799991	0.0396835	ADAR; APMAP; ATXN1; BAG3; BCHE; BMP1; COL1A1; DNAJA1; EGFL7; FBN1; GATAD2B; HSPA1B; KCNIP1; KIF2A; KLHDC10; SNAI1; STK3; STK4; TFAP2A; TFAP2C; TRIM68;
Hair	3	817	9.67742	2.17379	0.159096	1	0.749858	1	DNAJA1; FBN1; HSPA1B;
H520	3	843	9.67742	2.10675	0.169849	1	0.787058	1	DNAJA1; DNAJA2; HSPA1B;
Nipple aspirate fluid	7	754	22.5806	5.48554	0.000216979	0.183998	0.00799991	0.0396835	A2M; BMP1; COL1A1; COL1A2; FBLN5; HSPA1B; TRIM68;
Tracheobronchial cells	1	47	3.22581	12.6768	0.0766976	1	0.430726	1	HSPA1B;
T24	1	123	3.22581	4.84462	0.188824	1	0.847212	1	HSPA1B;
CPE_SCX_fractionated	5	2331	16.129	1.26815	0.36023	1	1	1	ADAR; BAG3; CHD3; DNAJA2; HSPA1B;
CRC	14	4247	45.1613	1.9464	0.00577177	1	0.0635644	0.315311	A2M; ADAR; APMAP; BAG2; BAG3; BMP1; CHD3; COL1A1; COL1A2; DNAJA1; DNAJA2; FBN1; HSPA1B; MFAP4;
Preadipocytes	5	510	16.129	5.79612	0.00153895	1	0.0250968	0.124492	A2M; CCL3; COL1A1; COL1A2; FBLN5;
Fetal hepatocytes	11	3784	35.4839	1.71678	0.0407211	1	0.27848	1	ADAR; APMAP; BCHE; BMP1; CHD3; COL1A1; DNAJA2; FBN1; KIF2A; KLHDC10; STK3;
Amniotic fluid	6	566	19.3548	6.26511	0.000324809	0.275438	0.00918127	0.0455437	A2M; COL1A1; COL1A2; FBLN5; FBN1; HSPA1B;
Vulva/anal skin	23	6377	74.1935	2.12901	9.00407e-06	0.00763545	0.00274095	0.0135965	A2M; ADAR; APMAP; ATXN1; BAG3; BCHE; BMP1; COL1A1; DNAJA1; EGFL7; FBLN5; FBN1; GATAD2B; HSPA1B; KCNIP1; KIF2A; KLHDC10; SNAI1; STK3; STK4; TFAP2A; TFAP2C; TRIM68;
	5	1183	16.129	2.49878	0.0468585	1	0.312882	1	A2M; COL1A1; FBN1; STK3; STK4;
HH4	7	2684	22.5806	1.54103	0.159168	1	0.749858	1	ADAR; APMAP; BAG2; DNAJA1; DNAJA2; FBN1; GATAD2B;
Ramos	4	1566	12.9032	1.51087	0.271895	1	1	1	BAG2; DNAJA1; DNAJA2; STK4;
Leukocytes	10	2845	32.2581	2.07601	0.0156909	1	0.134403	0.666706	ADAR; APMAP; BAG3; CD160; CHD3; DNAJA1; GATAD2B; SNAI1; STK4; TRIM68;
Renal cancer	23	7121	74.1935	1.90657	7.10198e-05	0.0602248	0.00430177	0.0213389	A2M; ADAR; APMAP; ATXN1; BAG3; BCHE; BMP1; COL1A1; DNAJA1; EGFL7; FBLN5; FBN1; GATAD2B; HSPA1B; KCNIP1; KIF2A; KLHDC10; SNAI1; STK3; STK4; TFAP2A; TFAP2C; TRIM68;
Aorta	3	530	9.67742	3.35089	0.0596804	1	0.372125	1	A2M; BAG3; ELN;
Thyroid	5	889	16.129	3.32514	0.0158982	1	0.134816	0.668756	A2M; BCHE; DNAJA1; FBLN5; SNAI1;
hupo46_reference_cam	6	1042	19.3548	3.40315	0.00726148	1	0.0750943	0.372505	A2M; APMAP; BAG2; BAG3; BCHE; DNAJA2;
Substantia nigra	2	1146	6.45161	1.03487	0.586665	1	1	1	GATAD2B; KCNIP1;
Vagina	15	5307	48.3871	1.66882	0.0174599	1	0.143748	0.713061	A2M; ATXN1; BAG3; BCHE; COL1A1; EGFL7; GATAD2B; HSPA1B; KCNIP1; KLHDC10; SNAI1; STK3; STK4; TFAP2A; TRIM68;
Monocytes	1	745	3.22581	0.799904	0.724654	1	1	1	CCL3;
MDA-MB-468	1	770	3.22581	0.773933	0.736565	1	1	1	HSPA1B;
Platelets	6	2168	19.3548	1.63565	0.153592	1	0.731717	1	A2M; APMAP; HSPA1B; KCNIP1; KIF2A; STK4;
TOV21G	4	904	12.9032	2.61728	0.06465	1	0.391594	1	BMP1; COL1A1; COL1A2; HSPA1B;
Oral mucosa	18	5861	58.0645	1.81309	0.00245762	1	0.0347344	0.1723	A2M; APMAP; ATXN1; BAG3; BCHE; COL1A1; DNAJA1; EGFL7; GATAD2B; HSPA1B; KCNIP1; KLHDC10; SNAI1; STK3; STK4; TFAP2A; TFAP2C; TRIM68;
Esophagus	19	6034	61.2903	1.85889	0.00112254	0.95191	0.0216343	0.107317	APMAP; ATXN1; BAG3; BCHE; BMP1; COL1A1; EGFL7; FBLN5; GATAD2B; HSPA1B; KCNIP1; KIF2A; KLHDC10; SNAI1; STK3; STK4; TFAP2A; TFAP2C; TRIM68;
Corpus callosum	2	988	6.45161	1.20036	0.504659	1	1	1	GATAD2B; KCNIP1;
NB4	4	711	12.9032	3.32772	0.0309463	1	0.224295	1	DNAJA1; DNAJA2; HSPA1B; MFAP4;
Mammary gland	1	760	3.22581	0.784116	0.731862	1	1	1	KCNIP1;
19_proteinag	1	98	3.22581	6.08036	0.15348	1	0.731717	1	A2M;
031003_BALF2	5	1102	16.129	2.68244	0.0361756	1	0.25438	1	A2M; COL1A1; COL1A2; DNAJA1; HSPA1B;
Tears	2	510	6.45161	2.32539	0.213618	1	0.91489	1	A2M; HSPA1B;
Cellzome_Abl_inhibitors_NatureBiotechnology_exp144	1	186	3.22581	3.20379	0.271675	1	1	1	DNAJA1;
CaOV3	11	3355	35.4839	1.9363	0.0178374	1	0.145443	0.721471	A2M; ADAR; APMAP; BAG2; BAG3; BMP1; CHD3; DNAJA1; DNAJA2; GATAD2B; HSPA1B;
Cerebrospinal fluid	8	1059	25.8065	4.46283	0.000292756	0.248257	0.00886631	0.0439813	A2M; BCHE; COL1A1; COL1A2; FBLN5; FBN1; HSPA1B; MFAP4;
Melanoma	7	1826	22.5806	2.26513	0.0301474	1	0.222304	1	A2M; APMAP; COL1A1; COL1A2; EGFL7; FBN1; HSPA1B;
hupo1_b1-hep_cam	1	80	3.22581	7.44827	0.127114	1	0.653289	1	A2M;
Subthalamic nucleus	1	882	3.22581	0.675657	0.784081	1	1	1	GATAD2B;
Dentin	4	246	12.9032	9.61767	0.000754146	0.639516	0.0168294	0.083482	APMAP; COL1A1; COL1A2; HSPA1B;
J82	2	216	6.45161	5.49036	0.0515628	1	0.33378	1	BAG3; HSPA1B;
15_clinprot_c3	3	749	9.67742	2.37114	0.132124	1	0.670907	1	A2M; ADAR; DNAJA1;
Ubiquitous	1	1052	3.22581	0.566474	0.840739	1	1	1	ADAR;
Cortex	2	683	6.45161	1.73639	0.322943	1	1	1	COL1A2; HSPA1B;
17_wcx	5	1438	16.129	2.05567	0.0919435	1	0.506286	1	A2M; ADAR; BAG3; DNAJA1; HSPA1B;
hupo1_b2-edta_cam	4	316	12.9032	7.48724	0.00190098	1	0.0293096	0.14539	A2M; BCHE; DNAJA2; HSPA1B;
H23	3	896	9.67742	1.98213	0.192424	1	0.858817	1	DNAJA1; GATAD2B; HSPA1B;
YTS	4	1888	12.9032	1.25319	0.399495	1	1	1	ADAR; APMAP; DNAJA1; KIF2A;
hupo1_b2-hep_cam	4	848	12.9032	2.79011	0.0534175	1	0.336315	1	A2M; BAG2; DNAJA1; DNAJA2;
Embryonic stem cells	6	3047	19.3548	1.1638	0.414757	1	1	1	A2M; ADAR; APMAP; COL1A1; COL1A2; HSPA1B;
Saliva	3	912	9.67742	1.94736	0.199395	1	0.876096	1	A2M; HSPA1B; KIF2A;
Nuclear	4	1319	12.9032	1.7938	0.181462	1	0.822886	1	ADAR; BAG2; CHD3; HSPA1B;
MV4-11	2	382	6.45161	3.10456	0.136284	1	0.687907	1	STK3; STK4;
Caudate nucleus	2	1204	6.45161	0.985018	0.614298	1	1	1	GATAD2B; KCNIP1;
Bladder cancer cells	2	369	6.45161	3.21393	0.128847	1	0.658207	1	DNAJA1; HSPA1B;
Neutrophils	1	393	3.22581	1.51634	0.490161	1	1	1	APMAP;
Parathyroid	5	782	16.129	3.7801	0.00949744	1	0.0927975	0.460322	A2M; BCHE; DNAJA1; FBLN5; SNAI1;
HEK293	13	4439	41.9355	1.7293	0.0226723	1	0.178019	0.883065	ADAR; APMAP; BAG3; BCHE; CHD3; DNAJA1; DNAJA2; GATAD2B; HSPA1B; KIF2A; STK3; STK4; TFAP2A;
A549	4	997	12.9032	2.37314	0.0858771	1	0.479104	1	DNAJA2; HSPA1B; KIF2A; STK4;
Semen	2	966	6.45161	1.2277	0.492492	1	1	1	HSPA1B; MFAP4;
Fetus	4	2992	12.9032	0.790787	0.769784	1	1	1	BCHE; GATAD2B; SNAI1; TRIM68;
MCF7	2	317	6.45161	3.74112	0.100233	1	0.543622	1	BAG3; HSPA1B;
051503_BAL20_gly_hui	4	268	12.9032	8.82819	0.0010372	0.879543	0.0204545	0.101464	A2M; BAG2; DNAJA1; HSPA1B;
Adducin	5	486	16.129	6.08234	0.00124321	1	0.0227402	0.112803	ADAR; DNAJA1; DNAJA2; HSPA1B; KIF2A;
MCF10A	2	661	6.45161	1.79418	0.309057	1	1	1	BAG3; HSPA1B;
22_mars	2	196	6.45161	6.05057	0.043325	1	0.293917	1	A2M; BCHE;
041803_BALF3	5	1103	16.129	2.68001	0.0362971	1	0.25438	1	A2M; BAG2; DNAJA1; DNAJA2; HSPA1B;
Macrophages	1	274	3.22581	2.17487	0.373826	1	1	1	CCL3;
Muscle	3	904	9.67742	1.96459	0.195901	1	0.869758	1	ADAR; BAG3; KCNIP1;
MicroProt2	5	561	16.129	5.26921	0.0023366	1	0.0335836	0.166592	A2M; BMP1; COL1A1; ELN; FBLN5;
Endometrium	6	1202	19.3548	2.95015	0.0141561	1	0.125046	0.62029	A2M; BCHE; DNAJA1; FBLN5; SNAI1; STK4;
Thalamus	2	1141	6.45161	1.03941	0.584219	1	1	1	GATAD2B; KCNIP1;
Putamen	1	527	3.22581	1.13079	0.596163	1	1	1	KCNIP1;
PT45	2	361	6.45161	3.28515	0.124323	1	0.642839	1	FBN1; HSPA1B;
Colorectal cancer cells	2	561	6.45161	2.11399	0.24569	1	1	1	A2M; HSPA1B;
ARPE-19	1	330	3.22581	1.80581	0.431457	1	1	1	APMAP;
BOB2H_ISB	2	98	6.45161	12.1005	0.0119351	1	0.112456	0.557835	A2M; BCHE;
hupo53_reference_cam	1	104	3.22581	5.7296	0.162096	1	0.755261	1	A2M;
RMUG	2	499	6.45161	2.37665	0.206761	1	0.894557	1	BMP1; HSPA1B;
DU145	5	941	16.129	3.14139	0.0198669	1	0.158935	0.788399	ADAR; BAG2; DNAJA1; DNAJA2; HSPA1B;
Lacrimal glands	1	453	3.22581	1.3155	0.540589	1	1	1	HSPA1B;
hupo1_b1-edta_cam	1	42	3.22581	14.1856	0.0688171	1	0.405256	1	A2M;
Epidermis	1	95	3.22581	6.27235	0.14914	1	0.725565	1	TFAP2A;
Cervico-vaginal fluid	4	565	12.9032	4.18761	0.0146145	1	0.127764	0.633773	A2M; DNAJA1; FBN1; HSPA1B;
Uterine cervix	5	902	16.129	3.27721	0.0168349	1	0.13996	0.694273	A2M; BCHE; DNAJA1; SNAI1; STK4;
Thymus	1	456	3.22581	1.30685	0.542979	1	1	1	CHD3;
Aspc1	1	483	3.22581	1.2338	0.563958	1	1	1	HSPA1B;
050603_BALF11	4	1019	12.9032	2.3219	0.0913553	1	0.506286	1	A2M; APMAP; DNAJA2; HSPA1B;
HCC78	2	249	6.45161	4.76275	0.0662644	1	0.39572	1	BAG3; HSPA1B;
RBC	2	267	6.45161	4.44168	0.0748106	1	0.428645	1	APMAP; BAG2;
Nervous system	2	212	6.45161	5.59394	0.0498725	1	0.325322	1	ATXN1; FBLN5;
HPDE6	1	414	3.22581	1.43942	0.508392	1	1	1	HSPA1B;
Occipital lobe	1	359	3.22581	1.65994	0.459249	1	1	1	KCNIP1;
N06CS97	2	270	6.45161	4.39233	0.0762684	1	0.430726	1	DNAJA1; HSPA1B;
Blood vessels	3	130	9.67742	13.6605	0.00136204	1	0.0227402	0.112803	ELN; FBLN5; FBN1;
NIBSC_glyco_qstar	1	60	3.22581	9.93061	0.0968862	1	0.530062	1	A2M;
Cartilage	1	89	3.22581	6.69516	0.140395	1	0.700322	1	FBN1;
MiaPaCa2	1	289	3.22581	2.06199	0.389795	1	1	1	COL1A2;
Synovial fluid	1	17	3.22581	35.0345	0.0284277	1	0.215238	1	A2M;
Stem cell	1	138	3.22581	4.31807	0.209341	1	0.901122	1	A2M;
Adipocytes	1	147	3.22581	4.05371	0.221409	1	0.943491	1	CCL3;
BOBFreezeThaw	1	64	3.22581	9.31005	0.103012	1	0.552873	1	A2M;
Vulva	5	838	16.129	3.5275	0.0125652	1	0.114573	0.568338	A2M; BCHE; DNAJA1; SNAI1; TFAP2A;
032403_BALF4_glypep	1	43	3.22581	13.8558	0.0703984	1	0.406108	1	A2M;
B cells	2	533	6.45161	2.22505	0.228034	1	0.966864	1	A2M; DNAJA1;
SH-SY5Y	2	537	6.45161	2.20847	0.23055	1	0.972597	1	BAG2; HSPA1B;
Pancreatic fluid	1	136	3.22581	4.38156	0.206635	1	0.894557	1	A2M;
20_cys	1	96	3.22581	6.20702	0.150589	1	0.725565	1	A2M;
hupo1_b1-cit_cam	1	71	3.22581	8.39228	0.113635	1	0.594828	1	A2M;
Panc1	1	346	3.22581	1.72231	0.446957	1	1	1	HSPA1B;
Frontal lobe	1	480	3.22581	1.24151	0.561673	1	1	1	KCNIP1;
Breast milk	1	73	3.22581	8.16239	0.116647	1	0.606852	1	HSPA1B;
Globus pallidus	1	23	3.22581	25.899	0.038273	1	0.263866	1	KCNIP1;
01_glyco	4	667	12.9032	3.54724	0.0252229	1	0.194446	0.964549	A2M; ADAR; BCHE; HSPA1B;
21_unfract	1	95	3.22581	6.27235	0.14914	1	0.725565	1	A2M;
Frontal cortex	1	113	3.22581	5.2733	0.174861	1	0.797218	1	KCNIP1;
Kidney cancer	4	352	12.9032	6.72152	0.00281074	1	0.0384437	0.1907	A2M; COL1A1; COL1A2; FBLN5;
Umbilical vein endothelial cells	1	178	3.22581	3.34777	0.261627	1	1	1	DNAJA1;
Eyes	1	122	3.22581	4.88432	0.187438	1	0.845467	1	TFAP2A;
Dentate nucleus	1	14	3.22581	42.5365	0.0234685	1	0.182581	0.905692	KCNIP1;
hupo1_b2-cit_cam	1	65	3.22581	9.16684	0.104537	1	0.557529	1	A2M;
Mesenchymal stromal cells	1	178	3.22581	3.34777	0.261627	1	1	1	APMAP;
T lymphocytes	1	32	3.22581	18.6172	0.0528602	1	0.336315	1	CCL3;
WM1158	3	212	9.67742	8.377	0.00542784	1	0.0605632	0.300424	COL1A1; COL1A2; HSPA1B;
BOB2L	1	96	3.22581	6.20702	0.150589	1	0.725565	1	A2M;
Melanoma cells	1	47	3.22581	12.6768	0.0766976	1	0.430726	1	HSPA1B;
18_size	1	104	3.22581	5.7296	0.162096	1	0.755261	1	A2M;
16_clinprot_c8	1	92	3.22581	6.47686	0.144778	1	0.71379	1	A2M;
Spermatocytes	1	42	3.22581	14.1856	0.0688171	1	0.405256	1	HSPA1B;
b1-SE_nonglyco_qstar	1	90	3.22581	6.62078	0.141858	1	0.703484	1	A2M;
AdducinII	2	116	6.45161	10.223	0.0164362	1	0.137999	0.684543	A2M; BCHE;
BOB_Sensitivity	1	129	3.22581	4.6193	0.197092	1	0.87049	1	A2M;
Skin fibroblasts	2	162	6.45161	7.32036	0.0306293	1	0.223911	1	BMP1; ELN;
Parietal lobe	1	111	3.22581	5.36831	0.172041	1	0.792885	1	KCNIP1;
Mammary epithelium	2	75	6.45161	15.8109	0.0071384	1	0.0747329	0.370712	KIF2A; TFAP2C;
B lymphocytes	1	27	3.22581	22.0635	0.0447829	1	0.301396	1	CCL3;
Tooth	2	32	6.45161	37.05	0.00133497	1	0.0227402	0.112803	COL1A1; COL1A2;
Dorsal root ganglion	1	32	3.22581	18.6172	0.0528602	1	0.336315	1	TFAP2A;
Spermatids	1	38	3.22581	15.6784	0.0624658	1	0.381086	1	HSPA1B;
BOB2L_ISB	1	87	3.22581	6.84905	0.13746	1	0.689743	1	A2M;
Cerebrum	1	30	3.22581	19.8579	0.0496372	1	0.325322	1	TFAP2A;
051503_BAL20_gly_lec	1	30	3.22581	19.8579	0.0496372	1	0.325322	1	A2M;
Lungs	1	1	3.22581	590.036	0.00169427	1	0.0271083	0.134471	CCL3;
HUPO28_b1-CIT	1	37	3.22581	16.102	0.0608714	1	0.376534	1	A2M;
Olfactory bulb	1	12	3.22581	49.62	0.0201488	1	0.159684	0.792113	KCNIP1;
Infundibular process	1	2	3.22581	296.486	0.00338576	1	0.0428525	0.21257	KCNIP1;
Olfactory tract	1	2	3.22581	296.486	0.00338576	1	0.0428525	0.21257	KCNIP1;

## Sheet: Transcription factor
Analysis: Transcription factor
Dataset name: LOXL1 partners
Number of genes in the dataset: 32
Number of genes in the dataset (which are available in Transcription factor database) :29
Number of genes in background: 15253
Is analysis quantitative: No
Transcription factor	No. of genes in the dataset	No. of genes in the background dataset	Percentage of genes	Fold enrichment	P-value (Hypergeometric test)	Corrected p-values			genes mapped (from input data set)
						Bonferroni method	BH method	Q-value (Storey-Tibshirani method)
NFIC	5	2040	17.2414	1.29126	0.345297	1	0.902435	1	COL1A1; COL1A2; FBN1; GATAD2B; STK4;
NR1H3	4	1020	13.7931	2.06703	0.125314	1	0.669503	1	ATXN1; BMP1; CHD3; DNAJA2;
PITX3	1	265	3.44828	2.00386	0.398744	1	0.908256	1	STK4;
RXRA	3	1113	10.3448	1.42192	0.355815	1	0.902435	1	ATXN1; DNAJA2; ELN;
SOAT1	6	1261	20.6897	2.5059	0.0287998	1	0.403198	0.924742	BAG3; CCL3; COL1A2; DNAJA2; FBLN5; STK3;
STAT1	6	1261	20.6897	2.5059	0.0287998	1	0.403198	0.924742	BAG3; CCL3; COL1A2; DNAJA2; FBLN5; STK3;
DLX2	2	171	6.89655	6.17991	0.0416252	1	0.514194	1	ATXN1; COL1A2;
DLX3	2	413	6.89655	2.55884	0.184731	1	0.700603	1	COL1A2; STK3;
ETS1	3	2496	10.3448	0.634057	0.875477	1	1	1	DNAJA2; EGFL7; STK4;
HNF1A	2	831	6.89655	1.27174	0.474019	1	0.959414	1	CHD3; STK4;
HOXC9	1	573	3.44828	0.926759	0.67092	1	1	1	COL1A2;
IRF1	6	811	20.6897	3.89633	0.00367855	0.772494	0.198594	0.455479	ADAR; ATXN1; FBN1; STK4; TFAP2A; TFAP2C;
LHX3	2	1210	6.89655	0.873403	0.681896	1	1	1	COL1A2; FBLN5;
MEF2A	6	1835	20.6897	1.72204	0.127524	1	0.669503	1	ADAR; ATXN1; CHD3; COL1A1; COL1A2; STK3;
NKX6-1	2	1408	6.89655	0.750582	0.762215	1	1	1	ATXN1; COL1A2;
PHOX2A	1	442	3.44828	1.20143	0.574109	1	1	1	COL1A2;
POU2F1	4	2209	13.7931	0.954453	0.622273	1	1	1	A2M; ATXN1; COL1A2; FBLN5;
POU3F2	2	789	6.89655	1.33943	0.446791	1	0.949363	1	COL1A2; TFAP2C;
SRF	4	462	13.7931	4.56353	0.0108277	1	0.309821	0.71058	A2M; ATXN1; CCL3; FBLN5;
ARID3A	1	1250	3.44828	0.424831	0.916425	1	1	1	COL1A2;
FOXA1	2	804	6.89655	1.31445	0.456598	1	0.949363	1	ATXN1; CHD3;
ATF1	1	1037	3.44828	0.51209	0.870462	1	1	1	DNAJA2;
CREB1	2	973	6.89655	1.08614	0.560233	1	1	1	ATXN1; DNAJA1;
JDP2	2	763	6.89655	1.38508	0.429582	1	0.949363	1	ATXN1; STK4;
NFYA	4	2544	13.7931	0.828769	0.736557	1	1	1	COL1A1; COL1A2; HSPA1B; TRIM68;
PLAU	1	1037	3.44828	0.51209	0.870462	1	1	1	DNAJA2;
RORA	5	1168	17.2414	2.25527	0.0667014	1	0.632067	1	ATXN1; BAG3; CHD3; DNAJA2; TRIM68;
YY1	2	1317	6.89655	0.802444	0.72761	1	1	1	CHD3; COL1A2;
ELK1	6	1986	20.6897	1.59111	0.167569	1	0.700603	1	ADAR; CHD3; DNAJA1; DNAJA2; EGFL7; TFAP2A;
GABPA	4	2702	13.7931	0.780307	0.781297	1	1	1	APMAP; DNAJA1; DNAJA2; STK4;
CTCF	9	2605	31.0345	1.81854	0.0472006	1	0.550673	1	ATXN1; CD160; CHD3; COL1A1; COL1A2; EGFL7; ELN; TFAP2A; TFAP2C;
KLF7	11	4448	37.931	1.30146	0.199303	1	0.700603	1	APMAP; BAG3; COL1A1; COL1A2; DNAJA2; GATAD2B; KIF2A; MFAP4; SNAI1; TFAP2A; TRIM68;
MAF	4	466	13.7931	4.52436	0.0111504	1	0.309821	0.71058	A2M; BAG2; BAG3; COL1A2;
NANOG	1	204	3.44828	2.60302	0.323509	1	0.897509	1	BMP1;
NR5A1	1	1129	3.44828	0.470361	0.892713	1	1	1	CD160;
RFX1	3	2158	10.3448	0.733366	0.798804	1	1	1	ATXN1; COL1A1; DNAJA1;
RREB1	4	2136	13.7931	0.987072	0.594057	1	1	1	BMP1; CHD3; ELN; TFAP2A;
SF1	1	1129	3.44828	0.470361	0.892713	1	1	1	CD160;
SP1	20	7140	68.9655	1.47352	0.0133286	1	0.309821	0.71058	ADAR; APMAP; ATXN1; BAG3; CHD3; COL1A1; COL1A2; DNAJA2; EGFL7; ELN; FBN1; GATAD2B; KCNIP1; KIF2A; MFAP4; SNAI1; STK4; TFAP2A; TFAP2C; TRIM68;
SP4	12	4345	41.3793	1.45332	0.0939529	1	0.632067	1	ATXN1; BAG3; CHD3; COL1A1; COL1A2; DNAJA2; ELN; FBN1; MFAP4; SNAI1; TFAP2C; TRIM68;
TCF3	6	2140	20.6897	1.47661	0.213602	1	0.72349	1	CHD3; COL1A2; EGFL7; ELN; FBN1; SNAI1;
E2F1	2	1188	6.89655	0.889577	0.671798	1	1	1	CD160; COL1A1;
EGR1	11	3215	37.931	1.80058	0.0283375	1	0.403198	0.924742	ADAR; CHD3; COL1A1; COL1A2; DNAJA1; DNAJA2; ELN; FBLN5; GATAD2B; KIF2A; TFAP2C;
NKX2-1	2	711	6.89655	1.48637	0.394437	1	0.908256	1	COL1A2; FBN1;
NRF1	5	2037	17.2414	1.29316	0.344105	1	0.902435	1	CHD3; DNAJA1; FBN1; KIF2A; TFAP2A;
BACH1	3	648	10.3448	2.44226	0.123583	1	0.669503	1	ATXN1; BAG2; BAG3;
HOXB4	2	718	6.89655	1.47188	0.39922	1	0.908256	1	BAG2; COL1A2;
MEIS2	3	527	10.3448	3.003	0.0772046	1	0.632067	1	BMP1; COL1A2; STK3;
NR4A2	4	1042	13.7931	2.02339	0.132672	1	0.679539	1	CD160; CHD3; ELN; STK4;
PPARG	3	2016	10.3448	0.785022	0.757129	1	1	1	CHD3; DNAJA2; ELN;
HSF1	3	806	10.3448	1.96351	0.195863	1	0.700603	1	BAG2; FBLN5; HSPA1B;
TEAD1	2	422	6.89655	2.50427	0.190935	1	0.700603	1	ELN; FBLN5;
BSX	1	268	3.44828	1.98143	0.402228	1	0.908256	1	ATXN1;
DMBX1	3	368	10.3448	4.30046	0.0320158	1	0.420207	0.963753	ADAR; STK4; TFAP2A;
GSC	2	379	6.89655	2.78839	0.161621	1	0.700603	1	COL1A2; TFAP2A;
HNF4A	8	3015	27.5862	1.39686	0.200172	1	0.700603	1	ATXN1; BAG2; CHD3; COL1A1; DNAJA2; EGFL7; ELN; STK4;
HOXA3	2	573	6.89655	1.84434	0.297707	1	0.897509	1	BAG3; BMP1;
HOXB3	1	335	3.44828	1.58515	0.475138	1	0.959414	1	COL1A2;
HOXD8	3	811	10.3448	1.95141	0.198315	1	0.700603	1	ATXN1; COL1A2; STK3;
ONECUT1	1	564	3.44828	0.941548	0.665013	1	1	1	COL1A2;
POU4F3	2	687	6.89655	1.5383	0.377924	1	0.908256	1	COL1A2; ELN;
PRRX2	4	597	13.7931	3.53159	0.0253801	1	0.403198	0.924742	A2M; ATXN1; BMP1; COL1A2;
VAX2	1	434	3.44828	1.22357	0.56738	1	1	1	COL1A2;
VSX2	2	595	6.89655	1.77615	0.313349	1	0.897509	1	BMP1; COL1A2;
CACD	1	514	3.44828	1.03314	0.630286	1	1	1	COL1A2;
HOXB13	2	526	6.89655	2.00914	0.264216	1	0.828138	1	ATXN1; COL1A2;
ZNF238	5	799	17.2414	3.29681	0.0162287	1	0.309821	0.71058	A2M; BMP1; EGFL7; ELN; STK4;
ZNF513	5	799	17.2414	3.29681	0.0162287	1	0.309821	0.71058	A2M; BMP1; EGFL7; ELN; STK4;
MYC	5	1086	17.2414	2.42556	0.0516378	1	0.570733	1	CHD3; COL1A2; KCNIP1; STK4; TFAP2A;
MYF5	7	1856	24.1379	1.98585	0.0548004	1	0.573436	1	APMAP; BMP1; COL1A2; ELN; MFAP4; STK3; TFAP2C;
ASCL2	5	1499	17.2414	1.75728	0.150183	1	0.700603	1	EGFL7; GATAD2B; MFAP4; STK4; TFAP2C;
ESRRA	2	917	6.89655	1.15247	0.527368	1	1	1	ATXN1; ELN;
GBX1	1	199	3.44828	2.66842	0.316955	1	0.897509	1	FBLN5;
GBX2	1	302	3.44828	1.75836	0.440371	1	0.949363	1	BMP1;
POU3F4	1	366	3.44828	1.4509	0.505893	1	0.992874	1	COL1A2;
TCF12	4	1099	13.7931	1.91845	0.152577	1	0.700603	1	CHD3; ELN; FBN1; MFAP4;
ELF2	3	780	10.3448	2.02896	0.183252	1	0.700603	1	CHD3; ELN; MFAP4;
ESR1	2	696	6.89655	1.51841	0.384136	1	0.908256	1	COL1A1; TFAP2C;
FOS	6	1754	20.6897	1.80157	0.108354	1	0.632067	1	A2M; ATXN1; BAG2; BAG3; COL1A2; ELN;
FOSB	6	1754	20.6897	1.80157	0.108354	1	0.632067	1	A2M; ATXN1; BAG2; BAG3; COL1A2; ELN;
JUN	6	1754	20.6897	1.80157	0.108354	1	0.632067	1	A2M; ATXN1; BAG2; BAG3; COL1A2; ELN;
JUNB	6	1754	20.6897	1.80157	0.108354	1	0.632067	1	A2M; ATXN1; BAG2; BAG3; COL1A2; ELN;
JUND	6	1754	20.6897	1.80157	0.108354	1	0.632067	1	A2M; ATXN1; BAG2; BAG3; COL1A2; ELN;
NR6A1	1	769	3.44828	0.690553	0.777234	1	1	1	SNAI1;
RAB40B	3	806	10.3448	1.96351	0.195863	1	0.700603	1	ATXN1; STK4; TFAP2A;
RARA	3	806	10.3448	1.96351	0.195863	1	0.700603	1	ATXN1; STK4; TFAP2A;
SPI1	2	814	6.89655	1.2983	0.463086	1	0.953412	1	STK4; TFAP2A;
BARX2	2	296	6.89655	3.57024	0.108265	1	0.632067	1	ATXN1; COL1A2;
DBX2	2	408	6.89655	2.5902	0.181299	1	0.700603	1	ATXN1; COL1A2;
EN1	1	466	3.44828	1.13955	0.593693	1	1	1	COL1A2;
HOXA5	1	916	3.44828	0.579734	0.834328	1	1	1	BMP1;
HOXA7	1	527	3.44828	1.00765	0.639635	1	1	1	COL1A2;
HOXB7	2	388	6.89655	2.72371	0.167683	1	0.700603	1	ATXN1; COL1A2;
HOXB8	1	225	3.44828	2.36008	0.350382	1	0.902435	1	COL1A2;
HOXC6	1	237	3.44828	2.24059	0.365271	1	0.902435	1	COL1A2;
ISX	1	265	3.44828	2.00386	0.398744	1	0.908256	1	BMP1;
LHX8	1	223	3.44828	2.38125	0.347867	1	0.902435	1	BMP1;
MNX1	1	311	3.44828	1.70748	0.450067	1	0.949363	1	COL1A2;
MSX1	1	234	3.44828	2.26931	0.36158	1	0.902435	1	COL1A2;
NKX1-1	1	146	3.44828	3.63703	0.243596	1	0.808819	1	COL1A2;
PAX6	3	557	10.3448	2.84126	0.0878296	1	0.632067	1	ATXN1; COL1A2; TFAP2A;
PBX1	3	741	10.3448	2.13575	0.164811	1	0.700603	1	BAG2; CHD3; COL1A2;
PKNOX1	1	95	3.44828	5.58933	0.165858	1	0.700603	1	CHD3;
POU5F1	1	373	3.44828	1.42367	0.512593	1	0.996708	1	TFAP2A;
PRRX1	1	389	3.44828	1.36511	0.527579	1	1	1	COL1A2;
REST	1	765	3.44828	0.694164	0.775441	1	1	1	STK4;
SOX1	1	276	3.44828	1.924	0.411422	1	0.919135	1	CHD3;
TGIF1	1	1034	3.44828	0.513576	0.869666	1	1	1	BMP1;
CRX	1	349	3.44828	1.52157	0.48925	1	0.9785	1	CHD3;
ESR2	1	464	3.44828	1.14446	0.592095	1	1	1	TFAP2C;
GLI1	1	148	3.44828	3.58788	0.246497	1	0.808819	1	CHD3;
HENMT1	7	1144	24.1379	3.22178	0.00472842	0.992969	0.198594	0.455479	BMP1; CHD3; ELN; FBLN5; FBN1; KCNIP1; MFAP4;
INSM1	4	487	13.7931	4.32927	0.012947	1	0.309821	0.71058	CHD3; COL1A2; FBN1; MFAP4;
NHLH1	7	1144	24.1379	3.22178	0.00472842	0.992969	0.198594	0.455479	BMP1; CHD3; ELN; FBLN5; FBN1; KCNIP1; MFAP4;
ZEB1	2	401	6.89655	2.63541	0.176512	1	0.700603	1	ELN; TFAP2A;
ZFP161	1	1137	3.44828	0.467052	0.894464	1	1	1	GATAD2B;
BACH2	3	628	10.3448	2.52004	0.115301	1	0.654409	1	ATXN1; BAG3; ELN;
EBF1	1	205	3.44828	2.59032	0.324813	1	0.897509	1	CD160;
TFAP4	8	1280	27.5862	3.29024	0.00208691	0.438252	0.198594	0.455479	COL1A1; DNAJA1; ELN; FBLN5; FBN1; KCNIP1; MFAP4; STK4;
ATF3	1	800	3.44828	0.663795	0.790667	1	1	1	ATXN1;
TAL1	2	1113	6.89655	0.949522	0.635544	1	1	1	DNAJA1; EGFL7;
HOXA9	1	729	3.44828	0.728443	0.758667	1	1	1	COL1A2;
NFE2	5	518	17.2414	5.08519	0.00267784	0.562347	0.198594	0.455479	A2M; ATXN1; BAG2; BAG3; CHD3;
LMO2	1	610	3.44828	0.870547	0.694165	1	1	1	ATXN1;
RUNX2	1	315	3.44828	1.6858	0.454325	1	0.949363	1	ELN;
FOXD3	1	361	3.44828	1.47099	0.501053	1	0.992652	1	CHD3;
ISL2	2	515	6.89655	2.05205	0.256383	1	0.828138	1	CHD3; COL1A2;
ZNF143	2	618	6.89655	1.71005	0.329641	1	0.899022	1	BMP1; FBN1;
FOXK1	1	121	3.44828	4.38842	0.206406	1	0.710579	1	ATXN1;
FOXO1	1	192	3.44828	2.7657	0.307675	1	0.897509	1	ATXN1;
GFI1	1	552	3.44828	0.962016	0.656978	1	1	1	COL1A2;
HOXB9	1	537	3.44828	0.988887	0.646672	1	1	1	COL1A2;
EOMES	2	291	6.89655	3.63158	0.105232	1	0.632067	1	COL1A2; KIF2A;
TBX5	1	204	3.44828	2.60302	0.323509	1	0.897509	1	SNAI1;
ATF6	1	195	3.44828	2.72315	0.311667	1	0.897509	1	BAG3;
ZIC1	3	548	10.3448	2.88792	0.0845778	1	0.632067	1	CHD3; COL1A1; FBN1;
DBX1	2	239	6.89655	4.42169	0.0752928	1	0.632067	1	ATXN1; COL1A2;
FOXJ2	1	299	3.44828	1.776	0.437102	1	0.949363	1	COL1A2;
ELF1	3	585	10.3448	2.70527	0.0982871	1	0.632067	1	DNAJA2; FBLN5; TFAP2C;
FOXJ1	1	31	3.44828	17.1249	0.0573436	1	0.573436	1	ATXN1;
E4F1	1	158	3.44828	3.36082	0.260843	1	0.828138	1	BAG3;
ESX1	1	266	3.44828	1.99632	0.399907	1	0.908256	1	COL1A2;
TLX2	1	60	3.44828	8.84923	0.108104	1	0.632067	1	COL1A2;
SPDEF	1	189	3.44828	2.8096	0.303661	1	0.897509	1	GATAD2B;
RBPJ	1	235	3.44828	2.25966	0.362813	1	0.902435	1	TFAP2A;
CEBPD	1	113	3.44828	4.69907	0.194137	1	0.700603	1	FBLN5;

## Sheet: Clinical phenotype
Analysis: Clinical phenotype
Dataset name: LOXL1 partners
Number of genes in the dataset: 32
Number of genes in the dataset (which are available in Clinical phenotype database) :9
Number of genes in background: 1820
Is analysis quantitative: No
Clinical phenotype	No. of genes in the dataset	No. of genes in the background dataset	Percentage of genes	Fold enrichment	P-value (Hypergeometric test)	Corrected p-values			genes mapped (from input data set)
						Bonferroni method	BH method	Q-value (Storey-Tibshirani method)
Abdomen	4	621	44.4444	1.30435	0.368974	1	1	1	ATXN1; COL1A1; FBLN5; FBN1;
Absent calvarial mineralization	2	2	22.2222	201.999	2.17485e-05	0.480728	0.00924477	0.0628391	COL1A1; COL1A2;
Absent pro alpha 2(I) chain synthesis (fibroblasts)	1	1	11.1111	201.999	0.00494505	1	0.506044	1	COL1A2;
Adult height 92-108 cm	2	2	22.2222	201.999	2.17485e-05	0.480728	0.00924477	0.0628391	COL1A1; COL1A2;
Agenesis of cerebellar vermis	1	1	11.1111	201.999	0.00494505	1	0.506044	1	TFAP2A;
Amniotic Fluid	1	68	11.1111	2.99984	0.2907	1	1	1	FBLN5;
Aneurysm of other aortic segments rare	1	1	11.1111	201.999	0.00494505	1	0.506044	1	FBN1;
Anophthalmia	1	5	11.1111	40.7223	0.0245086	1	1	1	TFAP2A;
Anteverted nostrils	1	18	11.1111	11.3281	0.085751	1	1	1	FBN1;
Aortic dissection	1	1	11.1111	201.999	0.00494505	1	0.506044	1	FBN1;
Aortic insufficiency	1	4	11.1111	50.8775	0.0196501	1	1	1	COL1A2;
Aortic regurgitation	1	3	11.1111	67.7804	0.01477	1	1	1	FBN1;
Aortic root dilatation	2	6	22.2222	67.557	0.00032289	1	0.0926903	0.63004	COL1A1; FBN1;
Aortic valve regurgitation	1	3	11.1111	67.7804	0.01477	1	1	1	ELN;
Aplasia cutis congenita	1	1	11.1111	201.999	0.00494505	1	0.506044	1	TFAP2A;
Arachnodactyly	1	16	11.1111	12.7432	0.0765575	1	1	1	FBN1;
Arm span to height > 1.05	1	1	11.1111	201.999	0.00494505	1	0.506044	1	FBN1;
Ascending aortic aneurysm	2	3	22.2222	134.89	6.50779e-05	1	0.0235817	0.160291	FBLN5; FBN1;
Atrophic scars	2	2	22.2222	201.999	2.17485e-05	0.480728	0.00924477	0.0628391	COL1A1; COL1A2;
Autosomal dominant	8	747	88.8889	2.16598	0.00451917	1	0.506044	1	A2M; ADAR; ATXN1; COL1A1; COL1A2; ELN; FBN1; TFAP2A;
Autosomal recessive	2	924	22.2222	0.439408	0.98275	1	1	1	COL1A2; FBLN5;
Basilar impression	2	2	22.2222	201.999	2.17485e-05	0.480728	0.00924477	0.0628391	COL1A1; COL1A2;
Beaded ribs	2	3	22.2222	134.89	6.50779e-05	1	0.0235817	0.160291	COL1A1; COL1A2;
Beaked nose	2	14	22.2222	28.9806	0.00191897	1	0.451244	1	COL1A1; COL1A2;
Biconcave flattened vertebrae	2	2	22.2222	201.999	2.17485e-05	0.480728	0.00924477	0.0628391	COL1A1; COL1A2;
Bladder	2	90	22.2222	4.51081	0.069418	1	1	1	ATXN1; FBLN5;
Bladder diverticula	1	4	11.1111	50.8775	0.0196501	1	1	1	FBLN5;
Blue sclerae	2	10	22.2222	40.5612	0.000958756	1	0.249322	1	COL1A1; COL1A2;
Blue sclerae at birth becoming normal with age	2	2	22.2222	201.999	2.17485e-05	0.480728	0.00924477	0.0628391	COL1A1; COL1A2;
Bowed limbs due to multiple fractures	2	2	22.2222	201.999	2.17485e-05	0.480728	0.00924477	0.0628391	COL1A1; COL1A2;
Bowel diverticula	1	3	11.1111	67.7804	0.01477	1	1	1	COL1A1;
Bowing of limbs due to multiple fractures	2	3	22.2222	134.89	6.50779e-05	1	0.0235817	0.160291	COL1A1; COL1A2;
Branchial anomalies	1	1	11.1111	201.999	0.00494505	1	0.506044	1	TFAP2A;
Breasts	1	55	11.1111	3.70876	0.241787	1	1	1	TFAP2A;
Breech presentation	2	7	22.2222	57.9198	0.000450885	1	0.127774	0.868512	COL1A1; COL1A2;
Broad crumpled long bones	2	2	22.2222	201.999	2.17485e-05	0.480728	0.00924477	0.0628391	COL1A1; COL1A2;
Broad nasal tip	1	9	11.1111	22.6436	0.0437295	1	1	1	TFAP2A;
Bulbar palsies	1	2	11.1111	101.502	0.00986836	1	0.901365	1	ATXN1;
Bulbous nose	1	4	11.1111	50.8775	0.0196501	1	1	1	FBN1;
CAFFEY DISEASE	1	1	11.1111	201.999	0.00494505	1	0.506044	1	COL1A1;
Calcaneovalgus	1	3	11.1111	67.7804	0.01477	1	1	1	COL1A2;
Cardiac	1	55	11.1111	3.70876	0.241787	1	1	1	ELN;
Cardiovascular	5	446	55.5556	2.26904	0.0447637	1	1	1	COL1A1; COL1A2; ELN; FBLN5; FBN1;
Cataract	1	36	11.1111	5.66562	0.164902	1	1	1	TFAP2A;
Central Nervous System	5	887	55.5556	1.14093	0.468858	1	1	1	A2M; ATXN1; COL1A1; COL1A2; TFAP2A;
Cerebellar ataxia, progressive	1	4	11.1111	50.8775	0.0196501	1	1	1	ATXN1;
Chest	5	243	55.5556	4.1645	0.003254	1	0.506044	1	COL1A1; COL1A2; FBLN5; FBN1; TFAP2A;
Chorea	1	14	11.1111	14.5624	0.0672819	1	1	1	ATXN1;
Cigarette-paper scars	1	4	11.1111	50.8775	0.0196501	1	1	1	COL1A1;
Cleft palate	1	97	11.1111	2.10307	0.389845	1	1	1	TFAP2A;
Clinodactyly	1	39	11.1111	5.22991	0.177485	1	1	1	TFAP2A;
Codfish vertebrae	2	2	22.2222	201.999	2.17485e-05	0.480728	0.00924477	0.0628391	COL1A1; COL1A2;
Cognitive impairment, mild	1	4	11.1111	50.8775	0.0196501	1	1	1	ATXN1;
Combined hamartoma of the retina and retinal pigment epithelium	1	1	11.1111	201.999	0.00494505	1	0.506044	1	TFAP2A;
Conductive hearing loss	1	22	11.1111	9.26937	0.103894	1	1	1	TFAP2A;
Cone-shaped epiphyses	1	8	11.1111	25.4705	0.0389562	1	1	1	FBN1;
Congenital bilateral hip dislocation	2	2	22.2222	201.999	2.17485e-05	0.480728	0.00924477	0.0628391	COL1A1; COL1A2;
Congenital fractures	1	1	11.1111	201.999	0.00494505	1	0.506044	1	FBLN5;
Congestive heart failure	3	25	33.3333	24.3109	0.000182348	1	0.0601584	0.408912	COL1A1; COL1A2; FBN1;
Corneal flatness	1	1	11.1111	201.999	0.00494505	1	0.506044	1	FBN1;
Corticospinal signs	1	1	11.1111	201.999	0.00494505	1	0.506044	1	ATXN1;
Crowded teeth	1	8	11.1111	25.4705	0.0389562	1	1	1	FBN1;
Cutaneous nodules at distal interphalangeal joints (in some patients)	1	1	11.1111	201.999	0.00494505	1	0.506044	1	FBN1;
Cutis laxa	2	6	22.2222	67.557	0.00032289	1	0.0926903	0.63004	ELN; FBLN5;
Cystic kidney	1	1	11.1111	201.999	0.00494505	1	0.506044	1	TFAP2A;
Decreased fibrillin-1 immunostaining in the dermis	1	1	11.1111	201.999	0.00494505	1	0.506044	1	FBN1;
Decreased muscle mass	1	6	11.1111	33.9466	0.0293458	1	1	1	FBN1;
Decreased subcutaneous fat	1	2	11.1111	101.502	0.00986836	1	0.901365	1	FBN1;
Decreased vibration sense	1	4	11.1111	50.8775	0.0196501	1	1	1	ATXN1;
Delayed bone age	1	31	11.1111	6.57913	0.143552	1	1	1	FBN1;
Delayed gross motor development	2	3	22.2222	134.89	6.50779e-05	1	0.0235817	0.160291	COL1A1; COL1A2;
Delayed wound healing	1	2	11.1111	101.502	0.00986836	1	0.901365	1	COL1A2;
Delivery	2	43	22.2222	9.44008	0.0176715	1	1	1	COL1A1; COL1A2;
Dental abnormalities	1	1	11.1111	201.999	0.00494505	1	0.506044	1	TFAP2A;
Dentinogenesis imperfecta	2	4	22.2222	101.251	0.000129822	1	0.0434784	0.295535	COL1A1; COL1A2;
Dentinogenesis imperfecta (both primary and secondary teeth)	2	2	22.2222	201.999	2.17485e-05	0.480728	0.00924477	0.0628391	COL1A1; COL1A2;
Dentinogenesis imperfecta (rare)	1	1	11.1111	201.999	0.00494505	1	0.506044	1	COL1A1;
Depressed nasal bridge	1	38	11.1111	5.36751	0.173309	1	1	1	TFAP2A;
Diaphragm	1	20	11.1111	10.1958	0.094863	1	1	1	FBLN5;
Diaphragmatic hernia	1	10	11.1111	20.3815	0.0484819	1	1	1	FBLN5;
Diffuse entrapment neuropathy (in some patients)	1	1	11.1111	201.999	0.00494505	1	0.506044	1	FBN1;
Disproportionate tall stature, upper to lower segment ratio less than 0.85	1	1	11.1111	201.999	0.00494505	1	0.506044	1	FBN1;
Distal muscle atrophy	1	5	11.1111	40.7223	0.0245086	1	1	1	ATXN1;
Divided nasal tip	1	1	11.1111	201.999	0.00494505	1	0.506044	1	TFAP2A;
Dolichocephaly	1	21	11.1111	9.71056	0.0993887	1	1	1	FBN1;
Downslanting palpebral fissures	1	57	11.1111	3.57865	0.249502	1	1	1	FBN1;
Dysarthria	1	118	11.1111	1.72883	0.453744	1	1	1	ATXN1;
Dysdiadochokinesis	1	10	11.1111	20.3815	0.0484819	1	1	1	ATXN1;
Dysmetria	1	16	11.1111	12.7432	0.0765575	1	1	1	ATXN1;
Dysmetric saccades	1	5	11.1111	40.7223	0.0245086	1	1	1	ATXN1;
Dysphagia	1	67	11.1111	3.0446	0.28704	1	1	1	ATXN1;
Early cataracts	1	1	11.1111	201.999	0.00494505	1	0.506044	1	FBN1;
Early glaucoma	1	1	11.1111	201.999	0.00494505	1	0.506044	1	FBN1;
Ears	3	442	33.3333	1.37557	0.379263	1	1	1	COL1A1; COL1A2; TFAP2A;
Easy bruisability	2	17	22.2222	23.8694	0.00284586	1	0.506044	1	COL1A1; COL1A2;
Ectopia lentis	2	10	22.2222	40.5612	0.000958756	1	0.249322	1	COL1A1; FBN1;
Ectopia lentis, isolated (congenital lens dislocation)	1	1	11.1111	201.999	0.00494505	1	0.506044	1	FBN1;
Ectopic thymus	1	1	11.1111	201.999	0.00494505	1	0.506044	1	TFAP2A;
EHLERS-DANLOS SYNDROME, AUTOSOMAL RECESSIVE, CARDIAC VALVULAR FORM	1	1	11.1111	201.999	0.00494505	1	0.506044	1	COL1A2;
EHLERS-DANLOS SYNDROME, TYPE I	1	3	11.1111	67.7804	0.01477	1	1	1	COL1A1;
EHLERS-DANLOS SYNDROME, TYPE VII, AUTOSOMAL DOMINANT	2	2	22.2222	201.999	2.17485e-05	0.480728	0.00924477	0.0628391	COL1A1; COL1A2;
Emphysema	2	5	22.2222	81.0415	0.000215814	1	0.067188	0.456695	ELN; FBLN5;
Emphysema in most severe presentation	1	1	11.1111	201.999	0.00494505	1	0.506044	1	FBN1;
Enlarged fourth ventricle	1	2	11.1111	101.502	0.00986836	1	0.901365	1	ATXN1;
Enophthalmos	1	1	11.1111	201.999	0.00494505	1	0.506044	1	FBN1;
Epicanthal folds	1	61	11.1111	3.34402	0.264723	1	1	1	COL1A1;
Evidence of in utero fracture	2	2	22.2222	201.999	2.17485e-05	0.480728	0.00924477	0.0628391	COL1A1; COL1A2;
Excessive skin folds	2	3	22.2222	134.89	6.50779e-05	1	0.0235817	0.160291	ELN; FBLN5;
Extensor plantar response	1	2	11.1111	101.502	0.00986836	1	0.901365	1	ATXN1;
External Features	3	180	33.3333	3.37768	0.0510717	1	1	1	COL1A1; FBLN5; FBN1;
External Genitalia (Female)	1	50	11.1111	4.07956	0.22219	1	1	1	FBLN5;
External Genitalia (Male)	3	151	33.3333	4.02633	0.0323948	1	1	1	COL1A2; ELN; FBLN5;
Extrapyramidal signs	1	19	11.1111	10.7322	0.0903171	1	1	1	ATXN1;
Eyes	5	826	55.5556	1.22518	0.387457	1	1	1	ATXN1; COL1A1; COL1A2; FBN1; TFAP2A;
Face	6	433	66.6667	2.80366	0.00757275	1	0.760855	1	COL1A1; COL1A2; ELN; FBLN5; FBN1; TFAP2A;
Fasciculation-like movements	1	3	11.1111	67.7804	0.01477	1	1	1	ATXN1;
Feet	3	345	33.3333	1.76232	0.234261	1	1	1	COL1A1; COL1A2; FBN1;
Femoral bowing present at birth, straightening with time	2	2	22.2222	201.999	2.17485e-05	0.480728	0.00924477	0.0628391	COL1A1; COL1A2;
Fifth metacarpal notched on ulnar side	1	1	11.1111	201.999	0.00494505	1	0.506044	1	FBN1;
Flattened acetabulae and iliac wings	2	2	22.2222	201.999	2.17485e-05	0.480728	0.00924477	0.0628391	COL1A1; COL1A2;
Flexion contractures	1	8	11.1111	25.4705	0.0389562	1	1	1	FBN1;
Fracture frequency constant through childhood, decreases after puberty	1	1	11.1111	201.999	0.00494505	1	0.506044	1	COL1A1;
Fracture frequency increases after menopause and in men ages 60-80	1	1	11.1111	201.999	0.00494505	1	0.506044	1	COL1A1;
Fractures	2	8	22.2222	50.6889	0.000599636	1	0.161638	1	COL1A1; COL1A2;
Fractures can occur in utero, during labor and delivery, or in newborn period	2	2	22.2222	201.999	2.17485e-05	0.480728	0.00924477	0.0628391	COL1A1; COL1A2;
Fractures decrease after puberty but increase after menopause	2	2	22.2222	201.999	2.17485e-05	0.480728	0.00924477	0.0628391	COL1A1; COL1A2;
Fractures occur in first few months, then decrease in frequency and then occur with ambulation	2	2	22.2222	201.999	2.17485e-05	0.480728	0.00924477	0.0628391	COL1A1; COL1A2;
Fractures often heal without deformity	1	1	11.1111	201.999	0.00494505	1	0.506044	1	COL1A1;
Fragile skin	1	4	11.1111	50.8775	0.0196501	1	1	1	COL1A1;
Frontal bossing	2	58	22.2222	6.9991	0.0311208	1	1	1	COL1A1; COL1A2;
Fusion of middle ear ossicles	1	1	11.1111	201.999	0.00494505	1	0.506044	1	TFAP2A;
Gastrointestinal	2	425	22.2222	0.955313	0.658943	1	1	1	ATXN1; COL1A1;
Gaze-evoked nystagmus	1	9	11.1111	22.6436	0.0437295	1	1	1	ATXN1;
Genetic anticipation	1	8	11.1111	25.4705	0.0389562	1	1	1	ATXN1;
Genetic heterogeneity	3	142	33.3333	4.28151	0.0275373	1	1	1	A2M; ELN; FBLN5;
Genitourinary	5	478	55.5556	2.11714	0.0589784	1	1	1	ATXN1; COL1A2; ELN; FBLN5; TFAP2A;
Genu recurvatum	2	4	22.2222	101.251	0.000129822	1	0.0434784	0.295535	COL1A2; FBN1;
Gonadal and somatic mosaicism reported in parent	2	2	22.2222	201.999	2.17485e-05	0.480728	0.00924477	0.0628391	COL1A1; COL1A2;
Growth	4	609	44.4444	1.33005	0.352628	1	1	1	COL1A1; COL1A2; FBN1; TFAP2A;
Growth cartilage disorganized, with islands of cells and abnormal collagen arrangement	1	1	11.1111	201.999	0.00494505	1	0.506044	1	FBN1;
Hair	2	240	22.2222	1.69167	0.337095	1	1	1	FBN1; TFAP2A;
Hammer toes	1	8	11.1111	25.4705	0.0389562	1	1	1	FBN1;
Hands	2	349	22.2222	1.16334	0.538983	1	1	1	FBN1; TFAP2A;
Head	2	345	22.2222	1.17683	0.532108	1	1	1	FBN1; TFAP2A;
Head and Neck	7	954	77.7778	1.48427	0.115426	1	1	1	ATXN1; COL1A1; COL1A2; ELN; FBLN5; FBN1; TFAP2A;
Hearing loss	2	41	22.2222	9.90046	0.0161302	1	1	1	COL1A1; COL1A2;
Hearing loss, progressive conductive and/or sensorineural, during adulthood	1	1	11.1111	201.999	0.00494505	1	0.506044	1	COL1A1;
Heart	5	351	55.5556	2.88315	0.0165378	1	1	1	COL1A1; COL1A2; ELN; FBLN5; FBN1;
Height	3	290	33.3333	2.09654	0.160944	1	1	1	COL1A1; COL1A2; FBN1;
Height often shorter than unaffected family members	1	1	11.1111	201.999	0.00494505	1	0.506044	1	COL1A1;
Hemangiomatous branchial clefts (extend along sternocleidomastoid muscle)	1	1	11.1111	201.999	0.00494505	1	0.506044	1	TFAP2A;
High-arched palate	1	86	11.1111	2.37204	0.353793	1	1	1	FBN1;
Hips usually flexed and abducted (frog-leg position)	2	2	22.2222	201.999	2.17485e-05	0.480728	0.00924477	0.0628391	COL1A1; COL1A2;
Hoarse voice	1	9	11.1111	22.6436	0.0437295	1	1	1	FBN1;
Hot, tender swelling of involved bones (e.g., mandible, ribs)	1	1	11.1111	201.999	0.00494505	1	0.506044	1	COL1A1;
Hyperextensible skin	2	8	22.2222	50.6889	0.000599636	1	0.161638	1	COL1A1; COL1A2;
Hypermobile	1	3	11.1111	67.7804	0.01477	1	1	1	COL1A1;
Hypernasal speech	1	4	11.1111	50.8775	0.0196501	1	1	1	TFAP2A;
Hyperpigmented/hypopigmented macules (dorsum hands and feet, face)	1	1	11.1111	201.999	0.00494505	1	0.506044	1	ADAR;
Hyperreflexia (early)	1	1	11.1111	201.999	0.00494505	1	0.506044	1	ATXN1;
Hypertelorism	1	121	11.1111	1.68597	0.462369	1	1	1	TFAP2A;
Hypoplastic fingernails	1	2	11.1111	101.502	0.00986836	1	0.901365	1	TFAP2A;
Hypoplastic superior helix	1	1	11.1111	201.999	0.00494505	1	0.506044	1	TFAP2A;
Hypoplastic thumbs	1	5	11.1111	40.7223	0.0245086	1	1	1	TFAP2A;
Hypotonia	3	233	33.3333	2.6094	0.0968158	1	1	1	ATXN1; COL1A1; COL1A2;
Hypotonia in infancy	1	3	11.1111	67.7804	0.01477	1	1	1	COL1A1;
Identified by x-ray in the fetus in utero	1	1	11.1111	201.999	0.00494505	1	0.506044	1	COL1A1;
Immunology	1	148	11.1111	1.37841	0.534713	1	1	1	TFAP2A;
Impaired horizontal smooth pursuit	1	3	11.1111	67.7804	0.01477	1	1	1	ATXN1;
Incomplete/complete cleft lip	1	1	11.1111	201.999	0.00494505	1	0.506044	1	TFAP2A;
Increased axial globe length	1	1	11.1111	201.999	0.00494505	1	0.506044	1	FBN1;
Increased vascularization, reduced collagen bundle size	1	1	11.1111	201.999	0.00494505	1	0.506044	1	FBLN5;
Inguinal hernia	4	44	44.4444	18.4053	3.43471e-05	0.759208	0.0143247	0.0973686	COL1A1; COL1A2; ELN; FBLN5;
Internal notch of femoral head	1	1	11.1111	201.999	0.00494505	1	0.506044	1	FBN1;
Iris coloboma	1	13	11.1111	15.6817	0.0626131	1	1	1	TFAP2A;
Iris hypoplasia	1	5	11.1111	40.7223	0.0245086	1	1	1	FBN1;
Iris pigment epithelial cyst	1	1	11.1111	201.999	0.00494505	1	0.506044	1	TFAP2A;
Joint contractures	1	49	11.1111	4.1628	0.218217	1	1	1	FBN1;
Joint dislocation (hip, shoulder, elbow, knee, or clavicle)	1	3	11.1111	67.7804	0.01477	1	1	1	COL1A1;
Joint hypermobility	2	11	22.2222	36.8772	0.0011688	1	0.290283	1	COL1A1; FBN1;
Joint laxity	2	36	22.2222	11.2751	0.0125535	1	1	1	COL1A2; FBLN5;
Joint laxity, severe	2	2	22.2222	201.999	2.17485e-05	0.480728	0.00924477	0.0628391	COL1A1; COL1A2;
Kidneys	1	276	11.1111	0.739172	0.7732	1	1	1	TFAP2A;
Kyphoscoliosis	1	34	11.1111	5.99879	0.156419	1	1	1	FBN1;
Kyphosis	3	56	33.3333	10.8555	0.00203349	1	0.473141	1	COL1A1; COL1A2; TFAP2A;
Lab	1	266	11.1111	0.766959	0.759596	1	1	1	COL1A1;
Laboratory Abnormalities	2	712	22.2222	0.570242	0.922589	1	1	1	COL1A2; FBN1;
Lacrimal duct obstruction	1	2	11.1111	101.502	0.00986836	1	0.901365	1	TFAP2A;
Lacrimal sac fistula	1	1	11.1111	201.999	0.00494505	1	0.506044	1	TFAP2A;
Large anterior fontanelle	2	8	22.2222	50.6889	0.000599636	1	0.161638	1	COL1A1; COL1A2;
Large fontanelles	2	13	22.2222	31.2081	0.00164907	1	0.396207	1	COL1A1; COL1A2;
Limb ataxia	1	15	11.1111	13.5922	0.07193	1	1	1	ATXN1;
Limbs	3	339	33.3333	1.79351	0.225832	1	1	1	COL1A1; COL1A2; FBN1;
Limited joint mobility	1	3	11.1111	67.7804	0.01477	1	1	1	FBN1;
Lipodystrophy (in some patients)	1	1	11.1111	201.999	0.00494505	1	0.506044	1	FBN1;
Lip pits	1	1	11.1111	201.999	0.00494505	1	0.506044	1	TFAP2A;
Long bone deformity evident at birth or in the first 2 years of life	2	2	22.2222	201.999	2.17485e-05	0.480728	0.00924477	0.0628391	COL1A1; COL1A2;
Long bone overgrowth (dolichostenomelia)	1	1	11.1111	201.999	0.00494505	1	0.506044	1	FBN1;
Long eyelashes	1	9	11.1111	22.6436	0.0437295	1	1	1	FBN1;
Long, narrow face	1	6	11.1111	33.9466	0.0293458	1	1	1	FBN1;
Long, narrow feet	1	1	11.1111	201.999	0.00494505	1	0.506044	1	FBN1;
Long philtrum	1	54	11.1111	3.77743	0.237903	1	1	1	FBN1;
Long tract signs	1	13	11.1111	15.6817	0.0626131	1	1	1	A2M;
Loose redundant skin	2	3	22.2222	134.89	6.50779e-05	1	0.0235817	0.160291	ELN; FBLN5;
Lop ears	1	6	11.1111	33.9466	0.0293458	1	1	1	COL1A1;
Lordosis	1	15	11.1111	13.5922	0.07193	1	1	1	TFAP2A;
Loss of deep tendon reflexes (later)	1	1	11.1111	201.999	0.00494505	1	0.506044	1	ATXN1;
Low birth weight	2	25	22.2222	16.2342	0.00614967	1	0.623542	1	COL1A1; COL1A2;
Low-set ears	1	97	11.1111	2.10307	0.389845	1	1	1	TFAP2A;
Lumbosacral dural ectasia	1	1	11.1111	201.999	0.00494505	1	0.506044	1	FBN1;
Lung	5	171	55.5556	5.91787	0.00063746	1	0.169764	1	COL1A1; COL1A2; ELN; FBLN5; FBN1;
Majority of cases in Japan	1	1	11.1111	201.999	0.00494505	1	0.506044	1	ADAR;
Malar hypoplasia	2	15	22.2222	27.0498	0.00220851	1	0.506044	1	FBN1; TFAP2A;
Mastoid hypoplasia with absence of air cells	1	1	11.1111	201.999	0.00494505	1	0.506044	1	TFAP2A;
Mean adult height 175.4 +/- 8.2 cm for females	1	1	11.1111	201.999	0.00494505	1	0.506044	1	FBN1;
Mean adult height 191.3 +/- 9 cm for males	1	1	11.1111	201.999	0.00494505	1	0.506044	1	FBN1;
Mean length at birth 52.5 +/- 3.5 cm for females	1	1	11.1111	201.999	0.00494505	1	0.506044	1	FBN1;
Mean length at birth 53 +/- 4.4 cm for males	1	1	11.1111	201.999	0.00494505	1	0.506044	1	FBN1;
Medial rotation of the medial malleolus	1	1	11.1111	201.999	0.00494505	1	0.506044	1	FBN1;
Microcephaly	1	129	11.1111	1.58142	0.48478	1	1	1	TFAP2A;
Micrognathia	4	121	44.4444	6.69379	0.00180484	1	0.42897	1	COL1A1; COL1A2; FBN1; TFAP2A;
Microphthalmia	1	37	11.1111	5.51253	0.169115	1	1	1	TFAP2A;
Microtia	1	5	11.1111	40.7223	0.0245086	1	1	1	TFAP2A;
Midface hypoplasia	2	38	22.2222	10.6819	0.013936	1	1	1	COL1A1; COL1A2;
Mild congenital leg curvature	1	1	11.1111	201.999	0.00494505	1	0.506044	1	COL1A1;
Mild facial anomalies	1	1	11.1111	201.999	0.00494505	1	0.506044	1	FBN1;
Mild joint hypermobility	1	1	11.1111	201.999	0.00494505	1	0.506044	1	COL1A1;
Mild mental retardation	1	7	11.1111	29.104	0.0341616	1	1	1	TFAP2A;
Mild-moderate skeletal deformity	2	2	22.2222	201.999	2.17485e-05	0.480728	0.00924477	0.0628391	COL1A1; COL1A2;
Mild osteopenia	1	2	11.1111	101.502	0.00986836	1	0.901365	1	COL1A1;
Misc	1	219	11.1111	0.931551	0.685442	1	1	1	COL1A1;
Miscellaneous	9	1228	100	1.48208	0.0287068	1	1	1	A2M; ADAR; ATXN1; COL1A1; COL1A2; ELN; FBLN5; FBN1; TFAP2A;
Mitral regurgitation	2	3	22.2222	134.89	6.50779e-05	1	0.0235817	0.160291	COL1A2; FBN1;
Mitral valve insufficiency	1	3	11.1111	67.7804	0.01477	1	1	1	COL1A2;
Mitral valve prolapse	3	20	33.3333	30.3856	9.15145e-05	1	0.0326264	0.22177	COL1A1; COL1A2; FBN1;
Mitral valve regurgitation	1	2	11.1111	101.502	0.00986836	1	0.901365	1	ELN;
Molluscoid pseudotumors	1	5	11.1111	40.7223	0.0245086	1	1	1	COL1A1;
Mouth	3	417	33.3333	1.45804	0.340853	1	1	1	COL1A1; FBN1; TFAP2A;
Multiple fractures present at birth	2	2	22.2222	201.999	2.17485e-05	0.480728	0.00924477	0.0628391	COL1A1; COL1A2;
Muscle, Soft Tissue	2	341	22.2222	1.19063	0.525182	1	1	1	COL1A2; FBN1;
Muscle tears	1	1	11.1111	201.999	0.00494505	1	0.506044	1	COL1A2;
Muscle weakness (in some patients)	1	1	11.1111	201.999	0.00494505	1	0.506044	1	FBN1;
Myopia	3	47	33.3333	12.9338	0.00121671	1	0.298823	1	COL1A1; FBN1; TFAP2A;
Nails	1	123	11.1111	1.65856	0.468052	1	1	1	TFAP2A;
Narrow maxilla	1	3	11.1111	67.7804	0.01477	1	1	1	COL1A1;
Narrow palate	1	13	11.1111	15.6817	0.0626131	1	1	1	FBN1;
Neck	1	130	11.1111	1.56926	0.487522	1	1	1	TFAP2A;
Neurofibrillary tangles composed of disordered microtubules	1	11	11.1111	18.5303	0.0532132	1	1	1	A2M;
Neurologic	6	930	66.6667	1.30538	0.275493	1	1	1	A2M; ATXN1; COL1A1; COL1A2; FBN1; TFAP2A;
New skin lesions stop appearing before adolescence	1	1	11.1111	201.999	0.00494505	1	0.506044	1	ADAR;
Nonimmune hydrops	2	2	22.2222	201.999	2.17485e-05	0.480728	0.00924477	0.0628391	COL1A1; COL1A2;
Normal-greyish sclerae	2	2	22.2222	201.999	2.17485e-05	0.480728	0.00924477	0.0628391	COL1A1; COL1A2;
Normal intelligence in majority	1	1	11.1111	201.999	0.00494505	1	0.506044	1	TFAP2A;
Normal teeth (in most patients)	1	1	11.1111	201.999	0.00494505	1	0.506044	1	COL1A1;
Normal to near normal stature	1	1	11.1111	201.999	0.00494505	1	0.506044	1	COL1A1;
Normal wound healing	2	5	22.2222	81.0415	0.000215814	1	0.067188	0.456695	ELN; FBLN5;
Nose	4	314	44.4444	2.57959	0.0532637	1	1	1	COL1A1; COL1A2; FBN1; TFAP2A;
No skin hyperelasticity	2	2	22.2222	201.999	2.17485e-05	0.480728	0.00924477	0.0628391	ELN; FBLN5;
Numerous multiple fractures present at birth	2	3	22.2222	134.89	6.50779e-05	1	0.0235817	0.160291	COL1A1; COL1A2;
Occasional femoral bowing	1	1	11.1111	201.999	0.00494505	1	0.506044	1	COL1A1;
Often identified in newborn period	2	2	22.2222	201.999	2.17485e-05	0.480728	0.00924477	0.0628391	COL1A1; COL1A2;
Oligohydramnios	1	12	11.1111	16.9874	0.0579235	1	1	1	FBLN5;
Olivopontocerebellar atrophy	1	3	11.1111	67.7804	0.01477	1	1	1	ATXN1;
Onset in infancy and early childhood	1	1	11.1111	201.999	0.00494505	1	0.506044	1	ADAR;
Onset in third or fourth decade	1	1	11.1111	201.999	0.00494505	1	0.506044	1	ATXN1;
Onset of fracture usually when child begins to walk	1	1	11.1111	201.999	0.00494505	1	0.506044	1	COL1A1;
Onset of skin manifestations from birth to puberty	1	1	11.1111	201.999	0.00494505	1	0.506044	1	ELN;
Opalescent teeth (rare)	1	1	11.1111	201.999	0.00494505	1	0.506044	1	COL1A1;
Optic atrophy	1	82	11.1111	2.48773	0.34022	1	1	1	ATXN1;
Orbital dermoid cyst	1	1	11.1111	201.999	0.00494505	1	0.506044	1	TFAP2A;
Osteoarthritis	1	9	11.1111	22.6436	0.0437295	1	1	1	COL1A1;
OSTEOGENESIS IMPERFECTA, TYPE I	1	1	11.1111	201.999	0.00494505	1	0.506044	1	COL1A1;
OSTEOGENESIS IMPERFECTA, TYPE II	2	2	22.2222	201.999	2.17485e-05	0.480728	0.00924477	0.0628391	COL1A1; COL1A2;
OSTEOGENESIS IMPERFECTA, TYPE III	2	2	22.2222	201.999	2.17485e-05	0.480728	0.00924477	0.0628391	COL1A1; COL1A2;
OSTEOGENESIS IMPERFECTA, TYPE IV	2	2	22.2222	201.999	2.17485e-05	0.480728	0.00924477	0.0628391	COL1A1; COL1A2;
Osteopenia	2	28	22.2222	14.4955	0.00768894	1	0.769033	1	COL1A1; COL1A2;
OSTEOPOROSIS	2	6	22.2222	67.557	0.00032289	1	0.0926903	0.63004	COL1A1; COL1A2;
Other	2	384	22.2222	1.05731	0.596829	1	1	1	FBN1; TFAP2A;
Otosclerosis	2	2	22.2222	201.999	2.17485e-05	0.480728	0.00924477	0.0628391	COL1A1; COL1A2;
Overfolded ears	1	2	11.1111	101.502	0.00986836	1	0.901365	1	TFAP2A;
Ovoid vertebral bodies	1	9	11.1111	22.6436	0.0437295	1	1	1	FBN1;
Pale blue sclerae (10% of the cases)	2	2	22.2222	201.999	2.17485e-05	0.480728	0.00924477	0.0628391	COL1A1; COL1A2;
Pale optic discs	1	1	11.1111	201.999	0.00494505	1	0.506044	1	ATXN1;
Parkinsonism	1	42	11.1111	4.85644	0.189898	1	1	1	A2M;
Paternal anticipation bias	1	2	11.1111	101.502	0.00986836	1	0.901365	1	ATXN1;
Pectus asymmetric sternum	1	1	11.1111	201.999	0.00494505	1	0.506044	1	FBN1;
Pectus carinatum	1	27	11.1111	7.55346	0.126123	1	1	1	FBN1;
Pectus excavatum	3	44	33.3333	13.8154	0.00100128	1	0.257353	1	COL1A2; FBLN5; FBN1;
Pelvis	3	153	33.3333	3.97371	0.0335346	1	1	1	COL1A1; COL1A2; FBN1;
Perinatal lethal	2	2	22.2222	201.999	2.17485e-05	0.480728	0.00924477	0.0628391	COL1A1; COL1A2;
Peripheral arterial stenosis	1	1	11.1111	201.999	0.00494505	1	0.506044	1	ELN;
Peripheral Nervous System	2	178	22.2222	2.28087	0.217403	1	1	1	ATXN1; FBN1;
Peripheral neuropathy	1	26	11.1111	7.84386	0.121717	1	1	1	ATXN1;
Pes cavus	1	58	11.1111	3.51696	0.253333	1	1	1	FBN1;
Pes planus	3	37	33.3333	16.4284	0.000597823	1	0.161638	1	COL1A1; COL1A2; FBN1;
Platyspondyly	2	26	22.2222	15.6101	0.006645	1	0.67069	1	COL1A1; COL1A2;
Pneumothorax	1	2	11.1111	101.502	0.00986836	1	0.901365	1	FBN1;
Polydactyly	1	7	11.1111	29.104	0.0341616	1	1	1	TFAP2A;
Poor wound healing	2	4	22.2222	101.251	0.000129822	1	0.0434784	0.295535	COL1A1; COL1A2;
Popcorn" calcification	2	2	22.2222	201.999	2.17485e-05	0.480728	0.00924477	0.0628391	COL1A1; COL1A2;
Posterior auricular pit	1	1	11.1111	201.999	0.00494505	1	0.506044	1	TFAP2A;
Posterior column degeneration	1	2	11.1111	101.502	0.00986836	1	0.901365	1	ATXN1;
Posteriorly rotated ears	1	32	11.1111	6.3736	0.14786	1	1	1	TFAP2A;
Postmenopausal osteoporosis	2	6	22.2222	67.557	0.00032289	1	0.0926903	0.63004	COL1A1; COL1A2;
Postnatal growth deficiency (50%)	1	1	11.1111	201.999	0.00494505	1	0.506044	1	TFAP2A;
Preauricular pit	1	2	11.1111	101.502	0.00986836	1	0.901365	1	TFAP2A;
Premature aged appearance	1	1	11.1111	201.999	0.00494505	1	0.506044	1	ELN;
Premature arthritis	1	1	11.1111	201.999	0.00494505	1	0.506044	1	FBN1;
Premature birth	2	12	22.2222	33.8066	0.00139896	1	0.339809	1	COL1A1; COL1A2;
Premature birth following premature rupture of fetal membranes	1	3	11.1111	67.7804	0.01477	1	1	1	COL1A1;
Premature calcification of mitral annulus	1	1	11.1111	201.999	0.00494505	1	0.506044	1	FBN1;
Premature graying of hair	1	4	11.1111	50.8775	0.0196501	1	1	1	TFAP2A;
Premature osteoarthritis	2	4	22.2222	101.251	0.000129822	1	0.0434784	0.295535	COL1A1; COL1A2;
Prenatal growth deficiency (27%)	1	1	11.1111	201.999	0.00494505	1	0.506044	1	TFAP2A;
Prenatal Manifestations	3	115	33.3333	5.28664	0.0155964	1	1	1	COL1A1; COL1A2; FBLN5;
Presenile and senile dementia	1	12	11.1111	16.9874	0.0579235	1	1	1	A2M;
Prominent philtrum	1	6	11.1111	33.9466	0.0293458	1	1	1	FBN1;
Protrusio acetabulae	1	1	11.1111	201.999	0.00494505	1	0.506044	1	FBN1;
Protrusio acetabuli	2	2	22.2222	201.999	2.17485e-05	0.480728	0.00924477	0.0628391	COL1A1; COL1A2;
Pseudocleft	1	1	11.1111	201.999	0.00494505	1	0.506044	1	TFAP2A;
Pseudomuscular build	1	1	11.1111	201.999	0.00494505	1	0.506044	1	FBN1;
Ptosis	1	107	11.1111	1.90654	0.421057	1	1	1	TFAP2A;
Puberty-associated peak in growth velocity is 2.4 years earlier for males and 2.2 years earlier for females	1	1	11.1111	201.999	0.00494505	1	0.506044	1	FBN1;
Pulmonary artery dilatation	1	1	11.1111	201.999	0.00494505	1	0.506044	1	FBN1;
Pulmonary blebs	1	4	11.1111	50.8775	0.0196501	1	1	1	FBN1;
Pulmonary hypertension	2	11	22.2222	36.8772	0.0011688	1	0.290283	1	COL1A1; COL1A2;
Pulmonary insufficiency	2	2	22.2222	201.999	2.17485e-05	0.480728	0.00924477	0.0628391	COL1A1; COL1A2;
Radiology	1	28	11.1111	7.28379	0.130509	1	1	1	COL1A1;
Recurrent joint subluxation	2	2	22.2222	201.999	2.17485e-05	0.480728	0.00924477	0.0628391	COL1A1; COL1A2;
Recurrent or incisional hernia	1	1	11.1111	201.999	0.00494505	1	0.506044	1	FBN1;
Recurrent respiratory infections	1	15	11.1111	13.5922	0.07193	1	1	1	FBLN5;
Renal agenesis	1	14	11.1111	14.5624	0.0672819	1	1	1	TFAP2A;
Respiratory	5	360	55.5556	2.81107	0.0184238	1	1	1	COL1A1; COL1A2; ELN; FBLN5; FBN1;
Retinal coloboma	1	5	11.1111	40.7223	0.0245086	1	1	1	TFAP2A;
Retinal detachment	1	10	11.1111	20.3815	0.0484819	1	1	1	FBN1;
Retrognathia	1	25	11.1111	8.15749	0.117291	1	1	1	FBN1;
Ribs, Sternum, Clavicles and Scapulae	4	162	44.4444	4.99979	0.00534073	1	0.544016	1	COL1A1; COL1A2; FBLN5; FBN1;
Round face	1	12	11.1111	16.9874	0.0579235	1	1	1	FBN1;
Sagging cheeks	1	1	11.1111	201.999	0.00494505	1	0.506044	1	FBLN5;
Scanning speech	1	7	11.1111	29.104	0.0341616	1	1	1	ATXN1;
Scoliosis	3	118	33.3333	5.15225	0.0167317	1	1	1	COL1A1; COL1A2; FBN1;
Second metacarpal notched proximally on radial side	1	1	11.1111	201.999	0.00494505	1	0.506044	1	FBN1;
Severe, generalized osteoporosis	2	2	22.2222	201.999	2.17485e-05	0.480728	0.00924477	0.0628391	COL1A1; COL1A2;
Short deformed femurs	2	2	22.2222	201.999	2.17485e-05	0.480728	0.00924477	0.0628391	COL1A1; COL1A2;
Shortened long tubular bones	1	2	11.1111	101.502	0.00986836	1	0.901365	1	FBN1;
Short feet	1	6	11.1111	33.9466	0.0293458	1	1	1	FBN1;
Short hands	1	7	11.1111	29.104	0.0341616	1	1	1	FBN1;
Short limb dwarfism	2	5	22.2222	81.0415	0.000215814	1	0.067188	0.456695	COL1A1; COL1A2;
Short limb dwarfism recognizable at birth	2	2	22.2222	201.999	2.17485e-05	0.480728	0.00924477	0.0628391	COL1A1; COL1A2;
Short nasal septum	1	2	11.1111	101.502	0.00986836	1	0.901365	1	TFAP2A;
Short stature	1	172	11.1111	1.18609	0.591612	1	1	1	COL1A1;
Short stature, mild to moderate	2	5	22.2222	81.0415	0.000215814	1	0.067188	0.456695	COL1A1; COL1A2;
Short stature, often below 5th percentile	2	2	22.2222	201.999	2.17485e-05	0.480728	0.00924477	0.0628391	COL1A1; COL1A2;
Short stature, relative (in some patients)	1	1	11.1111	201.999	0.00494505	1	0.506044	1	FBN1;
Short stature, severe	1	2	11.1111	101.502	0.00986836	1	0.901365	1	FBN1;
Short, stubby metacarpals	1	1	11.1111	201.999	0.00494505	1	0.506044	1	FBN1;
Short, stubby phalanges	1	1	11.1111	201.999	0.00494505	1	0.506044	1	FBN1;
Single transverse palmar crease	1	5	11.1111	40.7223	0.0245086	1	1	1	TFAP2A;
Skel	2	46	22.2222	8.82455	0.0200986	1	1	1	COL1A1; COL1A2;
Skeletal	5	634	55.5556	1.59621	0.16839	1	1	1	COL1A1; COL1A2; FBLN5; FBN1; TFAP2A;
Skin	7	539	77.7778	2.62706	0.00387228	1	0.506044	1	ADAR; COL1A1; COL1A2; ELN; FBLN5; FBN1; TFAP2A;
Skin Histology	2	53	22.2222	7.65927	0.0262804	1	1	1	ELN; FBLN5;
Skin hyperextensibility	1	1	11.1111	201.999	0.00494505	1	0.506044	1	COL1A2;
Skin lacks elastic recoil	1	1	11.1111	201.999	0.00494505	1	0.506044	1	ELN;
Skin, Nails, Hair	7	554	77.7778	2.55593	0.00460718	1	0.506044	1	ADAR; COL1A1; COL1A2; ELN; FBLN5; FBN1; TFAP2A;
Skull	3	148	33.3333	4.10794	0.0307263	1	1	1	COL1A1; COL1A2; TFAP2A;
Slow saccades (less common)	1	1	11.1111	201.999	0.00494505	1	0.506044	1	ATXN1;
Small forehead	1	2	11.1111	101.502	0.00986836	1	0.901365	1	TFAP2A;
Small, irregularly placed teeth	1	3	11.1111	67.7804	0.01477	1	1	1	COL1A1;
Small mouth	1	27	11.1111	7.55346	0.126123	1	1	1	FBN1;
Soft calvaria	2	2	22.2222	201.999	2.17485e-05	0.480728	0.00924477	0.0628391	COL1A1; COL1A2;
Soft skin	1	5	11.1111	40.7223	0.0245086	1	1	1	COL1A2;
Some mutations have been found in homozygosity and the phenotype is more severe than that of the heterozygous parents	2	2	22.2222	201.999	2.17485e-05	0.480728	0.00924477	0.0628391	COL1A1; COL1A2;
Sparse, fragmented elastic fibers	1	1	11.1111	201.999	0.00494505	1	0.506044	1	ELN;
Spasticity	1	103	11.1111	1.98057	0.408747	1	1	1	ATXN1;
Spheroids	1	3	11.1111	67.7804	0.01477	1	1	1	COL1A1;
Sphincter disturbances	1	13	11.1111	15.6817	0.0626131	1	1	1	ATXN1;
Spine	4	286	44.4444	2.83212	0.039198	1	1	1	COL1A1; COL1A2; FBN1; TFAP2A;
Spinocerebellar tract degeneration	1	3	11.1111	67.7804	0.01477	1	1	1	ATXN1;
Spondylolisthesis	1	6	11.1111	33.9466	0.0293458	1	1	1	FBN1;
Spontaneous bowel rupture	1	3	11.1111	67.7804	0.01477	1	1	1	COL1A1;
Strabismus	1	128	11.1111	1.59377	0.482025	1	1	1	TFAP2A;
Striae distensae	1	1	11.1111	201.999	0.00494505	1	0.506044	1	FBN1;
Subcutaneous scalp cysts	1	1	11.1111	201.999	0.00494505	1	0.506044	1	TFAP2A;
Supernumerary nipples	1	5	11.1111	40.7223	0.0245086	1	1	1	TFAP2A;
Supraauricular sinuses	1	1	11.1111	201.999	0.00494505	1	0.506044	1	TFAP2A;
Supranuclear ophthalmoplegia	1	4	11.1111	50.8775	0.0196501	1	1	1	ATXN1;
Supravalvar aortic stenosis	1	1	11.1111	201.999	0.00494505	1	0.506044	1	ELN;
Supravalvular aortic stenosis	1	1	11.1111	201.999	0.00494505	1	0.506044	1	FBLN5;
Survival greater than one year rare	2	2	22.2222	201.999	2.17485e-05	0.480728	0.00924477	0.0628391	COL1A1; COL1A2;
Susceptibility conferred by mutation in the alpha-2-macroglobulin gene (A2M,	1	11	11.1111	18.5303	0.0532132	1	1	1	A2M;
Teeth	4	228	44.4444	3.55254	0.0181208	1	1	1	COL1A1; COL1A2; FBN1; TFAP2A;
Telecanthus	1	17	11.1111	11.9941	0.0811644	1	1	1	TFAP2A;
Telescoped femur	2	2	22.2222	201.999	2.17485e-05	0.480728	0.00924477	0.0628391	COL1A1; COL1A2;
Tendon tears	1	1	11.1111	201.999	0.00494505	1	0.506044	1	COL1A2;
Thickened periosteum and infiltration of the deeper layers of the periosteum with round cells	1	1	11.1111	201.999	0.00494505	1	0.506044	1	COL1A1;
Thick, indurated skin over entire body	1	1	11.1111	201.999	0.00494505	1	0.506044	1	FBN1;
Thick lips	1	14	11.1111	14.5624	0.0672819	1	1	1	FBN1;
Thick skin	1	2	11.1111	101.502	0.00986836	1	0.901365	1	FBN1;
Thin gracile long bones	2	2	22.2222	201.999	2.17485e-05	0.480728	0.00924477	0.0628391	COL1A1; COL1A2;
Thin gracile ribs	2	2	22.2222	201.999	2.17485e-05	0.480728	0.00924477	0.0628391	COL1A1; COL1A2;
Thin skin	2	6	22.2222	67.557	0.00032289	1	0.0926903	0.63004	COL1A1; COL1A2;
Thin, velvety skin	2	2	22.2222	201.999	2.17485e-05	0.480728	0.00924477	0.0628391	COL1A1; COL1A2;
Thoracic lordosis	1	1	11.1111	201.999	0.00494505	1	0.506044	1	FBN1;
Tibial bowing	2	6	22.2222	67.557	0.00032289	1	0.0926903	0.63004	COL1A1; COL1A2;
Trabeculodysgenesis, primary (in some patients)	1	1	11.1111	201.999	0.00494505	1	0.506044	1	FBN1;
Triangular face	2	19	22.2222	21.3581	0.00355988	1	0.506044	1	COL1A1; COL1A2;
Tricuspid valve prolapse	1	2	11.1111	101.502	0.00986836	1	0.901365	1	FBN1;
Truncal ataxia	1	9	11.1111	22.6436	0.0437295	1	1	1	ATXN1;
Ultrasound detection in second trimester of pregnancy	2	2	22.2222	201.999	2.17485e-05	0.480728	0.00924477	0.0628391	COL1A1; COL1A2;
Umbilical hernia	1	43	11.1111	4.74352	0.193999	1	1	1	COL1A1;
Umbilical hernias	1	3	11.1111	67.7804	0.01477	1	1	1	FBLN5;
Underdeveloped elastic fibers in dermis	1	1	11.1111	201.999	0.00494505	1	0.506044	1	FBLN5;
Undermineralized calvarium	2	2	22.2222	201.999	2.17485e-05	0.480728	0.00924477	0.0628391	COL1A1; COL1A2;
Upslanting palpebral fissures	1	20	11.1111	10.1958	0.094863	1	1	1	TFAP2A;
Usually appears by 5 months of age	1	1	11.1111	201.999	0.00494505	1	0.506044	1	COL1A1;
Varying degree of multiple fractures	2	2	22.2222	201.999	2.17485e-05	0.480728	0.00924477	0.0628391	COL1A1; COL1A2;
Vascular	3	215	33.3333	2.82785	0.0796587	1	1	1	ELN; FBLN5; FBN1;
Vascular tortuosity	1	1	11.1111	201.999	0.00494505	1	0.506044	1	FBLN5;
Velvety skin	1	5	11.1111	40.7223	0.0245086	1	1	1	COL1A1;
Voice	2	67	22.2222	6.05906	0.04067	1	1	1	FBN1; TFAP2A;
Weight	2	122	22.2222	3.32774	0.117767	1	1	1	COL1A1; COL1A2;
Well-defined eyebrows	1	2	11.1111	101.502	0.00986836	1	0.901365	1	FBN1;
Widely spaced nipples	1	16	11.1111	12.7432	0.0765575	1	1	1	TFAP2A;
Wide, thin scars	1	3	11.1111	67.7804	0.01477	1	1	1	COL1A1;
Wormian bones	2	11	22.2222	36.8772	0.0011688	1	0.290283	1	COL1A1; COL1A2;

## Sheet: COSMIC
Analysis: COSMIC
Dataset name: LOXL1 partners
Number of genes in the dataset: 32
Number of genes in the dataset (which are available in COSMIC database) :31
Number of genes in background: 18585
Is analysis quantitative: No
COSMIC	No. of genes in the dataset	No. of genes in the background dataset	Percentage of genes	Fold enrichment	P-value (Hypergeometric test)	Corrected p-values			genes mapped (from input data set)
						Bonferroni method	BH method	Q-value (Storey-Tibshirani method)
skin	24	11549	77.4194	1.24597	0.0546803	1	1	1	A2M; ADAR; APMAP; ATXN1; BAG3; BMP1; CD160; CHD3; COL1A1; COL1A2; DNAJA1; DNAJA2; ELN; FBLN5; FBN1; GATAD2B; KCNIP1; KLHDC10; MFAP4; SNAI1; STK4; TFAP2A; TFAP2C; TRIM68;
prostate	16	9587	51.6129	1.00085	0.570667	1	1	1	ADAR; BAG2; CHD3; COL1A1; COL1A2; DNAJA2; EGFL7; FBLN5; FBN1; GATAD2B; HSPA1B; KLHDC10; MFAP4; SNAI1; STK4; TFAP2A;
biliary tract	3	1799	9.67742	1.00275	0.588601	1	1	1	COL1A1; HSPA1B; KLHDC10;
CancerGeneCensus geneList	2	503	6.45161	2.39486	0.204402	1	1	1	COL1A1; ELN;
lung	26	15353	83.871	1.01533	0.541375	1	1	1	A2M; ADAR; ATXN1; BAG3; BCHE; BMP1; CCL3; CD160; CHD3; COL1A1; COL1A2; DNAJA1; DNAJA2; ELN; FBLN5; FBN1; HSPA1B; KCNIP1; KIF2A; KLHDC10; SNAI1; STK3; STK4; TFAP2A; TFAP2C; TRIM68;
autonomic ganglia	2	736	6.45161	1.63672	0.349032	1	1	1	COL1A1; KCNIP1;
kidney	21	13456	67.7419	0.935774	0.786266	1	1	1	A2M; ADAR; APMAP; ATXN1; BAG3; BCHE; BMP1; CCL3; CHD3; COL1A2; EGFL7; ELN; FBLN5; FBN1; GATAD2B; KIF2A; KLHDC10; MFAP4; SNAI1; STK3; TFAP2C;
endometrium	22	12807	70.9677	1.02999	0.488599	1	1	1	A2M; ADAR; APMAP; ATXN1; BAG2; BAG3; BCHE; BMP1; COL1A1; COL1A2; DNAJA2; ELN; FBLN5; FBN1; GATAD2B; KIF2A; KLHDC10; SNAI1; STK3; STK4; TFAP2A; TFAP2C;
stomach	1	1289	3.22581	0.469598	0.892486	1	1	1	COL1A2;
large intestine	30	17427	96.7742	1.03206	0.416247	1	1	1	A2M; ADAR; APMAP; ATXN1; BAG2; BAG3; BCHE; BMP1; CCL3; CD160; CHD3; COL1A1; COL1A2; DNAJA1; DNAJA2; EGFL7; ELN; FBLN5; FBN1; GATAD2B; HSPA1B; KCNIP1; KIF2A; MFAP4; SNAI1; STK3; STK4; TFAP2A; TFAP2C; TRIM68;
central nervous system	20	12014	64.5161	0.998206	0.587089	1	1	1	A2M; ADAR; ATXN1; BAG3; BCHE; BMP1; CCL3; CHD3; COL1A1; COL1A2; EGFL7; ELN; FBLN5; FBN1; KLHDC10; SNAI1; STK3; STK4; TFAP2A; TFAP2C;
eye	1	461	3.22581	1.31302	0.541268	1	1	1	BMP1;
ovary	22	12007	70.9677	1.09862	0.294853	1	1	1	A2M; ADAR; APMAP; ATXN1; BAG3; BCHE; BMP1; CD160; CHD3; COL1A1; COL1A2; EGFL7; ELN; FBLN5; FBN1; KIF2A; SNAI1; STK3; STK4; TFAP2A; TFAP2C; TRIM68;
bone	4	1330	12.9032	1.80697	0.178189	1	1	1	CD160; COL1A2; KCNIP1; KLHDC10;
240 NB cases mutantgeneList	7	3941	22.5806	1.06604	0.49573	1	1	1	A2M; BAG3; BMP1; COL1A1; ELN; FBN1; MFAP4;
haematopoietic and lymphoid tissue	18	8977	58.0645	1.20238	0.181784	1	1	1	A2M; APMAP; ATXN1; BAG2; BCHE; BMP1; CHD3; COL1A1; COL1A2; ELN; FBLN5; FBN1; GATAD2B; KCNIP1; KLHDC10; STK4; TFAP2A; TRIM68;
breast	26	14924	83.871	1.04452	0.409164	1	1	1	A2M; ADAR; APMAP; ATXN1; BAG2; BCHE; BMP1; CCL3; CHD3; COL1A1; COL1A2; DNAJA1; ELN; FBLN5; FBN1; GATAD2B; HSPA1B; KCNIP1; KIF2A; KLHDC10; SNAI1; STK3; STK4; TFAP2A; TFAP2C; TRIM68;
upper aerodigestive tract	12	6364	38.7097	1.13103	0.362364	1	1	1	A2M; ADAR; ATXN1; BAG2; CHD3; COL1A2; ELN; FBLN5; FBN1; KCNIP1; MFAP4; STK4;
cervix	6	2590	19.3548	1.3907	0.257392	1	1	1	ATXN1; CHD3; COL1A2; FBN1; KCNIP1; SNAI1;
thyroid	18	8760	58.0645	1.23217	0.149188	1	1	1	APMAP; ATXN1; BAG3; BCHE; BMP1; CCL3; CHD3; COL1A1; DNAJA1; ELN; FBN1; HSPA1B; KCNIP1; KIF2A; KLHDC10; MFAP4; SNAI1; TFAP2A;
liver	26	14176	83.871	1.09963	0.221219	1	1	1	A2M; ADAR; APMAP; ATXN1; BAG3; BCHE; BMP1; CCL3; CHD3; COL1A1; COL1A2; DNAJA1; EGFL7; ELN; FBLN5; FBN1; GATAD2B; KCNIP1; KIF2A; KLHDC10; MFAP4; STK3; STK4; TFAP2A; TFAP2C; TRIM68;
pancreas	23	12286	74.1935	1.12245	0.225908	1	1	1	A2M; ADAR; ATXN1; BAG2; BAG3; BCHE; BMP1; CCL3; CHD3; COL1A1; COL1A2; DNAJA2; ELN; FBLN5; FBN1; GATAD2B; KIF2A; KLHDC10; STK3; STK4; TFAP2A; TFAP2C; TRIM68;
neuroblastoma	2	744	6.45161	1.61912	0.353942	1	1	1	COL1A1; KCNIP1;
oesophagus	11	5660	35.4839	1.16582	0.332154	1	1	1	A2M; ATXN1; BCHE; COL1A1; COL1A2; DNAJA1; ELN; FBN1; STK3; TFAP2A; TRIM68;
urinary tract	22	13085	70.9677	1.00811	0.561438	1	1	1	A2M; ADAR; APMAP; ATXN1; BAG3; BCHE; BMP1; CCL3; CD160; CHD3; COL1A1; COL1A2; EGFL7; FBN1; GATAD2B; HSPA1B; KIF2A; STK3; STK4; TFAP2A; TFAP2C; TRIM68;
salivary gland	2	555	6.45161	2.17048	0.236472	1	1	1	FBN1; TFAP2A;
