# Supplementary material for: The Interactome of Cancer-Related Lysyl Oxidase and Lysyl Oxidase-Like Proteins
Source: Cancers (Basel). 2020 Dec 29;13(1):71. doi: 10.3390/cancers13010071 (PMC7794802; doi:10.3390/cancers13010071)
Supplement: Supplementary file 1 [file cancers-13-00071-s001.zip › Supplementary_Material/Suppl_Table_S6C_FunRich_LOXL2_partners.xlsx]

## Sheet: Dataset(LOXL2 partners)
Name of dataset: LOXL2 partners
No. of identified items: 98 of 101
No. of unidentified items: 3
ID type: GeneSymbol
Number of mapped gene: 98
Is dataset quantitative :NO
Mapped items:
Dataset item (Gene symbol )		Entrez ID	Gene symbol	Description	Alternate names	Chromosome	Map location
ADAMTS10		81794	ADAMTS10	ADAM metallopeptidase with thrombospondin type 1 motif, 10	ADAM-TS10|ADAMTS-10|WMS|WMS1	19	19p13.2
ADAMTS4		9507	ADAMTS4	ADAM metallopeptidase with thrombospondin type 1 motif, 4	ADAMTS-2|ADAMTS-4|ADMP-1	1	1q21-q23
ADAMTSL2		9719	ADAMTSL2	ADAMTS-like 2	GPHYSD1	9	9q34.2
ALKBH7		84266	ALKBH7	alkB homolog 7	ABH7|SPATA11|UNQ6002	19	19p13.3
ALPP		250	ALPP	alkaline phosphatase, placental	ALP|PALP|PLAP|PLAP-1	2	2q37
ANGPTL4		51129	ANGPTL4	angiopoietin-like 4	ANGPTL2|ARP4|FIAF|HARP|HFARP|NL2|PGAR|TGQTL|UNQ171|pp1158	19	19p13.3
BTNL2		56244	BTNL2	butyrophilin-like 2	BTL-II|BTN7|HSBLMHC1|SS2	6	6p21.3
C1orf54		79630	C1orf54	chromosome 1 open reading frame 54	-	1	1q21.2
C1QB		713	C1QB	complement component 1, q subcomponent, B chain	-	1	1p36.12
CA6		765	CA6	carbonic anhydrase VI	CA-VI|GUSTIN	1	1p36.2
CAPN2		824	CAPN2	calpain 2, (m/II) large subunit	CANP2|CANPL2|CANPml|mCANP	1	1q41-q42
CEACAM8		1088	CEACAM8	carcinoembryonic antigen-related cell adhesion molecule 8	CD66b|CD67|CGM6|NCA-95	19	19q13.2
CFC1		55997	CFC1	cripto, FRL-1, cryptic family 1	CFC1B|CRYPTIC|DTGA2|HTX2	2	2q21.1
CMA1		1215	CMA1	chymase 1, mast cell	CYH|MCT1|chymase	14	14q11.2
COL13A1		1305	COL13A1	collagen, type XIII, alpha 1	COLXIIIA1	10	10q22
COL17A1		1308	COL17A1	collagen, type XVII, alpha 1	BA16H23.2|BP180|BPA-2|BPAG2|LAD-1	10	10q24.3
COL18A1		80781	COL18A1	collagen, type XVIII, alpha 1	KNO|KNO1|KS	21	21q22.3
COL4A1		1282	COL4A1	collagen, type IV, alpha 1	BSVD|RATOR	13	13q34
COL4A2		1284	COL4A2	collagen, type IV, alpha 2	ICH|POREN2	13	13q34
CSH1		1442	CSH1	chorionic somatomammotropin hormone 1 (placental lactogen)	CS-1|CSA|CSMT|PL|hCS-1|hCS-A	17	17q24.2
CSH2		1443	CSH2	chorionic somatomammotropin hormone 2	CS-2|CSB|PL|hCS-B	17	17q24.2
CST11		140880	CST11	cystatin 11	CST8L|CTES2|SC13|dJ322G13.6	20	20p11.21
CSTL1		128817	CSTL1	cystatin-like 1	CTES1|RCET11|dJ322G13.4	20	20p11.21
DEFA1		1667	DEFA1	defensin, alpha 1	DEF1|DEFA2|HNP-1|HP-1|HP1|MRS	8	8p23.1
DEFA5		1670	DEFA5	defensin, alpha 5, Paneth cell-specific	DEF5|HD-5	8	8p23.1
DEFB136		613210	DEFB136	defensin, beta 136	DEFB137	8	8p23.1
DNAJB9		4189	DNAJB9	DnaJ (Hsp40) homolog, subfamily B, member 9	ERdj4|MDG-1|MDG1|MST049|MSTP049	7	7q31|14q24.2-q24.3
ECEL1		9427	ECEL1	endothelin converting enzyme-like 1	DA5D|DINE|ECEX|XCE	2	2q37.1
EDN3		1908	EDN3	endothelin 3	ET-3|ET3|HSCR4|PPET3|WS4B	20	20q13.2-q13.3
EGFL7		51162	EGFL7	EGF-like-domain, multiple 7	NEU1|VE-STATIN|ZNEU1	9	9q34.3
ELN		2006	ELN	elastin	SVAS|WBS|WS	7	7q11.23
ELSPBP1		64100	ELSPBP1	epididymal sperm binding protein 1	E12|EDDM12|EL149|HE12	19	19q13.33
EPHA7		2045	EPHA7	EPH receptor A7	EHK-3|EHK3|EK11|HEK11	6	6q16.1
FBLN5		10516	FBLN5	fibulin 5	ADCL2|ARCL1A|ARMD3|DANCE|EVEC|FIBL-5|UP50	14	14q32.1
FBXO2		26232	FBXO2	F-box protein 2	FBG1|FBX2|Fbs1|NFB42|OCP1	1	1p36.22
FBXO6		26270	FBXO6	F-box protein 6	FBG2|FBS2|FBX6|Fbx6b	1	1p36.22
FBXO7		25793	FBXO7	F-box protein 7	FBX|FBX07|FBX7|PARK15|PKPS	22	22q12.3
FGF2		2247	FGF2	fibroblast growth factor 2 (basic)	BFGF|FGF-2|FGFB|HBGF-2	4	4q26
FN1		2335	FN1	fibronectin 1	CIG|ED-B|FINC|FN|FNZ|GFND|GFND2|LETS|MSF	2	2q34
FURIN		5045	FURIN	furin (paired basic amino acid cleaving enzyme)	FUR|PACE|PCSK3|SPC1	15	15q26.1
GGH		8836	GGH	gamma-glutamyl hydrolase (conjugase, folylpolygammaglutamyl hydrolase)	GH	8	8q12.3
GPIHBP1		338328	GPIHBP1	glycosylphosphatidylinositol anchored high density lipoprotein binding protein 1	GPI-HBP1|HYPL1D	8	8q24.3
HSPG2		3339	HSPG2	heparan sulfate proteoglycan 2	HSPG|PLC|PRCAN|SJA|SJS|SJS1	1	1p36.1-p34
IDS		3423	IDS	iduronate 2-sulfatase	MPS2|SIDS	X	Xq28
IGFL3		388555	IGFL3	IGF-like family member 3	UNQ483	19	19q13.32
IGLL5		100423062	IGLL5	immunoglobulin lambda-like polypeptide 5	IGL|IGLV|VL-MAR	22	22q11.22
IK		3550	IK	IK cytokine, down-regulator of HLA II	CSA2|RED	5	5q31.3
IL12RB1		3594	IL12RB1	interleukin 12 receptor, beta 1	CD212|IL-12R-BETA1|IL12RB|IMD30	19	19p13.1
IL5RA		3568	IL5RA	interleukin 5 receptor, alpha	CD125|CDw125|HSIL5R3|IL5R	3	3p26-p24
INSL5		10022	INSL5	insulin-like 5	PRO182|UNQ156	1	1p31.3
ITGA5		3678	ITGA5	integrin, alpha 5 (fibronectin receptor, alpha polypeptide)	CD49e|FNRA|VLA-5|VLA5A	12	12q11-q13
ITGB1		3688	ITGB1	integrin, beta 1 (fibronectin receptor, beta polypeptide, antigen CD29 includes MDF2, MSK12)	CD29|FNRB|GPIIA|MDF2|MSK12|VLA-BETA|VLAB	10	10p11.2
KLK11		11012	KLK11	kallikrein-related peptidase 11	PRSS20|TLSP	19	19q13.33
KLK15		55554	KLK15	kallikrein-related peptidase 15	ACO|HSRNASPH	19	19q13.41
KLK5		25818	KLK5	kallikrein-related peptidase 5	KLK-L2|KLKL2|SCTE	19	19q13.33
LAMA1		284217	LAMA1	laminin, alpha 1	LAMA|PTBHS|S-LAM-alpha	18	18p11.3
LAMB1		3912	LAMB1	laminin, beta 1	CLM|LIS5	7	7q22
LAMC1		3915	LAMC1	laminin, gamma 1 (formerly LAMB2)	LAMB2	1	1q31
LIPG		9388	LIPG	lipase, endothelial	EDL|EL|PRO719	18	18q21.1
LOX		4015	LOX	lysyl oxidase	-	5	5q23.2
LRP1		4035	LRP1	low density lipoprotein receptor-related protein 1	A2MR|APOER|APR|CD91|IGFBP3R|LRP|LRP1A|TGFBR5	12	12q13.3
LY86		9450	LY86	lymphocyte antigen 86	MD-1|MD1|MMD-1|dJ80N2.1	6	6p25.1
LYPD1		116372	LYPD1	LY6/PLAUR domain containing 1	LYPDC1|PHTS	2	2q21.2
LYPD4		147719	LYPD4	LY6/PLAUR domain containing 4	SMR	19	19q13.2
LYZL2		119180	LYZL2	lysozyme-like 2	-	10	10p11.23
MAP4K3		8491	MAP4K3	mitogen-activated protein kinase kinase kinase kinase 3	GLK|MAPKKKK3|MEKKK 3|MEKKK3|RAB8IPL1	2	2p22.1
MARCKSL1		65108	MARCKSL1	MARCKS-like 1	F52|MACMARCKS|MLP|MLP1|MRP	1	1p35.1
MFAP4		4239	MFAP4	microfibrillar-associated protein 4	-	17	17p11.2
MFAP5		8076	MFAP5	microfibrillar associated protein 5	AAT9|MAGP-2|MAGP2|MFAP-5|MP25	12	12p13.1-p12.3
MFI2		4241	MFI2	antigen p97 (melanoma associated) identified by monoclonal antibodies 133.2 and 96.5	CD228|MAP97|MTF1|MTf	3	3q28-q29
NCR3		259197	NCR3	natural cytotoxicity triggering receptor 3	1C7|CD337|LY117|MALS|NKp30	6	6p21.3
OS9		10956	OS9	osteosarcoma amplified 9, endoplasmic reticulum lectin	ERLEC2|OS-9	12	12q13
PCSK5		5125	PCSK5	proprotein convertase subtilisin/kexin type 5	PC5|PC6|PC6A|SPC6	9	9q21.3
PCSK6		5046	PCSK6	proprotein convertase subtilisin/kexin type 6	PACE4|SPC4	15	15q26.3
PDGFRA		5156	PDGFRA	platelet-derived growth factor receptor, alpha polypeptide	CD140A|PDGFR-2|PDGFR2|RHEPDGFRA	4	4q12
PDIA3		2923	PDIA3	protein disulfide isomerase family A, member 3	ER60|ERp57|ERp60|ERp61|GRP57|GRP58|HEL-S-269|HEL-S-93n|HsT17083|P58|PI-PLC	15	15q15
PI15		51050	PI15	peptidase inhibitor 15	CRISP8|P24TI|P25TI	8	8q21.11
PLAUR		5329	PLAUR	plasminogen activator, urokinase receptor	CD87|U-PAR|UPAR|URKR	19	19q13
PRG2		5553	PRG2	proteoglycan 2, bone marrow (natural killer cell activator, eosinophil granule major basic protein)	BMPG|MBP|MBP1	11	11q12
PSCA		8000	PSCA	prostate stem cell antigen	PRO232	8	8q24.2
PSG8		440533	PSG8	pregnancy specific beta-1-glycoprotein 8	PSG1	19	19q13.2
RBM14		10432	RBM14	RNA binding motif protein 14	COAA|PSP2|SIP|SYTIP1|TMEM137	11	11q13.2
SCGB2A2		4250	SCGB2A2	secretoglobin, family 2A, member 2	MGB1|UGB2	11	11q13
SDF2L1		23753	SDF2L1	stromal cell-derived factor 2-like 1	-	22	22q11.21
SIRPD		128646	SIRPD	signal-regulatory protein delta	PTPNS1L2|dJ576H24.4	20	20p13
SLURP1		57152	SLURP1	secreted LY6/PLAUR domain containing 1	ANUP|ARS|ArsB|LY6LS|MDM	8	8q24.3
SNAI1		6615	SNAI1	snail family zinc finger 1	SLUGH2|SNA|SNAH|SNAIL|SNAIL1|dJ710H13.1	20	20q13.2
SPARC		6678	SPARC	secreted protein, acidic, cysteine-rich (osteonectin)	BM-40|ON	5	5q31.3-q32
TAZ		6901	TAZ	tafazzin	BTHS|CMD3A|EFE|EFE2|G4.5|LVNCX|Taz1	X	Xq28
TBC1D2B		23102	TBC1D2B	TBC1 domain family, member 2B	-	15	15q24.3-q25.1
TCF3		6929	TCF3	transcription factor 3	E2A|E47|ITF1|TCF-3|VDIR|bHLHb21	19	19p13.3
TDGF1		6997	TDGF1	teratocarcinoma-derived growth factor 1	CR|CRGF|CRIPTO	3	3p21.31
TINAGL1		64129	TINAGL1	tubulointerstitial nephritis antigen-like 1	ARG1|LCN7|LIECG3|TINAGRP	1	1p35.2
TMEM25		84866	TMEM25	transmembrane protein 25	-	11	11q23.3
TMEM87A		25963	TMEM87A	transmembrane protein 87A	-	15	15q15.1
TULP3		7289	TULP3	tubby like protein 3	TUBL3	12	12p13.3
VIM		7431	VIM	vimentin	CTRCT30|HEL113	10	10p13
WNT7A		7476	WNT7A	wingless-type MMTV integration site family, member 7A	-	3	3p25

## Sheet: Cellular component
Analysis: Cellular component
Dataset name: LOXL2 partners
Number of genes in the dataset: 98
Number of genes in the dataset (which are available in Cellular component database) :85
Number of genes in background: 14553
Is analysis quantitative: No
Cellular component	No. of genes in the dataset	No. of genes in the background dataset	Percentage of genes	Fold enrichment	P-value (Hypergeometric test)	Corrected p-values			genes mapped (from input data set)
						Bonferroni method	BH method	Q-value (Storey-Tibshirani method)
Plasma membrane	27	3479	31.7647	1.32908	0.0606755	1	1	1	CAPN2; CEACAM8; CFC1; COL13A1; COL17A1; ECEL1; EPHA7; FGF2; FURIN; GGH; IL12RB1; IL5RA; ITGA5; ITGB1; LAMC1; LRP1; LY86; MARCKSL1; MFI2; NCR3; PDGFRA; PDIA3; PLAUR; PSCA; TMEM25; TULP3; VIM;
ER-Golgi intermediate compartment	1	30	1.17647	5.76153	0.161308	1	1	1	FN1;
Integral to membrane	4	1702	4.70588	0.403334	0.992329	1	1	1	IL5RA; PLAUR; PSG8; TMEM87A;
Integral to plasma membrane	8	934	9.41176	1.46813	0.178071	1	1	1	CEACAM8; COL17A1; ECEL1; IL12RB1; LRP1; MFI2; NCR3; PDGFRA;
Golgi aparatus	4	897	4.70588	0.765297	0.776789	1	1	1	FURIN; LRP1; PCSK5; VIM;
Nucleus	14	5847	16.4706	0.410192	0.999999	1	1	1	ALPP; FBXO7; FGF2; FN1; IK; LAMA1; LOX; LRP1; OS9; RBM14; SNAI1; TCF3; TULP3; VIM;
Ribonucleoprotein complex	1	65	1.17647	2.65965	0.317233	1	1	1	RBM14;
Nucleolus	3	1257	3.52941	0.409931	0.981296	1	1	1	DNAJB9; RBM14; VIM;
Mitochondrion	5	1259	5.88235	0.681226	0.869244	1	1	1	ELN; PDIA3; SDF2L1; TAZ; VIM;
Cytosol	1	1178	1.17647	0.146776	0.999251	1	1	1	VIM;
Membrane fraction	3	346	3.52941	1.48923	0.32903	1	1	1	CAPN2; LRP1; VIM;
Cytoplasm	20	5684	23.5294	0.602664	0.999203	1	1	1	CA6; CAPN2; DEFA1; DNAJB9; FBXO2; FBXO6; FBXO7; ITGB1; KLK11; LOX; MAP4K3; NCR3; OS9; PDIA3; RBM14; SNAI1; SPARC; TAZ; TCF3; VIM;
Exosomes	22	2043	25.8824	1.8443	0.00272768	1	0.178208	1	ALPP; ANGPTL4; C1QB; CA6; CAPN2; COL18A1; DEFA1; DNAJB9; FN1; FURIN; GGH; HSPG2; ITGB1; LAMC1; LRP1; MARCKSL1; MFI2; OS9; PDIA3; PSCA; TINAGL1; VIM;
Lysosome	14	1620	16.4706	1.48048	0.0862161	1	1	1	ALPP; CMA1; CSH1; CSH2; FN1; FURIN; GGH; IDS; ITGA5; LAMC1; LRP1; LYZL2; PDIA3; PRG2;
Endoplasmic reticulum	12	1104	14.1176	1.86231	0.0263184	1	0.60687	1	DNAJB9; ECEL1; FN1; IDS; ITGB1; LRP1; OS9; PCSK6; PDIA3; SDF2L1; TAZ; VIM;
Secretory granule	2	50	2.35294	6.88053	0.0344624	1	0.712665	1	DEFA5; PCSK5;
Endosome	1	303	1.17647	0.57062	0.833649	1	1	1	LRP1;
Cell surface	6	205	7.05882	5.0186	0.00126062	0.988325	0.0988325	0.633602	ALPP; FURIN; ITGB1; PCSK6; PLAUR; TDGF1;
Extracellular	50	1825	58.8235	4.6911	4.64623e-24	3.64264e-21	3.64264e-21	2.33525e-20	ADAMTS10; ADAMTS4; ALPP; ANGPTL4; C1QB; CA6; CMA1; COL18A1; COL4A1; COL4A2; CSH1; CSH2; CST11; DEFA1; EDN3; EGFL7; ELN; EPHA7; FBLN5; FGF2; FN1; FURIN; GGH; HSPG2; IL5RA; INSL5; ITGA5; KLK11; KLK15; KLK5; LAMA1; LAMB1; LAMC1; LIPG; LOX; LRP1; LY86; MFAP4; MFAP5; MFI2; PDGFRA; PI15; PLAUR; PRG2; SCGB2A2; SPARC; TDGF1; TINAGL1; VIM; WNT7A;
Extracellular region	14	442	16.4706	5.42611	2.45375e-07	0.000192374	3.84748e-05	0.000246657	ANGPTL4; C1QB; COL4A1; FGF2; FN1; KLK15; KLK5; LAMB1; LAMC1; PRG2; PSG8; SLURP1; SPARC; TINAGL1;
Integrin complex	2	22	2.35294	15.6336	0.007219	1	0.282985	1	ITGA5; ITGB1;
Membrane	3	350	3.52941	1.47221	0.335448	1	1	1	ITGA5; ITGB1; LRP1;
Extracellular space	18	404	21.1765	7.6314	1.44454e-11	1.13252e-08	5.66261e-09	3.63023e-08	ADAMTS4; ANGPTL4; CEACAM8; COL18A1; EDN3; FBLN5; FGF2; FN1; FURIN; HSPG2; IK; IL5RA; KLK5; LAMA1; LAMB1; LAMC1; LIPG; PCSK6;
Extracellular matrix	11	120	12.9412	15.7055	9.60373e-11	7.52933e-08	2.50978e-08	1.60898e-07	CMA1; COL18A1; COL4A1; COL4A2; FBLN5; FN1; HSPG2; LAMC1; MFAP4; PCSK6; TINAGL1;
Ubiquitin ligase complex	1	43	1.17647	4.02008	0.222952	1	1	1	FBXO7;
Nucleoplasm	1	449	1.17647	0.385078	0.930861	1	1	1	TCF3;
Centrosome	1	656	1.17647	0.263569	0.980399	1	1	1	VIM;
Soluble fraction	4	180	4.70588	3.81356	0.0211029	1	0.533699	1	EDN3; FBLN5; IK; PCSK6;
Focal adhesion	2	45	2.35294	7.64487	0.0283763	1	0.628689	1	ITGA5; ITGB1;
Cytoskeleton	2	427	2.35294	0.805825	0.716931	1	1	1	ITGB1; VIM;
Cell-cell junction	2	38	2.35294	9.05276	0.0206853	1	0.533699	1	COL17A1; ITGA5;
Trans-Golgi network	1	31	1.17647	5.57574	0.166216	1	1	1	FURIN;
Platelet alpha granule lumen	2	35	2.35294	9.82849	0.0177057	1	0.478665	1	FN1; SPARC;
Mediator complex	1	23	1.17647	7.51428	0.126138	1	1	1	RBM14;
Ruffle	2	24	2.35294	14.3313	0.0085604	1	0.319588	1	ITGA5; ITGB1;
Proteinaceous extracellular matrix	4	70	4.70588	9.80544	0.000741119	0.581037	0.0645597	0.413884	ELN; FBLN5; FN1; SPARC;
Protein complex	2	65	2.35294	5.29296	0.0553417	1	1	1	FBXO7; TCF3;
Transcription factor complex	2	43	2.35294	8.00036	0.026077	1	0.60687	1	RBM14; TCF3;
Ruffle membrane	2	11	2.35294	31.253	0.00179192	1	0.127715	0.818766	ITGA5; ITGB1;
Intracellular membrane-bounded organelle	1	127	1.17647	1.36134	0.526307	1	1	1	ANGPTL4;
Membrane raft	1	36	1.17647	4.80155	0.190337	1	1	1	FURIN;
Endoplasmic reticulum lumen	1	24	1.17647	7.20132	0.13125	1	1	1	OS9;
External side of plasma membrane	1	35	1.17647	4.93869	0.185569	1	1	1	GPIHBP1;
SCF ubiquitin ligase complex	1	15	1.17647	11.5192	0.0841568	1	1	1	FBXO6;
Microfibril	1	3	1.17647	57.4431	0.0174212	1	0.478665	1	MFAP4;
Golgi lumen	3	11	3.52941	46.8017	3.06752e-05	0.0240494	0.00400823	0.0256962	FURIN; PCSK5; PCSK6;
Intermediate filament	1	36	1.17647	4.80155	0.190337	1	1	1	VIM;
Extrinsic to membrane	1	13	1.17647	13.2901	0.0733538	1	1	1	PLAUR;
Anchored to external side of plasma membrane	1	3	1.17647	57.4431	0.0174212	1	0.478665	1	GPIHBP1;
Fibrinogen complex	1	7	1.17647	24.6653	0.0401837	1	0.807796	1	FN1;
Collagen type IV	1	5	1.17647	34.5117	0.0288684	1	0.628689	1	COL4A2;
Laminin-2 complex	1	1	1.17647	171.192	0.00584072	1	0.241007	1	LAMB1;
Laminin-10 complex	2	3	2.35294	114.317	0.00010076	0.0789961	0.0112852	0.0723477	LAMB1; LAMC1;
Alphav-beta3 integrin-vitronectin complex	1	3	1.17647	57.4431	0.0174212	1	0.478665	1	ITGA5;
Basement membrane	3	21	3.52941	24.5258	0.000237035	0.185835	0.0232294	0.148921	LAMA1; LAMB1; LAMC1;
Sarcolemma	1	8	1.17647	21.586	0.0457924	1	0.897532	1	ITGB1;
Complement component C1 complex	1	2	1.17647	86.0217	0.0116477	1	0.380492	1	C1QB;
Trans-Golgi network transport vesicle	1	6	1.17647	28.7693	0.0345424	1	0.712665	1	FURIN;
Intermediate filament cytoskeleton	1	11	1.17647	15.7042	0.062425	1	1	1	VIM;
Laminin-3 complex	1	2	1.17647	86.0217	0.0116477	1	0.380492	1	LAMA1;
Desmosome	1	11	1.17647	15.7042	0.062425	1	1	1	COL17A1;
Laminin-1 complex	3	3	3.52941	171.192	1.92313e-07	0.000150773	3.76933e-05	0.000241647	LAMA1; LAMB1; LAMC1;
Laminin-8 complex	1	1	1.17647	171.192	0.00584072	1	0.241007	1	LAMB1;
Neuromuscular junction	1	2	1.17647	86.0217	0.0116477	1	0.380492	1	ITGB1;
Collagen	1	4	1.17647	43.1181	0.0231614	1	0.567453	1	COL18A1;
Laminin-11 complex	1	3	1.17647	57.4431	0.0174212	1	0.478665	1	LAMC1;
Collagen type XIII	1	1	1.17647	171.192	0.00584072	1	0.241007	1	COL13A1;
Hrd1p ubiquitin ligase complex	1	1	1.17647	171.192	0.00584072	1	0.241007	1	OS9;
Eosinophil	1	1	1.17647	171.192	0.00584072	1	0.241007	1	PRG2;
Interleukin-5 receptor complex	1	1	1.17647	171.192	0.00584072	1	0.241007	1	IL5RA;
Others(granules of neutrophils)	1	1	1.17647	171.192	0.00584072	1	0.241007	1	DEFA1;

## Sheet: Molecular function
Analysis: Molecular function
Dataset name: LOXL2 partners
Number of genes in the dataset: 98
Number of genes in the dataset (which are available in Molecular function database) :97
Number of genes in background: 18125
Is analysis quantitative: No
Molecular function	No. of genes in the dataset	No. of genes in the background dataset	Percentage of genes	Fold enrichment	P-value (Hypergeometric test)	Corrected p-values			genes mapped (from input data set)
						Bonferroni method	BH method	Q-value (Storey-Tibshirani method)
Molecular function unknown	28	5685	28.866	0.920542	0.736755	1	1	1	ADAMTSL2; ALKBH7; ANGPTL4; BTNL2; C1orf54; CEACAM8; CFC1; CSTL1; DEFB136; EGFL7; ELSPBP1; GPIHBP1; IGFL3; IK; LYPD1; LYPD4; LYZL2; MFI2; NCR3; OS9; PRG2; PSCA; SCGB2A2; SDF2L1; SIRPD; SLURP1; TMEM25; TMEM87A;
Protease inhibitor activity	2	94	2.06186	3.9947	0.0903281	1	1	1	CST11; PI15;
Acyltransferase activity	1	80	1.03093	2.35852	0.34964	1	1	1	TAZ;
Transporter activity	1	576	1.03093	0.327607	0.956765	1	1	1	TINAGL1;
Catalytic activity	3	532	3.09278	1.05708	0.545195	1	1	1	CA6; IDS; LOX;
Hydrolase activity	2	203	2.06186	1.84987	0.296237	1	1	1	ALPP; GGH;
Isomerase activity	1	45	1.03093	4.19251	0.214762	1	1	1	PDIA3;
Serine-type peptidase activity	6	98	6.18557	11.4569	1.42267e-05	0.00318679	0.00159339	0.00963501	CMA1; FURIN; KLK11; KLK15; KLK5; PCSK5;
Receptor binding	1	129	1.03093	1.46272	0.50077	1	1	1	WNT7A;
Structural molecule activity	1	269	1.03093	0.701479	0.766433	1	1	1	COL17A1;
Structural constituent of cytoskeleton	1	137	1.03093	1.37731	0.5219	1	1	1	VIM;
Metallopeptidase activity	3	101	3.09278	5.56755	0.0169718	1	1	1	ADAMTS10; ADAMTS4; ECEL1;
Peptide hormone	2	45	2.06186	8.34351	0.0241726	1	1	1	CSH1; EDN3;
Protein serine/threonine kinase activity	1	301	1.03093	0.626906	0.803825	1	1	1	MAP4K3;
Transcription regulator activity	4	832	4.12371	0.900487	0.656166	1	1	1	IL5RA; SNAI1; TBC1D2B; TULP3;
Extracellular matrix structural constituent	14	166	14.433	15.7676	2.43206e-13	5.44781e-11	5.44781e-11	3.29421e-10	COL13A1; COL18A1; COL4A1; COL4A2; ELN; FBLN5; FN1; HSPG2; LAMA1; LAMB1; LAMC1; MFAP4; MFAP5; SPARC;
Receptor activity	5	361	5.15464	2.59287	0.0445167	1	1	1	IL5RA; ITGA5; ITGB1; LRP1; PLAUR;
Transcription factor activity	1	842	1.03093	0.224112	0.990213	1	1	1	TCF3;
Defense/immunity protein activity	2	61	2.06186	6.15541	0.0422975	1	1	1	DEFA1; DEFA5;
Receptor signaling complex scaffold activity	2	322	2.06186	1.16624	0.516524	1	1	1	LY86; MARCKSL1;
Transmembrane receptor protein tyrosine kinase activity	2	56	2.06186	6.7049	0.0362086	1	1	1	EPHA7; PDGFRA;
Lipase activity	1	19	1.03093	9.92661	0.0969764	1	1	1	LIPG;
Ubiquitin-specific protease activity	3	377	3.09278	1.49168	0.328125	1	1	1	FBXO2; FBXO6; FBXO7;
Growth factor activity	3	110	3.09278	5.11206	0.0212392	1	1	1	FGF2; INSL5; TDGF1;
RNA binding	1	366	1.03093	0.515573	0.862494	1	1	1	RBM14;
Chaperone activity	1	126	1.03093	1.49754	0.492611	1	1	1	DNAJB9;
Complement activity	1	28	1.03093	6.73705	0.139604	1	1	1	C1QB;
Antigen binding	1	42	1.03093	4.4919	0.201988	1	1	1	PSG8;
Cysteine-type peptidase activity	1	46	1.03093	4.10139	0.218975	1	1	1	CAPN2;
Hormone activity	1	25	1.03093	7.54518	0.125621	1	1	1	CSH2;
Peptidase activity	1	58	1.03093	3.25297	0.267817	1	1	1	PCSK6;
Transmembrane receptor activity	1	52	1.03093	3.62824	0.243786	1	1	1	IL12RB1;

## Sheet: Biological process
Analysis: Biological process
Dataset name: LOXL2 partners
Number of genes in the dataset: 98
Number of genes in the dataset (which are available in Biological process database) :97
Number of genes in background: 18124
Is analysis quantitative: No
Biological process	No. of genes in the dataset	No. of genes in the background dataset	Percentage of genes	Fold enrichment	P-value (Hypergeometric test)	Corrected p-values			genes mapped (from input data set)
						Bonferroni method	BH method	Q-value (Storey-Tibshirani method)
Biological_process unknown	19	4731	19.5876	0.750699	0.946728	1	1	1	ADAMTSL2; ALKBH7; BTNL2; C1orf54; CFC1; CSTL1; DEFB136; ELSPBP1; GPIHBP1; IGFL3; LYPD1; LYPD4; LYZL2; OS9; SDF2L1; SIRPD; SLURP1; TMEM25; TMEM87A;
Protein metabolism	18	1323	18.5567	2.54325	0.000204362	0.0363764	0.0363764	0.230338	ADAMTS10; ADAMTS4; CAPN2; CMA1; CST11; DNAJB9; ECEL1; FBXO2; FBXO6; FBXO7; FURIN; KLK11; KLK15; KLK5; PCSK5; PCSK6; PDIA3; PI15;
Metabolism	8	1683	8.24742	0.889168	0.689096	1	1	1	ALPP; CA6; GGH; IDS; LIPG; LOX; LYZL2; TAZ;
Energy pathways	8	1633	8.24742	0.916392	0.655568	1	1	1	ALPP; CA6; GGH; IDS; LIPG; LOX; LYZL2; TAZ;
Cell growth and/or maintenance	15	1125	15.4639	2.49265	0.00090818	0.161656	0.080828	0.511808	COL13A1; COL18A1; COL4A1; COL4A2; ELN; FBLN5; FN1; HSPG2; LAMA1; LAMB1; LAMC1; MFAP4; MFAP5; SPARC; VIM;
Transport	1	1215	1.03093	0.155303	0.998828	1	1	1	TINAGL1;
Cell communication	21	3713	21.6495	1.05715	0.427681	1	1	1	CSH1; CSH2; EDN3; EGFL7; EPHA7; FGF2; IL5RA; INSL5; ITGA5; ITGB1; LRP1; LY86; MAP4K3; MARCKSL1; PDGFRA; PLAUR; PSCA; SCGB2A2; TDGF1; TULP3; WNT7A;
Signal transduction	21	3934	21.6495	0.997765	0.545406	1	1	1	CSH1; CSH2; EDN3; EGFL7; EPHA7; FGF2; IL12RB1; IL5RA; INSL5; ITGA5; LRP1; LY86; MAP4K3; MARCKSL1; PDGFRA; PLAUR; PSCA; SCGB2A2; TDGF1; TULP3; WNT7A;
Regulation of nucleobase, nucleoside, nucleotide and nucleic acid metabolism	4	2828	4.12371	0.264912	0.999923	1	1	1	RBM14; SNAI1; TBC1D2B; TCF3;
Immune response	9	576	9.27835	2.92235	0.00371426	0.661139	0.22038	1	C1QB; CEACAM8; DEFA1; DEFA5; IK; MFI2; NCR3; PRG2; PSG8;
Anti-apoptosis	1	32	1.03093	5.89486	0.157913	1	1	1	ANGPTL4;
Cell adhesion	1	54	1.03093	3.49369	0.251894	1	1	1	COL17A1;
Cell proliferation	1	39	1.03093	4.83708	0.189018	1	1	1	IL5RA;
Cell development	1	13	1.03093	14.5038	0.0674069	1	1	1	EDN3;
Lipid metabolism	1	33	1.03093	5.71628	0.162428	1	1	1	TAZ;
Nucleobase, nucleoside, nucleotide and nucleic acid transport	1	7	1.03093	26.9179	0.036874	1	1	1	IL5RA;
Immune cell migration	1	1	1.03093	186.826	0.00535202	0.952659	0.238165	1	ITGB1;
Reproduction	1	9	1.03093	20.9428	0.0471599	1	1	1	CST11;

## Sheet: Biological pathway
Analysis: Biological pathway
Dataset name: LOXL2 partners
Number of genes in the dataset: 98
Number of genes in the dataset (which are available in Biological pathway database) :44
Number of genes in background: 6290
Is analysis quantitative: No
Biological pathway	No. of genes in the dataset	No. of genes in the background dataset	Percentage of genes	Fold enrichment	P-value (Hypergeometric test)	Corrected p-values			genes mapped (from input data set)
						Bonferroni method	BH method	Q-value (Storey-Tibshirani method)
Developmental Biology	10	432	22.7273	3.31162	0.000626671	1	0.137567	0.848444	ANGPTL4; CFC1; FURIN; ITGB1; LAMA1; LAMB1; LAMC1; PCSK6; TCF3; TDGF1;
Axon guidance	4	219	9.09091	2.61686	0.0656588	1	1	1	ITGB1; LAMA1; LAMB1; LAMC1;
Semaphorin interactions	1	64	2.27273	2.25514	0.363354	1	1	1	ITGB1;
Other semaphorin interactions	1	16	2.27273	9.01633	0.106359	1	1	1	ITGB1;
CDO in myogenesis	1	24	2.27273	6.01214	0.15531	1	1	1	TCF3;
Myogenesis	1	24	2.27273	6.01214	0.15531	1	1	1	TCF3;
L1CAM interactions	3	79	6.81818	5.44483	0.0174565	1	1	1	LAMA1; LAMB1; LAMC1;
Platelet Adhesion to exposed collagen	1	13	2.27273	11.0954	0.0872973	1	1	1	ITGB1;
Transcriptional Regulation of White Adipocyte Differentiation	1	69	2.27273	2.09175	0.385541	1	1	1	ANGPTL4;
Amyloids	1	2	2.27273	71.8167	0.0139426	1	1	1	HSPG2;
Signaling by NODAL	4	16	9.09091	35.7975	3.56658e-06	0.00594905	0.00582687	0.0359372	CFC1; FURIN; PCSK6; TDGF1;
Hemostasis	4	375	9.09091	1.52827	0.266067	1	1	1	FN1; ITGA5; ITGB1; PLAUR;
Cell surface interactions at the vascular wall	3	72	6.81818	5.97412	0.0136176	1	1	1	FN1; ITGA5; ITGB1;
Dissolution of Fibrin Clot	1	10	2.27273	14.4207	0.0678379	1	1	1	PLAUR;
Striated Muscle Contraction	1	30	2.27273	4.81011	0.190293	1	1	1	VIM;
Muscle contraction	1	50	2.27273	2.88645	0.29698	1	1	1	VIM;
FGFR1 ligand binding and activation	1	7	2.27273	20.5922	0.0479733	1	1	1	FGF2;
FGFR1b ligand binding and activation	1	6	2.27273	24.0186	0.0412603	1	1	1	FGF2;
FGFR ligand binding and activation	1	14	2.27273	10.3035	0.093695	1	1	1	FGF2;
Signaling by FGFR	1	95	2.27273	1.51933	0.48928	1	1	1	FGF2;
Signal Transduction	11	1208	25	1.30262	0.211146	1	1	1	CMA1; EDN3; FGF2; FN1; FURIN; ITGA5; ITGB1; LAMA1; LAMB1; LAMC1; PDGFRA;
Unfolded Protein Response	1	63	2.27273	2.29093	0.358823	1	1	1	DNAJB9;
Activation of Chaperones by IRE1alpha	1	45	2.27273	3.2071	0.271673	1	1	1	DNAJB9;
Diabetes pathways	1	216	2.27273	0.668263	0.786239	1	1	1	DNAJB9;
Maturation of Notch precursor via proteolytic cleavage	1	5	2.27273	28.8127	0.034501	1	1	1	FURIN;
Signaling by Notch	1	21	2.27273	6.87061	0.137268	1	1	1	FURIN;
Signaling by TGF beta	1	13	2.27273	11.0954	0.0872973	1	1	1	FURIN;
Signaling by GPCR	1	800	2.27273	0.180437	0.99754	1	1	1	EDN3;
GPCR ligand binding	1	336	2.27273	0.429605	0.911436	1	1	1	EDN3;
Class A/1 (Rhodopsin-like receptors)	1	274	2.27273	0.526811	0.860065	1	1	1	EDN3;
Peptide ligand-binding receptors	1	167	2.27273	0.864329	0.695204	1	1	1	EDN3;
Signaling by PDGF	2	78	4.54545	3.68253	0.102916	1	1	1	FURIN; PDGFRA;
Signaling by SCF-KIT	1	66	2.27273	2.18681	0.372321	1	1	1	CMA1;
Adaptive Immune System	2	237	4.54545	1.21207	0.498251	1	1	1	ITGB1; PDIA3;
Immune System	5	522	11.3636	1.3717	0.300037	1	1	1	C1QB; IL5RA; ITGB1; LY86; PDIA3;
Integrin cell surface interactions	6	72	13.6364	11.9284	9.11825e-06	0.0152092	0.00582687	0.0359372	FN1; ITGA5; ITGB1; LAMA1; LAMB1; LAMC1;
Post-translational modification: synthesis of GPI-anchored proteins	1	26	2.27273	5.54985	0.167132	1	1	1	PLAUR;
Removal of aminoterminal propeptides from gamma-carboxylated proteins	1	10	2.27273	14.4207	0.0678379	1	1	1	FURIN;
Asparagine N-linked glycosylation	1	77	2.27273	1.87445	0.419479	1	1	1	PDIA3;
Attachment of GPI anchor to uPAR	1	7	2.27273	20.5922	0.0479733	1	1	1	PLAUR;
N-glycan trimming in the ER and Calnexin/Calreticulin cycle	1	13	2.27273	11.0954	0.0872973	1	1	1	PDIA3;
Calnexin/calreticulin cycle	1	12	2.27273	12.0193	0.0808553	1	1	1	PDIA3;
Post-translational protein modification	3	114	6.81818	3.77332	0.0448734	1	1	1	FURIN; PDIA3; PLAUR;
Post-translational modification: gamma carboxylation and hypusine formation	1	14	2.27273	10.3035	0.093695	1	1	1	FURIN;
Gamma-carboxylation, transport, and amino-terminal cleavage of proteins	1	12	2.27273	12.0193	0.0808553	1	1	1	FURIN;
Metabolism of proteins	3	259	6.81818	1.66092	0.271194	1	1	1	FURIN; PDIA3; PLAUR;
Lipoprotein metabolism	1	27	2.27273	5.34437	0.172982	1	1	1	HSPG2;
Chylomicron-mediated lipid transport	1	16	2.27273	9.01633	0.106359	1	1	1	HSPG2;
Cell-Cell communication	2	117	4.54545	2.45512	0.196963	1	1	1	COL17A1; ITGB1;
Cell junction organization	2	69	4.54545	4.16279	0.0835834	1	1	1	COL17A1; ITGB1;
Localization of the PINCH-ILK-PARVIN complex to focal adhesions	1	4	2.27273	35.9979	0.0276952	1	1	1	ITGB1;
Type I hemidesmosome assembly	1	8	2.27273	18.0214	0.0546404	1	1	1	COL17A1;
Cell-extracellular matrix interactions	1	16	2.27273	9.01633	0.106359	1	1	1	ITGB1;
Lipid digestion, mobilization, and transport	1	46	2.27273	3.13739	0.276805	1	1	1	HSPG2;
Metabolism of lipids and lipoproteins	1	257	2.27273	0.561657	0.841495	1	1	1	HSPG2;
Class I MHC mediated antigen processing & presentation	1	101	2.27273	1.42908	0.51067	1	1	1	PDIA3;
Caspase-mediated cleavage of cytoskeletal proteins	1	11	2.27273	13.1109	0.074369	1	1	1	VIM;
Apoptotic cleavage of cellular proteins	1	39	2.27273	3.70037	0.240129	1	1	1	VIM;
Apoptotic execution phase	1	48	2.27273	3.0067	0.286962	1	1	1	VIM;
Intrinsic Pathway for Apoptosis	1	31	2.27273	4.655	0.195984	1	1	1	VIM;
Activation, myristolyation of BID and translocation to mitochondria	1	5	2.27273	28.8127	0.034501	1	1	1	VIM;
Apoptosis	1	158	2.27273	0.913559	0.674782	1	1	1	VIM;
Toll Like Receptor 4 (TLR4) Cascade	1	76	2.27273	1.89911	0.415339	1	1	1	LY86;
Innate Immune System	2	183	4.54545	1.56972	0.3679	1	1	1	C1QB; LY86;
Toll Receptor Cascades	1	90	2.27273	1.60373	0.470759	1	1	1	LY86;
Immunoregulatory interactions between a Lymphoid and a non-Lymphoid cell	1	52	2.27273	2.77546	0.30686	1	1	1	ITGB1;
Antigen Presentation: Folding, assembly and peptide loading of class I MHC	1	23	2.27273	6.27343	0.149337	1	1	1	PDIA3;
Antigen processing-Cross presentation	1	86	2.27273	1.67831	0.455471	1	1	1	PDIA3;
ER-Phagosome pathway	1	80	2.27273	1.80417	0.431727	1	1	1	PDIA3;
Cytokine Signaling in Immune system	1	193	2.27273	0.747897	0.747415	1	1	1	IL5RA;
Signaling by Interleukins	1	92	2.27273	1.56887	0.478245	1	1	1	IL5RA;
Interleukin-3, 5 and GM-CSF signaling	1	29	2.27273	4.97592	0.184563	1	1	1	IL5RA;
Classical antibody-mediated complement activation	1	6	2.27273	24.0186	0.0412603	1	1	1	C1QB;
Complement cascade	1	22	2.27273	6.55845	0.143324	1	1	1	C1QB;
Creation of C4 and C2 activators	1	9	2.27273	16.0213	0.0612618	1	1	1	C1QB;
Initial triggering of complement	1	15	2.27273	9.61702	0.100049	1	1	1	C1QB;
glutamate removal from folates	1	1	2.27273	142.922	0.00699523	1	1	1	GGH;
triacylglycerol degradation	1	14	2.27273	10.3035	0.093695	1	1	1	LIPG;
glutathione-mediated detoxification	1	19	2.27273	7.59345	0.125032	1	1	1	GGH;
Wnt signaling network	1	200	2.27273	0.721721	0.759908	1	1	1	WNT7A;
Beta2 integrin cell surface interactions	1	28	2.27273	5.15357	0.178792	1	1	1	PLAUR;
Regulation of cytoplasmic and nuclear SMAD2/3 signaling	2	305	4.54545	0.94185	0.637033	1	1	1	LAMC1; TCF3;
Validated targets of C-MYC transcriptional repression	1	63	2.27273	2.29093	0.358823	1	1	1	ITGB1;
EphrinA-EPHA pathway	1	43	2.27273	3.35623	0.261303	1	1	1	EPHA7;
EPHA forward signaling	1	31	2.27273	4.655	0.195984	1	1	1	EPHA7;
Integrins in angiogenesis	2	64	4.54545	4.48795	0.0733981	1	1	1	FGF2; FN1;
Syndecan-1-mediated signaling events	12	1297	27.2727	1.32343	0.180073	1	1	1	CAPN2; COL18A1; FN1; FURIN; ITGA5; ITGB1; LAMC1; LRP1; PDGFRA; PLAUR; SNAI1; TCF3;
Regulation of CDC42 activity	6	768	13.6364	1.11843	0.453349	1	1	1	FURIN; ITGB1; LAMC1; PDGFRA; PLAUR; TCF3;
Notch-mediated HES/HEY network	3	94	6.81818	4.57607	0.0275293	1	1	1	FURIN; MFAP5; TCF3;
p38 signaling mediated by MAPKAP kinases	1	21	2.27273	6.87061	0.137268	1	1	1	TCF3;
Glypican pathway	16	1335	36.3636	1.71398	0.0149604	1	1	1	CAPN2; COL18A1; FGF2; FN1; FURIN; ITGA5; ITGB1; LAMA1; LAMC1; LRP1; PDGFRA; PLAUR; SNAI1; TCF3; TDGF1; WNT7A;
GMCSF-mediated signaling events	12	1289	27.2727	1.33164	0.174417	1	1	1	CAPN2; COL18A1; FN1; FURIN; ITGA5; ITGB1; LAMC1; LRP1; PDGFRA; PLAUR; SNAI1; TCF3;
IL27-mediated signaling events	1	26	2.27273	5.54985	0.167132	1	1	1	IL12RB1;
Insulin Pathway	12	1285	27.2727	1.33578	0.171626	1	1	1	CAPN2; COL18A1; FN1; FURIN; ITGA5; ITGB1; LAMC1; LRP1; PDGFRA; PLAUR; SNAI1; TCF3;
C-MYC pathway	2	149	4.54545	1.92788	0.279987	1	1	1	ITGB1; SNAI1;
Stabilization and expansion of the E-cadherin adherens junction	1	275	2.27273	0.524896	0.861088	1	1	1	PLAUR;
FOXA transcription factor networks	1	81	2.27273	1.7819	0.435754	1	1	1	COL18A1;
Glypican 3 network	2	206	4.54545	1.39447	0.42524	1	1	1	FURIN; WNT7A;
Nectin adhesion pathway	12	1292	27.2727	1.32855	0.176527	1	1	1	CAPN2; COL18A1; FN1; FURIN; ITGA5; ITGB1; LAMC1; LRP1; PDGFRA; PLAUR; SNAI1; TCF3;
FGF signaling pathway	1	48	2.27273	3.0067	0.286962	1	1	1	PLAUR;
Aurora B signaling	1	41	2.27273	3.51991	0.250789	1	1	1	VIM;
TRAIL signaling pathway	13	1325	29.5455	1.40332	0.117479	1	1	1	CAPN2; COL18A1; FN1; FURIN; ITGA5; ITGB1; LAMC1; LRP1; PDGFRA; PLAUR; SNAI1; TCF3; VIM;
IGF1 pathway	12	1288	27.2727	1.33267	0.173717	1	1	1	CAPN2; COL18A1; FN1; FURIN; ITGA5; ITGB1; LAMC1; LRP1; PDGFRA; PLAUR; SNAI1; TCF3;
ATF-2 transcription factor network	1	59	2.27273	2.44622	0.340384	1	1	1	PDGFRA;
HIF-1-alpha transcription factor network	1	66	2.27273	2.18681	0.372321	1	1	1	FURIN;
CDC42 signaling events	6	755	13.6364	1.13768	0.436402	1	1	1	FURIN; ITGB1; LAMC1; PDGFRA; PLAUR; TCF3;
Signaling events mediated by Hepatocyte Growth Factor Receptor (c-Met)	12	1290	27.2727	1.33061	0.175119	1	1	1	CAPN2; COL18A1; FN1; FURIN; ITGA5; ITGB1; LAMC1; LRP1; PDGFRA; PLAUR; SNAI1; TCF3;
Glypican 1 network	15	1296	34.0909	1.65528	0.0257409	1	1	1	CAPN2; COL18A1; FGF2; FN1; FURIN; ITGA5; ITGB1; LAMA1; LAMC1; LRP1; PDGFRA; PLAUR; SNAI1; TCF3; TDGF1;
Validated targets of C-MYC transcriptional activation	1	81	2.27273	1.7819	0.435754	1	1	1	SNAI1;
N-cadherin signaling events	1	251	2.27273	0.575083	0.834383	1	1	1	PLAUR;
VEGFR3 signaling in lymphatic endothelium	3	25	6.81818	17.201	0.000659794	1	0.137567	0.848444	FN1; ITGA5; ITGB1;
PDGF receptor signaling network	12	1290	27.2727	1.33061	0.175119	1	1	1	CAPN2; COL18A1; FN1; FURIN; ITGA5; ITGB1; LAMC1; LRP1; PDGFRA; PLAUR; SNAI1; TCF3;
Integrin family cell surface interactions	15	1375	34.0909	1.56018	0.0418341	1	1	1	CAPN2; COL18A1; COL4A1; FN1; FURIN; ITGA5; ITGB1; LAMA1; LAMB1; LAMC1; LRP1; PDGFRA; PLAUR; SNAI1; TCF3;
IL1-mediated signaling events	1	234	2.27273	0.61686	0.812495	1	1	1	TCF3;
Caspase cascade in apoptosis	1	52	2.27273	2.77546	0.30686	1	1	1	VIM;
Cellular roles of Anthrax toxin	1	22	2.27273	6.55845	0.143324	1	1	1	DEFA1;
Internalization of ErbB1	12	1285	27.2727	1.33578	0.171626	1	1	1	CAPN2; COL18A1; FN1; FURIN; ITGA5; ITGB1; LAMC1; LRP1; PDGFRA; PLAUR; SNAI1; TCF3;
TGF-beta receptor signaling	2	305	4.54545	0.94185	0.637033	1	1	1	LAMC1; TCF3;
Posttranslational regulation of adherens junction stability and dissassembly	1	231	2.27273	0.624871	0.808349	1	1	1	PLAUR;
Signaling events mediated by TCPTP	1	92	2.27273	1.56887	0.478245	1	1	1	ITGB1;
a4b7 Integrin signaling	1	9	2.27273	16.0213	0.0612618	1	1	1	ITGB1;
Signaling events mediated by VEGFR1 and VEGFR2	12	1293	27.2727	1.32752	0.177233	1	1	1	CAPN2; COL18A1; FN1; FURIN; ITGA5; ITGB1; LAMC1; LRP1; PDGFRA; PLAUR; SNAI1; TCF3;
Beta1 integrin cell surface interactions	15	1348	34.0909	1.59143	0.0356613	1	1	1	CAPN2; COL18A1; COL4A1; FN1; FURIN; ITGA5; ITGB1; LAMA1; LAMB1; LAMC1; LRP1; PDGFRA; PLAUR; SNAI1; TCF3;
Urokinase-type plasminogen activator (uPA) and uPAR-mediated signaling	12	1285	27.2727	1.33578	0.171626	1	1	1	CAPN2; COL18A1; FN1; FURIN; ITGA5; ITGB1; LAMC1; LRP1; PDGFRA; PLAUR; SNAI1; TCF3;
Reelin signaling pathway	1	29	2.27273	4.97592	0.184563	1	1	1	ITGB1;
Signaling mediated by p38-alpha and p38-beta	1	50	2.27273	2.88645	0.29698	1	1	1	TCF3;
Signaling by Aurora kinases	1	98	2.27273	1.47282	0.500087	1	1	1	VIM;
Validated nuclear estrogen receptor alpha network	1	64	2.27273	2.25514	0.363354	1	1	1	COL18A1;
IFN-gamma pathway	12	1293	27.2727	1.32752	0.177233	1	1	1	CAPN2; COL18A1; FN1; FURIN; ITGA5; ITGB1; LAMC1; LRP1; PDGFRA; PLAUR; SNAI1; TCF3;
Regulation of RAC1 activity	2	205	4.54545	1.40127	0.422797	1	1	1	ITGB1; PDGFRA;
PAR1-mediated thrombin signaling events	12	1296	27.2727	1.32445	0.179361	1	1	1	CAPN2; COL18A1; FN1; FURIN; ITGA5; ITGB1; LAMC1; LRP1; PDGFRA; PLAUR; SNAI1; TCF3;
Beta3 integrin cell surface interactions	5	43	11.3636	16.6482	1.048e-05	0.0174806	0.00582687	0.0359372	COL4A1; FN1; LAMB1; LAMC1; PLAUR;
Regulation of p38-alpha and p38-beta	1	164	2.27273	0.880138	0.68854	1	1	1	TCF3;
Alpha4 beta1 integrin signaling events	2	33	4.54545	8.70263	0.0220112	1	1	1	FN1; ITGB1;
PDGFR-beta signaling pathway	12	1285	27.2727	1.33578	0.171626	1	1	1	CAPN2; COL18A1; FN1; FURIN; ITGA5; ITGB1; LAMC1; LRP1; PDGFRA; PLAUR; SNAI1; TCF3;
E-cadherin signaling in the nascent adherens junction	1	275	2.27273	0.524896	0.861088	1	1	1	PLAUR;
Integrin-linked kinase signaling	6	654	13.6364	1.31338	0.305257	1	1	1	FURIN; LAMC1; PDGFRA; PLAUR; SNAI1; TCF3;
p38 MAPK signaling pathway	1	189	2.27273	0.763724	0.739994	1	1	1	TCF3;
EGF receptor (ErbB1) signaling pathway	12	1285	27.2727	1.33578	0.171626	1	1	1	CAPN2; COL18A1; FN1; FURIN; ITGA5; ITGB1; LAMC1; LRP1; PDGFRA; PLAUR; SNAI1; TCF3;
p75(NTR)-mediated signaling	1	178	2.27273	0.810918	0.718468	1	1	1	FURIN;
Thrombin/protease-activated receptor (PAR) pathway	12	1297	27.2727	1.32343	0.180073	1	1	1	CAPN2; COL18A1; FN1; FURIN; ITGA5; ITGB1; LAMC1; LRP1; PDGFRA; PLAUR; SNAI1; TCF3;
Class I PI3K signaling events	12	1285	27.2727	1.33578	0.171626	1	1	1	CAPN2; COL18A1; FN1; FURIN; ITGA5; ITGB1; LAMC1; LRP1; PDGFRA; PLAUR; SNAI1; TCF3;
Arf6 signaling events	12	1285	27.2727	1.33578	0.171626	1	1	1	CAPN2; COL18A1; FN1; FURIN; ITGA5; ITGB1; LAMC1; LRP1; PDGFRA; PLAUR; SNAI1; TCF3;
Plasma membrane estrogen receptor signaling	12	1298	27.2727	1.32241	0.180787	1	1	1	CAPN2; COL18A1; FN1; FURIN; ITGA5; ITGB1; LAMC1; LRP1; PDGFRA; PLAUR; SNAI1; TCF3;
FAS (CD95) signaling pathway	1	130	2.27273	1.11031	0.602316	1	1	1	VIM;
IL3-mediated signaling events	12	1292	27.2727	1.32855	0.176527	1	1	1	CAPN2; COL18A1; FN1; FURIN; ITGA5; ITGB1; LAMC1; LRP1; PDGFRA; PLAUR; SNAI1; TCF3;
AP-1 transcription factor network	5	621	11.3636	1.15303	0.441607	1	1	1	FURIN; LAMC1; PDGFRA; PLAUR; TCF3;
Hypoxic and oxygen homeostasis regulation of HIF-1-alpha	2	80	4.54545	3.59047	0.107369	1	1	1	FURIN; OS9;
amb2 Integrin signaling	2	40	4.54545	7.18005	0.0315316	1	1	1	LRP1; PLAUR;
mTOR signaling pathway	12	1285	27.2727	1.33578	0.171626	1	1	1	CAPN2; COL18A1; FN1; FURIN; ITGA5; ITGB1; LAMC1; LRP1; PDGFRA; PLAUR; SNAI1; TCF3;
RAC1 signaling pathway	2	205	4.54545	1.40127	0.422797	1	1	1	ITGB1; PDGFRA;
ErbB receptor signaling network	12	1308	27.2727	1.3123	0.188006	1	1	1	CAPN2; COL18A1; FN1; FURIN; ITGA5; ITGB1; LAMC1; LRP1; PDGFRA; PLAUR; SNAI1; TCF3;
Signaling events mediated by focal adhesion kinase	12	1285	27.2727	1.33578	0.171626	1	1	1	CAPN2; COL18A1; FN1; FURIN; ITGA5; ITGB1; LAMC1; LRP1; PDGFRA; PLAUR; SNAI1; TCF3;
VEGF and VEGFR signaling network	12	1301	27.2727	1.31936	0.182937	1	1	1	CAPN2; COL18A1; FN1; FURIN; ITGA5; ITGB1; LAMC1; LRP1; PDGFRA; PLAUR; SNAI1; TCF3;
Alpha9 beta1 integrin signaling events	12	1302	27.2727	1.31834	0.183657	1	1	1	CAPN2; COL18A1; FN1; FURIN; ITGA5; ITGB1; LAMC1; LRP1; PDGFRA; PLAUR; SNAI1; TCF3;
Syndecan-2-mediated signaling events	5	77	11.3636	9.29802	0.000180376	0.300867	0.0601734	0.371119	FN1; ITGA5; ITGB1; LAMA1; PLAUR;
ALK1 pathway	2	324	4.54545	0.88662	0.670217	1	1	1	LAMC1; TCF3;
Arf6 downstream pathway	12	1285	27.2727	1.33578	0.171626	1	1	1	CAPN2; COL18A1; FN1; FURIN; ITGA5; ITGB1; LAMC1; LRP1; PDGFRA; PLAUR; SNAI1; TCF3;
Validated transcriptional targets of AP1 family members Fra1 and Fra2	1	134	2.27273	1.07717	0.61356	1	1	1	PLAUR;
S1P1 pathway	12	1285	27.2727	1.33578	0.171626	1	1	1	CAPN2; COL18A1; FN1; FURIN; ITGA5; ITGB1; LAMC1; LRP1; PDGFRA; PLAUR; SNAI1; TCF3;
FOXA1 transcription factor network	1	44	2.27273	3.27997	0.266506	1	1	1	COL18A1;
ATM pathway	1	307	2.27273	0.470185	0.890241	1	1	1	COL18A1;
TNF receptor signaling pathway	3	299	6.81818	1.43873	0.348694	1	1	1	MAP4K3; TCF3; VIM;
p53 pathway	1	189	2.27273	0.763724	0.739994	1	1	1	COL18A1;
ErbB1 downstream signaling	12	1285	27.2727	1.33578	0.171626	1	1	1	CAPN2; COL18A1; FN1; FURIN; ITGA5; ITGB1; LAMC1; LRP1; PDGFRA; PLAUR; SNAI1; TCF3;
EGFR-dependent Endothelin signaling events	12	1286	27.2727	1.33475	0.172321	1	1	1	CAPN2; COL18A1; FN1; FURIN; ITGA5; ITGB1; LAMC1; LRP1; PDGFRA; PLAUR; SNAI1; TCF3;
Syndecan-4-mediated signaling events	5	209	11.3636	3.42587	0.0146247	1	1	1	FGF2; FN1; ITGA5; ITGB1; LAMA1;
Alpha6 beta4 integrin-ligand interactions	3	11	6.81818	39.0732	5.06858e-05	0.084544	0.021136	0.130356	LAMA1; LAMB1; LAMC1;
ATR signaling pathway	1	250	2.27273	0.577383	0.833168	1	1	1	COL18A1;
Regulation of nuclear SMAD2/3 signaling	2	305	4.54545	0.94185	0.637033	1	1	1	LAMC1; TCF3;
ALK1 signaling events	2	321	4.54545	0.894906	0.665139	1	1	1	LAMC1; TCF3;
PDGFR-alpha signaling pathway	1	21	2.27273	6.87061	0.137268	1	1	1	PDGFRA;
Angiopoietin receptor Tie2-mediated signaling	4	50	9.09091	11.4601	0.000379576	0.633132	0.105522	0.650807	FGF2; FN1; ITGA5; ITGB1;
Arf6 trafficking events	12	1285	27.2727	1.33578	0.171626	1	1	1	CAPN2; COL18A1; FN1; FURIN; ITGA5; ITGB1; LAMC1; LRP1; PDGFRA; PLAUR; SNAI1; TCF3;
E-cadherin signaling events	1	280	2.27273	0.515523	0.866097	1	1	1	PLAUR;
Endothelins	13	1304	29.5455	1.42592	0.106578	1	1	1	CAPN2; COL18A1; EDN3; FN1; FURIN; ITGA5; ITGB1; LAMC1; LRP1; PDGFRA; PLAUR; SNAI1; TCF3;
Beta5 beta6 beta7 and beta8 integrin cell surface interactions	2	17	4.54545	16.8885	0.00608479	1	1	1	FN1; PLAUR;
a6b1 and a6b4 Integrin signaling	2	35	4.54545	8.20548	0.024587	1	1	1	COL17A1; ITGB1;
Notch signaling pathway	3	94	6.81818	4.57607	0.0275293	1	1	1	FURIN; MFAP5; TCF3;
IL5-mediated signaling events	13	1289	29.5455	1.44252	0.0992002	1	1	1	CAPN2; COL18A1; FN1; FURIN; IL5RA; ITGA5; ITGB1; LAMC1; LRP1; PDGFRA; PLAUR; SNAI1; TCF3;
IL23-mediated signaling events	1	66	2.27273	2.18681	0.372321	1	1	1	IL12RB1;
Direct p53 effectors	1	138	2.27273	1.04595	0.624493	1	1	1	COL18A1;
IL12-mediated signaling events	1	111	2.27273	1.30035	0.54439	1	1	1	IL12RB1;
Sphingosine 1-phosphate (S1P) pathway	12	1308	27.2727	1.3123	0.188006	1	1	1	CAPN2; COL18A1; FN1; FURIN; ITGA5; ITGB1; LAMC1; LRP1; PDGFRA; PLAUR; SNAI1; TCF3;
Proteoglycan syndecan-mediated signaling events	14	1342	31.8182	1.49205	0.0689816	1	1	1	CAPN2; COL18A1; FGF2; FN1; FURIN; ITGA5; ITGB1; LAMA1; LAMC1; LRP1; PDGFRA; PLAUR; SNAI1; TCF3;
BMP receptor signaling	1	226	2.27273	0.638695	0.801239	1	1	1	TCF3;
RhoA signaling pathway	2	205	4.54545	1.40127	0.422797	1	1	1	ITGB1; PDGFRA;
Class I PI3K signaling events mediated by Akt	12	1285	27.2727	1.33578	0.171626	1	1	1	CAPN2; COL18A1; FN1; FURIN; ITGA5; ITGB1; LAMC1; LRP1; PDGFRA; PLAUR; SNAI1; TCF3;
LKB1 signaling events	12	1305	27.2727	1.31531	0.185825	1	1	1	CAPN2; COL18A1; FN1; FURIN; ITGA5; ITGB1; LAMC1; LRP1; PDGFRA; PLAUR; SNAI1; TCF3;
Regulation of RhoA activity	2	205	4.54545	1.40127	0.422797	1	1	1	ITGB1; PDGFRA;
Signaling events mediated by PRL	1	23	2.27273	6.27343	0.149337	1	1	1	ITGB1;
Wnt	2	82	4.54545	3.50291	0.111874	1	1	1	LRP1; WNT7A;
Alpha6Beta4Integrin	2	48	4.54545	5.98362	0.04403	1	1	1	COL17A1; VIM;
ID	1	14	2.27273	10.3035	0.093695	1	1	1	TCF3;
NOTCH	2	57	4.54545	5.03901	0.0599005	1	1	1	FURIN; TCF3;
Mesenchymal-to-epithelial transition	1	223	2.27273	0.647287	0.796851	1	1	1	PSCA;
Epithelial-to-mesenchymal transition	6	185	13.6364	4.64279	0.00166185	1	0.307996	1	C1orf54; FN1; LOX; MFAP4; SPARC; VIM;

## Sheet: Protein domain
Analysis: Protein domain
Dataset name: LOXL2 partners
Number of genes in the dataset: 98
Number of genes in the dataset (which are available in Protein domain database) :94
Number of genes in background: 14847
Is analysis quantitative: No
Protein domain	No. of genes in the dataset	No. of genes in the background dataset	Percentage of genes	Fold enrichment	P-value (Hypergeometric test)	Corrected p-values			genes mapped (from input data set)
						Bonferroni method	BH method	Q-value (Storey-Tibshirani method)
coiled coil region	9	2968	9.57447	0.479429	0.998025	1	1	1	ANGPTL4; IK; LAMA1; LAMB1; LAMC1; OS9; TBC1D2B; TCF3; VIM;
signal peptide	69	3668	73.4043	2.9713	3.34049e-23	3.24028e-20	3.24028e-20	2.09317e-19	ADAMTS10; ADAMTSL2; ALPP; ANGPTL4; C1orf54; C1QB; CA6; CEACAM8; CFC1; CMA1; COL18A1; COL4A1; COL4A2; CSH1; CSH2; CST11; CSTL1; DEFA1; DEFA5; DEFB136; DNAJB9; EDN3; EGFL7; ELN; EPHA7; FBLN5; FN1; FURIN; GGH; GPIHBP1; HSPG2; IDS; IGFL3; IL12RB1; IL5RA; INSL5; ITGB1; KLK11; KLK15; KLK5; LAMB1; LAMC1; LIPG; LOX; LRP1; LY86; LYPD1; LYPD4; MFAP4; MFAP5; MFI2; NCR3; OS9; PCSK5; PDGFRA; PDIA3; PI15; PLAU…
transmembrane domain	20	4771	21.2766	0.662372	0.992871	1	1	1	ADAMTS4; BTNL2; COL17A1; ECEL1; ELN; EPHA7; FURIN; IL12RB1; IL5RA; ITGA5; ITGB1; LRP1; NCR3; PCSK5; PDGFRA; TAZ; TDGF1; TMEM25; TMEM87A; WNT7A;
IG	6	340	6.38298	2.79156	0.0208751	1	1	1	BTNL2; CEACAM8; NCR3; PDGFRA; PSG8; SIRPD;
ZnF_C2H2	1	799	1.06383	0.199634	0.994575	1	1	1	SNAI1;
TBC	1	50	1.06383	3.18955	0.272467	1	1	1	TBC1D2B;
EFh	1	144	1.06383	1.10763	0.6011	1	1	1	CAPN2;
S_TKc	1	307	1.06383	0.519558	0.860587	1	1	1	MAP4K3;
RRM	1	221	1.06383	0.721729	0.756878	1	1	1	RBM14;
PSI	1	44	1.06383	3.62439	0.244116	1	1	1	ITGB1;
IGc2	3	211	3.19149	2.25283	0.149599	1	1	1	HSPG2; PDGFRA; PSG8;
IG_like	2	128	2.12766	2.4798	0.194422	1	1	1	BTNL2; PDGFRA;
FN3	3	187	3.19149	2.54195	0.115368	1	1	1	EPHA7; FN1; IL12RB1;
calpain_III	1	12	1.06383	13.2814	0.0734107	1	1	1	CAPN2;
HLH	1	116	1.06383	1.37496	0.522713	1	1	1	TCF3;
EGF	6	208	6.38298	4.56305	0.00205905	1	0.181571	1	CFC1; EGFL7; HSPG2; LRP1; PCSK5; TDGF1;
EGF_like	8	87	8.51064	14.5388	7.40087e-08	7.17885e-05	2.39295e-05	0.000154581	FBLN5; HSPG2; ITGB1; LAMA1; LAMC1; LRP1; PCSK5; PCSK6;
VWA	1	84	1.06383	1.8987	0.414341	1	1	1	ITGB1;
FN2	2	14	2.12766	22.6581	0.00343466	1	0.256278	1	ELSPBP1; FN1;
FN1	1	4	1.06383	39.7779	0.025088	1	1	1	FN1;
Tryp_SPc	4	115	4.25532	5.50648	0.00610053	1	0.394501	1	CMA1; KLK11; KLK15; KLK5;
EGF_CA	3	98	3.19149	4.85022	0.0242628	1	1	1	EGFL7; FBLN5; LRP1;
PH	1	278	1.06383	0.573754	0.831769	1	1	1	TBC1D2B;
FBOX	2	52	2.12766	6.10343	0.0428604	1	1	1	FBXO6; FBXO7;
C1Q	1	28	1.06383	5.69473	0.163058	1	1	1	C1QB;
DnaJ	1	50	1.06383	3.18955	0.272467	1	1	1	DNAJB9;
TyrKc	2	88	2.12766	3.60686	0.107124	1	1	1	EPHA7; PDGFRA;
INB	1	8	1.06383	19.9138	0.0495531	1	1	1	ITGB1;
Integrin_B_tail	1	7	1.06383	22.7546	0.0434944	1	1	1	ITGB1;
FRI	1	19	1.06383	8.39082	0.113744	1	1	1	COL18A1;
TSP1	3	64	3.19149	7.42649	0.0077483	1	0.469741	1	ADAMTS10; ADAMTS4; ADAMTSL2;
SAM	1	92	1.06383	1.73361	0.443523	1	1	1	EPHA7;
ZnF_C2HC	1	42	1.06383	3.79694	0.234425	1	1	1	RBM14;
IGc1	1	41	1.06383	3.88952	0.229533	1	1	1	IGLL5;
TSPN	1	26	1.06383	6.13262	0.15234	1	1	1	COL18A1;
KAZAL	1	47	1.06383	3.3931	0.258425	1	1	1	SPARC;
CLECT	1	86	1.06383	1.85454	0.421775	1	1	1	PRG2;
WNT1	1	19	1.06383	8.39082	0.113744	1	1	1	WNT7A;
LDLa	2	47	2.12766	6.7526	0.0356554	1	1	1	HSPG2; LRP1;
Carb_anhydrase	1	17	1.06383	9.37739	0.102401	1	1	1	CA6;
IlGF	1	11	1.06383	14.4877	0.0675024	1	1	1	INSL5;
EGF_Lam	4	33	4.25532	19.1851	5.35652e-05	0.0519583	0.0103917	0.0671286	HSPG2; LAMA1; LAMB1; LAMC1;
LU	5	17	5.31915	46.5156	5.32398e-08	5.16426e-05	2.39295e-05	0.000154581	GPIHBP1; LYPD1; PLAUR; PSCA; SLURP1;
CNH	1	13	1.06383	12.2605	0.0792819	1	1	1	MAP4K3;
LamG	3	44	3.19149	10.8014	0.00269748	1	0.218046	1	COL18A1; HSPG2; LAMA1;
PlsC	1	18	1.06383	8.85671	0.10809	1	1	1	TAZ;
Pept_C1	1	13	1.06383	12.2605	0.0792819	1	1	1	TINAGL1;
LY	1	15	1.06383	10.6269	0.0909141	1	1	1	LRP1;
EPH_lbd	1	14	1.06383	11.3854	0.0851163	1	1	1	EPHA7;
DEFSN	2	9	2.12766	35.2319	0.00138706	1	0.134545	0.869143	DEFA1; DEFA5;
FGF	1	22	1.06383	7.24713	0.130493	1	1	1	FGF2;
FU	3	18	3.19149	26.3948	0.000187195	0.181579	0.0259398	0.167567	FURIN; PCSK5; PCSK6;
SCP	1	15	1.06383	10.6269	0.0909141	1	1	1	PI15;
FOLN	1	11	1.06383	14.4877	0.0675024	1	1	1	SPARC;
SEA	1	14	1.06383	11.3854	0.0851163	1	1	1	HSPG2;
LYZ1	1	9	1.06383	17.7036	0.0555739	1	1	1	LYZL2;
LamNT	3	16	3.19149	29.692	0.000129652	0.125763	0.0209604	0.135401	LAMA1; LAMB1; LAMC1;
CY	2	17	2.12766	18.6619	0.00507014	1	0.351288	1	CST11; CSTL1;
Int_alpha	1	19	1.06383	8.39082	0.113744	1	1	1	ITGA5;
FBG	2	29	2.12766	10.9424	0.0144092	1	0.822173	1	ANGPTL4; MFAP4;
FBA	2	6	2.12766	52.8186	0.000585149	0.567595	0.0630661	0.407398	FBXO2; FBXO6;
ML	1	4	1.06383	39.7779	0.025088	1	1	1	LY86;
CysPc	1	15	1.06383	10.6269	0.0909141	1	1	1	CAPN2;
alkPPc	1	4	1.06383	39.7779	0.025088	1	1	1	ALPP;
LamB	3	7	3.19149	67.8131	8.4457e-06	0.00819233	0.00204808	0.0132303	HSPG2; LAMA1; LAMC1;
RRM_2	1	17	1.06383	9.37739	0.102401	1	1	1	RBM14;
MIR	1	10	1.06383	15.935	0.0615569	1	1	1	SDF2L1;
LH2	1	16	1.06383	9.96311	0.0966756	1	1	1	LIPG;
C4	2	6	2.12766	52.8186	0.000585149	0.567595	0.0630661	0.407398	COL4A1; COL4A2;
SO	1	9	1.06383	17.7036	0.0555739	1	1	1	TINAGL1;
TR_FER	1	3	1.06383	52.9932	0.018875	1	0.963618	1	MFI2;
END	1	3	1.06383	52.9932	0.018875	1	0.963618	1	EDN3;
Integrin_b_cyt	1	6	1.06383	26.5407	0.0373975	1	1	1	ITGB1;
UTG	1	6	1.06383	26.5407	0.0373975	1	1	1	SCGB2A2;

## Sheet: Site of expression
Analysis: Site of expression
Dataset name: LOXL2 partners
Number of genes in the dataset: 98
Number of genes in the dataset (which are available in Site of expression database) :94
Number of genes in background: 18297
Is analysis quantitative: No
Site of expression	No. of genes in the dataset	No. of genes in the background dataset	Percentage of genes	Fold enrichment	P-value (Hypergeometric test)	Corrected p-values			genes mapped (from input data set)
						Bonferroni method	BH method	Q-value (Storey-Tibshirani method)
T cells	6	1726	6.38298	0.6777	0.888666	1	1	1	CAPN2; IK; ITGA5; PDIA3; RBM14; VIM;
Monocyte	18	2842	19.1489	1.23337	0.200877	1	0.818961	1	C1QB; CAPN2; CEACAM8; DEFA1; EPHA7; FN1; IK; ITGA5; ITGB1; LAMC1; MARCKSL1; OS9; PDIA3; PRG2; RBM14; SDF2L1; SPARC; VIM;
MDA468	8	760	8.51064	2.05125	0.0416245	1	0.323992	1	FN1; GGH; KLK5; LAMC1; MARCKSL1; PDIA3; PLAUR; TINAGL1;
Small intestine	46	8360	48.9362	1.07115	0.297595	1	1	1	ADAMTS4; ADAMTSL2; ALPP; ANGPTL4; C1orf54; COL18A1; COL4A2; DEFA5; DNAJB9; EGFL7; EPHA7; FBXO6; FN1; FURIN; GGH; HSPG2; IK; IL5RA; INSL5; ITGB1; KLK5; LAMA1; LAMB1; LIPG; LRP1; LYPD1; MAP4K3; MARCKSL1; MFI2; OS9; PCSK5; PCSK6; PDIA3; PI15; PRG2; PSCA; RBM14; SDF2L1; SNAI1; SPARC; TINAGL1; TMEM25; TMEM87A; TULP3; VIM; WNT7A;
Breast cancer	46	7467	48.9362	1.19926	0.0673544	1	0.388548	1	ADAMTS4; ALPP; ANGPTL4; C1orf54; CA6; CAPN2; COL18A1; COL4A1; DEFA5; EGFL7; ELN; EPHA7; FBLN5; FGF2; FN1; FURIN; GGH; HSPG2; IK; IL5RA; INSL5; ITGB1; KLK5; LAMA1; LAMB1; LAMC1; LIPG; LYPD1; MARCKSL1; MFI2; OS9; PCSK5; PCSK6; PDIA3; PI15; RBM14; SCGB2A2; SDF2L1; SNAI1; SPARC; TCF3; TMEM25; TMEM87A; TULP3; VIM; WNT7A;
Thyroid cancer	45	7281	47.8723	1.20316	0.067882	1	0.388945	1	ADAMTS4; ANGPTL4; C1orf54; CAPN2; COL18A1; COL4A1; DEFA5; EGFL7; ELN; EPHA7; FBLN5; FGF2; FN1; FURIN; GGH; HSPG2; IK; IL5RA; INSL5; ITGA5; ITGB1; KLK5; LAMA1; LAMB1; LAMC1; LRP1; LYPD1; MAP4K3; MARCKSL1; MFI2; OS9; PCSK5; PCSK6; PDIA3; PI15; RBM14; SDF2L1; SNAI1; SPARC; TCF3; TMEM25; TMEM87A; TULP3; VIM; WNT7A;
Colon	48	8429	51.0638	1.10857	0.191863	1	0.801478	1	ADAMTS4; ALPP; ANGPTL4; C1orf54; COL17A1; COL18A1; COL4A2; DEFA5; DNAJB9; EGFL7; EPHA7; FBLN5; FGF2; FN1; FURIN; GGH; HSPG2; IK; IL5RA; INSL5; ITGA5; ITGB1; KLK11; KLK15; KLK5; LAMA1; LAMB1; LAMC1; LIPG; LRP1; LYPD1; MAP4K3; MARCKSL1; MFI2; OS9; PCSK5; PCSK6; PDIA3; PI15; PRG2; RBM14; SDF2L1; SNAI1; TCF3; TINAGL1; TMEM25; TMEM87A; TULP3;
Parathyroid gland	36	5997	38.2979	1.16868	0.150839	1	0.675179	1	ADAMTS4; ANGPTL4; C1orf54; CAPN2; COL18A1; DEFA5; EGFL7; EPHA7; FBLN5; FURIN; GGH; HSPG2; IK; IL5RA; INSL5; ITGA5; ITGB1; KLK5; LAMA1; LAMB1; LIPG; LRP1; LYPD1; MARCKSL1; MFI2; OS9; PCSK6; PDIA3; PI15; RBM14; SDF2L1; SNAI1; SPARC; TMEM25; TMEM87A; VIM;
Cervix, uterine	34	6391	36.1702	1.03572	0.438392	1	1	1	C1orf54; CAPN2; COL18A1; DEFA5; EGFL7; ELN; EPHA7; FN1; GGH; HSPG2; IK; IL5RA; INSL5; ITGB1; KLK11; KLK5; LAMA1; LAMB1; LAMC1; LYPD1; MFI2; OS9; PCSK6; PDIA3; PI15; RBM14; SCGB2A2; SDF2L1; SNAI1; SPARC; TMEM25; TMEM87A; VIM; WNT7A;
Spleen	47	7887	50	1.16007	0.10622	1	0.549236	1	ADAMTS10; ADAMTS4; ALPP; ANGPTL4; COL17A1; COL18A1; COL4A1; DEFA1; DNAJB9; ELN; EPHA7; FBXO6; FGF2; FN1; FURIN; GGH; HSPG2; IK; IL5RA; INSL5; ITGA5; ITGB1; KLK11; KLK5; LAMA1; LAMB1; LAMC1; LIPG; LRP1; LY86; MARCKSL1; MFI2; NCR3; OS9; PDIA3; PI15; RBM14; SDF2L1; SNAI1; SPARC; TCF3; TDGF1; TINAGL1; TMEM25; TMEM87A; TULP3; VIM;
HUVEC	61	13061	64.8936	0.909139	0.932232	1	1	1	ADAMTS10; ADAMTSL2; ALKBH7; ALPP; BTNL2; C1QB; CA6; CAPN2; CFC1; COL13A1; COL17A1; COL18A1; COL4A1; COL4A2; DEFA1; DNAJB9; EDN3; ELN; ELSPBP1; EPHA7; FBLN5; FBXO6; FBXO7; FN1; GGH; HSPG2; IDS; IGFL3; IK; IL12RB1; ITGA5; ITGB1; KLK15; LAMA1; LAMB1; LAMC1; LIPG; LRP1; LYPD4; MAP4K3; MFAP5; MFI2; OS9; PCSK5; PCSK6; PDGFRA; PDIA3; PLAUR; PSCA; PSG8; SLURP1; SNAI1; SPARC; TAZ; TBC1D2B; TCF3; TDGF1; TI…
Tonsils	44	7274	46.8085	1.17756	0.0982853	1	0.524188	1	ADAMTS4; ALPP; ANGPTL4; C1orf54; CA6; CAPN2; COL18A1; DEFA1; DEFA5; EGFL7; EPHA7; FN1; FURIN; GGH; HSPG2; IK; IL5RA; INSL5; ITGB1; KLK5; LAMA1; LAMB1; LAMC1; LIPG; LY86; LYPD1; MAP4K3; MARCKSL1; MFI2; NCR3; OS9; PCSK5; PCSK6; PDIA3; PI15; RBM14; SDF2L1; SNAI1; SPARC; TCF3; TDGF1; TMEM25; TMEM87A; VIM;
Jurkat A3	20	4200	21.2766	0.927263	0.689338	1	1	1	ADAMTSL2; ALKBH7; ALPP; FBXO6; FBXO7; GGH; HSPG2; IK; ITGA5; ITGB1; LRP1; MARCKSL1; MFI2; OS9; PLAUR; RBM14; SPARC; TBC1D2B; TMEM87A; VIM;
Rectum	43	7113	45.7447	1.17685	0.103847	1	0.540258	1	ADAMTS4; ANGPTL4; C1orf54; CA6; CAPN2; COL18A1; DEFA5; EGFL7; EPHA7; FBLN5; FN1; FURIN; GGH; HSPG2; IK; IL5RA; INSL5; ITGB1; KLK5; LAMA1; LAMB1; LAMC1; LRP1; LYPD1; MAP4K3; MARCKSL1; MFI2; OS9; PCSK5; PCSK6; PDGFRA; PDIA3; PI15; RBM14; SDF2L1; SNAI1; SPARC; TCF3; TMEM25; TMEM87A; TULP3; VIM; WNT7A;
Liver	67	11680	71.2766	1.11661	0.0794262	1	0.439124	1	ADAMTS10; ADAMTS4; ADAMTSL2; ALKBH7; ALPP; ANGPTL4; C1QB; CAPN2; COL18A1; COL4A1; COL4A2; CSTL1; DEFA1; DNAJB9; ECEL1; EGFL7; ELN; EPHA7; FBLN5; FBXO2; FBXO6; FBXO7; FGF2; FN1; FURIN; GGH; HSPG2; IDS; IK; IL5RA; INSL5; ITGA5; ITGB1; KLK11; KLK5; LAMA1; LAMB1; LAMC1; LIPG; LOX; LRP1; LYPD1; MAP4K3; MARCKSL1; MFAP4; MFI2; NCR3; OS9; PCSK5; PCSK6; PDGFRA; PDIA3; PI15; PLAUR; PRG2; RBM14; SDF2L1; SNA…
CNS	1	74	1.06383	2.65605	0.317448	1	1	1	PCSK6;
CD4	11	1901	11.7021	1.12722	0.385862	1	1	1	C1QB; CAPN2; COL18A1; DEFA1; FN1; GGH; ITGB1; PDIA3; PRG2; RBM14; VIM;
Skeletal muscles	53	9060	56.383	1.13877	0.108983	1	0.560107	1	ADAMTS10; ADAMTS4; ADAMTSL2; ANGPTL4; BTNL2; C1orf54; CAPN2; CMA1; COL18A1; COL4A2; DNAJB9; ECEL1; EGFL7; ELN; EPHA7; FBLN5; FBXO6; FBXO7; FN1; GGH; HSPG2; IDS; IK; IL5RA; INSL5; ITGB1; KLK11; KLK5; LAMA1; LAMB1; LAMC1; LIPG; LRP1; LYPD1; MAP4K3; MFAP5; MFI2; OS9; PCSK5; PCSK6; PDIA3; PI15; PRG2; RBM14; SNAI1; SPARC; TBC1D2B; TINAGL1; TMEM25; TMEM87A; TULP3; VIM; WNT7A;
H293	33	6792	35.1064	0.945918	0.693293	1	1	1	C1QB; CA6; CAPN2; COL18A1; COL4A1; COL4A2; EPHA7; FBXO2; FBXO7; FN1; FURIN; GGH; HSPG2; IK; ITGA5; ITGB1; LAMB1; LAMC1; LRP1; MAP4K3; MARCKSL1; MFI2; OS9; PCSK6; PDIA3; PLAUR; PRG2; RBM14; SDF2L1; SPARC; TCF3; TULP3; VIM;
Prostate	43	7923	45.7447	1.05654	0.352528	1	1	1	ADAMTS4; ADAMTSL2; ANGPTL4; C1orf54; CAPN2; COL17A1; COL18A1; EGFL7; EPHA7; FGF2; FN1; FURIN; GGH; HSPG2; IK; IL5RA; INSL5; ITGA5; ITGB1; KLK11; KLK15; KLK5; LAMA1; LAMB1; LAMC1; LYPD1; MARCKSL1; MFI2; OS9; PCSK5; PDIA3; PI15; PRG2; PSCA; RBM14; SDF2L1; SNAI1; SPARC; TINAGL1; TMEM25; TMEM87A; TULP3; WNT7A;
Jurkat	13	2869	13.8298	0.882574	0.731387	1	1	1	ITGA5; ITGB1; LAMA1; LAMB1; LOX; MAP4K3; MARCKSL1; OS9; PDIA3; RBM14; SDF2L1; TMEM87A; VIM;
Bone marrow	47	7808	50	1.17181	0.0913762	1	0.490424	1	ALPP; C1orf54; CAPN2; CEACAM8; COL18A1; COL4A2; DEFA1; DEFA5; EGFL7; EPHA7; FBLN5; FGF2; FN1; FURIN; GGH; HSPG2; IK; IL5RA; INSL5; ITGA5; ITGB1; KLK5; LAMB1; LAMC1; LRP1; LY86; LYPD1; MAP4K3; MFI2; NCR3; OS9; PCSK5; PDGFRA; PDIA3; PI15; PRG2; RBM14; SDF2L1; SNAI1; SPARC; TCF3; TDGF1; TINAGL1; TMEM25; TMEM87A; TULP3; VIM;
Lateral ventricle	40	6620	42.5532	1.17629	0.119353	1	0.590209	1	ADAMTS4; ANGPTL4; C1orf54; COL18A1; COL4A1; DEFA5; ELN; FGF2; FN1; FURIN; GGH; HSPG2; IK; IL5RA; INSL5; ITGB1; KLK15; KLK5; LAMA1; LAMB1; LAMC1; LIPG; LRP1; LYPD1; MARCKSL1; MFI2; OS9; PCSK5; PCSK6; PDIA3; PI15; RBM14; SDF2L1; SNAI1; SPARC; TMEM25; TMEM87A; TULP3; VIM; WNT7A;
Colorectal cancer	46	7513	48.9362	1.19191	0.0741467	1	0.41366	1	ADAMTS4; ALPP; ANGPTL4; C1orf54; CA6; CAPN2; COL18A1; COL4A1; COL4A2; DEFA5; EGFL7; ELN; EPHA7; FN1; FURIN; GGH; HSPG2; IK; IL5RA; INSL5; ITGA5; ITGB1; KLK5; LAMA1; LAMB1; LAMC1; LIPG; LRP1; LYPD1; MARCKSL1; MFI2; OS9; PCSK5; PCSK6; PDIA3; PI15; RBM14; SDF2L1; SNAI1; SPARC; TCF3; TMEM25; TMEM87A; TULP3; VIM; WNT7A;
Gall bladder	41	7295	43.617	1.09413	0.260381	1	0.991738	1	ADAMTS4; ANGPTL4; C1orf54; CAPN2; COL18A1; COL4A2; DEFA5; EGFL7; EPHA7; FN1; FURIN; GGH; HSPG2; IK; IL5RA; INSL5; ITGB1; KLK15; KLK5; LAMA1; LAMB1; LAMC1; LIPG; LRP1; LYPD1; MAP4K3; MARCKSL1; MFI2; OS9; PCSK5; PCSK6; PDIA3; PI15; SDF2L1; SNAI1; SPARC; TCF3; TMEM25; TMEM87A; TULP3; WNT7A;
Plasma	70	11971	74.4681	1.13824	0.0386349	1	0.3212	1	ADAMTS10; ADAMTS4; ADAMTSL2; ALPP; ANGPTL4; C1QB; CA6; CAPN2; CEACAM8; COL13A1; COL17A1; COL18A1; COL4A1; COL4A2; CSH1; CSH2; DEFA1; DEFA5; DNAJB9; ELN; EPHA7; FBLN5; FBXO2; FBXO6; FBXO7; FGF2; FN1; FURIN; GGH; HSPG2; IDS; IK; IL12RB1; IL5RA; ITGA5; ITGB1; KLK11; KLK5; LAMA1; LAMB1; LAMC1; LIPG; LOX; LRP1; MAP4K3; MARCKSL1; MFAP4; MFAP5; MFI2; NCR3; PCSK5; PCSK6; PDGFRA; PDIA3; PLAUR; PRG2; PSCA;…
Malignant carcinoid	45	7081	47.8723	1.23714	0.0434394	1	0.323992	1	ADAMTS4; ALPP; ANGPTL4; C1orf54; CA6; CAPN2; COL18A1; COL4A1; DEFA5; EGFL7; ELN; EPHA7; FBLN5; FN1; FURIN; GGH; HSPG2; IK; IL5RA; INSL5; ITGB1; KLK5; LAMA1; LAMB1; LAMC1; LIPG; LYPD1; MAP4K3; MARCKSL1; MFI2; OS9; PCSK5; PCSK6; PDIA3; PI15; RBM14; SDF2L1; SNAI1; SPARC; TCF3; TMEM25; TMEM87A; TULP3; VIM; WNT7A;
Ascites cancer cell	30	3509	31.9149	1.66451	0.00219458	1	0.0502975	0.221773	ALPP; C1QB; CAPN2; CEACAM8; COL18A1; COL4A2; DEFA1; EPHA7; FN1; GGH; HSPG2; IK; ITGA5; ITGB1; KLK11; LAMB1; LAMC1; LOX; LRP1; LY86; MARCKSL1; OS9; PDIA3; PLAUR; RBM14; SDF2L1; SPARC; TMEM87A; VIM; WNT7A;
Endometrial cancer	47	7460	50	1.22647	0.0435555	1	0.323992	1	ADAMTS4; ALPP; ANGPTL4; C1orf54; COL18A1; COL4A1; COL4A2; DEFA5; EGFL7; ELN; EPHA7; FN1; FURIN; GGH; HSPG2; IK; IL5RA; INSL5; ITGA5; ITGB1; KLK5; LAMA1; LAMB1; LAMC1; LIPG; LRP1; LYPD1; MAP4K3; MARCKSL1; MFAP5; MFI2; OS9; PCSK5; PCSK6; PDIA3; PI15; RBM14; SCGB2A2; SDF2L1; SNAI1; SPARC; TCF3; TMEM25; TMEM87A; TULP3; VIM; WNT7A;
Lung cancer	47	7435	50	1.23059	0.0410897	1	0.323992	1	ADAMTS4; ALPP; ANGPTL4; C1orf54; CA6; CAPN2; COL18A1; COL4A1; COL4A2; DEFA5; EGFL7; ELN; EPHA7; FBLN5; FN1; FURIN; GGH; HSPG2; IK; IL5RA; INSL5; ITGA5; ITGB1; KLK15; KLK5; LAMA1; LAMB1; LAMC1; LIPG; LRP1; LYPD1; MAP4K3; MARCKSL1; MFI2; OS9; PCSK6; PDIA3; PI15; RBM14; SDF2L1; SNAI1; SPARC; TCF3; TMEM25; TMEM87A; TULP3; VIM;
HCT116	12	2651	12.766	0.881734	0.726006	1	1	1	CAPN2; EPHA7; FBXO2; HSPG2; IK; ITGB1; MARCKSL1; PDGFRA; PDIA3; RBM14; SDF2L1; VIM;
PC3	16	1294	17.0213	2.40802	0.000859271	0.728662	0.0260236	0.114744	CAPN2; COL18A1; COL4A2; FN1; GGH; HSPG2; ITGB1; LAMB1; LAMC1; MARCKSL1; PDIA3; PLAUR; SDF2L1; SPARC; TINAGL1; VIM;
MicroProt	11	440	11.7021	4.87002	1.57634e-05	0.0133674	0.000891157	0.00392932	C1QB; CEACAM8; COL18A1; COL4A2; DEFA1; DEFA5; FN1; GGH; HSPG2; MFAP5; SLURP1;
Epididymis	46	7090	48.9362	1.26302	0.0280587	1	0.267345	1	ADAMTS4; ALPP; ANGPTL4; C1orf54; CA6; CAPN2; COL18A1; CST11; DEFA5; EGFL7; ELN; EPHA7; FBLN5; FN1; FURIN; GGH; HSPG2; IK; IL5RA; INSL5; ITGB1; KLK11; KLK15; KLK5; LAMA1; LAMB1; LAMC1; LIPG; LY86; LYPD1; MAP4K3; MARCKSL1; MFI2; OS9; PCSK5; PCSK6; PDIA3; PI15; RBM14; SDF2L1; SNAI1; SPARC; TCF3; TMEM25; TMEM87A; VIM;
Cerebellum	43	7633	45.7447	1.09668	0.244533	1	0.955595	1	ANGPTL4; C1orf54; COL18A1; DEFA5; ECEL1; EGFL7; ELN; EPHA7; FBXO6; FBXO7; FGF2; FN1; FURIN; GGH; HSPG2; IK; IL5RA; INSL5; ITGB1; KLK11; KLK5; LAMA1; LAMB1; LAMC1; LIPG; LRP1; LYPD1; MARCKSL1; MFI2; OS9; PCSK5; PCSK6; PDIA3; PI15; PRG2; RBM14; SDF2L1; SNAI1; SPARC; TBC1D2B; TMEM25; TMEM87A; TULP3;
Nasopharynx	39	6904	41.4894	1.09972	0.257408	1	0.991738	1	ADAMTS4; ALPP; ANGPTL4; CA6; COL18A1; DEFA5; EGFL7; ELN; EPHA7; FN1; FURIN; GGH; HSPG2; IK; IL5RA; INSL5; ITGB1; KLK5; LAMA1; LAMB1; LIPG; LRP1; LYPD1; MAP4K3; MARCKSL1; OS9; PCSK6; PDIA3; PI15; RBM14; SDF2L1; SNAI1; SPARC; TCF3; TMEM25; TMEM87A; TULP3; VIM; WNT7A;
global_SCX_fractionated	12	2476	12.766	0.944054	0.631726	1	1	1	ALPP; CAPN2; COL17A1; FBXO2; FBXO7; ITGB1; LAMB1; LRP1; PDIA3; PSCA; RBM14; SDF2L1;
Hippocampus	44	7355	46.8085	1.16459	0.114556	1	0.578237	1	ADAMTS4; ANGPTL4; C1orf54; COL18A1; COL4A1; DEFA5; ECEL1; EGFL7; ELN; EPHA7; FBXO6; FBXO7; FGF2; FN1; FURIN; GGH; IK; IL5RA; INSL5; ITGB1; KLK5; LAMB1; LAMC1; LIPG; LRP1; LYPD1; MARCKSL1; MFI2; OS9; PCSK5; PCSK6; PDIA3; PI15; PRG2; RBM14; SDF2L1; SNAI1; SPARC; TBC1D2B; TMEM25; TMEM87A; TULP3; VIM; WNT7A;
HeLa	19	5789	20.2128	0.639122	0.995238	1	1	1	ALPP; CAPN2; CFC1; CSH1; CSH2; EPHA7; HSPG2; ITGB1; LAMA1; LRP1; MAP4K3; MARCKSL1; PDIA3; PLAUR; RBM14; SDF2L1; TMEM25; TULP3; VIM;
Malignant lymphoma	36	6586	38.2979	1.06416	0.356783	1	1	1	ADAMTS4; C1orf54; COL18A1; DEFA5; EGFL7; ELN; EPHA7; FN1; FURIN; GGH; HSPG2; IK; IL5RA; INSL5; ITGA5; ITGB1; KLK5; LAMA1; LAMB1; LAMC1; LY86; LYPD1; MARCKSL1; OS9; PCSK6; PDIA3; PI15; RBM14; SDF2L1; SNAI1; SPARC; TCF3; TDGF1; TMEM25; TMEM87A; VIM;
Prostate cancer	46	7214	48.9362	1.24131	0.0380947	1	0.3212	1	ADAMTS4; ALPP; ANGPTL4; C1orf54; CAPN2; COL18A1; COL4A1; DEFA5; EGFL7; EPHA7; FBLN5; FN1; FURIN; GGH; HSPG2; IK; IL5RA; INSL5; ITGA5; ITGB1; KLK11; KLK15; KLK5; LAMA1; LAMB1; LAMC1; LIPG; LRP1; LYPD1; MAP4K3; MARCKSL1; MFI2; OS9; PCSK5; PCSK6; PDIA3; PI15; RBM14; SDF2L1; SNAI1; SPARC; TCF3; TMEM25; TMEM87A; VIM; WNT7A;
Skin	44	7292	46.8085	1.17465	0.10175	1	0.532616	1	ANGPTL4; C1orf54; C1QB; CA6; CAPN2; CMA1; COL17A1; COL18A1; COL4A2; DEFA5; EPHA7; FBLN5; FN1; FURIN; GGH; HSPG2; IK; IL5RA; INSL5; ITGA5; ITGB1; KLK11; KLK5; LAMA1; LAMB1; LAMC1; LOX; LRP1; LYPD1; MFAP4; MFI2; OS9; PCSK6; PDIA3; RBM14; SCGB2A2; SDF2L1; SNAI1; SPARC; TMEM25; TMEM87A; TULP3; VIM; WNT7A;
Placenta	72	10894	76.5957	1.2865	0.000369263	0.313135	0.0120436	0.0531033	ADAMTS10; ADAMTS4; ADAMTSL2; ALPP; ANGPTL4; C1orf54; C1QB; CAPN2; CMA1; COL13A1; COL17A1; COL18A1; COL4A1; COL4A2; CSH1; CSH2; DEFA1; DEFA5; DNAJB9; ECEL1; EDN3; EGFL7; ELN; EPHA7; FBLN5; FBXO6; FBXO7; FGF2; FN1; FURIN; GGH; HSPG2; IDS; IK; IL5RA; INSL5; ITGA5; ITGB1; KLK11; KLK5; LAMA1; LAMB1; LAMC1; LIPG; LOX; LRP1; LYPD1; MAP4K3; MARCKSL1; MFAP5; MFI2; OS9; PCSK5; PCSK6; PDGFRA; PDIA3; PI15; P…
Lung	62	9992	65.9574	1.20786	0.016604	1	0.201146	0.8869	ADAMTS10; ADAMTS4; ADAMTSL2; ALPP; ANGPTL4; C1orf54; CA6; CAPN2; COL18A1; COL4A1; COL4A2; DEFA5; DNAJB9; ECEL1; EGFL7; ELN; EPHA7; FBLN5; FBXO6; FBXO7; FGF2; FN1; GGH; HSPG2; IDS; IK; IL5RA; INSL5; ITGA5; ITGB1; KLK11; KLK15; KLK5; LAMA1; LAMB1; LAMC1; LIPG; LOX; LRP1; LY86; LYPD1; MAP4K3; MFAP4; MFI2; OS9; PCSK5; PCSK6; PDIA3; PI15; RBM14; SCGB2A2; SDF2L1; SNAI1; SPARC; TBC1D2B; TCF3; TINAGL1; T…
Cerebral cortex	44	7099	46.8085	1.20659	0.0689112	1	0.392193	1	ADAMTS4; ANGPTL4; C1orf54; COL18A1; COL4A1; DEFA5; ECEL1; EGFL7; ELN; FBXO6; FBXO7; FGF2; FURIN; GGH; HSPG2; IK; IL5RA; INSL5; ITGB1; KLK15; KLK5; LAMA1; LAMB1; LAMC1; LIPG; LRP1; LYPD1; MARCKSL1; MFI2; OS9; PCSK5; PCSK6; PDIA3; PI15; PRG2; RBM14; SDF2L1; SNAI1; SPARC; TMEM25; TMEM87A; TULP3; VIM; WNT7A;
Ovarian cancer	49	7644	52.1277	1.24787	0.0271531	1	0.264665	1	ADAMTS4; ALPP; ANGPTL4; C1orf54; CA6; CAPN2; COL18A1; COL4A1; COL4A2; DEFA5; EGFL7; ELN; EPHA7; FBLN5; FN1; FURIN; GGH; HSPG2; IK; IL5RA; INSL5; ITGA5; ITGB1; KLK11; KLK5; LAMA1; LAMB1; LAMC1; LIPG; LRP1; LYPD1; MARCKSL1; MFI2; OS9; PCSK5; PCSK6; PDGFRA; PDIA3; PI15; RBM14; SDF2L1; SNAI1; SPARC; TCF3; TMEM25; TMEM87A; TULP3; VIM; WNT7A;
Kidney	63	10256	67.0213	1.19574	0.0195256	1	0.218909	0.965221	ADAMTS10; ADAMTS4; ALPP; ANGPTL4; C1orf54; C1QB; CAPN2; COL18A1; COL4A1; COL4A2; DEFA5; DNAJB9; ECEL1; EGFL7; EPHA7; FBLN5; FBXO6; FBXO7; FGF2; FN1; FURIN; GGH; HSPG2; IDS; IK; IL5RA; INSL5; ITGA5; ITGB1; KLK11; KLK15; KLK5; LAMA1; LAMB1; LAMC1; LIPG; LRP1; LY86; LYPD1; MAP4K3; MARCKSL1; MFAP4; MFI2; OS9; PCSK5; PCSK6; PDGFRA; PDIA3; PI15; PSCA; RBM14; SDF2L1; SNAI1; SPARC; TBC1D2B; TCF3; TDGF1; …
H1688	13	1007	13.8298	2.51449	0.00187847	1	0.0482709	0.212838	ADAMTSL2; FURIN; GGH; HSPG2; KLK11; LAMA1; LAMB1; LAMC1; LIPG; OS9; PCSK6; PDIA3; RBM14;
Sy5y	12	2490	12.766	0.938746	0.639809	1	1	1	C1QB; CEACAM8; FGF2; GGH; IK; PDGFRA; PDIA3; PRG2; RBM14; SDF2L1; TCF3; VIM;
Duodenum	41	7275	43.617	1.09714	0.253336	1	0.985456	1	ADAMTS4; ALPP; ANGPTL4; C1orf54; COL18A1; COL4A1; COL4A2; DEFA5; EGFL7; EPHA7; FN1; FURIN; GGH; HSPG2; IK; IL5RA; INSL5; ITGB1; KLK5; LAMA1; LAMB1; LAMC1; LRP1; LYPD1; MAP4K3; MARCKSL1; MFI2; OS9; PCSK5; PCSK6; PDIA3; PI15; RBM14; SDF2L1; SNAI1; SPARC; TMEM25; TMEM87A; TULP3; VIM; WNT7A;
Bronchus	38	6923	40.4255	1.06858	0.337584	1	1	1	ADAMTS4; ANGPTL4; C1orf54; CAPN2; COL18A1; DEFA5; EGFL7; ELN; EPHA7; FN1; FURIN; GGH; HSPG2; IK; IL5RA; INSL5; ITGA5; ITGB1; KLK5; LAMB1; LIPG; LYPD1; MAP4K3; MARCKSL1; MFI2; OS9; PCSK6; PDIA3; PI15; RBM14; SDF2L1; SNAI1; SPARC; TCF3; TMEM25; TMEM87A; TULP3; WNT7A;
Brain	41	7290	43.617	1.09488	0.258611	1	0.991738	1	ADAMTS10; ADAMTS4; ADAMTSL2; ALPP; C1QB; CAPN2; CFC1; COL18A1; COL4A1; COL4A2; DEFA1; DNAJB9; ECEL1; EPHA7; FBXO2; FBXO6; FBXO7; FGF2; FN1; GGH; IDS; IK; KLK11; KLK5; LAMC1; LIPG; LRP1; MARCKSL1; MFI2; NCR3; PCSK5; PDGFRA; PDIA3; PI15; RBM14; SDF2L1; SNAI1; SPARC; TMEM25; TULP3; VIM;
Stomach	53	8044	56.383	1.2826	0.0102019	1	0.152208	0.67112	ADAMTS10; ADAMTS4; ALPP; ANGPTL4; C1orf54; CA6; CAPN2; COL18A1; COL4A2; DEFA5; EGFL7; ELN; EPHA7; FBLN5; FBXO6; FN1; FURIN; GGH; HSPG2; IK; IL5RA; INSL5; ITGA5; ITGB1; KLK11; KLK15; KLK5; LAMA1; LAMB1; LAMC1; LIPG; LRP1; LYPD1; MAP4K3; MARCKSL1; MFI2; OS9; PCSK5; PCSK6; PDGFRA; PDIA3; PI15; PRG2; PSCA; RBM14; SDF2L1; SNAI1; SPARC; TINAGL1; TMEM25; TMEM87A; TULP3; WNT7A;
Pancreas	65	9936	69.1489	1.27343	0.00231578	1	0.0516785	0.227863	ADAMTS10; ADAMTS4; ADAMTSL2; ALPP; ANGPTL4; C1orf54; C1QB; CA6; CAPN2; CMA1; COL18A1; COL4A1; COL4A2; DEFA5; ECEL1; EGFL7; ELN; EPHA7; FBXO2; FBXO6; FBXO7; FGF2; FN1; FURIN; GGH; HSPG2; IDS; IK; IL5RA; INSL5; ITGA5; ITGB1; KLK11; KLK15; KLK5; LAMA1; LAMB1; LAMC1; LIPG; LRP1; LYPD1; MAP4K3; MARCKSL1; MFAP4; MFI2; OS9; PCSK5; PCSK6; PDGFRA; PDIA3; PI15; PRG2; RBM14; SDF2L1; SNAI1; SPARC; TBC1D2B; T…
Lymph nodes	43	6700	45.7447	1.2494	0.0428215	1	0.323992	1	ADAMTS4; ALPP; C1orf54; DEFA5; EGFL7; EPHA7; FN1; FURIN; GGH; HSPG2; IK; IL5RA; INSL5; ITGB1; KLK5; LAMA1; LAMB1; LIPG; LRP1; LY86; LYPD1; MAP4K3; MARCKSL1; MFI2; NCR3; OS9; PCSK5; PCSK6; PDIA3; PI15; PRG2; RBM14; SDF2L1; SNAI1; SPARC; TCF3; TDGF1; TINAGL1; TMEM25; TMEM87A; TULP3; VIM; WNT7A;
H358	15	1489	15.9574	1.96196	0.00871891	1	0.139502	0.615099	CAPN2; COL18A1; FN1; FURIN; GGH; HSPG2; IDS; ITGB1; LAMB1; LAMC1; MARCKSL1; OS9; PDIA3; TINAGL1; VIM;
Fallopian tubes	40	6677	42.5532	1.16625	0.132541	1	0.62965	1	ADAMTS4; ALPP; ANGPTL4; C1orf54; CAPN2; COL18A1; DEFA5; EGFL7; EPHA7; FGF2; FN1; FURIN; GGH; HSPG2; IL5RA; INSL5; ITGB1; KLK5; LAMA1; LAMB1; LAMC1; LIPG; LRP1; LY86; LYPD1; MAP4K3; MFI2; OS9; PCSK5; PCSK6; PDIA3; PI15; RBM14; SDF2L1; SNAI1; SPARC; TCF3; TMEM25; TMEM87A; VIM;
Head & neck cancer	44	7062	46.8085	1.21291	0.0636519	1	0.378893	1	ADAMTS4; ANGPTL4; C1orf54; CAPN2; COL18A1; COL4A1; DEFA5; EGFL7; ELN; EPHA7; FBLN5; FN1; FURIN; GGH; HSPG2; IK; IL5RA; INSL5; ITGA5; ITGB1; KLK5; LAMA1; LAMB1; LAMC1; LRP1; LY86; LYPD1; MAP4K3; MARCKSL1; MFI2; OS9; PCSK5; PCSK6; PDIA3; PI15; RBM14; SDF2L1; SNAI1; SPARC; TCF3; TMEM25; TMEM87A; VIM; WNT7A;
Pancreatic cancer	55	8316	58.5106	1.28746	0.00732362	1	0.121773	0.536926	ADAMTS4; ALPP; ANGPTL4; C1orf54; C1QB; CAPN2; CMA1; COL18A1; COL4A1; COL4A2; DEFA1; DEFA5; EGFL7; ELN; EPHA7; FBLN5; FBXO6; FGF2; FN1; FURIN; GGH; HSPG2; IK; IL5RA; INSL5; ITGA5; ITGB1; KLK11; KLK5; LAMA1; LAMB1; LAMC1; LOX; LRP1; LYPD1; MAP4K3; MARCKSL1; MFAP4; MFI2; OS9; PCSK5; PCSK6; PDIA3; PI15; RBM14; SDF2L1; SNAI1; SPARC; TCF3; TINAGL1; TMEM25; TMEM87A; TULP3; VIM; WNT7A;
BT474	3	558	3.19149	1.04986	0.549944	1	1	1	FN1; GGH; PDIA3;
Seminal vesicle	37	6620	39.3617	1.08809	0.293722	1	1	1	ADAMTS4; ALPP; ANGPTL4; C1orf54; CAPN2; COL18A1; DEFA5; EGFL7; EPHA7; FGF2; FN1; GGH; HSPG2; IK; IL5RA; INSL5; ITGB1; KLK5; LAMA1; LAMC1; LIPG; LYPD1; MFI2; OS9; PCSK5; PCSK6; PDIA3; PI15; RBM14; SDF2L1; SNAI1; TCF3; TMEM25; TMEM87A; TULP3; VIM; WNT7A;
Urinary bladder	38	7054	40.4255	1.04874	0.391644	1	1	1	ADAMTS4; ANGPTL4; C1orf54; CAPN2; COL18A1; COL4A1; DEFA5; EGFL7; EPHA7; FN1; GGH; HSPG2; IK; IL5RA; INSL5; ITGA5; ITGB1; KLK5; LAMA1; LAMB1; LAMC1; LYPD1; MARCKSL1; MFI2; OS9; PCSK6; PDIA3; PI15; PSCA; RBM14; SDF2L1; SNAI1; TCF3; TMEM25; TMEM87A; TULP3; VIM; WNT7A;
K-562	13	2513	13.8298	1.0076	0.534764	1	1	1	CAPN2; EPHA7; FBXO6; FBXO7; FGF2; HSPG2; IK; ITGA5; MAP4K3; MARCKSL1; PDIA3; SDF2L1; VIM;
Salivary glands	42	6607	44.6809	1.23752	0.053303	1	0.351144	1	ADAMTS4; ALPP; ANGPTL4; C1orf54; CA6; CAPN2; COL17A1; COL18A1; DEFA5; EGFL7; EPHA7; FBLN5; FN1; FURIN; GGH; HSPG2; IK; IL5RA; INSL5; ITGA5; ITGB1; KLK11; KLK15; KLK5; LAMA1; LAMB1; LAMC1; LYPD1; MFI2; OS9; PCSK5; PCSK6; PDIA3; PI15; PRG2; RBM14; SDF2L1; SNAI1; TMEM25; TMEM87A; TULP3; WNT7A;
Testis	62	10269	65.9574	1.17527	0.0331815	1	0.299339	1	ADAMTS10; ADAMTS4; ADAMTSL2; ALPP; ANGPTL4; C1orf54; CAPN2; COL17A1; COL18A1; COL4A1; COL4A2; DEFA5; EGFL7; ELN; EPHA7; FBLN5; FBXO2; FBXO6; FBXO7; FGF2; FN1; FURIN; GGH; HSPG2; IK; IL5RA; INSL5; ITGA5; ITGB1; KLK11; KLK15; KLK5; LAMA1; LAMB1; LAMC1; LIPG; LRP1; LY86; LYPD1; LYZL2; MAP4K3; MARCKSL1; MFAP4; MFI2; OS9; PCSK5; PCSK6; PDIA3; PI15; PRG2; RBM14; SCGB2A2; SDF2L1; SNAI1; SPARC; TBC1D2B; …
MDA231	7	336	7.44681	4.06043	0.00172792	1	0.0465891	0.205422	FN1; LAMB1; LAMC1; PDIA3; SDF2L1; TINAGL1; VIM;
Urothelial cancer	43	7521	45.7447	1.11301	0.207994	1	0.835918	1	ADAMTS4; ANGPTL4; C1orf54; CAPN2; COL18A1; COL4A1; DEFA5; EGFL7; ELN; EPHA7; FBLN5; FN1; FURIN; GGH; HSPG2; IK; IL5RA; INSL5; ITGA5; ITGB1; KLK5; LAMA1; LAMB1; LAMC1; LIPG; LRP1; LYPD1; MARCKSL1; MFI2; OS9; PCSK6; PDGFRA; PDIA3; PI15; RBM14; SDF2L1; SNAI1; SPARC; TCF3; TMEM25; TMEM87A; TULP3; VIM;
R	6	1948	6.38298	0.600467	0.943755	1	1	1	CAPN2; FBXO7; IK; MARCKSL1; PDIA3; VIM;
Soft tissue	51	6969	54.2553	1.42459	0.00102765	0.871445	0.0290482	0.12808	ADAMTS4; ANGPTL4; C1orf54; CA6; CAPN2; COL18A1; COL4A1; COL4A2; DEFA5; EGFL7; ELN; EPHA7; FBLN5; FGF2; FN1; FURIN; GGH; HSPG2; IK; IL5RA; INSL5; ITGA5; ITGB1; KLK15; KLK5; LAMA1; LAMB1; LAMC1; LRP1; LY86; LYPD1; MAP4K3; MARCKSL1; MFAP5; MFI2; OS9; PCSK5; PCSK6; PDGFRA; PDIA3; PI15; RBM14; SCGB2A2; SDF2L1; SNAI1; SPARC; TMEM25; TMEM87A; TULP3; VIM; WNT7A;
Testis cancer	48	7248	51.0638	1.2892	0.0157455	1	0.198901	0.877001	ADAMTS4; ALPP; ANGPTL4; C1orf54; CA6; COL18A1; COL4A1; COL4A2; DEFA5; EGFL7; ELN; EPHA7; FBLN5; FGF2; FN1; FURIN; GGH; HSPG2; IK; IL5RA; INSL5; ITGA5; ITGB1; KLK15; KLK5; LAMA1; LAMB1; LAMC1; LIPG; LRP1; LYPD1; MARCKSL1; MFI2; OS9; PCSK5; PCSK6; PDGFRA; PDIA3; PI15; RBM14; SDF2L1; SNAI1; SPARC; TCF3; TMEM25; TMEM87A; VIM; WNT7A;
Neutrophil	20	2031	21.2766	1.91753	0.00304867	1	0.0630555	0.278026	C1QB; CAPN2; CEACAM8; DEFA1; FN1; FURIN; HSPG2; ITGA5; ITGB1; LAMB1; LAMC1; LRP1; MARCKSL1; PDIA3; PLAUR; PRG2; RBM14; SDF2L1; SPARC; VIM;
CD8	18	3327	19.1489	1.05358	0.445456	1	1	1	ALPP; C1QB; CAPN2; CEACAM8; COL18A1; DEFA1; FBXO2; FBXO7; FN1; IK; ITGB1; LAMB1; MARCKSL1; PDIA3; RBM14; SDF2L1; SPARC; VIM;
Stomach cancer	46	7399	48.9362	1.21028	0.0581921	1	0.368261	1	ADAMTS4; ALPP; ANGPTL4; C1orf54; CAPN2; COL18A1; COL4A1; COL4A2; DEFA5; EGFL7; ELN; EPHA7; FBLN5; FGF2; FN1; FURIN; GGH; HSPG2; IK; IL5RA; INSL5; ITGA5; ITGB1; KLK5; LAMA1; LAMB1; LAMC1; LIPG; LRP1; LYPD1; MARCKSL1; MFI2; OS9; PCSK5; PCSK6; PDIA3; PI15; RBM14; SDF2L1; SNAI1; SPARC; TCF3; TMEM25; TMEM87A; TULP3; VIM;
Skin cancer	45	7029	47.8723	1.2463	0.0383922	1	0.3212	1	ADAMTS4; ALPP; ANGPTL4; C1orf54; CA6; COL18A1; COL4A1; DEFA5; EGFL7; ELN; EPHA7; FBLN5; FGF2; FN1; FURIN; GGH; HSPG2; IK; IL5RA; INSL5; ITGA5; ITGB1; KLK11; KLK15; KLK5; LAMA1; LAMB1; LAMC1; LYPD1; MAP4K3; MARCKSL1; MFI2; OS9; PCSK5; PCSK6; PDIA3; PI15; RBM14; SDF2L1; SNAI1; SPARC; TCF3; TMEM25; TMEM87A; VIM;
Adrenal glands	45	7554	47.8723	1.15968	0.116362	1	0.583876	1	ADAMTS4; ANGPTL4; C1orf54; CAPN2; COL18A1; EGFL7; EPHA7; FBLN5; FBXO6; FN1; FURIN; GGH; HSPG2; IK; IL5RA; INSL5; ITGA5; ITGB1; KLK15; KLK5; LAMA1; LAMB1; LAMC1; LIPG; LYPD1; MARCKSL1; MFI2; OS9; PCSK5; PCSK6; PDIA3; PI15; PRG2; RBM14; SCGB2A2; SDF2L1; SNAI1; SPARC; TCF3; TINAGL1; TMEM25; TMEM87A; TULP3; VIM; WNT7A;
TOV112D	15	1276	15.9574	2.28946	0.00208676	1	0.0491547	0.216735	ANGPTL4; CAPN2; COL18A1; COL4A1; COL4A2; GGH; HSPG2; LAMA1; LAMB1; LAMC1; LIPG; PDIA3; RBM14; SPARC; VIM;
LNCaP	11	1455	11.7021	1.47274	0.126048	1	0.610793	1	COL18A1; FN1; GGH; HSPG2; KLK15; LAMC1; LOX; MARCKSL1; PCSK6; PDIA3; SDF2L1;
Corpus, uterine	48	6997	51.0638	1.33544	0.00757676	1	0.123559	0.544803	ADAMTS4; ANGPTL4; C1orf54; COL18A1; COL4A1; COL4A2; DEFA5; EGFL7; EPHA7; FBLN5; FGF2; FN1; FURIN; GGH; HSPG2; IK; IL5RA; INSL5; ITGA5; ITGB1; KLK5; LAMA1; LAMB1; LAMC1; LRP1; LY86; LYPD1; MAP4K3; MARCKSL1; MFAP5; MFI2; OS9; PCSK5; PCSK6; PDGFRA; PDIA3; PI15; RBM14; SCGB2A2; SDF2L1; SNAI1; SPARC; TCF3; TMEM25; TMEM87A; TULP3; VIM; WNT7A;
Appendix	45	7004	47.8723	1.25074	0.0361384	1	0.315931	1	ADAMTS4; ALPP; ANGPTL4; C1orf54; CAPN2; COL18A1; COL4A1; DEFA5; EGFL7; EPHA7; FBLN5; FN1; FURIN; GGH; HSPG2; IK; IL5RA; INSL5; ITGA5; ITGB1; KLK5; LAMA1; LAMB1; LAMC1; LIPG; LRP1; LY86; LYPD1; MARCKSL1; OS9; PCSK5; PCSK6; PDIA3; PI15; RBM14; SDF2L1; SNAI1; SPARC; TCF3; TDGF1; TMEM25; TMEM87A; TULP3; VIM; WNT7A;
Erythrocytes	4	1539	4.25532	0.507118	0.96143	1	1	1	CAPN2; DEFA1; FBXO7; VIM;
HTB75	19	1277	20.2128	2.8973	2.21421e-05	0.0187765	0.00112973	0.00498123	COL18A1; FBLN5; FN1; GGH; HSPG2; KLK5; LAMB1; LAMC1; LOX; MARCKSL1; MFAP5; MFI2; PCSK6; PDIA3; PLAUR; RBM14; SDF2L1; SPARC; TINAGL1;
Smooth muscle cells	32	5124	34.0426	1.21585	0.117788	1	0.587556	1	ANGPTL4; COL4A1; COL4A2; DEFA5; EGFL7; ELN; EPHA7; FBLN5; FGF2; FN1; GGH; HSPG2; IK; IL5RA; INSL5; ITGA5; ITGB1; KLK5; LAMB1; LAMC1; LIPG; LRP1; LYPD1; MFI2; OS9; PDIA3; RBM14; SNAI1; SPARC; TCF3; TMEM87A; VIM;
Gastric juice	4	243	4.25532	3.21164	0.0366162	1	0.316842	1	CA6; DEFA5; FN1; PSCA;
Urine	37	3267	39.3617	2.20483	7.43141e-07	0.000630184	9.00263e-05	0.000396947	ADAMTS10; ADAMTSL2; CAPN2; CEACAM8; COL18A1; COL4A1; COL4A2; DEFA1; EDN3; EPHA7; FBLN5; FBXO7; FN1; GGH; HSPG2; IDS; IK; ITGB1; KLK11; LAMA1; LAMB1; LAMC1; LOX; LRP1; LYPD1; MFAP4; MFI2; PDGFRA; PDIA3; PI15; PLAUR; PRG2; PSCA; SLURP1; TINAGL1; TMEM25; VIM;
Heart	34	5507	36.1702	1.20198	0.121104	1	0.590209	1	ADAMTS10; ADAMTS4; ADAMTSL2; ANGPTL4; CMA1; COL18A1; COL4A1; DNAJB9; ECEL1; FBLN5; FBXO6; FBXO7; FGF2; FN1; IDS; IK; ITGB1; KLK11; KLK5; LAMB1; LAMC1; LIPG; LOX; MFI2; PCSK5; PCSK6; PDIA3; RBM14; SDF2L1; SNAI1; SPARC; TBC1D2B; TINAGL1; TULP3;
Amygdala	9	1204	9.57447	1.45647	0.165086	1	0.71425	1	ECEL1; FBXO6; FBXO7; IK; MFI2; OS9; PRG2; TBC1D2B; TULP3;
Thyroid gland	50	7306	53.1915	1.33224	0.00618563	1	0.109279	0.481838	ADAMTS4; ANGPTL4; C1orf54; CAPN2; COL17A1; COL18A1; COL4A1; DEFA5; EGFL7; EPHA7; FBLN5; FBXO7; FGF2; FN1; FURIN; GGH; HSPG2; IK; IL5RA; INSL5; ITGB1; KLK11; KLK15; KLK5; LAMA1; LAMB1; LAMC1; LIPG; LY86; LYPD1; MAP4K3; MARCKSL1; MFI2; OS9; PCSK5; PCSK6; PDIA3; PI15; PRG2; RBM14; SDF2L1; SNAI1; SPARC; TCF3; TINAGL1; TMEM25; TMEM87A; TULP3; VIM; WNT7A;
H460	14	736	14.8936	3.70476	2.26478e-05	0.0192054	0.00112973	0.00498123	ANGPTL4; COL4A1; COL4A2; FN1; GGH; HSPG2; LAMA1; LAMB1; LAMC1; LIPG; OS9; PCSK5; PDIA3; VIM;
Heart muscle	35	6191	37.234	1.10062	0.275554	1	1	1	ADAMTS4; COL18A1; COL4A1; COL4A2; DEFA5; EGFL7; ELN; FBLN5; FN1; GGH; HSPG2; IK; IL5RA; INSL5; ITGA5; ITGB1; KLK5; LAMA1; LAMB1; LAMC1; LIPG; LYPD1; MFI2; OS9; PCSK5; PDIA3; PI15; RBM14; SCGB2A2; SNAI1; TCF3; TMEM25; TMEM87A; TULP3; WNT7A;
B Cell	14	2254	14.8936	1.20973	0.264695	1	0.997072	1	CEACAM8; COL13A1; DEFA1; FN1; IL5RA; LAMB1; LAMC1; MARCKSL1; PDGFRA; PDIA3; PRG2; RBM14; SDF2L1; VIM;
Spinal cord	12	1465	12.766	1.59554	0.0717324	1	0.405527	1	C1QB; ECEL1; FBXO6; FBXO7; IK; KLK11; MFI2; OS9; PRG2; TBC1D2B; TINAGL1; TULP3;
Malignant glioma	44	7169	46.8085	1.19481	0.0797466	1	0.439124	1	ADAMTS4; C1orf54; COL18A1; COL4A1; COL4A2; DEFA5; EGFL7; ELN; EPHA7; FBLN5; FGF2; FN1; FURIN; GGH; HSPG2; IK; IL5RA; INSL5; ITGB1; KLK5; LAMA1; LAMB1; LAMC1; LIPG; LRP1; LYPD1; MAP4K3; MARCKSL1; MFI2; OS9; PCSK6; PDGFRA; PDIA3; PI15; RBM14; SDF2L1; SNAI1; SPARC; TCF3; TMEM25; TMEM87A; TULP3; VIM; WNT7A;
Cervical cancer	46	7426	48.9362	1.20588	0.0617078	1	0.371122	1	ADAMTS4; ALPP; ANGPTL4; C1orf54; CAPN2; COL18A1; COL4A1; COL4A2; DEFA5; EGFL7; ELN; EPHA7; FN1; FURIN; GGH; HSPG2; IK; IL5RA; INSL5; ITGA5; ITGB1; KLK15; KLK5; LAMA1; LAMB1; LAMC1; LIPG; LRP1; LYPD1; MAP4K3; MARCKSL1; MFI2; OS9; PCSK6; PDIA3; PI15; RBM14; SDF2L1; SNAI1; SPARC; TCF3; TMEM25; TMEM87A; TULP3; VIM; WNT7A;
Malignant melanoma	47	7459	50	1.22663	0.0434547	1	0.323992	1	ADAMTS4; ANGPTL4; C1orf54; CAPN2; COL18A1; COL4A1; COL4A2; DEFA5; EGFL7; ELN; EPHA7; FBLN5; FGF2; FN1; FURIN; GGH; HSPG2; IK; IL5RA; INSL5; ITGB1; KLK5; LAMA1; LAMB1; LAMC1; LIPG; LRP1; LY86; LYPD1; MAP4K3; MARCKSL1; MFI2; OS9; PCSK6; PDGFRA; PDIA3; PI15; RBM14; SDF2L1; SNAI1; SPARC; TCF3; TMEM25; TMEM87A; TULP3; VIM; WNT7A;
Oesophagus	6	921	6.38298	1.27004	0.335648	1	1	1	COL17A1; FN1; ITGB1; PDIA3; PSCA; SNAI1;
Embryonal carcinoma cells	11	1232	11.7021	1.73932	0.0508914	1	0.345231	1	ALPP; COL18A1; HSPG2; ITGA5; LAMB1; LAMC1; LRP1; MARCKSL1; MFI2; RBM14; VIM;
ES2	25	3527	26.5957	1.38011	0.0512335	1	0.345231	1	ADAMTS10; C1QB; CAPN2; COL13A1; COL18A1; COL4A2; FGF2; FN1; GGH; HSPG2; IK; ITGA5; ITGB1; LAMB1; LAMC1; LOX; LRP1; MARCKSL1; MFI2; PDIA3; PLAUR; RBM14; SDF2L1; SPARC; VIM;
Ovary	55	8592	58.5106	1.2461	0.0159496	1	0.198901	0.877001	ADAMTS4; ADAMTSL2; ALPP; C1orf54; C1QB; CAPN2; CMA1; COL18A1; COL4A1; COL4A2; CSH1; DEFA1; DEFA5; EGFL7; ELN; EPHA7; FBLN5; FGF2; FN1; FURIN; GGH; HSPG2; IK; IL5RA; ITGA5; ITGB1; KLK15; KLK5; LAMA1; LAMB1; LAMC1; LIPG; LRP1; LY86; LYPD1; MARCKSL1; MFAP4; MFAP5; MFI2; OS9; PCSK6; PDGFRA; PDIA3; PLAUR; PRG2; RBM14; SDF2L1; SNAI1; SPARC; TBC1D2B; TINAGL1; TMEM87A; TULP3; VIM; WNT7A;
Liver cancer	50	7697	53.1915	1.26456	0.0190544	1	0.218353	0.962767	ADAMTS4; ALPP; ANGPTL4; C1orf54; CA6; CAPN2; COL18A1; COL4A1; DEFA5; EGFL7; ELN; EPHA7; FBLN5; FGF2; FN1; FURIN; GGH; HSPG2; IK; IL5RA; INSL5; ITGA5; ITGB1; KLK11; KLK15; KLK5; LAMA1; LAMB1; LAMC1; LIPG; LRP1; LYPD1; MAP4K3; MARCKSL1; MFI2; OS9; PCSK5; PCSK6; PDIA3; PI15; RBM14; SDF2L1; SNAI1; SPARC; TCF3; TMEM25; TMEM87A; TULP3; VIM; WNT7A;
Dendritic cells	9	1954	9.57447	0.897437	0.685043	1	1	1	C1QB; CAPN2; FBXO6; FN1; ITGA5; ITGB1; PDIA3; SDF2L1; VIM;
OVCAR3	22	3714	23.4043	1.15341	0.261968	1	0.991738	1	CAPN2; COL17A1; COL18A1; COL4A2; DEFA1; EPHA7; FN1; GGH; HSPG2; IK; ITGB1; KLK11; KLK5; LAMB1; LAMC1; MARCKSL1; OS9; PDIA3; PLAUR; RBM14; SDF2L1; VIM;
Huh7	17	2976	18.0851	1.11244	0.356935	1	1	1	ADAMTS4; ALKBH7; CA6; ECEL1; EDN3; HSPG2; IDS; LAMB1; LAMC1; LRP1; MFI2; NCR3; PDIA3; RBM14; SDF2L1; TAZ; WNT7A;
Serum	48	7685	51.0638	1.21589	0.0471846	1	0.340842	1	ADAMTS4; ALKBH7; ALPP; BTNL2; C1QB; CA6; CAPN2; COL13A1; COL17A1; COL18A1; COL4A1; COL4A2; DEFA1; ECEL1; ELN; ELSPBP1; EPHA7; FBLN5; FBXO6; FBXO7; FN1; FURIN; GGH; HSPG2; IDS; IK; IL5RA; ITGA5; KLK15; LAMB1; LAMC1; LIPG; LOX; LRP1; MARCKSL1; MFAP4; MFAP5; MFI2; OS9; PDGFRA; PDIA3; RBM14; SDF2L1; SPARC; TCF3; TMEM25; VIM; WNT7A;
Lens	4	1037	4.25532	0.752606	0.786974	1	1	1	CAPN2; PDIA3; SPARC; VIM;
Breast	34	6413	36.1702	1.03217	0.448111	1	1	1	ADAMTS4; ALPP; ANGPTL4; C1orf54; COL18A1; DEFA5; EGFL7; EPHA7; FN1; FURIN; GGH; HSPG2; IK; IL5RA; INSL5; ITGB1; KLK5; LAMA1; LAMB1; MARCKSL1; MFI2; OS9; PCSK6; PDIA3; PI15; RBM14; SCGB2A2; SNAI1; SPARC; TCF3; TMEM25; TMEM87A; VIM; WNT7A;
Hair	4	817	4.25532	0.955263	0.609736	1	1	1	GGH; IDS; PDIA3; RBM14;
H520	7	843	7.44681	1.61842	0.142574	1	0.65708	1	CA6; FN1; GGH; LAMC1; MARCKSL1; PDIA3; TINAGL1;
Nipple aspirate fluid	18	754	19.1489	4.64882	4.5604e-08	3.86722e-05	1.93361e-05	8.52575e-05	C1QB; CEACAM8; DEFA1; FBLN5; FN1; GGH; HSPG2; KLK11; KLK5; LAMC1; MARCKSL1; MFI2; PDIA3; PLAUR; PSCA; SPARC; TINAGL1; VIM;
Uterus	12	917	12.766	2.54903	0.00253294	1	0.0550753	0.24284	DEFA5; IK; INSL5; ITGA5; KLK11; KLK5; LIPG; MFI2; PRG2; SPARC; VIM; WNT7A;
T24	7	123	7.44681	11.0913	3.29562e-06	0.00279468	0.000254062	0.00112022	COL18A1; FN1; GGH; LAMB1; LAMC1; PDIA3; SPARC;
CPE_SCX_fractionated	14	2331	14.8936	1.16977	0.307767	1	1	1	ALPP; CAPN2; COL4A1; EPHA7; FBXO2; HSPG2; ITGB1; LAMB1; LAMC1; LRP1; PDIA3; PSCA; RBM14; SDF2L1;
CRC	29	4247	30.8511	1.32945	0.0541339	1	0.351144	1	ALPP; CAPN2; CEACAM8; COL17A1; COL18A1; COL4A2; DEFA5; FN1; GGH; HSPG2; IK; ITGB1; KLK11; KLK5; LAMB1; LAMC1; LIPG; LOX; LRP1; MARCKSL1; MFAP4; MFI2; PDIA3; PLAUR; RBM14; SPARC; TINAGL1; TMEM25; VIM;
Preadipocytes	12	510	12.766	4.58322	1.15843e-05	0.00982349	0.000701678	0.00309386	ANGPTL4; COL18A1; COL4A2; FBLN5; FGF2; FN1; HSPG2; LOX; LRP1; PDIA3; SPARC; VIM;
Fetal hepatocytes	25	3784	26.5957	1.28637	0.100575	1	0.529738	1	ADAMTS10; ADAMTS4; ALKBH7; ANGPTL4; CAPN2; COL18A1; COL4A2; EDN3; FN1; FURIN; HSPG2; IK; ITGA5; KLK11; LAMA1; LAMB1; LAMC1; LRP1; LYPD4; MAP4K3; PCSK6; PDIA3; RBM14; SCGB2A2; SPARC;
Amniotic fluid	15	566	15.9574	5.16134	1.8428e-07	0.00015627	3.90675e-05	0.000172258	C1QB; COL4A2; CSH1; CSH2; DEFA1; FBLN5; FN1; HSPG2; LAMB1; LAMC1; LRP1; PDIA3; PRG2; SPARC; VIM;
Vulva/anal skin	32	6377	34.0426	0.976955	0.603889	1	1	1	ANGPTL4; C1orf54; CA6; COL18A1; DEFA5; EGFL7; EPHA7; FBLN5; GGH; HSPG2; IK; IL5RA; ITGA5; ITGB1; KLK11; KLK5; LAMA1; LAMB1; LIPG; LYPD1; MAP4K3; OS9; PCSK6; PDIA3; RBM14; SDF2L1; SNAI1; SPARC; TCF3; TMEM25; TMEM87A; VIM;
	17	1183	18.0851	2.79848	9.86094e-05	0.0836208	0.00363569	0.0160306	ALPP; CAPN2; CSH2; EPHA7; FN1; HSPG2; ITGA5; ITGB1; LAMB1; LAMC1; LRP1; MAP4K3; PDGFRA; PDIA3; PRG2; SDF2L1; VIM;
HH4	20	2684	21.2766	1.45101	0.0526086	1	0.351144	1	ADAMTS10; CAPN2; CSH1; CSH2; CSTL1; FN1; HSPG2; INSL5; ITGA5; KLK11; LAMB1; LAMC1; LOX; LRP1; MFI2; PDIA3; RBM14; SDF2L1; SPARC; TDGF1;
Ramos	3	1566	3.19149	0.374092	0.989438	1	1	1	MAP4K3; PDIA3; SDF2L1;
Leukocytes	17	2845	18.0851	1.16366	0.28759	1	1	1	CEACAM8; DEFA1; DNAJB9; FBXO6; FGF2; GGH; IK; MARCKSL1; MFI2; NCR3; PDIA3; PRG2; RBM14; SDF2L1; SNAI1; TULP3; VIM;
Renal cancer	45	7121	47.8723	1.23019	0.0476679	1	0.340842	1	ADAMTS4; ALPP; ANGPTL4; C1orf54; CA6; CAPN2; COL18A1; COL4A1; COL4A2; DEFA5; EGFL7; EPHA7; FBLN5; FGF2; FN1; FURIN; GGH; HSPG2; IK; IL5RA; INSL5; ITGB1; KLK5; LAMA1; LAMB1; LAMC1; LIPG; LRP1; LYPD1; MAP4K3; MARCKSL1; MFI2; OS9; PCSK6; PDIA3; PI15; RBM14; SDF2L1; SNAI1; SPARC; TCF3; TMEM25; TMEM87A; TULP3; VIM;
Aorta	13	530	13.8298	4.77748	3.08171e-06	0.00261329	0.000254062	0.00112022	ANGPTL4; ELN; FBXO7; HSPG2; IK; ITGA5; ITGB1; LRP1; MFI2; PRG2; SPARC; TINAGL1; VIM;
Thyroid	12	889	12.766	2.62931	0.00195988	1	0.0488816	0.215531	COL18A1; COL4A1; FBLN5; FGF2; FN1; ITGB1; LAMB1; LAMC1; PDIA3; SNAI1; SPARC; VIM;
hupo46_reference_cam	8	1042	8.51064	1.49612	0.166441	1	0.716457	1	C1QB; CAPN2; FBXO2; FN1; MARCKSL1; SDF2L1; SPARC; VIM;
Substantia nigra	9	1146	9.57447	1.53018	0.133945	1	0.62965	1	ECEL1; FBXO6; FBXO7; IK; MFI2; OS9; PRG2; TBC1D2B; TULP3;
Vagina	24	5307	25.5319	0.880538	0.803327	1	1	1	ANGPTL4; C1orf54; COL18A1; DEFA5; EGFL7; EPHA7; FURIN; GGH; HSPG2; IK; IL5RA; INSL5; ITGB1; LAMA1; LAMB1; LAMC1; LYPD1; OS9; PDIA3; RBM14; SDF2L1; SNAI1; TMEM87A; VIM;
Monocytes	4	745	4.25532	1.04758	0.536029	1	1	1	FN1; LIPG; PLAUR; VIM;
MDA-MB-468	2	770	2.12766	0.508049	0.910427	1	1	1	PDIA3; RBM14;
Platelets	11	2168	11.7021	0.988399	0.565351	1	1	1	C1QB; CAPN2; FN1; GGH; ITGA5; ITGB1; LAMA1; PDGFRA; PDIA3; SPARC; VIM;
HL60	8	545	8.51064	2.86045	0.00697179	1	0.118299	0.521607	DEFA1; ITGA5; ITGB1; LRP1; PDIA3; PLAUR; PRG2; TMEM87A;
TOV21G	15	904	15.9574	3.23157	5.4513e-05	0.046227	0.00210123	0.0092648	CAPN2; COL18A1; COL4A1; COL4A2; EPHA7; GGH; HSPG2; LAMA1; LAMB1; LAMC1; LIPG; PDIA3; SPARC; TINAGL1; VIM;
Oral mucosa	28	5861	29.7872	0.930137	0.71545	1	1	1	ANGPTL4; C1orf54; COL18A1; DEFA5; EGFL7; EPHA7; FN1; GGH; HSPG2; IK; IL5RA; INSL5; ITGB1; KLK5; LAMA1; LAMB1; LAMC1; LYPD1; MARCKSL1; OS9; PDIA3; RBM14; SDF2L1; SNAI1; TMEM25; TMEM87A; TULP3; VIM;
Esophagus	29	6034	30.8511	0.935724	0.70564	1	1	1	ANGPTL4; C1orf54; COL18A1; DEFA5; EGFL7; EPHA7; FBLN5; FN1; FURIN; GGH; HSPG2; IK; IL5RA; INSL5; ITGB1; KLK5; LAMA1; LAMB1; LIPG; LYPD1; OS9; PDIA3; PI15; RBM14; SDF2L1; SNAI1; TMEM25; TMEM87A; WNT7A;
Corpus callosum	6	988	6.38298	1.18391	0.397678	1	1	1	ECEL1; FBXO6; FBXO7; OS9; TBC1D2B; TULP3;
NB4	9	711	9.57447	2.46635	0.0108128	1	0.152821	0.673822	ANGPTL4; ITGA5; ITGB1; LRP1; MFAP4; PDIA3; PLAUR; PRG2; TMEM87A;
Mammary gland	6	760	6.38298	1.53908	0.196071	1	0.807128	1	IK; KLK11; KLK5; MFI2; PRG2; TDGF1;
19_proteinag	1	98	1.06383	2.00566	0.397167	1	1	1	FN1;
031003_BALF2	16	1102	17.0213	2.82756	0.000144434	0.12248	0.00489919	0.0216017	C1QB; CAPN2; COL4A1; COL4A2; FBXO2; FN1; HSPG2; ITGB1; LAMB1; LAMC1; LRP1; MARCKSL1; PDIA3; SDF2L1; SPARC; VIM;
Tears	4	510	4.25532	1.53028	0.266949	1	0.997072	1	CAPN2; FN1; HSPG2; VIM;
Cellzome_Abl_inhibitors_NatureBiotechnology_exp144	1	186	1.06383	1.0568	0.618223	1	1	1	MAP4K3;
CaOV3	24	3355	25.5319	1.39285	0.0512961	1	0.345231	1	ALPP; ANGPTL4; CAPN2; COL18A1; FBXO2; FN1; GGH; HSPG2; IK; ITGA5; ITGB1; KLK5; LAMB1; LAMC1; MARCKSL1; MFAP5; PDIA3; PLAUR; RBM14; SDF2L1; SPARC; TINAGL1; TMEM87A; VIM;
Cerebrospinal fluid	17	1059	18.0851	3.12615	2.47641e-05	0.0209999	0.00116666	0.00514409	ADAMTS4; C1QB; COL18A1; FBLN5; FN1; GGH; HSPG2; IDS; ITGB1; KLK11; LAMB1; LAMC1; LRP1; MFAP4; MFAP5; PDIA3; SPARC;
Melanoma	17	1826	18.0851	1.81304	0.0111284	1	0.154703	0.682121	ADAMTS10; C1QB; CAPN2; COL18A1; COL4A2; DNAJB9; EGFL7; FN1; GGH; HSPG2; ITGB1; LAMB1; LAMC1; LRP1; PDIA3; VIM; WNT7A;
hupo1_b1-hep_cam	1	80	1.06383	2.45688	0.338305	1	1	1	FN1;
Subthalamic nucleus	5	882	5.31915	1.10553	0.476532	1	1	1	ECEL1; OS9; PRG2; TBC1D2B; TULP3;
Dentin	8	246	8.51064	6.33703	3.91867e-05	0.0332303	0.00166152	0.00732601	FN1; HSPG2; LOX; LRP1; PDIA3; SDF2L1; SPARC; VIM;
J82	1	216	1.06383	0.910026	0.673445	1	1	1	PDIA3;
15_clinprot_c3	4	749	4.25532	1.04199	0.540299	1	1	1	FN1; PDIA3; RBM14; VIM;
Ubiquitous	7	1052	7.44681	1.29689	0.295942	1	1	1	FURIN; GGH; LAMC1; MAP4K3; OS9; SDF2L1; TCF3;
N06cs122	3	123	3.19149	4.76247	0.025524	1	0.254639	1	DEFA1; PDGFRA; VIM;
17_wcx	9	1438	9.57447	1.21946	0.318852	1	1	1	C1QB; DEFA1; FN1; ITGB1; MARCKSL1; PDIA3; RBM14; SDF2L1; VIM;
hupo1_b2-edta_cam	2	316	2.12766	1.23794	0.484849	1	1	1	C1QB; FN1;
H23	11	896	11.7021	2.39156	0.00617094	1	0.109279	0.481838	ANGPTL4; GGH; HSPG2; LAMA1; LAMB1; LAMC1; OS9; PDIA3; PLAUR; SDF2L1; VIM;
YTS	7	1888	7.44681	0.722636	0.86442	1	1	1	FURIN; GGH; ITGB1; PDGFRA; PDIA3; RBM14; VIM;
hupo1_b2-hep_cam	4	848	4.25532	0.920342	0.639234	1	1	1	ITGB1; MARCKSL1; PDIA3; VIM;
Embryonic stem cells	16	3047	17.0213	1.02264	0.504734	1	1	1	ALKBH7; ALPP; COL18A1; FGF2; FN1; ITGA5; ITGB1; LAMA1; LAMB1; LAMC1; LRP1; MARCKSL1; PDIA3; RBM14; TMEM87A; VIM;
Saliva	19	912	20.2128	4.05685	1.55023e-07	0.00013146	3.90675e-05	0.000172258	CA6; CAPN2; CEACAM8; COL18A1; COL4A2; DEFA1; DNAJB9; FN1; FURIN; HSPG2; KLK11; LAMC1; LRP1; MFI2; OS9; PDIA3; SLURP1; TINAGL1; VIM;
Nuclear	4	1319	4.25532	0.591701	0.914493	1	1	1	MARCKSL1; PDIA3; RBM14; SDF2L1;
N06CS98-2	4	165	4.25532	4.72977	0.0103747	1	0.152208	0.67112	DEFA1; ITGB1; PDGFRA; VIM;
Caudate nucleus	9	1204	9.57447	1.45647	0.165086	1	0.71425	1	ECEL1; FBXO6; FBXO7; IK; MFI2; OS9; PRG2; TBC1D2B; TULP3;
Retina	5	364	5.31915	2.67874	0.0395875	1	0.323992	1	COL18A1; EPHA7; LRP1; SPARC; TULP3;
Medulla oblongata	8	473	8.51064	3.29586	0.00300275	1	0.0630555	0.278026	ECEL1; FBXO6; FBXO7; IK; MFI2; OS9; PRG2; TULP3;
Bladder cancer cells	5	369	5.31915	2.64244	0.041574	1	0.323992	1	ALPP; FN1; HSPG2; ITGB1; PDIA3;
PC3(AR)6	5	262	5.31915	3.72157	0.0113206	1	0.154837	0.682712	FN1; HSPG2; KLK5; PDIA3; TINAGL1;
Neutrophils	3	393	3.19149	1.49063	0.328515	1	1	1	CEACAM8; DEFA1; PDIA3;
Parathyroid	8	782	8.51064	1.99355	0.0478304	1	0.340842	1	ALPP; EPHA7; FBLN5; ITGB1; PDIA3; SNAI1; SPARC; VIM;
HEK293	19	4439	20.2128	0.833493	0.851048	1	1	1	CAPN2; COL18A1; EPHA7; FBXO7; FN1; GGH; IK; ITGA5; ITGB1; LAMB1; LAMC1; MAP4K3; MARCKSL1; OS9; PDIA3; RBM14; SDF2L1; TCF3; VIM;
A549	6	997	6.38298	1.17322	0.406037	1	1	1	BTNL2; CAPN2; FN1; KLK5; PDIA3; VIM;
Semen	18	966	19.1489	3.62859	1.73782e-06	0.00147367	0.000184208	0.000812218	CA6; COL18A1; DEFA1; DNAJB9; ELSPBP1; FN1; GGH; HSPG2; IDS; KLK11; LAMC1; LIPG; LYZL2; MFAP4; OS9; PDIA3; PI15; PSCA;
Keratinocytes	4	250	4.25532	3.12171	0.0399699	1	0.323992	1	COL17A1; KLK5; LIPG; PCSK6;
Fetus	18	2992	19.1489	1.17154	0.269256	1	0.997072	1	ADAMTS10; COL13A1; COL18A1; EDN3; EPHA7; FBXO6; FBXO7; FN1; IK; KLK11; KLK5; LAMA1; MFI2; PDGFRA; PRG2; SNAI1; SPARC; TBC1D2B;
MCF7	4	317	4.25532	2.46194	0.0805991	1	0.440955	1	FN1; GGH; LAMC1; PDIA3;
Corneal epithelial cells	1	28	1.06383	7.01802	0.134395	1	0.62965	1	COL17A1;
051503_BAL20_gly_hui	2	268	2.12766	1.45966	0.401436	1	1	1	COL4A1; FN1;
Adducin	2	486	2.12766	0.804928	0.716966	1	1	1	RBM14; VIM;
MCF10A	7	661	7.44681	2.06403	0.0536788	1	0.351144	1	ANGPTL4; FN1; GGH; HSPG2; PDIA3; SPARC; VIM;
22_mars	4	196	4.25532	3.98173	0.0184402	1	0.214209	0.944498	C1QB; DEFA1; FN1; GGH;
041803_BALF3	6	1103	6.38298	1.06048	0.503165	1	1	1	C1QB; FN1; MARCKSL1; PDIA3; SDF2L1; VIM;
Macrophages	5	274	5.31915	3.55859	0.0135256	1	0.179215	0.790199	FN1; LIPG; LRP1; PLAUR; VIM;
Muscle	10	904	10.6383	2.1551	0.017566	1	0.206889	0.912222	ADAMTS4; CAPN2; COL17A1; FGF2; ITGB1; KLK5; LAMB1; LIPG; SDF2L1; VIM;
MicroProt2	17	561	18.0851	5.90119	3.47141e-09	2.94375e-06	2.94375e-06	1.29797e-05	CEACAM8; COL18A1; COL4A2; DEFA1; DEFA5; ELN; FBLN5; FN1; FURIN; GGH; HSPG2; LOX; MFAP5; PLAUR; SDF2L1; SLURP1; SPARC;
Endometrium	20	1202	21.2766	3.24	2.41518e-06	0.00204807	0.000227563	0.00100338	ALPP; COL17A1; COL4A1; DEFA5; EPHA7; FBLN5; FGF2; FN1; ITGA5; ITGB1; LAMA1; LAMB1; LAMC1; LRP1; PDIA3; PRG2; SNAI1; SPARC; TDGF1; VIM;
Thalamus	8	1141	8.51064	1.36631	0.23176	1	0.914106	1	ECEL1; FBXO6; FBXO7; IK; MFI2; OS9; PRG2; TULP3;
Putamen	8	527	8.51064	2.95815	0.00573233	1	0.105674	0.465943	ECEL1; FBXO6; FBXO7; IK; MFI2; OS9; PRG2; TULP3;
PT45	12	361	12.766	6.47485	3.2394e-07	0.000274701	4.57835e-05	0.00020187	COL18A1; COL4A2; FN1; GGH; HSPG2; ITGB1; LAMC1; PDIA3; PLAUR; SPARC; TINAGL1; VIM;
Colorectal cancer cells	4	561	4.25532	1.39117	0.325857	1	1	1	HSPG2; ITGB1; MARCKSL1; PDIA3;
ARPE-19	5	330	5.31915	2.95472	0.0276367	1	0.266318	1	GGH; ITGB1; PDIA3; SPARC; VIM;
BOB2H_ISB	1	98	1.06383	2.00566	0.397167	1	1	1	FN1;
Temporal lobe	8	477	8.51064	3.26822	0.00316062	1	0.0638144	0.281372	ECEL1; FBXO6; FBXO7; IK; MFI2; OS9; PRG2; TULP3;
hupo53_reference_cam	2	104	2.12766	3.76121	0.0999776	1	0.529738	1	C1QB; FN1;
RMUG	12	499	12.766	4.68425	9.3112e-06	0.00789589	0.000607377	0.00267806	FN1; GGH; HSPG2; IDS; KLK5; LAMB1; LAMC1; MFAP5; PCSK6; PDIA3; PLAUR; TINAGL1;
DU145	10	941	10.6383	2.07036	0.0225189	1	0.238701	1	COL18A1; GGH; HSPG2; ITGA5; ITGB1; LAMC1; LRP1; PDIA3; SDF2L1; VIM;
Lacrimal glands	4	453	4.25532	1.72283	0.204096	1	0.828101	1	CAPN2; FN1; HSPG2; VIM;
hupo1_b1-edta_cam	1	42	1.06383	4.67923	0.194726	1	0.8055	1	FN1;
Cervix	1	104	1.06383	1.88996	0.415612	1	1	1	DEFA5;
Cervico-vaginal fluid	7	565	7.44681	2.41473	0.0263035	1	0.259365	1	COL18A1; DEFA1; FN1; GGH; KLK11; SLURP1; VIM;
Uterine cervix	10	902	10.6383	2.15988	0.0173237	1	0.206889	0.912222	COL18A1; EPHA7; FN1; ITGB1; LAMB1; LAMC1; PDIA3; SNAI1; SPARC; VIM;
Thymus	4	456	4.25532	1.7115	0.207289	1	0.835918	1	DEFA1; FGF2; IK; KLK11;
Aspc1	11	483	11.7021	4.43647	3.71163e-05	0.0314746	0.00165656	0.00730415	COL18A1; GGH; HSPG2; ITGB1; KLK11; LAMB1; LAMC1; PCSK5; PDIA3; TINAGL1; VIM;
Vermiform appendix	4	286	4.25532	2.72878	0.0599014	1	0.368416	1	IK; MFI2; NCR3; PRG2;
Bone	3	112	3.19149	5.23017	0.0200095	1	0.218909	0.965221	LOX; PDGFRA; SPARC;
Trachea	7	612	7.44681	2.22928	0.0381055	1	0.3212	1	IK; KLK11; KLK5; MFI2; PRG2; TINAGL1; TULP3;
Astrocytes	1	58	1.06383	3.38863	0.258595	1	0.991738	1	LRP1;
050603_BALF11	7	1019	7.44681	1.33889	0.269173	1	0.997072	1	C1QB; FN1; ITGB1; MARCKSL1; PDIA3; PLAUR; VIM;
HCC78	2	249	2.12766	1.57103	0.366723	1	1	1	ITGB1; VIM;
RBC	3	267	3.19149	2.19404	0.158197	1	0.691498	1	FN1; PDIA3; PRG2;
Hepatocytes	2	73	2.12766	5.35821	0.0542452	1	0.351144	1	ANGPTL4; LIPG;
Nervous system	4	212	4.25532	3.68124	0.0237929	1	0.246053	1	C1QB; FBLN5; KLK5; LAMB1;
HPDE6	10	414	10.6383	4.70576	5.24842e-05	0.0445066	0.00210123	0.0092648	COL4A2; FN1; GGH; HSPG2; LAMA1; LAMB1; LAMC1; PDIA3; SPARC; TINAGL1;
Occipital lobe	6	359	6.38298	3.25817	0.0104984	1	0.152208	0.67112	ECEL1; FBXO6; FBXO7; IK; MFI2; OS9;
N06CS97	4	270	4.25532	2.89048	0.0504897	1	0.345231	1	DEFA1; ITGB1; PDGFRA; VIM;
Blood vessels	7	130	7.44681	10.4942	4.76094e-06	0.00403728	0.00033644	0.00148344	C1QB; COL4A1; COL4A2; ELN; FBLN5; HSPG2; LAMB1;
NIBSC_glyco_qstar	1	60	1.06383	3.2757	0.266217	1	0.997072	1	FN1;
Cartilage	1	89	1.06383	2.20846	0.368414	1	1	1	FN1;
Milk	1	47	1.06383	4.18155	0.215249	1	0.856952	1	CA6;
Pineal gland	1	31	1.06383	6.33907	0.147688	1	0.673332	1	SPARC;
MiaPaCa2	8	289	8.51064	5.39418	0.000120868	0.102496	0.00427066	0.0188304	COL18A1; FN1; GGH; HSPG2; LAMC1; PDIA3; SPARC; VIM;
Intestine	6	508	6.38298	2.30255	0.0468249	1	0.340842	1	COL17A1; FGF2; ITGA5; KLK11; KLK5; LAMB1;
Synovial fluid	1	17	1.06383	11.5564	0.083873	1	0.453021	1	FN1;
Blood	4	227	4.25532	3.438	0.0295873	1	0.278778	1	DEFA1; IK; ITGA5; LOX;
Stem cell	3	138	3.19149	4.24485	0.0342276	1	0.302344	1	PDIA3; SPARC; VIM;
Adipocytes	4	147	4.25532	5.30889	0.00697516	1	0.118299	0.521607	ANGPTL4; FGF2; LOX; SPARC;
Pituitary gland	6	494	6.38298	2.3678	0.0418442	1	0.323992	1	FBXO6; FBXO7; IK; KLK11; MFI2; PRG2;
BOBFreezeThaw	1	64	1.06383	3.071	0.281231	1	1	1	FN1;
Vulva	6	838	6.38298	1.39583	0.261101	1	0.991738	1	ITGB1; LAMB1; PDIA3; SNAI1; SPARC; VIM;
B cells	3	533	3.19149	1.0991	0.518799	1	1	1	MARCKSL1; MFI2; VIM;
SH-SY5Y	4	537	4.25532	1.45334	0.297936	1	1	1	CAPN2; PDGFRA; PDIA3; VIM;
Adrenal cortex	2	82	2.12766	4.77019	0.0665681	1	0.386642	1	LIPG; PCSK5;
Mesothelioma cells	1	29	1.06383	6.7761	0.138849	1	0.646943	1	FN1;
Hematopoietic stem cells	2	200	2.12766	1.95592	0.27442	1	1	1	CMA1; ITGA5;
Pancreatic fluid	2	136	2.12766	2.87628	0.154679	1	0.683167	1	DEFA1; FN1;
20_cys	1	96	1.06383	2.04744	0.390891	1	1	1	FN1;
hupo1_b1-cit_cam	1	71	1.06383	2.76827	0.306776	1	1	1	FN1;
Natural killer cell	1	106	1.06383	1.8543	0.421635	1	1	1	NCR3;
Panc1	7	346	7.44681	3.94308	0.00203956	1	0.0491547	0.216735	COL18A1; GGH; HSPG2; ITGB1; LAMC1; PDIA3; VIM;
Frontal lobe	8	480	8.51064	3.24779	0.00328321	1	0.0647479	0.285489	ECEL1; FBXO6; FBXO7; IK; MFI2; OS9; PRG2; TULP3;
Pons	1	134	1.06383	1.46687	0.499787	1	1	1	FBXO7;
Breast milk	1	73	1.06383	2.69243	0.313909	1	1	1	ANGPTL4;
Lymphocytes	3	468	3.19149	1.25175	0.433043	1	1	1	IK; MFI2; PI15;
01_glyco	4	667	4.25532	1.17009	0.449409	1	1	1	FN1; ITGB1; PDIA3; VIM;
Nucleus accumbens	4	166	4.25532	4.70128	0.0105899	1	0.152208	0.67112	FBXO6; FBXO7; IK; MFI2;
Bronchoalveolar fluid	1	186	1.06383	1.0568	0.618223	1	1	1	LAMC1;
21_unfract	1	95	1.06383	2.06899	0.387729	1	1	1	FN1;
CD4 cell	1	42	1.06383	4.67923	0.194726	1	0.8055	1	PCSK5;
Kidney cancer	12	352	12.766	6.6404	2.47263e-07	0.000209679	4.19358e-05	0.000184905	C1QB; COL18A1; COL4A1; COL4A2; FBLN5; FN1; HSPG2; ITGB1; LAMB1; LAMC1; LRP1; TINAGL1;
Umbilical vein endothelial cells	1	178	1.06383	1.10429	0.601998	1	1	1	C1QB;
Eyes	4	122	4.25532	6.39669	0.00361506	1	0.0696721	0.307201	COL13A1; COL4A1; COL4A2; LRP1;
H2228	2	168	2.12766	2.32845	0.213672	1	0.854688	1	ITGB1; VIM;
Granulocytes	1	89	1.06383	2.20846	0.368414	1	1	1	CEACAM8;
hupo1_b2-cit_cam	1	65	1.06383	3.02376	0.284936	1	1	1	FN1;
Ciliary epithelium	1	9	1.06383	21.8174	0.0453079	1	0.334097	1	SPARC;
Ventricular septum	1	82	1.06383	2.39696	0.345116	1	1	1	ADAMTS10;
Peripheral blood leukocytes	1	125	1.06383	1.57247	0.47588	1	1	1	DEFA1;
BJ635	3	175	3.19149	3.34742	0.0613607	1	0.371122	1	ITGB1; PDGFRA; VIM;
Mesenchymal stromal cells	3	178	3.19149	3.291	0.0638979	1	0.378893	1	ITGA5; ITGB1; LRP1;
Osteoblasts	1	52	1.06383	3.77955	0.235254	1	0.923589	1	PDGFRA;
H1703	3	138	3.19149	4.24485	0.0342276	1	0.302344	1	ITGB1; PDGFRA; VIM;
T lymphocytes	1	32	1.06383	6.14104	0.152074	1	0.675179	1	ITGA5;
Adipose tissue	2	155	2.12766	2.52373	0.189368	1	0.79497	1	ANGPTL4; SPARC;
WM1158	4	212	4.25532	3.68124	0.0237929	1	0.246053	1	COL4A2; FN1; LAMC1; VIM;
Occipital pole	2	129	2.12766	3.03235	0.142244	1	0.65708	1	PRG2; TULP3;
hupo55_b1-cit_cam	1	78	1.06383	2.51986	0.331423	1	1	1	DEFA1;
Adrenal medulla	1	71	1.06383	2.76827	0.306776	1	1	1	LIPG;
N06cs110	2	87	2.12766	4.49607	0.0737783	1	0.41366	1	DEFA1; VIM;
Parotid gland	1	32	1.06383	6.14104	0.152074	1	0.675179	1	CA6;
BOB2L	1	96	1.06383	2.04744	0.390891	1	1	1	FN1;
Gastrointestinal tract	1	23	1.06383	8.54301	0.111781	1	0.567609	1	LRP1;
Syncytiotrophoblast	2	54	2.12766	7.24316	0.0314358	1	0.28664	1	LRP1; PCSK6;
Neurons	1	68	1.06383	2.89038	0.29594	1	1	1	LRP1;
Umbilical cord	2	34	2.12766	11.5026	0.0131658	1	0.177215	0.781384	IK; IL5RA;
Cornea	4	82	4.25532	9.51664	0.000841224	0.713358	0.0260236	0.114744	COL17A1; COL4A1; COL4A2; SPARC;
Teeth	1	2	1.06383	97.7983	0.0102488	1	0.152208	0.67112	SPARC;
Retinal pigmented epithelial cells	1	51	1.06383	3.85365	0.231293	1	0.914106	1	SPARC;
18_size	3	104	3.19149	5.63245	0.0164612	1	0.201146	0.8869	C1QB; DEFA1; FN1;
Decidua	1	43	1.06383	4.57044	0.198873	1	0.814705	1	SPARC;
b1-SE_nonglyco_qstar	1	90	1.06383	2.18392	0.371674	1	1	1	FN1;
Eosinophils	4	100	4.25532	7.80382	0.00175808	1	0.0465891	0.205422	CEACAM8; IL5RA; ITGA5; PRG2;
Submandibular gland	1	25	1.06383	7.85984	0.120896	1	0.590209	1	CA6;
Glomerular mesangial cell	1	13	1.06383	15.1095	0.0647871	1	0.378893	1	COL4A1;
AdducinII	2	116	2.12766	3.37215	0.119795	1	0.590209	1	C1QB; FN1;
Granulosa lutein cells	1	28	1.06383	7.01802	0.134395	1	0.62965	1	LRP1;
Leydig cells	1	36	1.06383	5.45889	0.169397	1	0.721852	1	LRP1;
Dermis	2	9	2.12766	43.4188	0.000918291	0.77871	0.0268521	0.118397	HSPG2; SPARC;
BOB_Sensitivity	1	129	1.06383	1.52372	0.486642	1	1	1	FN1;
Lung cancer cells	1	3	1.06383	65.3072	0.0153342	1	0.197021	0.86871	ITGB1;
Skin fibroblasts	3	162	3.19149	3.61602	0.0509363	1	0.345231	1	ELN; LAMC1; SPARC;
Urothelium	1	33	1.06383	5.955	0.156438	1	0.687356	1	PSCA;
Islets of Langerhans	1	135	1.06383	1.456	0.502375	1	1	1	PDIA3;
Atrium	1	146	1.06383	1.34631	0.529992	1	1	1	ADAMTS10;
Corpus luteum	1	12	1.06383	16.3676	0.0599545	1	0.368416	1	LIPG;
Parietal lobe	2	111	2.12766	3.52403	0.111421	1	0.567609	1	FBXO6; FBXO7;
Cardiac muscle	2	64	2.12766	6.11159	0.0428561	1	0.323992	1	LAMA1; TINAGL1;
Uterine myometrium	1	77	1.06383	2.55259	0.327956	1	1	1	PRG2;
Spermatozoa	1	102	1.06383	1.92701	0.409526	1	1	1	CST11;
Hair follicle	1	83	1.06383	2.36808	0.348496	1	1	1	HSPG2;
Cytotrophoblasts	1	39	1.06383	5.03908	0.182158	1	0.768509	1	LRP1;
Mammary epithelium	2	75	2.12766	5.21534	0.0569067	1	0.362834	1	LIPG; SCGB2A2;
Dental cells	1	4	1.06383	49.0211	0.0203937	1	0.218909	0.965221	CA6;
Lung fibroblasts	1	27	1.06383	7.27785	0.129918	1	0.625969	1	COL17A1;
Diaphragm	1	10	1.06383	19.6378	0.050215	1	0.345231	1	LAMA1;
Cochlea	1	28	1.06383	7.01802	0.134395	1	0.62965	1	EPHA7;
Malignant pleural effusions	1	31	1.06383	6.33907	0.147688	1	0.673332	1	C1QB;
N06BJ504	2	78	2.12766	5.01478	0.0609829	1	0.371122	1	PDGFRA; VIM;
Sweat glands	1	37	1.06383	5.31139	0.173672	1	0.736371	1	MFI2;
Vascular endothelial cells	2	63	2.12766	6.20859	0.0416531	1	0.323992	1	ANGPTL4; LIPG;
Tooth	1	32	1.06383	6.14104	0.152074	1	0.675179	1	SPARC;
Endocervix	1	12	1.06383	16.3676	0.0599545	1	0.368416	1	LAMA1;
Paneth cell	1	4	1.06383	49.0211	0.0203937	1	0.218909	0.965221	DEFA5;
Coronary arteries	1	32	1.06383	6.14104	0.152074	1	0.675179	1	LIPG;
BOB2L_ISB	1	87	1.06383	2.25922	0.361842	1	1	1	FN1;
Breast cancer cells	1	36	1.06383	5.45889	0.169397	1	0.721852	1	PDIA3;
Osteocytes	1	5	1.06383	39.2365	0.0254274	1	0.254639	1	SPARC;
Stratum corneum	1	6	1.06383	32.7079	0.0304356	1	0.280537	1	KLK5;
Ligament	1	10	1.06383	19.6378	0.050215	1	0.345231	1	SPARC;
Vitreous humor	1	6	1.06383	32.7079	0.0304356	1	0.280537	1	SPARC;
Gingiva	1	11	1.06383	17.8542	0.0550972	1	0.353958	1	SPARC;
Lymphoid stem cell	1	17	1.06383	11.5564	0.083873	1	0.453021	1	LRP1;
Adenohypophysis	1	13	1.06383	15.1095	0.0647871	1	0.378893	1	PCSK6;
Olfactory bulb	1	12	1.06383	16.3676	0.0599545	1	0.368416	1	PCSK6;
Taste buds	1	5	1.06383	39.2365	0.0254274	1	0.254639	1	CA6;
Odontoblast	1	3	1.06383	65.3072	0.0153342	1	0.197021	0.86871	SPARC;
Aqueous humor	1	2	1.06383	97.7983	0.0102488	1	0.152208	0.67112	SPARC;
Lymphoid	1	4	1.06383	49.0211	0.0203937	1	0.218909	0.965221	LRP1;
Nerves	1	1	1.06383	194.628	0.00513745	1	0.0968125	0.426869	LAMB1;

## Sheet: Transcription factor
Analysis: Transcription factor
Dataset name: LOXL2 partners
Number of genes in the dataset: 98
Number of genes in the dataset (which are available in Transcription factor database) :81
Number of genes in background: 15253
Is analysis quantitative: No
Transcription factor	No. of genes in the dataset	No. of genes in the background dataset	Percentage of genes	Fold enrichment	P-value (Hypergeometric test)	Corrected p-values			genes mapped (from input data set)
						Bonferroni method	BH method	Q-value (Storey-Tibshirani method)
MAFB	1	352	1.23457	0.540236	0.849864	1	1	1	PI15;
NFIC	13	2040	16.0494	1.20078	0.283292	1	1	1	ADAMTS4; ADAMTSL2; COL17A1; HSPG2; ITGA5; KLK11; LAMA1; LAMB1; LRP1; MARCKSL1; OS9; PDIA3; VIM;
NR1H3	8	1020	9.87654	1.47858	0.173067	1	1	1	ADAMTS4; ALKBH7; C1orf54; COL17A1; ECEL1; EPHA7; LRP1; MARCKSL1;
PITX3	5	265	6.17284	3.55953	0.0133795	1	0.468282	1	C1orf54; COL17A1; EDN3; FN1; TMEM87A;
RXRA	11	1113	13.5802	1.86254	0.0327848	1	0.573735	1	ADAMTSL2; ALKBH7; C1orf54; COL17A1; ECEL1; ELN; EPHA7; HSPG2; LRP1; MARCKSL1; PCSK5;
SOAT1	11	1261	13.5802	1.64394	0.0690979	1	0.725528	1	ADAMTS4; COL13A1; COL4A1; ECEL1; FBLN5; FN1; LAMB1; LOX; MAP4K3; PCSK5; VIM;
STAT1	11	1261	13.5802	1.64394	0.0690979	1	0.725528	1	ADAMTS4; COL13A1; COL4A1; ECEL1; FBLN5; FN1; LAMB1; LOX; MAP4K3; PCSK5; VIM;
DLX3	3	413	3.7037	1.37222	0.376285	1	1	1	COL17A1; FBXO7; TMEM87A;
ETS1	13	2496	16.0494	0.981404	0.577228	1	1	1	ADAMTS4; C1orf54; CST11; EGFL7; FURIN; HSPG2; IL5RA; ITGA5; LAMB1; LAMC1; LYPD1; NCR3; SPARC;
HNF1A	3	831	3.7037	0.681989	0.825043	1	1	1	LAMB1; MAP4K3; PDGFRA;
HOXC9	3	573	3.7037	0.989057	0.591363	1	1	1	COL13A1; LYPD1; VIM;
IRF1	5	811	6.17284	1.16313	0.432598	1	1	1	FBXO7; ITGB1; LY86; MAP4K3; TMEM87A;
LHX3	8	1210	9.87654	1.24641	0.312525	1	1	1	COL4A2; FBLN5; ITGB1; LAMB1; LAMC1; NCR3; SDF2L1; VIM;
MEF2A	9	1835	11.1111	0.924492	0.651595	1	1	1	COL13A1; EPHA7; FBXO7; FN1; ITGB1; LAMB1; MAP4K3; PDGFRA; PI15;
NKX6-1	6	1408	7.40741	0.803685	0.769944	1	1	1	FN1; LAMA1; LAMB1; PDGFRA; VIM; WNT7A;
OTX2	2	324	2.46914	1.16803	0.516081	1	1	1	IK; INSL5;
PHOX2A	3	442	3.7037	1.28219	0.418005	1	1	1	IK; LAMC1; VIM;
POU2F1	8	2209	9.87654	0.682734	0.915854	1	1	1	FBLN5; FBXO7; FN1; LAMA1; LIPG; MFAP5; TBC1D2B; VIM;
POU3F2	6	789	7.40741	1.4342	0.241238	1	1	1	FN1; IDS; IK; MAP4K3; NCR3; VIM;
SRF	6	462	7.40741	2.44929	0.036084	1	0.582896	1	ADAMTS4; CAPN2; FBLN5; FN1; MAP4K3; TINAGL1;
ARID3A	9	1250	11.1111	1.35715	0.217261	1	1	1	COL13A1; COL4A2; FN1; ITGB1; LAMB1; LAMC1; PCSK5; SDF2L1; WNT7A;
FOXA1	4	804	4.93827	0.939074	0.624206	1	1	1	COL13A1; FN1; PCSK5; PDGFRA;
ATF1	4	1037	4.93827	0.728079	0.809714	1	1	1	ALKBH7; FN1; IL5RA; LAMC1;
CREB1	3	973	3.7037	0.58246	0.897133	1	1	1	FN1; IL5RA; LAMC1;
JDP2	3	763	3.7037	0.742768	0.777646	1	1	1	HSPG2; IL5RA; SIRPD;
NFYA	11	2544	13.5802	0.814865	0.814267	1	1	1	ADAMTS4; EPHA7; FN1; IDS; LIPG; LYPD4; OS9; PDIA3; SDF2L1; TULP3; VIM;
PLAU	4	1037	4.93827	0.728079	0.809714	1	1	1	ALKBH7; FN1; IL5RA; LAMC1;
RORA	6	1168	7.40741	0.968824	0.594226	1	1	1	COL4A2; EPHA7; KLK15; LOX; LYPD1; PCSK5;
YY1	1	1317	1.23457	0.144394	0.999347	1	1	1	MAP4K3;
ELK1	8	1986	9.87654	0.759395	0.844149	1	1	1	C1QB; CST11; EGFL7; FN1; FURIN; LAMC1; MAP4K3; TMEM87A;
GABPA	4	2702	4.93827	0.279431	0.999863	1	1	1	ALKBH7; FBXO7; IL5RA; TMEM87A;
CTCF	20	2605	24.6914	1.44629	0.0515115	1	0.676088	1	CAPN2; CEACAM8; COL13A1; COL17A1; COL18A1; CSH1; CSH2; CSTL1; ECEL1; EGFL7; ELN; FBXO7; HSPG2; LRP1; LYPD1; MAP4K3; MARCKSL1; PDIA3; PSG8; SDF2L1;
FEV	4	526	4.93827	1.43538	0.305585	1	1	1	ADAMTS4; LAMB1; LAMC1; PDGFRA;
HERPUD1	1	421	1.23457	0.451696	0.897015	1	1	1	CAPN2;
KLF7	29	4448	35.8025	1.228	0.117018	1	0.98295	1	ADAMTS4; ANGPTL4; CAPN2; CEACAM8; COL13A1; COL4A1; COL4A2; EDN3; EPHA7; FBXO2; GGH; GPIHBP1; HSPG2; IDS; IL5RA; ITGA5; LAMC1; LRP1; LYPD1; LYPD4; MARCKSL1; MFAP4; PLAUR; PSG8; SNAI1; TCF3; TMEM25; TMEM87A; WNT7A;
MAF	8	466	9.87654	3.23634	0.00326762	0.6862	0.13724	0.341688	ADAMTSL2; ANGPTL4; FBXO2; IDS; IK; ITGA5; LAMC1; LRP1;
NANOG	1	204	1.23457	0.932152	0.664967	1	1	1	COL13A1;
NR5A1	6	1129	7.40741	1.00229	0.560183	1	1	1	ADAMTS4; ALKBH7; COL18A1; KLK15; PCSK5; PDIA3;
RFX1	4	2158	4.93827	0.349871	0.997957	1	1	1	IDS; IL5RA; LAMA1; LAMB1;
RREB1	16	2136	19.7531	1.41125	0.0948622	1	0.929557	1	ADAMTS10; C1orf54; COL4A1; COL4A2; ELN; FBXO2; FN1; ITGA5; LYPD1; LYPD4; PDGFRA; PRG2; TCF3; TINAGL1; VIM; WNT7A;
SF1	6	1129	7.40741	1.00229	0.560183	1	1	1	ADAMTS4; ALKBH7; COL18A1; KLK15; PCSK5; PDIA3;
SP1	44	7140	54.321	1.16057	0.106377	1	0.930802	1	ADAMTS10; ALKBH7; ANGPTL4; CFC1; COL18A1; COL4A1; COL4A2; ECEL1; EDN3; EGFL7; ELN; EPHA7; FBXO2; FGF2; FN1; FURIN; HSPG2; IL5RA; ITGA5; KLK11; LAMA1; LAMC1; LOX; LRP1; LYPD1; LYPD4; MAP4K3; MARCKSL1; MFAP4; OS9; PCSK5; PDGFRA; PI15; PLAUR; PSG8; SDF2L1; SNAI1; TCF3; TINAGL1; TMEM25; TMEM87A; TULP3; VIM; WNT7A;
SP4	26	4345	32.0988	1.12711	0.271003	1	1	1	ADAMTS10; ALKBH7; ANGPTL4; COL13A1; ECEL1; EDN3; ELN; EPHA7; FGF2; HSPG2; IL5RA; ITGA5; LAMB1; LRP1; LYPD1; LYPD4; MFAP4; PCSK5; PCSK6; PDGFRA; PLAUR; SDF2L1; SNAI1; TINAGL1; TMEM25; WNT7A;
TCF3	11	2140	13.5802	0.968698	0.595233	1	1	1	C1orf54; EGFL7; ELN; LIPG; LRP1; LYPD1; LYPD4; PCSK6; SNAI1; TMEM25; WNT7A;
OTX1	4	848	4.93827	0.890349	0.666172	1	1	1	COL17A1; IK; INSL5; PCSK5;
PITX1	4	848	4.93827	0.890349	0.666172	1	1	1	COL17A1; IK; INSL5; PCSK5;
E2F1	4	1188	4.93827	0.635538	0.884953	1	1	1	EDN3; FBXO7; MARCKSL1; WNT7A;
EGR1	18	3215	22.2222	1.05475	0.443404	1	1	1	COL4A1; COL4A2; CSH1; CSH2; ELN; ELSPBP1; EPHA7; FBLN5; IL5RA; ITGA5; LRP1; LYPD1; MAP4K3; MARCKSL1; PDGFRA; PLAUR; TMEM25; VIM;
NKX2-1	2	711	2.46914	0.532276	0.896801	1	1	1	COL13A1; ITGB1;
NRF1	6	2037	7.40741	0.555518	0.967966	1	1	1	ECEL1; FBXO7; LRP1; MARCKSL1; TMEM87A; TULP3;
BACH1	5	648	6.17284	1.4557	0.260861	1	1	1	FN1; IL5RA; LRP1; PLAUR; VIM;
HOXB4	6	718	7.40741	1.57602	0.18154	1	1	1	FN1; IK; LAMB1; LAMC1; MAP4K3; NCR3;
MEIS2	1	527	1.23457	0.360844	0.942485	1	1	1	MAP4K3;
NR4A2	6	1042	7.40741	1.08597	0.480242	1	1	1	ELN; EPHA7; KLK15; MARCKSL1; PCSK6; PDIA3;
PPARA	2	370	2.46914	1.02282	0.588361	1	1	1	ALKBH7; TINAGL1;
PPARG	21	2016	25.9259	1.96223	0.00156275	0.328177	0.13724	0.341688	ADAMTS4; ADAMTSL2; ALKBH7; C1orf54; COL13A1; COL17A1; COL4A2; ECEL1; ELN; EPHA7; FN1; FURIN; GPIHBP1; HSPG2; KLK15; LOX; LRP1; MARCKSL1; MFAP5; TBC1D2B; TINAGL1;
HSF1	3	806	3.7037	0.703142	0.808696	1	1	1	FBLN5; LRP1; TAZ;
ETV7	4	1049	4.93827	0.71975	0.816875	1	1	1	ADAMTS4; FURIN; ITGA5; LAMC1;
NR5A2	3	486	3.7037	1.16611	0.479502	1	1	1	KLK15; PCSK5; TULP3;
TEAD1	6	422	7.40741	2.68144	0.0246418	1	0.517478	1	ELN; FBLN5; HSPG2; ITGB1; LAMC1; TBC1D2B;
TFAP2A	4	258	4.93827	2.92634	0.0484248	1	0.676088	1	ADAMTS4; LRP1; LYPD1; PCSK5;
BARX1	1	382	1.23457	0.49781	0.872533	1	1	1	LYPD1;
GSC	3	379	3.7037	1.49532	0.326768	1	1	1	FN1; INSL5; MAP4K3;
HNF4A	24	3015	29.6296	1.49941	0.0217226	1	0.517478	1	ADAMTS4; ALKBH7; C1orf54; COL13A1; COL17A1; COL18A1; ECEL1; EDN3; EGFL7; ELN; EPHA7; FBXO2; FN1; HSPG2; IK; ITGA5; KLK15; LAMA1; LAMB1; LAMC1; LRP1; MAP4K3; MARCKSL1; WNT7A;
HOXA3	5	573	6.17284	1.64624	0.188363	1	1	1	LAMB1; LYPD1; MAP4K3; PCSK5; PDGFRA;
HOXB3	4	335	4.93827	2.25374	0.102672	1	0.930802	1	LYPD1; MAP4K3; NCR3; VIM;
HOXD8	3	811	3.7037	0.698807	0.812063	1	1	1	IDS; LAMB1; LYPD1;
ONECUT1	1	564	1.23457	0.337172	0.953114	1	1	1	LAMA1;
PAX7	2	467	2.46914	0.810376	0.714147	1	1	1	MAP4K3; VIM;
POU4F3	5	687	6.17284	1.37307	0.300994	1	1	1	ELN; FN1; IK; LAMB1; VIM;
PRRX2	6	597	7.40741	1.89544	0.0973822	1	0.929557	1	FN1; ITGB1; LYPD1; MAP4K3; PCSK5; TBC1D2B;
VAX2	3	434	3.7037	1.30582	0.406569	1	1	1	IK; LAMA1; PCSK5;
VSX2	3	595	3.7037	0.952487	0.61716	1	1	1	FN1; MAP4K3; TMEM87A;
CUX1	2	350	2.46914	1.08127	0.557926	1	1	1	FBXO7; ITGB1;
CACD	1	514	1.23457	0.36997	0.938212	1	1	1	VIM;
HOXB13	3	526	3.7037	1.07743	0.532763	1	1	1	ELSPBP1; FN1; LAMA1;
ZNF238	11	799	13.5802	2.59449	0.00322495	0.677239	0.13724	0.341688	ADAMTS10; ADAMTSL2; COL13A1; COL18A1; EGFL7; ELN; HSPG2; LAMB1; LAMC1; MAP4K3; PCSK5;
ZNF513	11	799	13.5802	2.59449	0.00322495	0.677239	0.13724	0.341688	ADAMTS10; ADAMTSL2; COL13A1; COL18A1; EGFL7; ELN; HSPG2; LAMB1; LAMC1; MAP4K3; PCSK5;
MYC	1	1086	1.23457	0.175107	0.997519	1	1	1	COL18A1;
MYF5	10	1856	12.3457	1.01548	0.531305	1	1	1	ADAMTS10; COL13A1; ELN; LIPG; LYPD1; LYPD4; MFAP4; TBC1D2B; TINAGL1; WNT7A;
FOXD1	2	334	2.46914	1.13306	0.532476	1	1	1	COL13A1; PCSK5;
POU6F1	4	655	4.93827	1.15269	0.461206	1	1	1	FN1; LAMB1; LIPG; TMEM87A;
ASCL2	11	1499	13.5802	1.38293	0.169008	1	1	1	ADAMTS10; C1QB; EGFL7; FN1; FURIN; GPIHBP1; LYPD1; MFAP4; PCSK5; PI15; SPARC;
BARHL1	2	509	2.46914	0.74351	0.757912	1	1	1	LYPD1; VIM;
ESRRA	5	917	6.17284	1.02868	0.541609	1	1	1	ELN; ITGB1; KLK15; LYPD4; MARCKSL1;
GBX1	1	199	1.23457	0.955572	0.655805	1	1	1	FBLN5;
GBX2	2	302	2.46914	1.25312	0.478734	1	1	1	LYPD1; MAP4K3;
LHX4	4	392	4.93827	1.92603	0.155169	1	1	1	LAMA1; LYPD1; MAP4K3; TMEM87A;
POU3F4	2	366	2.46914	1.034	0.582397	1	1	1	LYPD1; VIM;
TCF12	10	1099	12.3457	1.71494	0.0651509	1	0.725528	1	ADAMTS4; CA6; COL13A1; ELN; HSPG2; IDS; ITGA5; MFAP4; TBC1D2B; TINAGL1;
ELF2	11	780	13.5802	2.65769	0.00268034	0.562871	0.13724	0.341688	ADAMTS4; COL13A1; ELN; FURIN; IK; ITGA5; LAMB1; LRP1; LYPD1; MFAP4; TINAGL1;
ESR1	8	696	9.87654	2.16688	0.0311479	1	0.573735	1	ADAMTS4; FBXO2; HSPG2; LOX; LRP1; SDF2L1; TINAGL1; VIM;
FOS	12	1754	14.8148	1.28922	0.216976	1	1	1	CAPN2; ELN; FBXO2; HSPG2; IDS; IK; ITGA5; LAMC1; PLAUR; SLURP1; TULP3; VIM;
FOSB	12	1754	14.8148	1.28922	0.216976	1	1	1	CAPN2; ELN; FBXO2; HSPG2; IDS; IK; ITGA5; LAMC1; PLAUR; SLURP1; TULP3; VIM;
JUN	12	1754	14.8148	1.28922	0.216976	1	1	1	CAPN2; ELN; FBXO2; HSPG2; IDS; IK; ITGA5; LAMC1; PLAUR; SLURP1; TULP3; VIM;
JUNB	12	1754	14.8148	1.28922	0.216976	1	1	1	CAPN2; ELN; FBXO2; HSPG2; IDS; IK; ITGA5; LAMC1; PLAUR; SLURP1; TULP3; VIM;
JUND	12	1754	14.8148	1.28922	0.216976	1	1	1	CAPN2; ELN; FBXO2; HSPG2; IDS; IK; ITGA5; LAMC1; PLAUR; SLURP1; TULP3; VIM;
NR6A1	4	769	4.93827	0.981814	0.588624	1	1	1	COL17A1; LAMC1; PCSK5; SNAI1;
RAB40B	2	806	2.46914	0.46954	0.932565	1	1	1	C1orf54; EPHA7;
RARA	2	806	2.46914	0.46954	0.932565	1	1	1	C1orf54; EPHA7;
SPI1	5	814	6.17284	1.15884	0.435772	1	1	1	C1orf54; C1QB; CMA1; FN1; TBC1D2B;
BARX2	1	296	1.23457	0.642439	0.796392	1	1	1	VIM;
DBX2	2	408	2.46914	0.92756	0.641914	1	1	1	LAMB1; VIM;
EN1	3	466	3.7037	1.21615	0.451875	1	1	1	LAMB1; NCR3; VIM;
HOXA5	4	916	4.93827	0.824254	0.724677	1	1	1	FN1; LYPD1; MAP4K3; PCSK5;
HOXA7	4	527	4.93827	1.43266	0.306788	1	1	1	LAMB1; LAMC1; LYPD1; MAP4K3;
HOXB6	1	123	1.23457	1.54596	0.481888	1	1	1	PDGFRA;
HOXB7	1	388	1.23457	0.490112	0.876643	1	1	1	LAMC1;
HOXC6	1	237	1.23457	0.802364	0.719678	1	1	1	LYPD1;
LHX8	1	223	1.23457	0.852735	0.697638	1	1	1	MAP4K3;
MNX1	2	311	2.46914	1.21685	0.49422	1	1	1	PCSK5; PDGFRA;
PAX6	3	557	3.7037	1.01747	0.571934	1	1	1	IK; LAMB1; VIM;
PBX1	2	741	2.46914	0.510727	0.909643	1	1	1	SDF2L1; TBC1D2B;
POU5F1	1	373	1.23457	0.509821	0.866113	1	1	1	FN1;
PRRX1	4	389	4.93827	1.94089	0.152183	1	1	1	FN1; LYPD1; MAP4K3; VIM;
REST	4	765	4.93827	0.986948	0.584439	1	1	1	ITGA5; LYPD4; PRG2; SDF2L1;
SOX1	1	276	1.23457	0.688991	0.773051	1	1	1	HSPG2;
TGIF1	5	1034	6.17284	0.912284	0.649886	1	1	1	FN1; LAMC1; MAP4K3; PDGFRA; PDIA3;
CRX	1	349	1.23457	0.544879	0.847389	1	1	1	FN1;
ESR2	2	464	2.46914	0.815616	0.710784	1	1	1	LOX; SDF2L1;
HENMT1	7	1144	8.64198	1.15373	0.406162	1	1	1	ELN; FBLN5; HSPG2; KLK15; LRP1; LYPD1; MFAP4;
INSM1	4	487	4.93827	1.55033	0.259241	1	1	1	ADAMTSL2; ITGA5; MFAP4; WNT7A;
NHLH1	7	1144	8.64198	1.15373	0.406162	1	1	1	ELN; FBLN5; HSPG2; KLK15; LRP1; LYPD1; MFAP4;
ZEB1	5	401	6.17284	2.35234	0.0620435	1	0.725528	1	ELN; KLK15; LIPG; MARCKSL1; TINAGL1;
ZFP161	7	1137	8.64198	1.16084	0.399939	1	1	1	EDN3; FN1; ITGA5; LAMC1; LYPD1; PCSK5; PCSK6;
BACH2	7	628	8.64198	2.10169	0.0490472	1	0.676088	1	EDN3; ELN; IK; IL5RA; LRP1; PCSK6; PLAUR;
HOXA13	2	309	2.46914	1.22473	0.490804	1	1	1	FN1; PCSK6;
MSX2	1	344	1.23457	0.552799	0.843175	1	1	1	LYPD1;
NOBOX	5	621	6.17284	1.51899	0.233923	1	1	1	FN1; IK; LAMC1; LYPD1; VIM;
TFAP4	8	1280	9.87654	1.17825	0.369555	1	1	1	ADAMTS4; EDN3; ELN; FBLN5; ITGA5; LRP1; MFAP4; PCSK5;
ATF3	1	800	1.23457	0.237707	0.98742	1	1	1	IL5RA;
TAL1	6	1113	7.40741	1.0167	0.545861	1	1	1	ADAMTSL2; COL13A1; CSTL1; EGFL7; MAP4K3; TBC1D2B;
HOXA9	4	729	4.93827	1.03569	0.54575	1	1	1	ELSPBP1; FN1; IL5RA; LYPD1;
NFE2	5	518	6.17284	1.82103	0.140896	1	1	1	ANGPTL4; FN1; IDS; ITGA5; LAMC1;
LMO2	3	610	3.7037	0.929066	0.634123	1	1	1	ADAMTSL2; COL13A1; LYPD1;
RUNX2	3	315	3.7037	1.79912	0.234452	1	1	1	ELN; TBC1D2B; VIM;
GATA1	5	728	6.17284	1.29574	0.344219	1	1	1	FURIN; MAP4K3; OS9; PRG2; WNT7A;
FOXD3	1	361	1.23457	0.526768	0.857053	1	1	1	COL13A1;
ISL2	3	515	3.7037	1.10044	0.518405	1	1	1	LAMA1; LYPD1; VIM;
ZNF143	1	618	1.23457	0.307711	0.965236	1	1	1	TBC1D2B;
CDX2	1	253	1.23457	0.751624	0.742929	1	1	1	ELSPBP1;
GFI1	2	552	2.46914	0.685592	0.796688	1	1	1	HSPG2; PI15;
HOXB9	2	537	2.46914	0.704743	0.783819	1	1	1	ELSPBP1; IK;
PAX4	1	175	1.23457	1.08661	0.608266	1	1	1	FBXO2;
PDX1	2	372	2.46914	1.01732	0.591319	1	1	1	C1orf54; LAMB1;
EOMES	2	291	2.46914	1.30048	0.459429	1	1	1	FN1; LIPG;
POU3F3	1	59	1.23457	3.22265	0.270029	1	1	1	LIPG;
TBX5	2	204	2.46914	1.85508	0.295131	1	1	1	LIPG; SNAI1;
STRA13	1	574	1.23457	0.331298	0.955637	1	1	1	LOX;
ZIC1	5	548	6.17284	1.72134	0.166084	1	1	1	CFC1; EDN3; HSPG2; LRP1; PDGFRA;
ELF1	5	585	6.17284	1.61247	0.199433	1	1	1	C1orf54; EPHA7; FBLN5; TBC1D2B; VIM;
ITGAL	2	178	2.46914	2.12603	0.243923	1	1	1	ADAMTS4; EPHA7;
ESX1	2	266	2.46914	1.42271	0.414112	1	1	1	IDS; VIM;
DLX5	2	220	2.46914	1.72017	0.326474	1	1	1	LYPD1; PDGFRA;
ATF4	1	315	1.23457	0.60369	0.816363	1	1	1	FN1;
ELF3	1	437	1.23457	0.435158	0.905659	1	1	1	C1orf54;
SPDEF	4	189	4.93827	3.99463	0.0181292	1	0.517478	1	FN1; KLK15; LRP1; MAP4K3;
RBPJ	3	235	3.7037	2.41155	0.1293	1	1	1	COL4A1; COL4A2; LAMA1;
CEBPD	3	113	3.7037	5.01495	0.0222449	1	0.517478	1	FBLN5; FN1; ITGA5;
MAFK	1	128	1.23457	1.48557	0.495611	1	1	1	PI15;
ALX1	1	56	1.23457	3.39526	0.258231	1	1	1	EPHA7;

## Sheet: Clinical phenotype
Analysis: Clinical phenotype
Dataset name: LOXL2 partners
Number of genes in the dataset: 98
Number of genes in the dataset (which are available in Clinical phenotype database) :19
Number of genes in background: 1820
Is analysis quantitative: No
Clinical phenotype	No. of genes in the dataset	No. of genes in the background dataset	Percentage of genes	Fold enrichment	P-value (Hypergeometric test)	Corrected p-values			genes mapped (from input data set)
						Bonferroni method	BH method	Q-value (Storey-Tibshirani method)
Abdomen	6	621	31.5789	0.926547	0.675808	1	1	1	ADAMTSL2; EDN3; FBLN5; HSPG2; IDS; PDGFRA;
Abnormal gait	1	9	5.26316	10.7322	0.0903171	1	1	1	TAZ;
Abnormal respiration due to defect in autonomic function	1	6	5.26316	16.0894	0.061107	1	1	1	EDN3;
Absent dermal ridges	1	5	5.26316	19.3008	0.0511744	1	1	1	COL17A1;
Absent/hypoplastic finger nails (thumb most severely affected)	1	1	5.26316	95.7396	0.0104396	1	1	1	WNT7A;
Absent patellae	1	2	5.26316	48.108	0.0207758	1	1	1	WNT7A;
Absent toenails	1	2	5.26316	48.108	0.0207758	1	1	1	WNT7A;
Absent uterus	1	1	5.26316	95.7396	0.0104396	1	1	1	WNT7A;
Adult female height 130-157 cm	1	1	5.26316	95.7396	0.0104396	1	1	1	ADAMTS10;
Adult height 120-150cm	1	1	5.26316	95.7396	0.0104396	1	1	1	IDS;
Adult male height 142-169 cm	1	1	5.26316	95.7396	0.0104396	1	1	1	ADAMTS10;
Airways	2	66	10.5263	2.91526	0.149291	1	1	1	ADAMTSL2; IDS;
Allelic to fibular aplasia or hypoplasia, femoral bowing, and poly-, syn-, and oligodactyly (Fuhrmann syndrome,	1	1	5.26316	95.7396	0.0104396	1	1	1	WNT7A;
Allelic to ulnar and fibula, absence of, with severe limb deficiency (Al-Awadi/Raas-Rothschild/Schinzel phocomelia syndrome	1	1	5.26316	95.7396	0.0104396	1	1	1	WNT7A;
Alopecia at the occipital defect	1	1	5.26316	95.7396	0.0104396	1	1	1	COL18A1;
Alveolar hypoventilation	1	6	5.26316	16.0894	0.061107	1	1	1	EDN3;
Amenorrhea	1	6	5.26316	16.0894	0.061107	1	1	1	WNT7A;
Amniotic Fluid	1	68	5.26316	1.42181	0.516722	1	1	1	FBLN5;
Anesthesia complications include difficult intubation secondary to microstomia and risk of malignant hyperthermia	1	1	5.26316	95.7396	0.0104396	1	1	1	HSPG2;
Anisospondyly	1	2	5.26316	48.108	0.0207758	1	1	1	HSPG2;
Anonychia	1	2	5.26316	48.108	0.0207758	1	1	1	WNT7A;
Anterior bowing of long bones	1	1	5.26316	95.7396	0.0104396	1	1	1	HSPG2;
Anteriorly displaced genitalia	1	1	5.26316	95.7396	0.0104396	1	1	1	WNT7A;
Anteverted nares	1	36	5.26316	2.68528	0.317164	1	1	1	ADAMTSL2;
Aortic stenosis	1	9	5.26316	10.7322	0.0903171	1	1	1	ADAMTSL2;
Aortic valve regurgitation	1	3	5.26316	32.1253	0.0310097	1	1	1	ELN;
Aortic valve stenosis	1	1	5.26316	95.7396	0.0104396	1	1	1	ADAMTS10;
Aplastic carpal bone	1	1	5.26316	95.7396	0.0104396	1	1	1	WNT7A;
Aplastic fibulae	1	1	5.26316	95.7396	0.0104396	1	1	1	WNT7A;
Aplastic/hypoplastic metacarpals	1	1	5.26316	95.7396	0.0104396	1	1	1	WNT7A;
Aplastic/hypoplastic metatarsals	1	1	5.26316	95.7396	0.0104396	1	1	1	WNT7A;
Aplastic/hypoplastic phalanges	1	1	5.26316	95.7396	0.0104396	1	1	1	WNT7A;
Aplastic/hypoplastic tarsals	1	1	5.26316	95.7396	0.0104396	1	1	1	WNT7A;
Aplastic pubic bones	1	1	5.26316	95.7396	0.0104396	1	1	1	WNT7A;
Aplastic tibiae	1	1	5.26316	95.7396	0.0104396	1	1	1	WNT7A;
Aplastic ulnae	1	1	5.26316	95.7396	0.0104396	1	1	1	WNT7A;
Ascending aortic aneurysm	1	3	5.26316	32.1253	0.0310097	1	1	1	FBLN5;
Asthma	1	31	5.26316	3.11825	0.279676	1	1	1	IDS;
A subset of patients may have congenital abnormalities of the ocular anterior segment	1	1	5.26316	95.7396	0.0104396	1	1	1	COL4A1;
Asymmetric face	1	3	5.26316	32.1253	0.0310097	1	1	1	WNT7A;
ATYPICAL MYCOBACTERIOSIS, FAMILIAL	1	5	5.26316	19.3008	0.0511744	1	1	1	IL12RB1;
Autosomal dominant	6	747	31.5789	0.770264	0.860026	1	1	1	COL4A1; EDN3; ELN; FN1; PDGFRA; VIM;
Autosomal recessive	11	924	57.8947	1.14078	0.347783	1	1	1	ADAMTS10; ADAMTSL2; CFC1; COL17A1; COL18A1; FBLN5; FBXO7; HSPG2; IL12RB1; SLURP1; WNT7A;
Axenfeld-Rieger anomalies (reported in 1 family)	1	1	5.26316	95.7396	0.0104396	1	1	1	COL4A1;
Band keratopathy	1	4	5.26316	24.114	0.0411423	1	1	1	COL18A1;
Barrel-shaped chest	1	5	5.26316	19.3008	0.0511744	1	1	1	WNT7A;
Bladder	1	90	5.26316	1.07429	0.620351	1	1	1	FBLN5;
Bladder diverticula	1	4	5.26316	24.114	0.0411423	1	1	1	FBLN5;
Blepharophimosis	1	16	5.26316	6.03979	0.155162	1	1	1	HSPG2;
Blindness	1	41	5.26316	2.35789	0.352798	1	1	1	ADAMTS10;
Both germline (familial) and somatic (sporadic) mutation in KIT (	1	4	5.26316	24.114	0.0411423	1	1	1	PDGFRA;
Brachycephaly	1	37	5.26316	2.61273	0.324436	1	1	1	ADAMTS10;
Brachydactyly	2	64	10.5263	3.00635	0.142029	1	1	1	ADAMTS10; SLURP1;
Bradykinesia	1	24	5.26316	4.02736	0.223905	1	1	1	FBXO7;
BRAIN SMALL VESSEL DISEASE WITH HEMORRHAGE	1	1	5.26316	95.7396	0.0104396	1	1	1	COL4A1;
Brainstem bronchi stenosis	1	1	5.26316	95.7396	0.0104396	1	1	1	ADAMTSL2;
Breasts	1	55	5.26316	1.75781	0.443439	1	1	1	WNT7A;
Broad clavicles	1	2	5.26316	48.108	0.0207758	1	1	1	WNT7A;
Broad hands	1	5	5.26316	19.3008	0.0511744	1	1	1	ADAMTS10;
Broad metacarpals	1	1	5.26316	95.7396	0.0104396	1	1	1	ADAMTS10;
Broad metatarsals	1	1	5.26316	95.7396	0.0104396	1	1	1	ADAMTS10;
Broad nasal bridge	1	34	5.26316	2.84319	0.302396	1	1	1	WNT7A;
Broad neck	1	4	5.26316	24.114	0.0411423	1	1	1	WNT7A;
Broad phalanges	1	1	5.26316	95.7396	0.0104396	1	1	1	ADAMTS10;
Broad ribs	1	5	5.26316	19.3008	0.0511744	1	1	1	WNT7A;
Broad skull	1	1	5.26316	95.7396	0.0104396	1	1	1	ADAMTS10;
Calcifications	1	1	5.26316	95.7396	0.0104396	1	1	1	COL4A1;
Cardiac	2	55	10.5263	3.49821	0.110522	1	1	1	CFC1; ELN;
Cardiac anomalies (39%)	1	1	5.26316	95.7396	0.0104396	1	1	1	ADAMTS10;
Cardiac arrhythmias	1	5	5.26316	19.3008	0.0511744	1	1	1	TAZ;
Cardiac failure	1	2	5.26316	48.108	0.0207758	1	1	1	ADAMTSL2;
Cardiovascular	7	446	36.8421	1.50475	0.160506	1	1	1	ADAMTS10; ADAMTSL2; ELN; FBLN5; FN1; IDS; TAZ;
Cataract (21%)	1	1	5.26316	95.7396	0.0104396	1	1	1	ADAMTS10;
Cataract	1	36	5.26316	2.68528	0.317164	1	1	1	HSPG2;
Cataract, nuclear diffuse nonprogressive	1	1	5.26316	95.7396	0.0104396	1	1	1	VIM;
Central Nervous System	10	887	52.6316	1.08043	0.455331	1	1	1	ADAMTS10; ADAMTSL2; COL18A1; COL4A1; EDN3; FBXO7; HSPG2; IDS; TAZ; WNT7A;
Cerebellar ataxia, adult-onset (in 1 family)	1	1	5.26316	95.7396	0.0104396	1	1	1	COL18A1;
Cerebellar atrophy	1	56	5.26316	1.72642	0.44943	1	1	1	COL4A1;
Cerebellar atrophy (in 1 family)	1	1	5.26316	95.7396	0.0104396	1	1	1	COL18A1;
Cerebral atrophy (in 1 family)	1	1	5.26316	95.7396	0.0104396	1	1	1	COL18A1;
Cervical cord compression	1	1	5.26316	95.7396	0.0104396	1	1	1	IDS;
Chest	5	243	26.3158	1.97381	0.097859	1	1	1	ADAMTS10; ADAMTSL2; FBLN5; HSPG2; WNT7A;
Childhood onset has been reported in 1 family	1	1	5.26316	95.7396	0.0104396	1	1	1	FBXO7;
Chondroosseous morphology notable for short, irregular chondrocyte columns, large, unfused calcospherites, perichondral bone overgrowth and patchy, mucoid degeneration of resting cartilage	1	1	5.26316	95.7396	0.0104396	1	1	1	HSPG2;
Chronic hypercapnia	1	6	5.26316	16.0894	0.061107	1	1	1	EDN3;
Chronic hypoxemia	1	6	5.26316	16.0894	0.061107	1	1	1	EDN3;
Claw hand	1	1	5.26316	95.7396	0.0104396	1	1	1	IDS;
Clinodactyly (4th and 5th fingers)	1	1	5.26316	95.7396	0.0104396	1	1	1	WNT7A;
Coarse facies	1	28	5.26316	3.45223	0.256255	1	1	1	IDS;
Cognitive decline (in some patients)	1	1	5.26316	95.7396	0.0104396	1	1	1	COL18A1;
Congenital cataract	1	3	5.26316	32.1253	0.0310097	1	1	1	COL18A1;
Congenital fractures	1	1	5.26316	95.7396	0.0104396	1	1	1	FBLN5;
Congenital hip dislocation	2	13	10.5263	14.7914	0.00752314	1	1	1	HSPG2; WNT7A;
Congenital symmetrical palmoplantar keratosis	1	1	5.26316	95.7396	0.0104396	1	1	1	SLURP1;
Congestive heart failure	2	25	10.5263	7.69439	0.0268563	1	1	1	IDS; TAZ;
Conotruncal malformations	1	6	5.26316	16.0894	0.061107	1	1	1	CFC1;
Constipation	1	41	5.26316	2.35789	0.352798	1	1	1	EDN3;
Constipation (reported in 1 family with a PDFGRA mutation)	1	4	5.26316	24.114	0.0411423	1	1	1	PDGFRA;
Contractures most severe by midadolescence	1	1	5.26316	95.7396	0.0104396	1	1	1	HSPG2;
Coronal cleft vertebrae	1	2	5.26316	48.108	0.0207758	1	1	1	HSPG2;
Coxa valga	2	22	10.5263	8.74314	0.0210677	1	1	1	ADAMTSL2; HSPG2;
Coxa vara	1	16	5.26316	6.03979	0.155162	1	1	1	HSPG2;
Cryptorchidism	2	101	10.5263	1.90512	0.284721	1	1	1	HSPG2; WNT7A;
Cutis laxa	2	6	10.5263	32.0194	0.00151132	1	1	1	ELN; FBLN5;
Death before age 15 in IIA	1	1	5.26316	95.7396	0.0104396	1	1	1	IDS;
Decreased basal body temperature	1	6	5.26316	16.0894	0.061107	1	1	1	EDN3;
Decreased penetrance	1	2	5.26316	48.108	0.0207758	1	1	1	COL4A1;
Decreased sensitivity to hypercapnia and hypoxemia	1	6	5.26316	16.0894	0.061107	1	1	1	EDN3;
Deep hypointensities (MRI, T2) suggestive of past microbleeds	1	1	5.26316	95.7396	0.0104396	1	1	1	COL4A1;
Deep-set eyes	1	19	5.26316	5.08664	0.18159	1	1	1	TAZ;
Delayed bone age	1	31	5.26316	3.11825	0.279676	1	1	1	HSPG2;
Delayed motor milestones	1	10	5.26316	9.66004	0.099861	1	1	1	TAZ;
Delayed tooth eruption	1	8	5.26316	12.072	0.0806774	1	1	1	IDS;
Dental caries	1	19	5.26316	5.08664	0.18159	1	1	1	COL17A1;
Depressed nasal bridge	1	38	5.26316	2.54399	0.331635	1	1	1	ADAMTS10;
Dermatan and heparan sulfate excretion in urine	1	2	5.26316	48.108	0.0207758	1	1	1	IDS;
Developmental delay	1	141	5.26316	0.685746	0.785634	1	1	1	ADAMTSL2;
Diaphragm	1	20	5.26316	4.83243	0.190224	1	1	1	FBLN5;
Diaphragmatic hernia	1	10	5.26316	9.66004	0.099861	1	1	1	FBLN5;
Diarrhea	1	56	5.26316	1.72642	0.44943	1	1	1	IDS;
Dilated cardiomyopathy	1	10	5.26316	9.66004	0.099861	1	1	1	TAZ;
Dilated perivascular spaces	1	1	5.26316	95.7396	0.0104396	1	1	1	COL4A1;
Diminished pupillary light responses	1	6	5.26316	16.0894	0.061107	1	1	1	EDN3;
Dramatic late catch-up growth occurs in adolescence	1	1	5.26316	95.7396	0.0104396	1	1	1	TAZ;
Ductus arteriosus	1	1	5.26316	95.7396	0.0104396	1	1	1	ADAMTS10;
Dwarfism, mild	1	1	5.26316	95.7396	0.0104396	1	1	1	IDS;
Dysarthria	1	118	5.26316	0.819397	0.722012	1	1	1	FBXO7;
Dysfunction of the autonomic nervous system	1	6	5.26316	16.0894	0.061107	1	1	1	EDN3;
Dysostosis multiplex	1	9	5.26316	10.7322	0.0903171	1	1	1	IDS;
Dysphagia	1	67	5.26316	1.44302	0.511427	1	1	1	PDGFRA;
Dysplastic ears	1	9	5.26316	10.7322	0.0903171	1	1	1	WNT7A;
Dyssegmental dysplasia	1	1	5.26316	95.7396	0.0104396	1	1	1	HSPG2;
Dystonia	1	71	5.26316	1.36174	0.532284	1	1	1	FBXO7;
Ears	5	442	26.3158	1.08517	0.505839	1	1	1	ADAMTSL2; HSPG2; IDS; TAZ; WNT7A;
Ectopia lentis (64%)	1	1	5.26316	95.7396	0.0104396	1	1	1	ADAMTS10;
Ectrodactyly	1	6	5.26316	16.0894	0.061107	1	1	1	WNT7A;
Elbow flexion contractures	1	3	5.26316	32.1253	0.0310097	1	1	1	WNT7A;
Elbow, knee, shoulder contractures	1	1	5.26316	95.7396	0.0104396	1	1	1	HSPG2;
Electron Microscopy	1	27	5.26316	3.58004	0.24829	1	1	1	COL17A1;
Elevated urinary 2-ethylhydracrylate	1	1	5.26316	95.7396	0.0104396	1	1	1	TAZ;
Elevated urinary 3-methylglutaconate	1	1	5.26316	95.7396	0.0104396	1	1	1	TAZ;
Elevated urinary 3-methylglutarate	1	1	5.26316	95.7396	0.0104396	1	1	1	TAZ;
EMG - repetitive muscle discharges	1	1	5.26316	95.7396	0.0104396	1	1	1	HSPG2;
Emphysema	2	5	10.5263	38.4105	0.00101386	1	1	1	ELN; FBLN5;
Enamel pitting	1	5	5.26316	19.3008	0.0511744	1	1	1	COL17A1;
Endocardial fibroelastosis	1	3	5.26316	32.1253	0.0310097	1	1	1	TAZ;
Endocrine Features	1	155	5.26316	0.623811	0.817321	1	1	1	WNT7A;
End-stage renal disease	1	1	5.26316	95.7396	0.0104396	1	1	1	FN1;
Enlarged glomeruli	1	2	5.26316	48.108	0.0207758	1	1	1	FN1;
Enteric salmonellosis	1	5	5.26316	19.3008	0.0511744	1	1	1	IL12RB1;
Epicanthal folds	1	61	5.26316	1.58494	0.478482	1	1	1	WNT7A;
EPIDERMOLYSIS BULLOSA, JUNCTIONAL, NON-HERLITZ TYPE	1	5	5.26316	19.3008	0.0511744	1	1	1	COL17A1;
Excessive skin folds	2	3	10.5263	63.9324	0.000307983	1	1	1	ELN; FBLN5;
Exercise intolerance	1	37	5.26316	2.61273	0.324436	1	1	1	TAZ;
Exotropia	1	6	5.26316	16.0894	0.061107	1	1	1	COL4A1;
Extensor plantar responses	1	65	5.26316	1.48742	0.500671	1	1	1	FBXO7;
External Features	4	180	21.0526	2.13275	0.110453	1	1	1	FBLN5; HSPG2; IDS; WNT7A;
External Genitalia (Female)	2	50	10.5263	3.84796	0.094004	1	1	1	FBLN5; WNT7A;
External Genitalia (Male)	4	151	21.0526	2.54232	0.0661099	1	1	1	ELN; FBLN5; HSPG2; WNT7A;
Extrapyramidal signs	1	19	5.26316	5.08664	0.18159	1	1	1	FBXO7;
Extrapyramidal signs show a favorable response to levodopa	1	1	5.26316	95.7396	0.0104396	1	1	1	FBXO7;
Eyes	11	826	57.8947	1.27613	0.192118	1	1	1	ADAMTS10; ADAMTSL2; COL18A1; COL4A1; EDN3; FBXO7; HSPG2; IDS; TAZ; VIM; WNT7A;
Face	9	433	47.3684	1.99213	0.0204687	1	1	1	ADAMTS10; ADAMTSL2; COL4A1; ELN; FBLN5; HSPG2; IDS; TAZ; WNT7A;
Facial paresis	1	1	5.26316	95.7396	0.0104396	1	1	1	COL4A1;
Failure to thrive	1	202	5.26316	0.478674	0.894293	1	1	1	TAZ;
Fatigue	1	6	5.26316	16.0894	0.061107	1	1	1	TAZ;
Feet	8	345	42.1053	2.22276	0.0165568	1	1	1	ADAMTS10; ADAMTSL2; COL17A1; FBXO7; HSPG2; IDS; TAZ; WNT7A;
Femoral bowing	1	7	5.26316	13.7942	0.070941	1	1	1	WNT7A;
Fetal demise, male	1	1	5.26316	95.7396	0.0104396	1	1	1	TAZ;
FIBULAR APLASIA OR HYPOPLASIA, FEMORAL BOWING AND POLY-, SYN-, AND OLIGODACTYLY	1	1	5.26316	95.7396	0.0104396	1	1	1	WNT7A;
Finger contractures	2	6	10.5263	32.0194	0.00151132	1	1	1	ADAMTSL2; HSPG2;
Flat face	1	20	5.26316	4.83243	0.190224	1	1	1	HSPG2;
Flattened femoral epiphyses	1	2	5.26316	48.108	0.0207758	1	1	1	HSPG2;
Flexion contractures	1	8	5.26316	12.072	0.0806774	1	1	1	IDS;
Fluid-filled cavity within the cerebral hemispheres, can be unilateral or bilateral and may or may not communicate with cerebrospinal fluid (CSF) spaces	1	1	5.26316	95.7396	0.0104396	1	1	1	COL4A1;
Focal cortical dysplasia	1	1	5.26316	95.7396	0.0104396	1	1	1	COL4A1;
Forearm bowing	1	1	5.26316	95.7396	0.0104396	1	1	1	WNT7A;
Fragile, lustreless nails	1	1	5.26316	95.7396	0.0104396	1	1	1	SLURP1;
Fragile nails	1	5	5.26316	19.3008	0.0511744	1	1	1	COL17A1;
Fragmentation of femoral epiphyses	1	1	5.26316	95.7396	0.0104396	1	1	1	HSPG2;
Frequent microdeletions of 22q11.2	1	6	5.26316	16.0894	0.061107	1	1	1	CFC1;
Full cheeks	2	8	10.5263	24.0245	0.00278612	1	1	1	HSPG2; TAZ;
Full lips	1	7	5.26316	13.7942	0.070941	1	1	1	IDS;
Ganglioneuroblastoma	1	8	5.26316	12.072	0.0806774	1	1	1	EDN3;
Ganglioneuroma	1	8	5.26316	12.072	0.0806774	1	1	1	EDN3;
Gastrointestinal	3	425	15.7895	0.678046	0.856549	1	1	1	EDN3; IDS; PDGFRA;
Gastrointestinal stromal tumors	1	4	5.26316	24.114	0.0411423	1	1	1	PDGFRA;
Generalized BCG infection after newborn inoculation	1	5	5.26316	19.3008	0.0511744	1	1	1	IL12RB1;
Generalized hirsutism	1	2	5.26316	48.108	0.0207758	1	1	1	HSPG2;
Genetic heterogeneity	3	142	15.7895	2.02927	0.180422	1	1	1	COL17A1; ELN; FBLN5;
Genitourinary	5	478	26.3158	1.00344	0.585528	1	1	1	ELN; FBLN5; FN1; HSPG2; WNT7A;
GI	1	63	5.26316	1.53463	0.48969	1	1	1	IL12RB1;
Glaucoma (75%)	1	1	5.26316	95.7396	0.0104396	1	1	1	ADAMTS10;
Growth	6	609	31.5789	0.944804	0.653516	1	1	1	ADAMTS10; ADAMTSL2; HSPG2; IDS; TAZ; WNT7A;
Growth retardation	1	57	5.26316	1.69614	0.45536	1	1	1	TAZ;
Hair	3	240	15.7895	1.20068	0.467234	1	1	1	COL18A1; HSPG2; IDS;
Hands	8	349	42.1053	2.19728	0.0177235	1	1	1	ADAMTS10; ADAMTSL2; COL17A1; HSPG2; IDS; PDGFRA; SLURP1; WNT7A;
Head	4	345	21.0526	1.11277	0.499049	1	1	1	ADAMTS10; ADAMTSL2; HSPG2; IDS;
Head and Neck	14	954	73.6842	1.40597	0.0490982	1	1	1	ADAMTS10; ADAMTSL2; COL17A1; COL18A1; COL4A1; EDN3; ELN; FBLN5; FBXO7; HSPG2; IDS; SLURP1; TAZ; WNT7A;
Hearing loss	1	41	5.26316	2.35789	0.352798	1	1	1	IDS;
Heart	6	351	31.5789	1.63926	0.142124	1	1	1	ADAMTS10; ADAMTSL2; ELN; FBLN5; IDS; TAZ;
Height	5	290	26.3158	1.65393	0.172966	1	1	1	ADAMTS10; ADAMTSL2; HSPG2; IDS; WNT7A;
Hematology	2	229	10.5263	0.840298	0.711366	1	1	1	COL4A1; TAZ;
Heme	1	78	5.26316	1.23955	0.56677	1	1	1	IL12RB1;
Hemivertebrae	1	12	5.26316	8.05137	0.118665	1	1	1	WNT7A;
Hemolytic anemia	1	24	5.26316	4.02736	0.223905	1	1	1	COL4A1;
Hemosiderin deposition	1	1	5.26316	95.7396	0.0104396	1	1	1	COL4A1;
Hepatomegaly	2	130	10.5263	1.48017	0.398406	1	1	1	ADAMTSL2; IDS;
High myopia	1	7	5.26316	13.7942	0.070941	1	1	1	COL18A1;
High palate	1	9	5.26316	10.7322	0.0903171	1	1	1	WNT7A;
High-pitched voice	1	4	5.26316	24.114	0.0411423	1	1	1	ADAMTSL2;
Hip contracture	1	1	5.26316	95.7396	0.0104396	1	1	1	HSPG2;
Hip dislocation	1	28	5.26316	3.45223	0.256255	1	1	1	WNT7A;
Hirschsprung disease (16%)	1	6	5.26316	16.0894	0.061107	1	1	1	EDN3;
Hoarse voice	1	9	5.26316	10.7322	0.0903171	1	1	1	IDS;
Humeroradial synostosis	1	1	5.26316	95.7396	0.0104396	1	1	1	WNT7A;
Hydrocephalus	2	49	10.5263	3.92648	0.0907986	1	1	1	COL4A1; IDS;
Hyperhidrosis	1	8	5.26316	12.072	0.0806774	1	1	1	SLURP1;
Hyperpigmentation (in patients with KIT mutations)	1	4	5.26316	24.114	0.0411423	1	1	1	PDGFRA;
Hyperplasia of the myenteric plexus	1	4	5.26316	24.114	0.0411423	1	1	1	PDGFRA;
Hyperreflexia	1	122	5.26316	0.792533	0.734229	1	1	1	FBXO7;
Hypertension due to renal disease	1	1	5.26316	95.7396	0.0104396	1	1	1	FN1;
Hypertrichosis	1	24	5.26316	4.02736	0.223905	1	1	1	IDS;
Hypertrophic cardiomyopathy	1	45	5.26316	2.14834	0.38003	1	1	1	TAZ;
Hypodontia	1	51	5.26316	1.89565	0.41885	1	1	1	COL17A1;
Hypomimia	1	2	5.26316	48.108	0.0207758	1	1	1	FBXO7;
Hypoplastic/aplastic femora	1	1	5.26316	95.7396	0.0104396	1	1	1	WNT7A;
Hypoplastic/aplastic fibulae	1	1	5.26316	95.7396	0.0104396	1	1	1	WNT7A;
Hypoplastic/aplastic ulnae	1	1	5.26316	95.7396	0.0104396	1	1	1	WNT7A;
Hypoplastic feet	1	1	5.26316	95.7396	0.0104396	1	1	1	WNT7A;
Hypoplastic flexion creases dorsum of hand	1	1	5.26316	95.7396	0.0104396	1	1	1	WNT7A;
Hypoplastic iliac bone	1	1	5.26316	95.7396	0.0104396	1	1	1	WNT7A;
Hypoplastic iliac wings	1	7	5.26316	13.7942	0.070941	1	1	1	WNT7A;
Hypoplastic metacarpals (4th and 5th)	1	1	5.26316	95.7396	0.0104396	1	1	1	WNT7A;
Hypoplastic nipples	1	6	5.26316	16.0894	0.061107	1	1	1	WNT7A;
Hypoplastic scrotum	1	7	5.26316	13.7942	0.070941	1	1	1	WNT7A;
Hyporeflexia	1	75	5.26316	1.28912	0.552296	1	1	1	HSPG2;
Hypospadias	1	55	5.26316	1.75781	0.443439	1	1	1	WNT7A;
Hypoventilation occurs in the absence of primary neuromuscular, lung, or cardiac disease, or an identifiable brainstem lesion	1	6	5.26316	16.0894	0.061107	1	1	1	EDN3;
Ichthyosis	1	11	5.26316	8.78265	0.10931	1	1	1	SLURP1;
Iduronate sulfatase deficiency in fibroblasts, amniocytes and white blood cells	1	1	5.26316	95.7396	0.0104396	1	1	1	IDS;
Immunology	1	148	5.26316	0.653314	0.802078	1	1	1	TAZ;
Increased lumbar lordosis	1	6	5.26316	16.0894	0.061107	1	1	1	ADAMTS10;
Increased serum creatine kinase	1	32	5.26316	3.02084	0.287326	1	1	1	COL4A1;
Increased sweating	1	6	5.26316	16.0894	0.061107	1	1	1	EDN3;
Increased vascularization, reduced collagen bundle size	1	1	5.26316	95.7396	0.0104396	1	1	1	FBLN5;
Infantile hemiparesis	1	1	5.26316	95.7396	0.0104396	1	1	1	COL4A1;
Inguinal hernia	4	44	21.0526	8.72338	0.000884958	1	1	1	ELN; FBLN5; HSPG2; IDS;
Intermittent lactic acidemia	1	1	5.26316	95.7396	0.0104396	1	1	1	TAZ;
Internal Genitalia (Female)	1	96	5.26316	1.00716	0.644726	1	1	1	WNT7A;
Internal Genitalia (Male)	2	148	10.5263	1.30016	0.465585	1	1	1	HSPG2; WNT7A;
Intestinal obstruction	1	8	5.26316	12.072	0.0806774	1	1	1	PDGFRA;
Intestinal pseudo-obstruction	1	1	5.26316	95.7396	0.0104396	1	1	1	IDS;
Irregular white dots at the vitreoretinal interface	1	1	5.26316	95.7396	0.0104396	1	1	1	COL18A1;
Ischemic heart disease	1	1	5.26316	95.7396	0.0104396	1	1	1	IDS;
Isolated cases	1	49	5.26316	1.97301	0.406174	1	1	1	PDGFRA;
Joint laxity	1	36	5.26316	2.68528	0.317164	1	1	1	FBLN5;
Joint limitations	1	1	5.26316	95.7396	0.0104396	1	1	1	ADAMTS10;
Joint stiffness (hands, shoulder, elbows, knees, and ankles)	1	1	5.26316	95.7396	0.0104396	1	1	1	ADAMTS10;
J-shaped sella turcica	1	5	5.26316	19.3008	0.0511744	1	1	1	ADAMTSL2;
Junctional blister formation	1	5	5.26316	19.3008	0.0511744	1	1	1	COL17A1;
Kidneys	1	276	5.26316	0.350339	0.956789	1	1	1	FN1;
Kyphoscoliosis	1	34	5.26316	2.84319	0.302396	1	1	1	HSPG2;
Kyphosis	2	56	10.5263	3.43575	0.113917	1	1	1	HSPG2; IDS;
Lab	1	266	5.26316	0.363509	0.951115	1	1	1	CFC1;
Laboratory Abnormalities	4	712	21.0526	0.5392	0.973212	1	1	1	COL4A1; EDN3; IDS; TAZ;
Large ears	1	27	5.26316	3.58004	0.24829	1	1	1	TAZ;
Large hands (in patients with PDGFRA mutations)	1	4	5.26316	24.114	0.0411423	1	1	1	PDGFRA;
Lichenoid plaques	1	1	5.26316	95.7396	0.0104396	1	1	1	SLURP1;
Limbs	5	339	26.3158	1.41487	0.270981	1	1	1	ADAMTS10; ADAMTSL2; HSPG2; IDS; WNT7A;
Liver	2	256	10.5263	0.751676	0.770881	1	1	1	ADAMTSL2; IDS;
Long ears	1	1	5.26316	95.7396	0.0104396	1	1	1	WNT7A;
Long eyelashes in irregular rows	1	1	5.26316	95.7396	0.0104396	1	1	1	HSPG2;
Long face	1	20	5.26316	4.83243	0.190224	1	1	1	WNT7A;
Long, smooth philtrum	1	3	5.26316	32.1253	0.0310097	1	1	1	ADAMTSL2;
Loose redundant skin	2	3	10.5263	63.9324	0.000307983	1	1	1	ELN; FBLN5;
Loss of dermal papillae	1	5	5.26316	19.3008	0.0511744	1	1	1	COL17A1;
Loss of superficial elastic fibers	1	5	5.26316	19.3008	0.0511744	1	1	1	COL17A1;
Low hairline	1	3	5.26316	32.1253	0.0310097	1	1	1	HSPG2;
Low-set ears	2	97	10.5263	1.98368	0.268844	1	1	1	HSPG2; WNT7A;
Lumbar lordosis	1	11	5.26316	8.78265	0.10931	1	1	1	HSPG2;
Lung	3	171	15.7895	1.68514	0.261805	1	1	1	ELN; FBLN5; HSPG2;
Lysosomal storage vacuoles in trachea, liver, cartilage, and heart	1	1	5.26316	95.7396	0.0104396	1	1	1	ADAMTSL2;
Macrocephaly	1	60	5.26316	1.61135	0.47279	1	1	1	IDS;
Macroglossia	1	18	5.26316	5.36907	0.172869	1	1	1	IDS;
Macrophage defect	1	5	5.26316	19.3008	0.0511744	1	1	1	IL12RB1;
Macular hypoplasia	1	2	5.26316	48.108	0.0207758	1	1	1	COL18A1;
Malaligned teeth	1	4	5.26316	24.114	0.0411423	1	1	1	ADAMTS10;
Malformed teeth	1	1	5.26316	95.7396	0.0104396	1	1	1	ADAMTS10;
Maxillary hypoplasia	1	20	5.26316	4.83243	0.190224	1	1	1	ADAMTS10;
Mental retardation (25%)	1	2	5.26316	48.108	0.0207758	1	1	1	HSPG2;
Mental retardation, mild (11%)	1	1	5.26316	95.7396	0.0104396	1	1	1	ADAMTS10;
Mesangial and subendothelial granular or fibrillar deposits which show immunoreactivity to fibronectin	1	1	5.26316	95.7396	0.0104396	1	1	1	FN1;
Metabolic Features	2	195	10.5263	0.986804	0.620538	1	1	1	EDN3; TAZ;
Microcornea	1	18	5.26316	5.36907	0.172869	1	1	1	HSPG2;
Micrognathia	1	121	5.26316	0.799083	0.731224	1	1	1	HSPG2;
Microscopic hematuria	1	5	5.26316	19.3008	0.0511744	1	1	1	FN1;
Microspherophakia (small, spherical lens) (94%)	1	1	5.26316	95.7396	0.0104396	1	1	1	ADAMTS10;
Midline occipital bone defect	1	1	5.26316	95.7396	0.0104396	1	1	1	COL18A1;
Migraine with aura	1	5	5.26316	19.3008	0.0511744	1	1	1	COL4A1;
Mild finger contractures	1	5	5.26316	19.3008	0.0511744	1	1	1	COL17A1;
Misc	1	219	5.26316	0.441519	0.913611	1	1	1	IL12RB1;
Miscellaneous	16	1228	84.2105	1.24819	0.0886685	1	1	1	ADAMTS10; ADAMTSL2; COL17A1; COL18A1; COL4A1; EDN3; ELN; FBLN5; FBXO7; FN1; HSPG2; IDS; PDGFRA; SLURP1; TAZ; WNT7A;
Mitral stenosis	1	1	5.26316	95.7396	0.0104396	1	1	1	ADAMTSL2;
Mitral valve insufficiency	1	3	5.26316	32.1253	0.0310097	1	1	1	ADAMTS10;
Mitral valve regurgitation	1	2	5.26316	48.108	0.0207758	1	1	1	ELN;
Mobile wrist	1	1	5.26316	95.7396	0.0104396	1	1	1	WNT7A;
Monotone speech	1	1	5.26316	95.7396	0.0104396	1	1	1	FBXO7;
Most cases are caused by mutation in the PHOX2B gene	1	6	5.26316	16.0894	0.061107	1	1	1	EDN3;
Mouth	7	417	36.8421	1.6094	0.1217	1	1	1	ADAMTS10; ADAMTSL2; COL17A1; HSPG2; IDS; SLURP1; WNT7A;
Mucoid nasal discharge	1	1	5.26316	95.7396	0.0104396	1	1	1	IDS;
Muscle, Soft Tissue	2	341	10.5263	0.564314	0.896788	1	1	1	HSPG2; TAZ;
Muscle wasting	1	7	5.26316	13.7942	0.070941	1	1	1	HSPG2;
Muscle weakness	1	62	5.26316	1.55938	0.484115	1	1	1	HSPG2;
Muscular build	1	1	5.26316	95.7396	0.0104396	1	1	1	ADAMTS10;
Muscular hypertrophy	1	2	5.26316	48.108	0.0207758	1	1	1	HSPG2;
Myopathic facies	1	8	5.26316	12.072	0.0806774	1	1	1	TAZ;
Myopia	1	47	5.26316	2.05695	0.393235	1	1	1	HSPG2;
Myotonia	1	3	5.26316	32.1253	0.0310097	1	1	1	HSPG2;
Nail dystrophy (onset in childhood or adolescence)	1	5	5.26316	19.3008	0.0511744	1	1	1	COL17A1;
Nails	4	123	21.0526	3.12101	0.0348345	1	1	1	ADAMTSL2; COL17A1; SLURP1; WNT7A;
Narrow palate	2	13	10.5263	14.7914	0.00752314	1	1	1	ADAMTS10; WNT7A;
Narrow palpebral fissures	1	7	5.26316	13.7942	0.070941	1	1	1	HSPG2;
Narrow spinal canal	1	1	5.26316	95.7396	0.0104396	1	1	1	ADAMTS10;
Nasal quality to speech	1	1	5.26316	95.7396	0.0104396	1	1	1	TAZ;
Neck	3	130	15.7895	2.21657	0.149447	1	1	1	HSPG2; IDS; WNT7A;
Neonatal lethal	1	1	5.26316	95.7396	0.0104396	1	1	1	HSPG2;
Neoplasia	1	151	5.26316	0.640335	0.808752	1	1	1	EDN3;
Nephrotic syndrome	1	16	5.26316	6.03979	0.155162	1	1	1	FN1;
Neuroblastoma	1	11	5.26316	8.78265	0.10931	1	1	1	EDN3;
Neurodegeneration leading to profound mental retardation	1	1	5.26316	95.7396	0.0104396	1	1	1	IDS;
Neurologic	10	930	52.6316	1.03048	0.538861	1	1	1	ADAMTS10; ADAMTSL2; COL18A1; COL4A1; EDN3; FBXO7; HSPG2; IDS; TAZ; WNT7A;
Neuromuscular, cardiovascular, and infectious symptoms improve with age	1	1	5.26316	95.7396	0.0104396	1	1	1	TAZ;
Neutropenia (in some patients)	1	1	5.26316	95.7396	0.0104396	1	1	1	TAZ;
No corneal opacities	1	1	5.26316	95.7396	0.0104396	1	1	1	IDS;
Noncompaction of left ventricle	1	1	5.26316	95.7396	0.0104396	1	1	1	TAZ;
Non-scarring skin blistering (hands, feet, elbow, knee - onset in adolescence)	1	5	5.26316	19.3008	0.0511744	1	1	1	COL17A1;
Normal birth weight	1	7	5.26316	13.7942	0.070941	1	1	1	ADAMTSL2;
Normal face at birth	1	1	5.26316	95.7396	0.0104396	1	1	1	HSPG2;
Normal head circumference	1	3	5.26316	32.1253	0.0310097	1	1	1	ADAMTSL2;
Normal hemidesmosomes	1	5	5.26316	19.3008	0.0511744	1	1	1	COL17A1;
Normal intelligence in IIB	1	1	5.26316	95.7396	0.0104396	1	1	1	IDS;
Normal respiratory rate	1	6	5.26316	16.0894	0.061107	1	1	1	EDN3;
Normal upper/lower segment ratio	1	1	5.26316	95.7396	0.0104396	1	1	1	ADAMTSL2;
Normal wound healing	2	5	10.5263	38.4105	0.00101386	1	1	1	ELN; FBLN5;
Nose	5	314	26.3158	1.52752	0.218894	1	1	1	ADAMTS10; ADAMTSL2; HSPG2; IDS; WNT7A;
No skin hyperelasticity	2	2	10.5263	95.7396	0.000103305	1	1	1	ELN; FBLN5;
Nystagmus	1	122	5.26316	0.792533	0.734229	1	1	1	COL18A1;
Obstructive sleep apnea	1	5	5.26316	19.3008	0.0511744	1	1	1	IDS;
Occipital dermal sinus tract	1	1	5.26316	95.7396	0.0104396	1	1	1	COL18A1;
Occipital encephalocele	1	3	5.26316	32.1253	0.0310097	1	1	1	COL18A1;
Occipital meningocele	1	1	5.26316	95.7396	0.0104396	1	1	1	WNT7A;
Occipital skull defect	1	1	5.26316	95.7396	0.0104396	1	1	1	HSPG2;
Oligodactyly	1	5	5.26316	19.3008	0.0511744	1	1	1	WNT7A;
Oligohydramnios	1	12	5.26316	8.05137	0.118665	1	1	1	FBLN5;
Onset 2-4 years of age in IIA	1	1	5.26316	95.7396	0.0104396	1	1	1	IDS;
Onset in adolescence or young adulthood	1	1	5.26316	95.7396	0.0104396	1	1	1	FBXO7;
Onset in early infancy	1	7	5.26316	13.7942	0.070941	1	1	1	SLURP1;
Onset of end-stage renal disease 15 to 20 years after onset	1	1	5.26316	95.7396	0.0104396	1	1	1	FN1;
Onset of proteinuria in the second to fourth decades	1	1	5.26316	95.7396	0.0104396	1	1	1	FN1;
Onset of skin manifestations from birth to puberty	1	1	5.26316	95.7396	0.0104396	1	1	1	ELN;
Onset usually at birth	1	10	5.26316	9.66004	0.099861	1	1	1	EDN3;
Onset usually in childhood	1	4	5.26316	24.114	0.0411423	1	1	1	COL4A1;
Oral mucosa blisters	1	5	5.26316	19.3008	0.0511744	1	1	1	COL17A1;
Organic aciduria, mild (in some patients)	1	1	5.26316	95.7396	0.0104396	1	1	1	TAZ;
Osteopenia	1	28	5.26316	3.45223	0.256255	1	1	1	ADAMTSL2;
Osteoporosis	1	42	5.26316	2.30176	0.35971	1	1	1	HSPG2;
Other	3	384	15.7895	0.750439	0.798571	1	1	1	ADAMTS10; HSPG2; TAZ;
Overfolded helices	1	5	5.26316	19.3008	0.0511744	1	1	1	HSPG2;
Palmar hyperhidrosis	1	5	5.26316	19.3008	0.0511744	1	1	1	COL17A1;
Papilledema	1	3	5.26316	32.1253	0.0310097	1	1	1	IDS;
Parkinsonism	1	42	5.26316	2.30176	0.35971	1	1	1	FBXO7;
Pathology resembles neurofibromas	1	4	5.26316	24.114	0.0411423	1	1	1	PDGFRA;
Patients often have other clinical symptoms resulting from dysfunction of the autonomic nervous system	1	6	5.26316	16.0894	0.061107	1	1	1	EDN3;
Pebbly skin lesions on back, upper arms, and thigh	1	1	5.26316	95.7396	0.0104396	1	1	1	IDS;
Pectus carinatum	2	27	10.5263	7.12464	0.031035	1	1	1	HSPG2; WNT7A;
Pectus excavatum	2	44	10.5263	4.37257	0.0753166	1	1	1	ADAMTSL2; FBLN5;
Pelvis	3	153	15.7895	1.88338	0.210374	1	1	1	ADAMTSL2; HSPG2; WNT7A;
Periods of apnea	1	6	5.26316	16.0894	0.061107	1	1	1	EDN3;
Perioral erythema	1	1	5.26316	95.7396	0.0104396	1	1	1	SLURP1;
Peripapillary atrophy	1	1	5.26316	95.7396	0.0104396	1	1	1	COL18A1;
Peripheral arterial stenosis	1	1	5.26316	95.7396	0.0104396	1	1	1	ELN;
Persistent fetal hyaloid vasculature	1	1	5.26316	95.7396	0.0104396	1	1	1	COL18A1;
Pes cavus	1	58	5.26316	1.6669	0.46123	1	1	1	IDS;
Pes equinovarus	1	3	5.26316	32.1253	0.0310097	1	1	1	FBXO7;
Pes planus	1	37	5.26316	2.61273	0.324436	1	1	1	HSPG2;
Phenotypic variability	1	11	5.26316	8.78265	0.10931	1	1	1	COL18A1;
Phthisis bulbi	1	3	5.26316	32.1253	0.0310097	1	1	1	COL18A1;
Pilonidal sinus	1	1	5.26316	95.7396	0.0104396	1	1	1	WNT7A;
Plantar hyperkeratosis	1	5	5.26316	19.3008	0.0511744	1	1	1	COL17A1;
Platyspondyly	1	26	5.26316	3.71769	0.240243	1	1	1	HSPG2;
Pleasant, happy-nature' appearance	1	1	5.26316	95.7396	0.0104396	1	1	1	ADAMTSL2;
Polymicrogyria	1	15	5.26316	6.44217	0.146174	1	1	1	COL18A1;
Poor feeding	1	70	5.26316	1.38119	0.52715	1	1	1	EDN3;
Poorly ossified calvarium	1	1	5.26316	95.7396	0.0104396	1	1	1	WNT7A;
Poor temperature regulation	1	7	5.26316	13.7942	0.070941	1	1	1	EDN3;
Porencephaly	1	3	5.26316	32.1253	0.0310097	1	1	1	COL4A1;
Postaxial polydactyly	1	23	5.26316	4.20239	0.215611	1	1	1	WNT7A;
Posterior leukoencephalopathy	1	1	5.26316	95.7396	0.0104396	1	1	1	COL4A1;
Posteriorly rotated ears	1	32	5.26316	3.02084	0.287326	1	1	1	HSPG2;
Postural instability	1	14	5.26316	6.902	0.137096	1	1	1	FBXO7;
Premature aged appearance	1	1	5.26316	95.7396	0.0104396	1	1	1	ELN;
Prenatal diagnosis available	1	2	5.26316	48.108	0.0207758	1	1	1	IDS;
Prenatal Manifestations	2	115	10.5263	1.67322	0.340134	1	1	1	FBLN5; TAZ;
Progressive disease with onset in infancy	1	1	5.26316	95.7396	0.0104396	1	1	1	HSPG2;
Prominent chin	1	5	5.26316	19.3008	0.0511744	1	1	1	TAZ;
Prominent sternum	1	4	5.26316	24.114	0.0411423	1	1	1	WNT7A;
Proteinuria	1	48	5.26316	2.0141	0.399737	1	1	1	FN1;
Proximal weakness	1	1	5.26316	95.7396	0.0104396	1	1	1	TAZ;
Pseudoarthrosis of clavicle	1	1	5.26316	95.7396	0.0104396	1	1	1	WNT7A;
Ptosis	2	107	10.5263	1.7983	0.308531	1	1	1	HSPG2; IDS;
Pulmonary hypoplasia	1	18	5.26316	5.36907	0.172869	1	1	1	HSPG2;
Pulmonary valve stenosis	1	4	5.26316	24.114	0.0411423	1	1	1	ADAMTS10;
Pursed lips	1	3	5.26316	32.1253	0.0310097	1	1	1	HSPG2;
Pyramidal signs	1	23	5.26316	4.20239	0.215611	1	1	1	FBXO7;
Recurrent infections in infancy and early childhood	1	1	5.26316	95.7396	0.0104396	1	1	1	TAZ;
Recurrent otitis media	1	4	5.26316	24.114	0.0411423	1	1	1	IDS;
Recurrent respiratory infections	1	15	5.26316	6.44217	0.146174	1	1	1	FBLN5;
Reduced upgaze	1	1	5.26316	95.7396	0.0104396	1	1	1	FBXO7;
Renal failure	1	37	5.26316	2.61273	0.324436	1	1	1	FN1;
Respiratory	6	360	31.5789	1.59828	0.15571	1	1	1	ADAMTSL2; EDN3; ELN; FBLN5; HSPG2; IDS;
Retinal arteriolar tortuosity	1	1	5.26316	95.7396	0.0104396	1	1	1	COL4A1;
Retinal detachment (childhood)	1	1	5.26316	95.7396	0.0104396	1	1	1	COL18A1;
Retinal detachment (in some patients)	1	1	5.26316	95.7396	0.0104396	1	1	1	COL4A1;
Retinal pigmentation	1	1	5.26316	95.7396	0.0104396	1	1	1	IDS;
Ribs, Sternum, Clavicles and Scapulae	5	162	26.3158	2.96065	0.0218298	1	1	1	ADAMTS10; ADAMTSL2; FBLN5; HSPG2; WNT7A;
Rigidity	1	28	5.26316	3.45223	0.256255	1	1	1	FBXO7;
Round face	1	12	5.26316	8.05137	0.118665	1	1	1	TAZ;
Round, full face	1	2	5.26316	48.108	0.0207758	1	1	1	ADAMTSL2;
Sad, fixed facies	1	1	5.26316	95.7396	0.0104396	1	1	1	HSPG2;
Sagging cheeks	1	1	5.26316	95.7396	0.0104396	1	1	1	FBLN5;
Salmonella osteomyelitis	1	5	5.26316	19.3008	0.0511744	1	1	1	IL12RB1;
Scaphocephaly	1	7	5.26316	13.7942	0.070941	1	1	1	IDS;
Schizencephaly	1	2	5.26316	48.108	0.0207758	1	1	1	COL4A1;
Scissor gait	1	1	5.26316	95.7396	0.0104396	1	1	1	FBXO7;
Scoliosis	1	118	5.26316	0.819397	0.722012	1	1	1	ADAMTS10;
See (	1	1	5.26316	95.7396	0.0104396	1	1	1	ADAMTS10;
Seizures	3	275	15.7895	1.04788	0.56496	1	1	1	ADAMTSL2; COL18A1; IDS;
Severe myopia	1	2	5.26316	48.108	0.0207758	1	1	1	ADAMTS10;
Shallow anterior chamber	1	3	5.26316	32.1253	0.0310097	1	1	1	ADAMTS10;
Shallow breathing (decreased tidal volume)	1	6	5.26316	16.0894	0.061107	1	1	1	EDN3;
Short, bent long bones	1	1	5.26316	95.7396	0.0104396	1	1	1	HSPG2;
Short, bowed femur	1	1	5.26316	95.7396	0.0104396	1	1	1	WNT7A;
Short bowed radii	1	2	5.26316	48.108	0.0207758	1	1	1	WNT7A;
Short, bowed radii	1	1	5.26316	95.7396	0.0104396	1	1	1	WNT7A;
Shortened forearm	1	1	5.26316	95.7396	0.0104396	1	1	1	WNT7A;
Shortened long tubular bones	1	2	5.26316	48.108	0.0207758	1	1	1	ADAMTSL2;
Short feet	1	6	5.26316	16.0894	0.061107	1	1	1	ADAMTSL2;
Short hands	1	7	5.26316	13.7942	0.070941	1	1	1	ADAMTSL2;
Short-limbed dwarfism	1	2	5.26316	48.108	0.0207758	1	1	1	HSPG2;
Short metacarpals with rounded proximal ends	1	1	5.26316	95.7396	0.0104396	1	1	1	ADAMTSL2;
Short neck	3	63	15.7895	4.5735	0.0257852	1	1	1	HSPG2; IDS; WNT7A;
Short nose	1	26	5.26316	3.71769	0.240243	1	1	1	ADAMTSL2;
Short, plump tubular bones	1	1	5.26316	95.7396	0.0104396	1	1	1	ADAMTSL2;
Short stature	2	172	10.5263	1.11875	0.548797	1	1	1	ADAMTSL2; WNT7A;
Short stature, disproportionate	1	9	5.26316	10.7322	0.0903171	1	1	1	WNT7A;
Short stature (postnatal onset)	1	2	5.26316	48.108	0.0207758	1	1	1	HSPG2;
Short stature, proportionate	1	3	5.26316	32.1253	0.0310097	1	1	1	ADAMTS10;
Skeletal	13	634	68.4211	1.96459	0.00281447	1	1	1	ADAMTS10; ADAMTSL2; COL17A1; COL18A1; FBLN5; FBXO7; HSPG2; IDS; IL12RB1; PDGFRA; SLURP1; TAZ; WNT7A;
Skeletal myopathy	1	1	5.26316	95.7396	0.0104396	1	1	1	TAZ;
Skin	10	539	52.6316	1.77799	0.0291317	1	1	1	ADAMTS10; ADAMTSL2; COL17A1; EDN3; ELN; FBLN5; IDS; PDGFRA; SLURP1; WNT7A;
Skin Histology	3	53	15.7895	5.43626	0.0162508	1	1	1	COL17A1; ELN; FBLN5;
Skin lacks elastic recoil	1	1	5.26316	95.7396	0.0104396	1	1	1	ELN;
Skin, Nails, Hair	12	554	63.1579	2.07547	0.00308528	1	1	1	ADAMTS10; ADAMTSL2; COL17A1; COL18A1; EDN3; ELN; FBLN5; HSPG2; IDS; PDGFRA; SLURP1; WNT7A;
Skull	5	148	26.3158	3.2407	0.0151685	1	1	1	ADAMTS10; ADAMTSL2; COL18A1; HSPG2; WNT7A;
Slender diaphysis	1	1	5.26316	95.7396	0.0104396	1	1	1	HSPG2;
Slender tibiae	1	1	5.26316	95.7396	0.0104396	1	1	1	WNT7A;
Slow progression	2	18	10.5263	10.685	0.0143049	1	1	1	FBXO7; FN1;
Slow saccades	1	5	5.26316	19.3008	0.0511744	1	1	1	FBXO7;
Small chest	1	4	5.26316	24.114	0.0411423	1	1	1	HSPG2;
Small, high-pitched voice	1	1	5.26316	95.7396	0.0104396	1	1	1	HSPG2;
Small, irregular capital femoral epiphyses	1	1	5.26316	95.7396	0.0104396	1	1	1	ADAMTSL2;
Small mandible	1	9	5.26316	10.7322	0.0903171	1	1	1	HSPG2;
Small mouth	1	27	5.26316	3.58004	0.24829	1	1	1	HSPG2;
Small nails	1	3	5.26316	32.1253	0.0310097	1	1	1	ADAMTSL2;
Small shallow orbits	1	1	5.26316	95.7396	0.0104396	1	1	1	ADAMTS10;
Small testes	1	12	5.26316	8.05137	0.118665	1	1	1	HSPG2;
Some patients have later onset of the disorder as young adults	1	6	5.26316	16.0894	0.061107	1	1	1	EDN3;
Sparse, fragmented elastic fibers	1	1	5.26316	95.7396	0.0104396	1	1	1	ELN;
Spasticity, mainly in the lower limbs	1	1	5.26316	95.7396	0.0104396	1	1	1	FBXO7;
Spine	4	286	21.0526	1.34232	0.348512	1	1	1	ADAMTS10; HSPG2; IDS; WNT7A;
Spleen	1	109	5.26316	0.887047	0.692549	1	1	1	IDS;
Splenomegaly	1	84	5.26316	1.15102	0.594398	1	1	1	IDS;
Striking intrafamilial variability	1	1	5.26316	95.7396	0.0104396	1	1	1	TAZ;
Subependymal heterotopic nodules	1	1	5.26316	95.7396	0.0104396	1	1	1	COL18A1;
Subepidermal blistering	1	5	5.26316	19.3008	0.0511744	1	1	1	COL17A1;
Supravalvar aortic stenosis	1	1	5.26316	95.7396	0.0104396	1	1	1	ELN;
Supravalvular aortic stenosis	1	1	5.26316	95.7396	0.0104396	1	1	1	FBLN5;
Survival to 20s-60s in IIB	1	1	5.26316	95.7396	0.0104396	1	1	1	IDS;
Syndactyly	1	47	5.26316	2.05695	0.393235	1	1	1	WNT7A;
Syneresis	1	1	5.26316	95.7396	0.0104396	1	1	1	COL18A1;
Talipes equinovarus	2	49	10.5263	3.92648	0.0907986	1	1	1	HSPG2; WNT7A;
Talipes equinovarus (in some patients)	1	2	5.26316	48.108	0.0207758	1	1	1	TAZ;
Tall, broad forehead	1	2	5.26316	48.108	0.0207758	1	1	1	TAZ;
Teeth	3	228	15.7895	1.26388	0.432037	1	1	1	ADAMTS10; COL17A1; IDS;
Thickened helices	1	1	5.26316	95.7396	0.0104396	1	1	1	ADAMTSL2;
Thickened skin	1	2	5.26316	48.108	0.0207758	1	1	1	ADAMTSL2;
Thick skin (66%)	1	1	5.26316	95.7396	0.0104396	1	1	1	ADAMTS10;
Thin cortices	1	2	5.26316	48.108	0.0207758	1	1	1	ADAMTS10;
Tight skin	1	1	5.26316	95.7396	0.0104396	1	1	1	ADAMTSL2;
Toe contractures	1	2	5.26316	48.108	0.0207758	1	1	1	HSPG2;
Tracheal stenosis	1	5	5.26316	19.3008	0.0511744	1	1	1	ADAMTSL2;
Tracheobronchomalacia	1	2	5.26316	48.108	0.0207758	1	1	1	IDS;
Transgressive keratosis	1	1	5.26316	95.7396	0.0104396	1	1	1	SLURP1;
Tremor	1	33	5.26316	2.92932	0.294899	1	1	1	FBXO7;
Tricuspid stenosis	1	1	5.26316	95.7396	0.0104396	1	1	1	ADAMTSL2;
Tumors of the sympathetic nervous system (5 to 10%)	1	6	5.26316	16.0894	0.061107	1	1	1	EDN3;
Tumors usually develop between 40 and 60 years of age	1	4	5.26316	24.114	0.0411423	1	1	1	PDGFRA;
Two vessel cord	1	2	5.26316	48.108	0.0207758	1	1	1	HSPG2;
Type 1 porencephaly is usually unilateral and results from destructive lesions	1	1	5.26316	95.7396	0.0104396	1	1	1	COL4A1;
Type 2 porencephaly is usually symmetrical and results from developmental malformation	1	1	5.26316	95.7396	0.0104396	1	1	1	COL4A1;
ULNA AND FIBULA, ABSENCE OF, WITH SEVERE LIMB DEFICIENCY	1	1	5.26316	95.7396	0.0104396	1	1	1	WNT7A;
Ultrastructural abnormalities in mitochondria on electron microscopy	1	1	5.26316	95.7396	0.0104396	1	1	1	TAZ;
Umbilical hernia	2	43	10.5263	4.47423	0.0723363	1	1	1	HSPG2; IDS;
Umbilical hernias	1	3	5.26316	32.1253	0.0310097	1	1	1	FBLN5;
Underdeveloped elastic fibers in dermis	1	1	5.26316	95.7396	0.0104396	1	1	1	FBLN5;
Upward slanting palpebral fissures	1	4	5.26316	24.114	0.0411423	1	1	1	ADAMTSL2;
Urticaria pigmentosa or cutaneous mastocytosis (in patients with KIT mutations)	1	4	5.26316	24.114	0.0411423	1	1	1	PDGFRA;
Valvular heart disease	1	3	5.26316	32.1253	0.0310097	1	1	1	IDS;
Variable age of onset (range 4 months to 45 years)	1	1	5.26316	95.7396	0.0104396	1	1	1	COL4A1;
Variable severity (mild symptoms to severe handicap)	1	1	5.26316	95.7396	0.0104396	1	1	1	COL4A1;
Vascular	4	215	21.0526	1.78557	0.178431	1	1	1	ADAMTSL2; ELN; FBLN5; FN1;
Vascular tortuosity	1	1	5.26316	95.7396	0.0104396	1	1	1	FBLN5;
Ventricular dilatation	1	7	5.26316	13.7942	0.070941	1	1	1	COL18A1;
Ventricular septal defect	1	52	5.26316	1.8592	0.425092	1	1	1	ADAMTS10;
Visual field defects	1	2	5.26316	48.108	0.0207758	1	1	1	COL4A1;
Visual loss	1	3	5.26316	32.1253	0.0310097	1	1	1	COL18A1;
Vitreoretinal degeneration	1	4	5.26316	24.114	0.0411423	1	1	1	COL18A1;
Vitreous attachment at the disc	1	1	5.26316	95.7396	0.0104396	1	1	1	COL18A1;
Voice	5	67	26.3158	7.15797	0.000453372	1	1	1	ADAMTSL2; FBXO7; HSPG2; IDS; TAZ;
Weight	1	122	5.26316	0.792533	0.734229	1	1	1	ADAMTSL2;
White matter hyperintensities (MRI, T2 images) suggestive of old infarcts	1	1	5.26316	95.7396	0.0104396	1	1	1	COL4A1;
Widely spaced teeth	1	16	5.26316	6.03979	0.155162	1	1	1	IDS;
Wide mouth	1	5	5.26316	19.3008	0.0511744	1	1	1	ADAMTSL2;
Wide nasal bridge	1	11	5.26316	8.78265	0.10931	1	1	1	HSPG2;
Widened lamina lucida	1	5	5.26316	19.3008	0.0511744	1	1	1	COL17A1;
Widened metaphyses	1	6	5.26316	16.0894	0.061107	1	1	1	HSPG2;
Wide ribs	1	1	5.26316	95.7396	0.0104396	1	1	1	ADAMTS10;
Worsening of symptoms during sleep	1	6	5.26316	16.0894	0.061107	1	1	1	EDN3;
Wrist contractures	2	2	10.5263	95.7396	0.000103305	1	1	1	ADAMTSL2; HSPG2;
X-linked recessive	2	99	10.5263	1.94361	0.276781	1	1	1	IDS; TAZ;

## Sheet: COSMIC
Analysis: COSMIC
Dataset name: LOXL2 partners
Number of genes in the dataset: 98
Number of genes in the dataset (which are available in COSMIC database) :97
Number of genes in background: 18585
Is analysis quantitative: No
COSMIC	No. of genes in the dataset	No. of genes in the background dataset	Percentage of genes	Fold enrichment	P-value (Hypergeometric test)	Corrected p-values			genes mapped (from input data set)
						Bonferroni method	BH method	Q-value (Storey-Tibshirani method)
skin	69	11549	71.134	1.14476	0.0403615	1	0.339036	0.773479	ADAMTS10; ADAMTS4; ADAMTSL2; ALKBH7; ANGPTL4; C1QB; CA6; CAPN2; CEACAM8; CMA1; COL17A1; COL4A1; COL4A2; CSH1; CST11; CSTL1; DEFA5; ECEL1; EDN3; ELN; ELSPBP1; EPHA7; FBLN5; FBXO7; FN1; FURIN; GGH; HSPG2; IDS; IGFL3; IL12RB1; IL5RA; INSL5; ITGA5; ITGB1; KLK15; KLK5; LAMA1; LAMB1; LAMC1; LIPG; LRP1; LY86; LYPD4; LYZL2; MAP4K3; MARCKSL1; MFAP4; MFAP5; NCR3; OS9; PCSK5; PDGFRA; PDIA3; PRG2; PSG8; RBM1…
prostate	57	9587	58.7629	1.13924	0.0937308	1	0.656116	1	ADAMTS10; ADAMTS4; ADAMTSL2; ALPP; BTNL2; C1QB; CA6; CEACAM8; CMA1; COL13A1; COL17A1; COL18A1; COL4A1; COL4A2; CSH2; ECEL1; EGFL7; ELSPBP1; EPHA7; FBLN5; FBXO2; FN1; FURIN; HSPG2; IDS; IL12RB1; IL5RA; ITGA5; ITGB1; KLK15; KLK5; LAMA1; LAMB1; LAMC1; LIPG; LOX; LRP1; LYZL2; MFAP4; MFAP5; MFI2; PCSK5; PCSK6; PDGFRA; PSG8; SCGB2A2; SDF2L1; SIRPD; SNAI1; SPARC; TAZ; TBC1D2B; TDGF1; TINAGL1; TMEM25; TU…
biliary tract	7	1799	7.21649	0.746502	0.840673	1	1	1	ALPP; FBXO2; FN1; IL12RB1; LAMA1; LOX; LRP1;
CancerGeneCensus geneList	3	503	3.09278	1.1464	0.490437	1	1	1	ELN; PDGFRA; TCF3;
lung	83	15353	85.567	1.03582	0.268164	1	0.871845	1	ADAMTS10; ADAMTS4; ADAMTSL2; ALKBH7; ALPP; ANGPTL4; BTNL2; C1QB; CA6; CAPN2; CEACAM8; CFC1; CMA1; COL13A1; COL17A1; COL18A1; COL4A1; COL4A2; CSH1; CSH2; CST11; CSTL1; DNAJB9; ECEL1; EDN3; ELN; EPHA7; FBLN5; FBXO2; FBXO6; FBXO7; FGF2; FN1; FURIN; GGH; HSPG2; IDS; IGFL3; IGLL5; IK; IL12RB1; INSL5; ITGA5; ITGB1; KLK11; KLK15; KLK5; LAMA1; LAMB1; LAMC1; LIPG; LOX; LRP1; LY86; LYPD4; MAP4K3; MARCKSL1;…
autonomic ganglia	9	736	9.27835	2.34524	0.0146955	0.61721	0.217516	0.496243	ADAMTS10; COL4A1; FN1; ITGB1; LIPG; OS9; PCSK5; PCSK6; VIM;
meninges	2	447	2.06186	0.86144	0.681138	1	1	1	ALKBH7; HSPG2;
kidney	72	13456	74.2268	1.02523	0.392306	1	1	1	ADAMTS10; ADAMTS4; ADAMTSL2; ALKBH7; ALPP; ANGPTL4; BTNL2; CA6; CAPN2; CEACAM8; CMA1; COL13A1; COL17A1; COL18A1; COL4A1; COL4A2; CSH1; CST11; DEFA5; DNAJB9; ECEL1; EDN3; EGFL7; ELN; ELSPBP1; EPHA7; FBLN5; FBXO2; FBXO7; FN1; FURIN; GGH; HSPG2; IK; IL12RB1; INSL5; ITGA5; ITGB1; KLK5; LAMA1; LAMB1; LAMC1; LIPG; LOX; LRP1; LYPD1; LYPD4; MAP4K3; MFAP4; MFI2; OS9; PCSK5; PCSK6; PDGFRA; PDIA3; PI15; PLA…
endometrium	66	12807	68.0412	0.987434	0.620852	1	1	1	ADAMTS10; ADAMTS4; ALPP; BTNL2; C1orf54; C1QB; CA6; CAPN2; CEACAM8; CFC1; COL13A1; COL18A1; COL4A1; COL4A2; CSH2; CSTL1; DEFB136; DNAJB9; ECEL1; EDN3; ELN; EPHA7; FBLN5; FBXO7; FGF2; FN1; FURIN; HSPG2; IDS; IGFL3; IGLL5; IK; IL12RB1; INSL5; ITGA5; ITGB1; KLK11; KLK5; LAMA1; LAMB1; LAMC1; LIPG; LOX; LRP1; MAP4K3; MFAP5; MFI2; OS9; PCSK5; PCSK6; PDGFRA; PDIA3; PI15; PLAUR; PSCA; PSG8; RBM14; SNAI1;…
stomach	6	1289	6.18557	0.893232	0.672344	1	1	1	EDN3; EPHA7; IL5RA; LAMA1; MAP4K3; PI15;
large intestine	93	17427	95.8763	1.02248	0.269857	1	0.871845	1	ADAMTS10; ADAMTS4; ADAMTSL2; ALKBH7; ALPP; ANGPTL4; BTNL2; C1orf54; C1QB; CA6; CAPN2; CEACAM8; CFC1; COL13A1; COL17A1; COL18A1; COL4A1; COL4A2; CSH1; CSH2; CST11; CSTL1; DEFB136; DNAJB9; ECEL1; EDN3; EGFL7; ELN; ELSPBP1; EPHA7; FBLN5; FBXO2; FBXO6; FBXO7; FGF2; FN1; FURIN; GGH; GPIHBP1; HSPG2; IDS; IGFL3; IGLL5; IK; IL12RB1; IL5RA; ITGA5; ITGB1; KLK11; KLK15; KLK5; LAMA1; LAMB1; LAMC1; LIPG; LOX;…
parathyroid	5	202	5.15464	4.75129	0.00414718	0.174182	0.174182	0.397379	COL4A2; DEFB136; LAMB1; TMEM87A; WNT7A;
gastrointestinal tract (site indeterminate)	1	4	1.03093	48.2529	0.0207158	0.870065	0.217516	0.496243	PDGFRA;
soft tissue	1	186	1.03093	1.04023	0.624018	1	1	1	PDGFRA;
central nervous system	64	12014	65.9794	1.02072	0.436737	1	1	1	ADAMTS10; ADAMTS4; ALPP; BTNL2; CA6; CFC1; CMA1; COL17A1; COL18A1; COL4A1; COL4A2; CSH1; CSH2; DNAJB9; ECEL1; EDN3; EGFL7; ELN; ELSPBP1; EPHA7; FBLN5; FBXO7; FGF2; FN1; FURIN; GGH; HSPG2; IDS; IK; IL12RB1; IL5RA; ITGA5; ITGB1; KLK11; KLK15; KLK5; LAMA1; LAMB1; LAMC1; LIPG; LRP1; LYPD4; MAP4K3; MFAP5; MFI2; OS9; PCSK5; PCSK6; PDGFRA; PDIA3; PI15; PLAUR; PRG2; PSG8; RBM14; SIRPD; SLURP1; SNAI1; SPA…
ovary	68	12007	70.1031	1.08514	0.151615	1	0.686151	1	ADAMTS10; ADAMTS4; ADAMTSL2; ALPP; ANGPTL4; BTNL2; C1QB; CA6; CEACAM8; COL13A1; COL17A1; COL18A1; COL4A1; COL4A2; CST11; DEFA5; ECEL1; EDN3; EGFL7; ELN; EPHA7; FBLN5; FBXO2; FBXO6; FBXO7; FGF2; FN1; FURIN; HSPG2; IDS; IGFL3; IK; IL12RB1; IL5RA; ITGA5; ITGB1; KLK5; LAMA1; LAMB1; LAMC1; LIPG; LRP1; LY86; LYPD4; MAP4K3; MARCKSL1; MFI2; NCR3; OS9; PCSK5; PCSK6; PDGFRA; PDIA3; PI15; PLAUR; PRG2; RBM14…
bone	9	1330	9.27835	1.29783	0.257705	1	0.871845	1	ADAMTS4; ADAMTSL2; CEACAM8; COL4A1; CSTL1; EPHA7; LAMA1; LRP1; PI15;
240 NB cases mutantgeneList	25	3941	25.7732	1.21577	0.163369	1	0.686151	1	ANGPTL4; CA6; COL13A1; COL17A1; COL4A1; ECEL1; ELN; HSPG2; IGFL3; IL12RB1; IL5RA; ITGA5; KLK5; LAMA1; LAMB1; LRP1; MFAP4; NCR3; PCSK5; PDGFRA; PLAUR; PRG2; PSG8; RBM14; TAZ;
haematopoietic and lymphoid tissue	42	8977	43.299	0.896535	0.862353	1	1	1	ADAMTS10; ADAMTS4; ADAMTSL2; ANGPTL4; CA6; CEACAM8; COL13A1; COL17A1; COL18A1; COL4A1; COL4A2; ECEL1; ELN; EPHA7; FBLN5; FN1; FURIN; HSPG2; IGFL3; IGLL5; ITGA5; ITGB1; KLK15; KLK5; LAMA1; LAMB1; LAMC1; LIPG; LRP1; MAP4K3; NCR3; OS9; PCSK5; PDGFRA; PDIA3; PRG2; PSCA; PSG8; SPARC; TCF3; TMEM87A; WNT7A;
breast	80	14924	82.4742	1.02708	0.348423	1	0.975584	1	ADAMTS10; ADAMTS4; ADAMTSL2; ALKBH7; ALPP; ANGPTL4; BTNL2; C1orf54; C1QB; CA6; CAPN2; CEACAM8; CMA1; COL13A1; COL17A1; COL18A1; COL4A1; COL4A2; CSH1; CSH2; CST11; CSTL1; DNAJB9; ECEL1; ELN; ELSPBP1; EPHA7; FBLN5; FBXO2; FBXO6; FBXO7; FN1; FURIN; GGH; HSPG2; IDS; IGLL5; IK; IL12RB1; IL5RA; INSL5; ITGA5; ITGB1; KLK11; KLK15; KLK5; LAMA1; LAMB1; LAMC1; LIPG; LRP1; LYPD1; LYPD4; LYZL2; MAP4K3; MARCKS…
upper aerodigestive tract	39	6364	40.2062	1.17433	0.129006	1	0.67728	1	ADAMTS10; ADAMTS4; ADAMTSL2; CAPN2; CFC1; COL13A1; COL17A1; COL18A1; COL4A1; COL4A2; CSH2; CSTL1; DEFA5; ECEL1; ELN; ELSPBP1; EPHA7; FBLN5; FN1; FURIN; GGH; HSPG2; IGFL3; ITGB1; LAMA1; LAMB1; LRP1; LYZL2; MFAP4; MFI2; OS9; PCSK5; PCSK6; PSCA; RBM14; SDF2L1; TBC1D2B; TMEM87A; VIM;
cervix	13	2590	13.4021	0.962326	0.605054	1	1	1	BTNL2; COL17A1; FGF2; HSPG2; IL5RA; LAMA1; LRP1; NCR3; OS9; PCSK6; SNAI1; TBC1D2B; TDGF1;
thyroid	52	8760	53.6082	1.13744	0.119351	1	0.67728	1	ADAMTS10; ADAMTS4; ADAMTSL2; ALPP; BTNL2; C1orf54; CA6; CAPN2; COL13A1; COL17A1; COL18A1; COL4A1; COL4A2; CSH1; CSTL1; DEFB136; DNAJB9; ECEL1; ELN; FBXO7; FGF2; FN1; FURIN; GGH; HSPG2; IK; IL12RB1; KLK15; KLK5; LAMA1; LAMB1; LAMC1; LRP1; LYZL2; MFAP4; MFI2; OS9; PCSK5; PCSK6; PDGFRA; PDIA3; PLAUR; PRG2; PSCA; RBM14; SCGB2A2; SNAI1; TBC1D2B; TCF3; TINAGL1; TULP3; VIM;
liver	68	14176	70.1031	0.919105	0.936749	1	1	1	ADAMTS10; ADAMTS4; ADAMTSL2; ALKBH7; ALPP; ANGPTL4; BTNL2; C1QB; CA6; CAPN2; CEACAM8; COL13A1; COL17A1; COL18A1; COL4A1; COL4A2; CSH2; CST11; DNAJB9; ECEL1; EDN3; EGFL7; ELN; ELSPBP1; EPHA7; FBLN5; FBXO2; FBXO7; FN1; FURIN; GPIHBP1; HSPG2; IDS; IGFL3; IGLL5; IL12RB1; IL5RA; ITGA5; ITGB1; KLK15; LAMA1; LAMB1; LAMC1; LIPG; LOX; LRP1; LYPD4; MAP4K3; MARCKSL1; MFAP4; MFI2; NCR3; OS9; PCSK5; PCSK6; PD…
pancreas	63	12286	64.9485	0.982528	0.640215	1	1	1	ADAMTS10; ADAMTS4; ALPP; ANGPTL4; BTNL2; CAPN2; CEACAM8; COL13A1; COL17A1; COL18A1; COL4A1; COL4A2; CSH1; CSTL1; DEFA5; ECEL1; ELN; ELSPBP1; EPHA7; FBLN5; FBXO6; FBXO7; FGF2; FN1; FURIN; GGH; HSPG2; IK; IL12RB1; IL5RA; ITGA5; ITGB1; KLK11; KLK15; KLK5; LAMA1; LAMB1; LAMC1; LIPG; LRP1; LYPD1; LYPD4; LYZL2; MAP4K3; MFAP5; MFI2; NCR3; OS9; PCSK5; PCSK6; PDGFRA; PI15; PLAUR; PRG2; PSG8; RBM14; SDF2L1…
neuroblastoma	9	744	9.27835	2.32002	0.0156654	0.657946	0.217516	0.496243	ADAMTS10; COL4A1; FN1; ITGB1; LIPG; OS9; PCSK5; PCSK6; VIM;
oesophagus	28	5660	28.866	0.948074	0.669915	1	1	1	ADAMTS10; ALPP; ANGPTL4; BTNL2; CA6; COL17A1; COL18A1; ECEL1; ELN; EPHA7; FN1; HSPG2; IDS; IK; IL12RB1; INSL5; KLK5; LAMA1; LAMB1; LAMC1; LIPG; LRP1; MFI2; OS9; PI15; PSG8; RBM14; TULP3;
urinary tract	64	13085	65.9794	0.937174	0.857147	1	1	1	ADAMTS10; ADAMTS4; ADAMTSL2; ALKBH7; ALPP; ANGPTL4; BTNL2; C1orf54; CEACAM8; CFC1; COL13A1; COL17A1; COL18A1; COL4A1; COL4A2; CSH1; DNAJB9; ECEL1; EDN3; EGFL7; EPHA7; FBXO2; FBXO7; FN1; FURIN; GGH; HSPG2; IDS; IGLL5; IL12RB1; IL5RA; INSL5; ITGA5; ITGB1; KLK11; KLK15; KLK5; LAMA1; LAMB1; LAMC1; LIPG; LOX; LRP1; LYZL2; MAP4K3; MARCKSL1; MFAP5; MFI2; OS9; PCSK5; PCSK6; PDGFRA; PI15; PLAUR; PRG2; PSG…
small intestine	1	196	1.03093	0.987164	0.643381	1	1	1	MFI2;
salivary gland	4	555	4.12371	1.38417	0.329186	1	0.975584	1	ADAMTS10; ADAMTSL2; ECEL1; HSPG2;
