# Supplementary material for: The Interactome of Cancer-Related Lysyl Oxidase and Lysyl Oxidase-Like Proteins
Source: Cancers (Basel). 2020 Dec 29;13(1):71. doi: 10.3390/cancers13010071 (PMC7794802; doi:10.3390/cancers13010071)
Supplement: Supplementary file 1 [file cancers-13-00071-s001.zip › Supplementary_Material/Suppl_Table_S6D_FunRich_LOX3_partners.xlsx]

## Sheet: Dataset(LOXL3 partners)
Name of dataset: LOXL3 partners
No. of identified items: 52 of 52
No. of unidentified items: 0
ID type: GeneSymbol
Number of mapped gene: 52
Is dataset quantitative :NO
Mapped items:
Dataset item (Gene symbol )		Entrez ID	Gene symbol	Description	Alternate names	Chromosome	Map location
ADAMTSL2		9719	ADAMTSL2	ADAMTS-like 2	GPHYSD1	9	9q34.2
AKAP8		10270	AKAP8	A kinase (PRKA) anchor protein 8	AKAP 95|AKAP-8|AKAP-95|AKAP95	19	19p13.1
AKAP8L		26993	AKAP8L	A kinase (PRKA) anchor protein 8-like	HA95|HAP95|NAKAP|NAKAP95	19	19p13.12
APMAP		57136	APMAP	adipocyte plasma membrane associated protein	BSCv|C20orf3	20	20p11.2
APP		351	APP	amyloid beta (A4) precursor protein	AAA|ABETA|ABPP|AD1|APPI|CTFgamma|CVAP|PN-II|PN2	21	21q21.3
ARL8B		55207	ARL8B	ADP-ribosylation factor-like 8B	ARL10C|Gie1	3	3p26.1
BRCA2		675	BRCA2	breast cancer 2, early onset	BRCC2|BROVCA2|FACD|FAD|FAD1|FANCD|FANCD1|GLM3|PNCA2|XRCC11	13	13q12.3
CLINT1		9685	CLINT1	clathrin interactor 1	CLINT|ENTH|EPN4|EPNR	5	5q33.3
COL1A1		1277	COL1A1	collagen, type I, alpha 1	EDSC|OI1|OI2|OI3|OI4	17	17q21.33
COL1A2		1278	COL1A2	collagen, type I, alpha 2	OI4	7	7q22.1
COL2A1		1280	COL2A1	collagen, type II, alpha 1	ANFH|AOM|COL11A3|SEDC|STL1	12	12q13.11
COL3A1		1281	COL3A1	collagen, type III, alpha 1	EDS4A	2	2q31
COL4A1		1282	COL4A1	collagen, type IV, alpha 1	BSVD|RATOR	13	13q34
COL4A2		1284	COL4A2	collagen, type IV, alpha 2	ICH|POREN2	13	13q34
CTU1		90353	CTU1	cytosolic thiouridylase subunit 1	ATPBD3|NCS6	19	19q13.41
DEFB136		613210	DEFB136	defensin, beta 136	DEFB137	8	8p23.1
EDEM1		9695	EDEM1	ER degradation enhancer, mannosidase alpha-like 1	EDEM	3	3p26.1
EGFL7		51162	EGFL7	EGF-like-domain, multiple 7	NEU1|VE-STATIN|ZNEU1	9	9q34.3
ELN		2006	ELN	elastin	SVAS|WBS|WS	7	7q11.23
EMD		2010	EMD	emerin	EDMD|LEMD5|STA	X	Xq28
FANCG		2189	FANCG	Fanconi anemia, complementation group G	FAG|XRCC9	9	9p13
FN1		2335	FN1	fibronectin 1	CIG|ED-B|FINC|FN|FNZ|GFND|GFND2|LETS|MSF	2	2q34
GATAD2B		57459	GATAD2B	GATA zinc finger domain containing 2B	MRD18|P66beta|p68	1	1q21.3
HSPA5		3309	HSPA5	heat shock 70kDa protein 5 (glucose-regulated protein, 78kDa)	BIP|GRP78|HEL-S-89n|MIF2	9	9q33.3
HSPG2		3339	HSPG2	heparan sulfate proteoglycan 2	HSPG|PLC|PRCAN|SJA|SJS|SJS1	1	1p36.1-p34
IGFL3		388555	IGFL3	IGF-like family member 3	UNQ483	19	19q13.32
KDELC1		79070	KDELC1	KDEL (Lys-Asp-Glu-Leu) containing 1	EP58|KDEL1	13	13q33
LAMA1		284217	LAMA1	laminin, alpha 1	LAMA|PTBHS|S-LAM-alpha	18	18p11.3
LTBP1		4052	LTBP1	latent transforming growth factor beta binding protein 1	-	2	2p22-p21
MSH2		4436	MSH2	mutS homolog 2	COCA1|FCC1|HNPCC|HNPCC1|LCFS2	2	2p21
MSH6		2956	MSH6	mutS homolog 6	GTBP|GTMBP|HNPCC5|HSAP|p160	2	2p16
MSI1		4440	MSI1	musashi RNA-binding protein 1	-	12	12q24
MSI2		124540	MSI2	musashi RNA-binding protein 2	MSI2H	17	17q22
NUMA1		4926	NUMA1	nuclear mitotic apparatus protein 1	NMP-22|NUMA	11	11q13
POTEE		445582	POTEE	POTE ankyrin domain family, member E	A26C1|A26C1A|CT104.2|POTE-2|POTE2|POTE2gamma	2	2q21.1
RBM14		10432	RBM14	RNA binding motif protein 14	COAA|PSP2|SIP|SYTIP1|TMEM137	11	11q13.2
RHOA		387	RHOA	ras homolog family member A	ARH12|ARHA|RHO12|RHOH12	3	3p21.3
RPL23		9349	RPL23	ribosomal protein L23	L23|rpL17	17	17q
SENP5		205564	SENP5	SUMO1/sentrin specific peptidase 5	-	3	3q29
SETX		23064	SETX	senataxin	ALS4|AOA2|SCAR1|bA479K20.2	9	9q34.13
SMC1A		8243	SMC1A	structural maintenance of chromosomes 1A	CDLS2|DXS423E|SB1.8|SMC1|SMC1L1|SMC1alpha|SMCB	X	Xp11.22-p11.21
SMC3		9126	SMC3	structural maintenance of chromosomes 3	BAM|BMH|CDLS3|CSPG6|HCAP|SMC3L1	10	10q25
SNAI1		6615	SNAI1	snail family zinc finger 1	SLUGH2|SNA|SNAH|SNAIL|SNAIL1|dJ710H13.1	20	20q13.2
SNW1		22938	SNW1	SNW domain containing 1	Bx42|NCOA-62|PRPF45|Prp45|SKIIP|SKIP	14	14q24.3
STAT3		6774	STAT3	signal transducer and activator of transcription 3 (acute-phase response factor)	ADMIO|APRF|HIES	17	17q21.31
SUFU		51684	SUFU	suppressor of fused homolog (Drosophila)	PRO1280|SUFUH|SUFUXL	10	10q24.32
TRMT2A		27037	TRMT2A	tRNA methyltransferase 2 homolog A (S. cerevisiae)	HTF9C	22	22q11.21
UBR5		51366	UBR5	ubiquitin protein ligase E3 component n-recognin 5	DD5|EDD|EDD1|HYD	8	8q22
UBXN1		51035	UBXN1	UBX domain protein 1	2B28|SAKS1|UBXD10	11	11q12.3
USP9X		8239	USP9X	ubiquitin specific peptidase 9, X-linked	DFFRX|FAF|FAM|MRX99	X	Xp11.4
VPS26B		112936	VPS26B	VPS26 retromer complex component B	Pep8b	11	11q25
VPS35		55737	VPS35	VPS35 retromer complex component	MEM3|PARK17	16	16q12

## Sheet: Cellular component
Analysis: Cellular component
Dataset name: LOXL3 partners
Number of genes in the dataset: 52
Number of genes in the dataset (which are available in Cellular component database) :46
Number of genes in background: 14553
Is analysis quantitative: No
Cellular component	No. of genes in the dataset	No. of genes in the background dataset	Percentage of genes	Fold enrichment	P-value (Hypergeometric test)	Corrected p-values			genes mapped (from input data set)
						Bonferroni method	BH method	Q-value (Storey-Tibshirani method)
Plasma membrane	10	3479	21.7391	0.910079	0.689679	1	1	1	APP; COL1A1; COL1A2; EMD; HSPA5; POTEE; RHOA; SMC3; VPS26B; VPS35;
ER-Golgi intermediate compartment	2	30	4.34783	21.1851	0.00401895	1	0.175048	1	FN1; HSPA5;
Integral to membrane	1	1702	2.17391	0.187698	0.996755	1	1	1	APP;
Integral to plasma membrane	1	934	2.17391	0.342035	0.95293	1	1	1	APP;
Golgi aparatus	3	897	6.52174	1.06138	0.545494	1	1	1	APP; CLINT1; VPS35;
Nucleus	27	5847	58.6957	1.46114	0.0084314	1	0.285053	1	AKAP8; AKAP8L; APP; BRCA2; CLINT1; EDEM1; EMD; FANCG; FN1; GATAD2B; HSPA5; LAMA1; LTBP1; MSH2; MSH6; NUMA1; RBM14; RHOA; SETX; SMC1A; SMC3; SNAI1; SNW1; STAT3; SUFU; UBR5; USP9X;
Perinuclear region of cytoplasm	1	119	2.17391	2.68435	0.314959	1	1	1	HSPA5;
Actin cytoskeleton	1	132	2.17391	2.42	0.342815	1	1	1	RHOA;
Ribonucleoprotein complex	1	65	2.17391	4.91408	0.186359	1	1	1	RBM14;
Nucleolus	11	1257	23.913	2.77044	0.00150721	1	0.154882	0.979145	AKAP8; GATAD2B; HSPA5; NUMA1; RBM14; RPL23; SMC1A; SMC3; SNW1; STAT3; SUFU;
Mitochondrion	7	1259	15.2174	1.76112	0.0986623	1	1	1	ELN; EMD; FANCG; HSPA5; NUMA1; SMC3; STAT3;
Cytosol	5	1178	10.8696	1.34521	0.314777	1	1	1	CLINT1; NUMA1; RPL23; VPS26B; VPS35;
Ribosome	1	144	2.17391	2.21835	0.367543	1	1	1	RPL23;
Membrane fraction	1	346	2.17391	0.92328	0.669981	1	1	1	VPS35;
Cytoplasm	25	5684	54.3478	1.39174	0.0251808	1	0.56405	1	AKAP8; AKAP8L; APP; ARL8B; BRCA2; CLINT1; EMD; FANCG; HSPA5; MSH6; MSI1; MSI2; NUMA1; RBM14; RHOA; RPL23; SETX; SMC1A; SMC3; SNAI1; STAT3; SUFU; UBXN1; USP9X; VPS35;
Exosomes	12	2043	26.087	1.8594	0.0220996	1	0.509591	1	APP; ARL8B; FN1; HSPA5; HSPG2; MSH6; NUMA1; POTEE; RHOA; RPL23; SMC3; VPS35;
Midbody	1	19	2.17391	16.8051	0.0584132	1	1	1	ARL8B;
Chromatin	1	32	2.17391	9.98013	0.0964429	1	1	1	SMC3;
Lysosome	8	1620	17.3913	1.56392	0.133476	1	1	1	APMAP; APP; ARL8B; FN1; HSPA5; USP9X; VPS26B; VPS35;
Endoplasmic reticulum	8	1104	17.3913	2.29488	0.0210711	1	0.509591	1	APP; EDEM1; EMD; FANCG; FN1; HSPA5; KDELC1; VPS35;
Endosome	3	303	6.52174	3.14203	0.0704566	1	1	1	APP; CLINT1; VPS35;
Cell surface	4	205	8.69565	6.18685	0.0039295	1	0.175048	1	APMAP; APP; HSPA5; STAT3;
Extracellular	17	1825	36.9565	2.94808	2.09592e-05	0.016432	0.00410801	0.0259703	APP; BRCA2; COL1A1; COL1A2; COL2A1; COL3A1; COL4A1; COL4A2; EGFL7; ELN; FN1; HSPG2; LAMA1; LTBP1; MSH2; SMC3; STAT3;
Kinetochore	2	90	4.34783	7.06327	0.0328297	1	0.695634	1	SMC1A; SMC3;
Extracellular region	6	442	13.0435	4.30074	0.00253892	1	0.154882	0.979145	APP; COL1A1; COL1A2; COL2A1; COL4A1; FN1;
Membrane	1	350	2.17391	0.912728	0.674235	1	1	1	APMAP;
Extracellular space	6	404	13.0435	4.70525	0.0016144	1	0.154882	0.979145	COL1A1; COL1A2; COL3A1; FN1; HSPG2; LAMA1;
Extracellular matrix	9	120	19.5652	23.747	1.10914e-10	8.69566e-08	8.69566e-08	5.49728e-07	COL1A1; COL1A2; COL3A1; COL4A1; COL4A2; FN1; HSPG2; LTBP1; STAT3;
Nucleoplasm	3	449	6.52174	2.12037	0.168669	1	1	1	BRCA2; NUMA1; SETX;
Centrosome	4	656	8.69565	1.93346	0.152019	1	1	1	ARL8B; BRCA2; RPL23; VPS35;
Soluble fraction	1	180	2.17391	1.7747	0.436391	1	1	1	UBR5;
Nuclear envelope	1	71	2.17391	4.49886	0.201739	1	1	1	EMD;
Cytoskeleton	2	427	4.34783	1.48888	0.392671	1	1	1	ARL8B; LTBP1;
Platelet alpha granule lumen	2	35	4.34783	18.1595	0.00544234	1	0.224568	1	APP; FN1;
Mediator complex	1	23	2.17391	13.8837	0.0702784	1	1	1	RBM14;
Microtubule	1	129	2.17391	2.47627	0.336487	1	1	1	NUMA1;
Nuclear matrix	2	37	4.34783	17.1782	0.00606739	1	0.224935	1	AKAP8L; SMC3;
Proteinaceous extracellular matrix	3	70	6.52174	13.599	0.00139507	1	0.154882	0.979145	ELN; FN1; LTBP1;
Nuclear outer membrane	1	7	2.17391	45.5726	0.0219218	1	0.509591	1	EMD;
Protein complex	1	65	2.17391	4.91408	0.186359	1	1	1	BRCA2;
Dendritic spine	1	5	2.17391	63.7653	0.0157069	1	0.410472	1	APP;
Spindle	1	30	2.17391	10.6453	0.0906915	1	1	1	NUMA1;
Transcription factor complex	1	43	2.17391	7.42767	0.127445	1	1	1	RBM14;
Nuclear membrane	1	78	2.17391	4.09517	0.219323	1	1	1	EMD;
Proteasome complex	1	34	2.17391	9.39324	0.102159	1	1	1	UBXN1;
Spindle pole	2	24	4.34783	26.4792	0.00258086	1	0.154882	0.979145	NUMA1; SMC3;
Endoplasmic reticulum lumen	1	24	2.17391	13.3055	0.0732218	1	1	1	HSPA5;
Collagen type III	1	1	2.17391	316.301	0.00316086	1	0.154882	0.979145	COL3A1;
BRCA2-MAGE-D1 complex	1	1	2.17391	316.301	0.00316086	1	0.154882	0.979145	BRCA2;
Spliceosomal complex	1	46	2.17391	6.94336	0.135718	1	1	1	SNW1;
Integral to endoplasmic reticulum membrane	1	31	2.17391	10.302	0.0935717	1	1	1	HSPA5;
Dendritic shaft	1	1	2.17391	316.301	0.00316086	1	0.154882	0.979145	APP;
Spindle microtubule	1	24	2.17391	13.3055	0.0732218	1	1	1	NUMA1;
Nuclear inner membrane	1	10	2.17391	31.9145	0.0311723	1	0.678863	1	EMD;
Stored secretory granule	1	19	2.17391	16.8051	0.0584132	1	1	1	BRCA2;
Chromosome	2	59	4.34783	10.7739	0.0149169	1	0.410472	1	SMC1A; SMC3;
Collagen type II	1	1	2.17391	316.301	0.00316086	1	0.154882	0.979145	COL2A1;
Condensed nuclear chromosome	1	12	2.17391	26.5998	0.0372917	1	0.769386	1	SMC1A;
Fibrinogen complex	1	7	2.17391	45.5726	0.0219218	1	0.509591	1	FN1;
Synapse	1	33	2.17391	9.6778	0.0993052	1	1	1	APP;
Collagen type IV	1	5	2.17391	63.7653	0.0157069	1	0.410472	1	COL4A2;
Basement membrane	2	21	4.34783	30.2601	0.00197558	1	0.154882	0.979145	LAMA1; SMC3;
Laminin-3 complex	1	2	2.17391	158.937	0.00631195	1	0.224935	1	LAMA1;
Laminin-1 complex	1	3	2.17391	106.134	0.00945329	1	0.285053	1	LAMA1;
Spindle midzone	1	4	2.17391	79.6668	0.0125849	1	0.365429	1	ARL8B;
Cohesin complex	1	3	2.17391	106.134	0.00945329	1	0.285053	1	SMC3;
MutSbeta complex	1	2	2.17391	158.937	0.00631195	1	0.224935	1	MSH2;
Nuclear part	1	3	2.17391	106.134	0.00945329	1	0.285053	1	SNW1;
Collagen type I	2	2	4.34783	316.301	9.77451e-06	0.00766322	0.00255441	0.0161486	COL1A1; COL1A2;
MutSalpha complex	2	2	4.34783	316.301	9.77451e-06	0.00766322	0.00255441	0.0161486	MSH2; MSH6;
Vesicle (None)	1	13	2.17391	24.5553	0.0403372	1	0.81088	1	APP;
Caspase complex	1	1	2.17391	316.301	0.00316086	1	0.154882	0.979145	HSPA5;
Cohesin core heterodimer	1	1	2.17391	316.301	0.00316086	1	0.154882	0.979145	SMC1A;

## Sheet: Molecular function
Analysis: Molecular function
Dataset name: LOXL3 partners
Number of genes in the dataset: 52
Number of genes in the dataset (which are available in Molecular function database) :52
Number of genes in background: 18125
Is analysis quantitative: No
Molecular function	No. of genes in the dataset	No. of genes in the background dataset	Percentage of genes	Fold enrichment	P-value (Hypergeometric test)	Corrected p-values			genes mapped (from input data set)
						Bonferroni method	BH method	Q-value (Storey-Tibshirani method)
Molecular function unknown	12	5685	23.0769	0.736212	0.9285	1	1	1	ADAMTSL2; APMAP; CTU1; DEFB136; EDEM1; EGFL7; IGFL3; KDELC1; POTEE; SETX; SMC3; TRMT2A;
Transporter activity	3	576	5.76923	1.82108	0.228648	1	1	1	CLINT1; VPS26B; VPS35;
Structural molecule activity	2	269	3.84615	2.60387	0.180346	1	1	1	EMD; NUMA1;
Chromatin binding	2	13	3.84615	53.8406	0.000617092	0.138229	0.0691143	0.447303	AKAP8; SMC1A;
Transcription regulator activity	5	832	9.61538	2.09846	0.0891961	1	1	1	BRCA2; GATAD2B; SNAI1; SNW1; SUFU;
Extracellular matrix structural constituent	11	166	21.1538	23.1124	1.18928e-12	2.66398e-10	2.66398e-10	1.72411e-09	COL1A1; COL1A2; COL2A1; COL3A1; COL4A1; COL4A2; ELN; FN1; HSPG2; LAMA1; LTBP1;
Receptor activity	1	361	1.92308	0.974975	0.649235	1	1	1	APP;
Transcription factor activity	1	842	1.92308	0.418019	0.916018	1	1	1	STAT3;
Ubiquitin-specific protease activity	2	377	3.84615	1.85795	0.294564	1	1	1	UBR5; USP9X;
DNA repair protein	1	57	1.92308	6.17393	0.151275	1	1	1	MSH2;
RNA binding	3	366	5.76923	2.86593	0.0875793	1	1	1	MSI1; MSI2; RBM14;
GTPase activity	2	222	3.84615	3.15511	0.133254	1	1	1	ARL8B; RHOA;
DNA binding	3	654	5.76923	1.60389	0.289173	1	1	1	AKAP8L; FANCG; MSH6;
Chaperone activity	1	126	1.92308	2.79324	0.304598	1	1	1	HSPA5;
Structural constituent of ribosome	1	152	1.92308	2.31548	0.355024	1	1	1	RPL23;
Peptidase activity	1	58	1.92308	6.0675	0.153718	1	1	1	SENP5;
Ubiquitin binding	1	9	1.92308	39.065	0.0255319	1	1	1	UBXN1;

## Sheet: Biological process
Analysis: Biological process
Dataset name: LOXL3 partners
Number of genes in the dataset: 52
Number of genes in the dataset (which are available in Biological process database) :52
Number of genes in background: 18124
Is analysis quantitative: No
Biological process	No. of genes in the dataset	No. of genes in the background dataset	Percentage of genes	Fold enrichment	P-value (Hypergeometric test)	Corrected p-values			genes mapped (from input data set)
						Bonferroni method	BH method	Q-value (Storey-Tibshirani method)
Biological_process unknown	9	4731	17.3077	0.663649	0.951085	1	1	1	ADAMTSL2; APMAP; CTU1; DEFB136; IGFL3; KDELC1; POTEE; SMC3; TRMT2A;
Protein metabolism	6	1323	11.5385	1.58299	0.17664	1	1	1	EDEM1; HSPA5; RPL23; SENP5; UBR5; USP9X;
Cell growth and/or maintenance	13	1125	25	4.02985	1.24005e-05	0.00220729	0.00220729	0.0147805	COL1A1; COL1A2; COL2A1; COL3A1; COL4A1; COL4A2; ELN; EMD; FN1; HSPG2; LAMA1; LTBP1; NUMA1;
Transport	3	1215	5.76923	0.863285	0.68653	1	1	1	CLINT1; VPS26B; VPS35;
Cell communication	6	3713	11.5385	0.564048	0.969418	1	1	1	AKAP8; APP; ARL8B; EGFL7; RHOA; SMC1A;
Signal transduction	6	3934	11.5385	0.532361	0.980939	1	1	1	AKAP8; APP; ARL8B; EGFL7; RHOA; SMC1A;
Regulation of nucleobase, nucleoside, nucleotide and nucleic acid metabolism	12	2828	23.0769	1.47989	0.101327	1	1	1	AKAP8L; BRCA2; GATAD2B; MSH2; MSI1; MSI2; RBM14; SETX; SNAI1; SNW1; STAT3; SUFU;
Proteolysis and peptidolysis	1	16	1.92308	21.9835	0.0449495	1	1	1	UBXN1;
DNA repair	2	58	3.84615	12.0743	0.0120454	1	1	1	FANCG; MSH6;

## Sheet: Biological pathway
Analysis: Biological pathway
Dataset name: LOXL3 partners
Number of genes in the dataset: 52
Number of genes in the dataset (which are available in Biological pathway database) :26
Number of genes in background: 6290
Is analysis quantitative: No
Biological pathway	No. of genes in the dataset	No. of genes in the background dataset	Percentage of genes	Fold enrichment	P-value (Hypergeometric test)	Corrected p-values			genes mapped (from input data set)
						Bonferroni method	BH method	Q-value (Storey-Tibshirani method)
Developmental Biology	3	432	11.5385	1.68494	0.263186	1	1	1	LAMA1; RHOA; RPL23;
Sema4D in semaphorin signaling	1	27	3.84615	9.0429	0.106018	1	1	1	RHOA;
Sema4D mediated inhibition of cell attachment and migration	1	8	3.84615	30.493	0.0326118	1	1	1	RHOA;
Sema4D induced cell migration and growth-cone collapse	1	22	3.84615	11.0972	0.0872372	1	1	1	RHOA;
Axon guidance	2	219	7.69231	2.21944	0.228675	1	1	1	LAMA1; RHOA;
Semaphorin interactions	1	64	3.84615	3.81579	0.233894	1	1	1	RHOA;
Signal transduction by L1	1	35	3.84615	6.97654	0.135296	1	1	1	RHOA;
Regulation of beta-cell development	1	108	3.84615	2.26135	0.36314	1	1	1	RPL23;
L1CAM interactions	2	79	7.69231	6.15212	0.0416722	1	1	1	LAMA1; RHOA;
Platelet Adhesion to exposed collagen	2	13	7.69231	37.362	0.00124628	1	0.431213	1	COL1A1; COL1A2;
Platelet activation, signaling and aggregation	2	138	7.69231	3.52206	0.110394	1	1	1	HSPA5; RHOA;
Amyloids	1	2	3.84615	121.517	0.00825066	1	0.983007	1	HSPG2;
Regulation of gene expression in beta cells	1	98	3.84615	2.49208	0.33575	1	1	1	RPL23;
Hemostasis	5	375	19.2308	3.23077	0.017064	1	1	1	COL1A1; COL1A2; FN1; HSPA5; RHOA;
Cell surface interactions at the vascular wall	1	72	3.84615	3.39187	0.259131	1	1	1	FN1;
Platelet degranulation	1	28	3.84615	8.72006	0.109729	1	1	1	HSPA5;
Response to elevated platelet cytosolic Ca2+	1	39	3.84615	6.26118	0.149587	1	1	1	HSPA5;
GPVI-mediated activation cascade	1	27	3.84615	9.0429	0.106018	1	1	1	RHOA;
Mitotic Metaphase/Anaphase Transition	2	22	7.69231	22.0845	0.0036075	1	0.624723	1	SMC1A; SMC3;
Mitotic Prometaphase	2	99	7.69231	4.9094	0.0624116	1	1	1	SMC1A; SMC3;
Mitotic M-M/G1 phases	2	242	7.69231	2.00851	0.264283	1	1	1	SMC1A; SMC3;
M Phase	2	158	7.69231	3.07626	0.137876	1	1	1	SMC1A; SMC3;
DNA Replication	2	261	7.69231	1.8623	0.293818	1	1	1	SMC1A; SMC3;
PI3K/AKT activation	1	30	3.84615	8.13891	0.117107	1	1	1	RHOA;
Signalling to STAT3	1	3	3.84615	81.1458	0.0123514	1	1	1	STAT3;
p75 NTR receptor-mediated signalling	1	39	3.84615	6.26118	0.149587	1	1	1	RHOA;
Signalling by NGF	2	143	7.69231	3.39892	0.117113	1	1	1	RHOA; STAT3;
Axonal growth stimulation	1	5	3.84615	48.7522	0.020504	1	1	1	RHOA;
p75NTR regulates axonogenesis	1	8	3.84615	30.493	0.0326118	1	1	1	RHOA;
Axonal growth inhibition (RHOA activation)	1	7	3.84615	34.8429	0.0285919	1	1	1	RHOA;
NGF signalling via TRKA from the plasma membrane	2	107	7.69231	4.54237	0.071521	1	1	1	RHOA; STAT3;
Signal Transduction	8	1208	30.7692	1.60351	0.109076	1	1	1	COL1A1; COL1A2; COL2A1; FN1; LAMA1; RHOA; SNW1; STAT3;
Recruitment of NuMA to mitotic centrosomes	1	12	3.84615	20.3371	0.0485317	1	1	1	NUMA1;
Mitotic G2-G2/M phases	1	99	3.84615	2.46691	0.338539	1	1	1	NUMA1;
G2/M Transition	1	96	3.84615	2.54399	0.330137	1	1	1	NUMA1;
Recruitment of mitotic centrosome proteins and complexes	1	70	3.84615	3.48877	0.252898	1	1	1	NUMA1;
Centrosome maturation	1	70	3.84615	3.48877	0.252898	1	1	1	NUMA1;
Cell Cycle, Mitotic	3	317	11.5385	2.29617	0.140666	1	1	1	NUMA1; SMC1A; SMC3;
mRNA Splicing - Major Pathway	1	107	3.84615	2.28249	0.36045	1	1	1	SMC1A;
mRNA Splicing	1	107	3.84615	2.28249	0.36045	1	1	1	SMC1A;
Processing of Capped Intron-Containing Pre-mRNA	1	138	3.84615	1.76979	0.438948	1	1	1	SMC1A;
mRNA Processing	1	157	3.84615	1.55563	0.482388	1	1	1	SMC1A;
Unfolded Protein Response	2	63	7.69231	7.71432	0.0274983	1	1	1	EDEM1; HSPA5;
Insulin Synthesis and Processing	1	132	3.84615	1.85023	0.424517	1	1	1	RPL23;
Activation of Chaperones by IRE1alpha	2	45	7.69231	10.7994	0.0145862	1	1	1	EDEM1; HSPA5;
Activation of Chaperones by ATF6-alpha	1	9	3.84615	27.1086	0.0366156	1	1	1	HSPA5;
PERK regulated gene expression	1	11	3.84615	22.1843	0.0445755	1	1	1	HSPA5;
Diabetes pathways	3	216	11.5385	3.3698	0.0581141	1	1	1	EDEM1; HSPA5; RPL23;
Signaling by Notch	1	21	3.84615	11.6254	0.0834359	1	1	1	SNW1;
Signaling by Rho GTPases	1	8	3.84615	30.493	0.0326118	1	1	1	RHOA;
Rho GTPase cycle	1	8	3.84615	30.493	0.0326118	1	1	1	RHOA;
Signaling by GPCR	1	800	3.84615	0.305307	0.971114	1	1	1	RHOA;
NICD traffics to nucleus	1	11	3.84615	22.1843	0.0445755	1	1	1	SNW1;
Signaling by SCF-KIT	1	66	3.84615	3.70018	0.24028	1	1	1	STAT3;
GPCR downstream signaling	1	530	3.84615	0.460838	0.899075	1	1	1	RHOA;
G-protein beta:gamma signalling	1	11	3.84615	22.1843	0.0445755	1	1	1	RHOA;
G alpha (12/13) signalling events	1	21	3.84615	11.6254	0.0834359	1	1	1	RHOA;
G beta:gamma signalling through PI3Kgamma	1	8	3.84615	30.493	0.0326118	1	1	1	RHOA;
Immune System	1	522	3.84615	0.467901	0.895359	1	1	1	APP;
Formation and Maturation of mRNA Transcript	1	185	3.84615	1.32019	0.54056	1	1	1	SMC1A;
Integrin cell surface interactions	5	72	19.2308	16.825	9.31746e-06	0.0155415	0.0155415	0.0922592	COL1A1; COL1A2; COL2A1; FN1; LAMA1;
Gene Expression	3	378	11.5385	1.92564	0.203096	1	1	1	RPL23; SMC1A; SNW1;
Generic Transcription Pathway	1	35	3.84615	6.97654	0.135296	1	1	1	SNW1;
Notch-HLH transcription pathway	1	11	3.84615	22.1843	0.0445755	1	1	1	SNW1;
DNA Repair	2	106	7.69231	4.58522	0.0703592	1	1	1	BRCA2; FANCG;
Homologous Recombination Repair	1	22	3.84615	11.0972	0.0872372	1	1	1	BRCA2;
Double-Strand Break Repair	1	27	3.84615	9.0429	0.106018	1	1	1	BRCA2;
Homologous recombination repair of replication-independent double-strand breaks	1	22	3.84615	11.0972	0.0872372	1	1	1	BRCA2;
Homologous DNA pairing and strand exchange	1	7	3.84615	34.8429	0.0285919	1	1	1	BRCA2;
Presynaptic phase of homologous DNA pairing and strand exchange	1	6	3.84615	40.6404	0.024556	1	1	1	BRCA2;
Metabolism	1	823	3.84615	0.296775	0.974108	1	1	1	RPL23;
L13a-mediated translational silencing of Ceruloplasmin expression	1	102	3.84615	2.39436	0.346839	1	1	1	RPL23;
3' -UTR-mediated translational regulation	1	102	3.84615	2.39436	0.346839	1	1	1	RPL23;
Fanconi Anemia pathway	2	22	7.69231	22.0845	0.0036075	1	0.624723	1	BRCA2; FANCG;
Asparagine N-linked glycosylation	1	77	3.84615	3.17165	0.274496	1	1	1	EDEM1;
N-glycan trimming in the ER and Calnexin/Calreticulin cycle	1	13	3.84615	18.7739	0.0524722	1	1	1	EDEM1;
ER Quality Control Compartment (ERQC)	1	6	3.84615	40.6404	0.024556	1	1	1	EDEM1;
Calnexin/calreticulin cycle	1	12	3.84615	20.3371	0.0485317	1	1	1	EDEM1;
Post-translational protein modification	1	114	3.84615	2.14235	0.379049	1	1	1	EDEM1;
Eukaryotic Translation Termination	1	82	3.84615	2.97828	0.289555	1	1	1	RPL23;
Eukaryotic Translation Elongation	1	85	3.84615	2.87318	0.298445	1	1	1	RPL23;
Peptide chain elongation	1	82	3.84615	2.97828	0.289555	1	1	1	RPL23;
GTP hydrolysis and joining of the 60S ribosomal subunit	1	103	3.84615	2.37112	0.349583	1	1	1	RPL23;
Translation	1	117	3.84615	2.08742	0.38686	1	1	1	RPL23;
Eukaryotic Translation Initiation	1	110	3.84615	2.22024	0.368486	1	1	1	RPL23;
Cap-dependent Translation Initiation	1	110	3.84615	2.22024	0.368486	1	1	1	RPL23;
Formation of a pool of free 40S subunits	1	92	3.84615	2.65459	0.318776	1	1	1	RPL23;
Metabolism of proteins	2	259	7.69231	1.87668	0.290711	1	1	1	EDEM1; RPL23;
Viral mRNA Translation	1	82	3.84615	2.97828	0.289555	1	1	1	RPL23;
Influenza Viral RNA Transcription and Replication	1	98	3.84615	2.49208	0.33575	1	1	1	RPL23;
Influenza Life Cycle	1	135	3.84615	1.80912	0.431777	1	1	1	RPL23;
Influenza Infection	1	140	3.84615	1.74451	0.443681	1	1	1	RPL23;
Meiotic Synapsis	2	47	7.69231	10.3399	0.0158467	1	1	1	SMC1A; SMC3;
Meiotic Recombination	1	42	3.84615	5.81406	0.160156	1	1	1	BRCA2;
Meiosis	3	72	11.5385	10.1085	0.00309567	1	0.624723	1	BRCA2; SMC1A; SMC3;
trans-Golgi Network Vesicle Budding	1	33	3.84615	7.39924	0.128064	1	1	1	CLINT1;
Clathrin derived vesicle budding	1	33	3.84615	7.39924	0.128064	1	1	1	CLINT1;
Golgi Associated Vesicle Biogenesis	1	27	3.84615	9.0429	0.106018	1	1	1	CLINT1;
Membrane Trafficking	1	84	3.84615	2.90738	0.295494	1	1	1	CLINT1;
Nonsense-Mediated Decay	1	104	3.84615	2.34832	0.352317	1	1	1	RPL23;
Metabolism of mRNA	1	234	3.84615	1.04375	0.627569	1	1	1	RPL23;
Metabolism of RNA	1	281	3.84615	0.869182	0.69599	1	1	1	RPL23;
Nonsense Mediated Decay Enhanced by the Exon Junction Complex	1	104	3.84615	2.34832	0.352317	1	1	1	RPL23;
Nonsense Mediated Decay Independent of the Exon Junction Complex	1	87	3.84615	2.80713	0.304313	1	1	1	RPL23;
Lipoprotein metabolism	1	27	3.84615	9.0429	0.106018	1	1	1	HSPG2;
Chylomicron-mediated lipid transport	1	16	3.84615	15.256	0.0641996	1	1	1	HSPG2;
Lipid digestion, mobilization, and transport	1	46	3.84615	5.3086	0.174052	1	1	1	HSPG2;
Metabolism of lipids and lipoproteins	1	257	3.84615	0.950347	0.66272	1	1	1	HSPG2;
Innate Immune System	1	183	3.84615	1.33462	0.536623	1	1	1	APP;
Nucleotide-binding domain, leucine rich repeat containing receptor (NLR) signaling pathways	1	43	3.84615	5.67888	0.163651	1	1	1	APP;
The NLRP3 inflammasome	1	11	3.84615	22.1843	0.0445755	1	1	1	APP;
Inflammasomes	1	17	3.84615	14.3591	0.0680777	1	1	1	APP;
S1P5 pathway	1	8	3.84615	30.493	0.0326118	1	1	1	RHOA;
Wnt signaling network	1	200	3.84615	1.22118	0.569083	1	1	1	RHOA;
Regulation of cytoplasmic and nuclear SMAD2/3 signaling	2	305	7.69231	1.59365	0.361648	1	1	1	COL1A2; RHOA;
ErbB2/ErbB3 signaling events	1	38	3.84615	6.42591	0.146036	1	1	1	STAT3;
Validated targets of C-MYC transcriptional repression	1	63	3.84615	3.87635	0.230682	1	1	1	COL1A2;
IL6-mediated signaling events	1	47	3.84615	5.19568	0.177491	1	1	1	STAT3;
Signaling events mediated by the Hedgehog family	1	65	3.84615	3.7571	0.237093	1	1	1	SUFU;
EphrinA-EPHA pathway	1	43	3.84615	5.67888	0.163651	1	1	1	RHOA;
Signaling events mediated by HDAC Class I	2	113	7.69231	4.30121	0.0786242	1	1	1	GATAD2B; STAT3;
EPHA forward signaling	1	31	3.84615	7.87645	0.120774	1	1	1	RHOA;
Integrins in angiogenesis	2	64	7.69231	7.5938	0.028314	1	1	1	FN1; RHOA;
Syndecan-1-mediated signaling events	8	1297	30.7692	1.49348	0.14939	1	1	1	COL1A1; COL1A2; FN1; MSH2; RHOA; RPL23; SNAI1; STAT3;
Regulation of CDC42 activity	3	768	11.5385	0.947787	0.631407	1	1	1	COL1A2; RHOA; STAT3;
Notch-mediated HES/HEY network	1	94	3.84615	2.59811	0.32448	1	1	1	STAT3;
Glypican pathway	10	1335	38.4615	1.81326	0.0338123	1	1	1	APP; COL1A1; COL1A2; FN1; LAMA1; MSH2; RHOA; RPL23; SNAI1; STAT3;
GMCSF-mediated signaling events	8	1289	30.7692	1.50275	0.145472	1	1	1	COL1A1; COL1A2; FN1; MSH2; RHOA; RPL23; SNAI1; STAT3;
Validated transcriptional targets of deltaNp63 isoforms	1	64	3.84615	3.81579	0.233894	1	1	1	BRCA2;
IL27-mediated signaling events	1	26	3.84615	9.39057	0.102292	1	1	1	STAT3;
Insulin Pathway	8	1285	30.7692	1.50743	0.143534	1	1	1	COL1A1; COL1A2; FN1; MSH2; RHOA; RPL23; SNAI1; STAT3;
C-MYC pathway	2	149	7.69231	3.26206	0.125315	1	1	1	COL1A2; SNAI1;
Stabilization and expansion of the E-cadherin adherens junction	1	275	3.84615	0.888145	0.687981	1	1	1	RHOA;
Glypican 3 network	1	206	3.84615	1.18562	0.580008	1	1	1	RHOA;
Nectin adhesion pathway	8	1292	30.7692	1.49926	0.146934	1	1	1	COL1A1; COL1A2; FN1; MSH2; RHOA; RPL23; SNAI1; STAT3;
Neurotrophic factor-mediated Trk receptor signaling	1	101	3.84615	2.41807	0.344083	1	1	1	STAT3;
Aurora B signaling	1	41	3.84615	5.95583	0.156647	1	1	1	RHOA;
TRAIL signaling pathway	10	1325	38.4615	1.82695	0.0322248	1	1	1	APP; COL1A1; COL1A2; FN1; MSH2; NUMA1; RHOA; RPL23; SNAI1; STAT3;
LPA receptor mediated events	1	100	3.84615	2.44224	0.341317	1	1	1	RHOA;
IGF1 pathway	8	1288	30.7692	1.50392	0.144986	1	1	1	COL1A1; COL1A2; FN1; MSH2; RHOA; RPL23; SNAI1; STAT3;
PLK1 signaling events	1	104	3.84615	2.34832	0.352317	1	1	1	RHOA;
Lissencephaly gene (LIS1) in neuronal migration and development	1	31	3.84615	7.87645	0.120774	1	1	1	RHOA;
CDC42 signaling events	3	755	11.5385	0.964106	0.619247	1	1	1	COL1A2; RHOA; STAT3;
PAR4-mediated thrombin signaling events	1	15	3.84615	16.2724	0.0603061	1	1	1	RHOA;
Signaling events mediated by Hepatocyte Growth Factor Receptor (c-Met)	8	1290	30.7692	1.50159	0.145958	1	1	1	COL1A1; COL1A2; FN1; MSH2; RHOA; RPL23; SNAI1; STAT3;
Glypican 1 network	10	1296	38.4615	1.86783	0.0279336	1	1	1	APP; COL1A1; COL1A2; FN1; LAMA1; MSH2; RHOA; RPL23; SNAI1; STAT3;
Validated targets of C-MYC transcriptional activation	1	81	3.84615	3.01504	0.286568	1	1	1	SNAI1;
N-cadherin signaling events	1	251	3.84615	0.973064	0.65387	1	1	1	RHOA;
VEGFR3 signaling in lymphatic endothelium	3	25	11.5385	29.1047	0.000135791	0.2265	0.0755	0.448191	COL1A1; COL1A2; FN1;
PDGF receptor signaling network	8	1290	30.7692	1.50159	0.145958	1	1	1	COL1A1; COL1A2; FN1; MSH2; RHOA; RPL23; SNAI1; STAT3;
Integrin family cell surface interactions	12	1375	46.1538	2.11226	0.00501018	1	0.696415	1	COL1A1; COL1A2; COL2A1; COL3A1; COL4A1; FN1; LAMA1; MSH2; RHOA; RPL23; SNAI1; STAT3;
Caspase cascade in apoptosis	2	52	7.69231	9.34588	0.0191946	1	1	1	APP; NUMA1;
Fanconi anemia pathway	2	48	7.69231	10.1245	0.016494	1	1	1	BRCA2; FANCG;
S1P2 pathway	1	26	3.84615	9.39057	0.102292	1	1	1	RHOA;
BARD1 signaling events	1	29	3.84615	8.41947	0.113425	1	1	1	FANCG;
Internalization of ErbB1	8	1285	30.7692	1.50743	0.143534	1	1	1	COL1A1; COL1A2; FN1; MSH2; RHOA; RPL23; SNAI1; STAT3;
TGF-beta receptor signaling	2	305	7.69231	1.59365	0.361648	1	1	1	COL1A2; RHOA;
Signaling events mediated by TCPTP	3	92	11.5385	7.9112	0.00617153	1	0.791854	1	COL1A1; COL1A2; STAT3;
a4b7 Integrin signaling	1	9	3.84615	27.1086	0.0366156	1	1	1	RHOA;
Signaling events mediated by VEGFR1 and VEGFR2	8	1293	30.7692	1.4981	0.147424	1	1	1	COL1A1; COL1A2; FN1; MSH2; RHOA; RPL23; SNAI1; STAT3;
Beta1 integrin cell surface interactions	12	1348	46.1538	2.15457	0.00422049	1	0.63998	1	COL1A1; COL1A2; COL2A1; COL3A1; COL4A1; FN1; LAMA1; MSH2; RHOA; RPL23; SNAI1; STAT3;
Thromboxane A2 receptor signaling	1	54	3.84615	4.52229	0.201183	1	1	1	RHOA;
Urokinase-type plasminogen activator (uPA) and uPAR-mediated signaling	8	1285	30.7692	1.50743	0.143534	1	1	1	COL1A1; COL1A2; FN1; MSH2; RHOA; RPL23; SNAI1; STAT3;
Signaling by Aurora kinases	1	98	3.84615	2.49208	0.33575	1	1	1	RHOA;
S1P3 pathway	1	29	3.84615	8.41947	0.113425	1	1	1	RHOA;
Polo-like kinase signaling events in the cell cycle	1	109	3.84615	2.24061	0.365818	1	1	1	RHOA;
IFN-gamma pathway	8	1293	30.7692	1.4981	0.147424	1	1	1	COL1A1; COL1A2; FN1; MSH2; RHOA; RPL23; SNAI1; STAT3;
Regulation of RAC1 activity	2	205	7.69231	2.371	0.207222	1	1	1	RHOA; STAT3;
PAR1-mediated thrombin signaling events	8	1296	30.7692	1.49463	0.148897	1	1	1	COL1A1; COL1A2; FN1; MSH2; RHOA; RPL23; SNAI1; STAT3;
IL12 signaling mediated by STAT4	1	29	3.84615	8.41947	0.113425	1	1	1	STAT3;
Beta3 integrin cell surface interactions	4	43	15.3846	22.5469	2.53812e-05	0.0423359	0.0211679	0.125659	COL1A1; COL1A2; COL4A1; FN1;
Noncanonical Wnt signaling pathway	1	182	3.84615	1.34195	0.534642	1	1	1	RHOA;
Alpha4 beta1 integrin signaling events	1	33	3.84615	7.39924	0.128064	1	1	1	FN1;
S1P4 pathway	1	14	3.84615	17.4339	0.056397	1	1	1	RHOA;
PDGFR-beta signaling pathway	8	1285	30.7692	1.50743	0.143534	1	1	1	COL1A1; COL1A2; FN1; MSH2; RHOA; RPL23; SNAI1; STAT3;
p63 transcription factor network	1	105	3.84615	2.32596	0.355039	1	1	1	BRCA2;
E-cadherin signaling in the nascent adherens junction	1	275	3.84615	0.888145	0.687981	1	1	1	RHOA;
Integrin-linked kinase signaling	4	654	15.3846	1.48276	0.282512	1	1	1	COL1A2; RHOA; SNAI1; STAT3;
EGF receptor (ErbB1) signaling pathway	8	1285	30.7692	1.50743	0.143534	1	1	1	COL1A1; COL1A2; FN1; MSH2; RHOA; RPL23; SNAI1; STAT3;
p75(NTR)-mediated signaling	3	178	11.5385	4.08915	0.0359381	1	1	1	APP; RHOA; STAT3;
Thrombin/protease-activated receptor (PAR) pathway	8	1297	30.7692	1.49348	0.14939	1	1	1	COL1A1; COL1A2; FN1; MSH2; RHOA; RPL23; SNAI1; STAT3;
Class I PI3K signaling events	8	1285	30.7692	1.50743	0.143534	1	1	1	COL1A1; COL1A2; FN1; MSH2; RHOA; RPL23; SNAI1; STAT3;
Arf6 signaling events	8	1285	30.7692	1.50743	0.143534	1	1	1	COL1A1; COL1A2; FN1; MSH2; RHOA; RPL23; SNAI1; STAT3;
Plasma membrane estrogen receptor signaling	8	1298	30.7692	1.49233	0.149884	1	1	1	COL1A1; COL1A2; FN1; MSH2; RHOA; RPL23; SNAI1; STAT3;
IL2-mediated signaling events	2	115	7.69231	4.22641	0.0810407	1	1	1	RHOA; STAT3;
FAS (CD95) signaling pathway	2	130	7.69231	3.73878	0.0998786	1	1	1	APP; NUMA1;
C-MYB transcription factor network	1	84	3.84615	2.90738	0.295494	1	1	1	COL1A2;
p73 transcription factor network	1	78	3.84615	3.13099	0.277533	1	1	1	BRCA2;
FOXM1 transcription factor network	1	42	3.84615	5.81406	0.160156	1	1	1	BRCA2;
IL3-mediated signaling events	8	1292	30.7692	1.49926	0.146934	1	1	1	COL1A1; COL1A2; FN1; MSH2; RHOA; RPL23; SNAI1; STAT3;
AP-1 transcription factor network	3	621	11.5385	1.17214	0.480931	1	1	1	COL1A2; RHOA; STAT3;
Signaling events regulated by Ret tyrosine kinase	1	69	3.84615	3.53932	0.249762	1	1	1	RHOA;
amb2 Integrin signaling	1	40	3.84615	6.10469	0.153124	1	1	1	RHOA;
Hedgehog signaling events mediated by Gli proteins	1	48	3.84615	5.08746	0.180917	1	1	1	SUFU;
mTOR signaling pathway	8	1285	30.7692	1.50743	0.143534	1	1	1	COL1A1; COL1A2; FN1; MSH2; RHOA; RPL23; SNAI1; STAT3;
RAC1 signaling pathway	2	205	7.69231	2.371	0.207222	1	1	1	RHOA; STAT3;
ErbB receptor signaling network	8	1308	30.7692	1.48092	0.154871	1	1	1	COL1A1; COL1A2; FN1; MSH2; RHOA; RPL23; SNAI1; STAT3;
Signaling events mediated by focal adhesion kinase	8	1285	30.7692	1.50743	0.143534	1	1	1	COL1A1; COL1A2; FN1; MSH2; RHOA; RPL23; SNAI1; STAT3;
VEGF and VEGFR signaling network	8	1301	30.7692	1.48889	0.151371	1	1	1	COL1A1; COL1A2; FN1; MSH2; RHOA; RPL23; SNAI1; STAT3;
Alpha9 beta1 integrin signaling events	8	1302	30.7692	1.48775	0.151868	1	1	1	COL1A1; COL1A2; FN1; MSH2; RHOA; RPL23; SNAI1; STAT3;
Syndecan-2-mediated signaling events	3	77	11.5385	9.45214	0.00374534	1	0.624723	1	FN1; LAMA1; RHOA;
Signaling events mediated by Stem cell factor receptor (c-Kit)	1	52	3.84615	4.69619	0.194482	1	1	1	STAT3;
ALK1 pathway	2	324	7.69231	1.5002	0.390362	1	1	1	COL1A2; RHOA;
Arf6 downstream pathway	8	1285	30.7692	1.50743	0.143534	1	1	1	COL1A1; COL1A2; FN1; MSH2; RHOA; RPL23; SNAI1; STAT3;
IL4-mediated signaling events	2	62	7.69231	7.83872	0.0266924	1	1	1	COL1A1; COL1A2;
Signaling events mediated by PTP1B	2	52	7.69231	9.34588	0.0191946	1	1	1	RHOA; STAT3;
Validated transcriptional targets of AP1 family members Fra1 and Fra2	1	134	3.84615	1.82262	0.429366	1	1	1	COL1A2;
CXCR4-mediated signaling events	2	190	7.69231	2.55818	0.184552	1	1	1	RHOA; STAT3;
S1P1 pathway	8	1285	30.7692	1.50743	0.143534	1	1	1	COL1A1; COL1A2; FN1; MSH2; RHOA; RPL23; SNAI1; STAT3;
Netrin-mediated signaling events	1	32	3.84615	7.63039	0.124426	1	1	1	RHOA;
EPHA2 forward signaling	1	19	3.84615	12.8484	0.0757874	1	1	1	RHOA;
ATM pathway	6	307	23.0769	4.73405	0.0012926	1	0.431213	1	BRCA2; FANCG; MSH2; RPL23; SMC1A; SMC3;
TNF receptor signaling pathway	2	299	7.69231	1.62563	0.352491	1	1	1	APP; NUMA1;
p53 pathway	2	189	7.69231	2.57171	0.183055	1	1	1	MSH2; RPL23;
ErbB1 downstream signaling	8	1285	30.7692	1.50743	0.143534	1	1	1	COL1A1; COL1A2; FN1; MSH2; RHOA; RPL23; SNAI1; STAT3;
EGFR-dependent Endothelin signaling events	8	1286	30.7692	1.50626	0.144017	1	1	1	COL1A1; COL1A2; FN1; MSH2; RHOA; RPL23; SNAI1; STAT3;
Syndecan-4-mediated signaling events	3	209	11.5385	3.48265	0.0536256	1	1	1	FN1; LAMA1; RHOA;
Alpha6 beta4 integrin-ligand interactions	1	11	3.84615	22.1843	0.0445755	1	1	1	LAMA1;
ATR signaling pathway	4	250	15.3846	3.87881	0.0182807	1	1	1	BRCA2; FANCG; MSH2; RPL23;
Regulation of nuclear SMAD2/3 signaling	2	305	7.69231	1.59365	0.361648	1	1	1	COL1A2; RHOA;
ALK1 signaling events	2	321	7.69231	1.51422	0.38586	1	1	1	COL1A2; RHOA;
Angiopoietin receptor Tie2-mediated signaling	1	50	3.84615	4.884	0.187727	1	1	1	FN1;
Arf6 trafficking events	8	1285	30.7692	1.50743	0.143534	1	1	1	COL1A1; COL1A2; FN1; MSH2; RHOA; RPL23; SNAI1; STAT3;
E-cadherin signaling events	1	280	3.84615	0.872286	0.694669	1	1	1	RHOA;
Endothelins	9	1304	34.6154	1.67092	0.0715098	1	1	1	COL1A1; COL1A2; COL3A1; FN1; MSH2; RHOA; RPL23; SNAI1; STAT3;
Beta5 beta6 beta7 and beta8 integrin cell surface interactions	1	17	3.84615	14.3591	0.0680777	1	1	1	FN1;
Notch signaling pathway	1	94	3.84615	2.59811	0.32448	1	1	1	STAT3;
IL5-mediated signaling events	8	1289	30.7692	1.50275	0.145472	1	1	1	COL1A1; COL1A2; FN1; MSH2; RHOA; RPL23; SNAI1; STAT3;
IL23-mediated signaling events	1	66	3.84615	3.70018	0.24028	1	1	1	STAT3;
Direct p53 effectors	1	138	3.84615	1.76979	0.438948	1	1	1	MSH2;
E-cadherin signaling in keratinocytes	1	21	3.84615	11.6254	0.0834359	1	1	1	RHOA;
IL12-mediated signaling events	1	111	3.84615	2.20024	0.371143	1	1	1	STAT3;
Sphingosine 1-phosphate (S1P) pathway	8	1308	30.7692	1.48092	0.154871	1	1	1	COL1A1; COL1A2; FN1; MSH2; RHOA; RPL23; SNAI1; STAT3;
Proteoglycan syndecan-mediated signaling events	9	1342	34.6154	1.6236	0.0832402	1	1	1	COL1A1; COL1A2; FN1; LAMA1; MSH2; RHOA; RPL23; SNAI1; STAT3;
Endogenous TLR signaling	1	57	3.84615	4.28431	0.211135	1	1	1	RHOA;
RhoA signaling pathway	2	205	7.69231	2.371	0.207222	1	1	1	RHOA; STAT3;
Class I PI3K signaling events mediated by Akt	8	1285	30.7692	1.50743	0.143534	1	1	1	COL1A1; COL1A2; FN1; MSH2; RHOA; RPL23; SNAI1; STAT3;
LKB1 signaling events	8	1305	30.7692	1.48433	0.153365	1	1	1	COL1A1; COL1A2; FN1; MSH2; RHOA; RPL23; SNAI1; STAT3;
Regulation of RhoA activity	2	205	7.69231	2.371	0.207222	1	1	1	RHOA; STAT3;
Signaling events mediated by PRL	1	23	3.84615	10.6149	0.0910234	1	1	1	RHOA;
AndrogenReceptor	1	78	3.84615	3.13099	0.277533	1	1	1	STAT3;
Wnt	1	82	3.84615	2.97828	0.289555	1	1	1	RHOA;
Hedgehog	1	16	3.84615	15.256	0.0641996	1	1	1	SUFU;
Alpha6Beta4Integrin	1	48	3.84615	5.08746	0.180917	1	1	1	RHOA;
TGFBR	1	125	3.84615	1.95383	0.407229	1	1	1	SNW1;
EGFR1	1	138	3.84615	1.76979	0.438948	1	1	1	STAT3;
NOTCH	3	57	11.5385	12.7681	0.00158242	1	0.439912	1	APP; SNW1; STAT3;
Epithelial-to-mesenchymal transition	2	185	7.69231	2.62731	0.177089	1	1	1	FN1; KDELC1;

## Sheet: Protein domain
Analysis: Protein domain
Dataset name: LOXL3 partners
Number of genes in the dataset: 52
Number of genes in the dataset (which are available in Protein domain database) :45
Number of genes in background: 14847
Is analysis quantitative: No
Protein domain	No. of genes in the dataset	No. of genes in the background dataset	Percentage of genes	Fold enrichment	P-value (Hypergeometric test)	Corrected p-values			genes mapped (from input data set)
						Bonferroni method	BH method	Q-value (Storey-Tibshirani method)
coiled coil region	13	2968	28.8889	1.44591	0.0988319	1	1	1	APP; FANCG; GATAD2B; HSPA5; LAMA1; NUMA1; POTEE; SETX; SMC1A; SMC3; SNW1; STAT3; UBXN1;
signal peptide	19	3668	42.2222	1.70955	0.00735559	1	0.584816	1	ADAMTSL2; APP; ARL8B; COL1A1; COL1A2; COL2A1; COL3A1; COL4A1; COL4A2; DEFB136; EGFL7; ELN; FN1; HSPA5; HSPG2; IGFL3; KDELC1; LTBP1; NUMA1;
transmembrane domain	5	4771	11.1111	0.346384	0.999759	1	1	1	APMAP; APP; EDEM1; ELN; EMD;
TPR	1	93	2.22222	3.58197	0.246618	1	1	1	FANCG;
ZnF_C2H2	3	799	6.66667	1.24264	0.439119	1	1	1	AKAP8; AKAP8L; SNAI1;
CAP10	1	3	2.22222	110.684	0.00906582	1	0.586257	1	KDELC1;
RRM	4	221	8.88889	5.98498	0.00441514	1	0.393987	1	MSI1; MSI2; RBM14; TRMT2A;
IGc2	1	211	2.22222	1.57888	0.475376	1	1	1	HSPG2;
ANK	1	249	2.22222	1.33793	0.533379	1	1	1	POTEE;
FN3	1	187	2.22222	1.7815	0.435171	1	1	1	FN1;
EGF	3	208	6.66667	4.77323	0.0249894	1	1	1	EGFL7; HSPG2; LTBP1;
EGF_like	2	87	4.44444	7.62003	0.028552	1	1	1	HSPG2; LAMA1;
ZnF_UBR1	1	4	2.22222	83.082	0.0120699	1	0.688692	1	UBR5;
FN2	1	14	2.22222	23.7801	0.0416248	1	1	1	FN1;
FN1	1	4	2.22222	83.082	0.0120699	1	0.688692	1	FN1;
EGF_CA	2	98	4.44444	6.76481	0.0355261	1	1	1	EGFL7; LTBP1;
VWC	3	38	6.66667	26.1215	0.000203798	0.197684	0.0282406	0.186303	COL1A1; COL2A1; COL3A1;
HECTc	1	28	2.22222	11.8943	0.0815538	1	1	1	UBR5;
ACTIN	1	31	2.22222	10.7436	0.089896	1	1	1	POTEE;
ENTH	1	9	2.22222	36.9766	0.026957	1	1	1	CLINT1;
SH2	1	111	2.22222	3.00116	0.286946	1	1	1	STAT3;
PWWP	1	19	2.22222	17.5255	0.0560762	1	1	1	MSH6;
TSP1	1	64	2.22222	5.20479	0.176908	1	1	1	ADAMTSL2;
A4_EXTRA	1	3	2.22222	110.684	0.00906582	1	0.586257	1	APP;
ZnF_C2HC	1	42	2.22222	7.93047	0.119855	1	1	1	RBM14;
small_GTPase	1	35	2.22222	9.51611	0.100904	1	1	1	ARL8B;
LDLa	1	47	2.22222	7.08698	0.133152	1	1	1	HSPG2;
LEM	1	7	2.22222	47.5262	0.0210287	1	1	1	EMD;
UBX	1	12	2.22222	27.7401	0.0357838	1	1	1	UBXN1;
EGF_Lam	2	33	4.44444	20.0854	0.00446789	1	0.393987	1	HSPG2; LAMA1;
KU	1	17	2.22222	19.5861	0.0503214	1	1	1	APP;
RHO	1	20	2.22222	16.6496	0.0589409	1	1	1	RHOA;
LamG	2	44	4.44444	15.0652	0.00783774	1	0.584816	1	HSPG2; LAMA1;
SEA	1	14	2.22222	23.7801	0.0416248	1	1	1	HSPG2;
UBA	1	32	2.22222	10.408	0.0926602	1	1	1	UBXN1;
COLFI	4	11	8.88889	120.14	2.39218e-08	2.32041e-05	2.32041e-05	0.000153077	COL1A1; COL1A2; COL2A1; COL3A1;
LamNT	1	16	2.22222	20.8094	0.0474311	1	1	1	LAMA1;
ARF	1	21	2.22222	15.8572	0.061797	1	1	1	ARL8B;
MUTSd	2	5	4.44444	132.339	8.93098e-05	0.0866305	0.025939	0.171119	MSH2; MSH6;
MUTSac	2	5	4.44444	132.339	8.93098e-05	0.0866305	0.025939	0.171119	MSH2; MSH6;
LamB	2	7	4.44444	94.5819	0.000186827	0.181223	0.0282406	0.186303	HSPG2; LAMA1;
SMC_hinge	2	6	4.44444	110.319	0.000133706	0.129695	0.025939	0.171119	SMC1A; SMC3;
RRM_2	1	17	2.22222	19.5861	0.0503214	1	1	1	RBM14;
STAT_int	1	7	2.22222	47.5262	0.0210287	1	1	1	STAT3;
C4	2	6	4.44444	110.319	0.000133706	0.129695	0.025939	0.171119	COL4A1; COL4A2;
IG_FLMN	1	10	2.22222	33.2826	0.029908	1	1	1	KDELC1;
Tower	1	1	2.22222	329.86	0.00303092	1	0.326665	1	BRCA2;
PolyA	1	5	2.22222	66.4988	0.015065	1	0.811837	1	UBR5;
DEXDc3	1	1	2.22222	329.86	0.00303092	1	0.326665	1	SETX;

## Sheet: Site of expression
Analysis: Site of expression
Dataset name: LOXL3 partners
Number of genes in the dataset: 52
Number of genes in the dataset (which are available in Site of expression database) :51
Number of genes in background: 18297
Is analysis quantitative: No
Site of expression	No. of genes in the dataset	No. of genes in the background dataset	Percentage of genes	Fold enrichment	P-value (Hypergeometric test)	Corrected p-values			genes mapped (from input data set)
						Bonferroni method	BH method	Q-value (Storey-Tibshirani method)
T cells	14	1726	27.451	2.91152	0.000189882	0.16102	0.00167729	0.00803705	AKAP8; CLINT1; EMD; GATAD2B; HSPA5; MSH2; MSH6; NUMA1; RBM14; RPL23; SMC1A; SMC3; SNW1; VPS35;
Monocyte	15	2842	29.4118	1.89444	0.0088306	1	0.0505969	0.242445	APMAP; APP; ARL8B; EMD; FN1; HSPA5; LTBP1; NUMA1; POTEE; RBM14; RPL23; SMC1A; SMC3; USP9X; VPS35;
MDA468	8	760	15.6863	3.7804	0.0011161	0.946456	0.00808937	0.0387617	APP; CLINT1; FN1; HSPA5; LTBP1; NUMA1; RHOA; VPS35;
Small intestine	38	8360	74.5098	1.63086	2.70061e-05	0.0229012	0.000357831	0.00171461	ADAMTSL2; AKAP8; AKAP8L; APMAP; APP; ARL8B; BRCA2; COL2A1; COL3A1; COL4A2; EDEM1; EGFL7; EMD; FANCG; FN1; GATAD2B; HSPA5; HSPG2; KDELC1; LAMA1; MSH2; MSH6; MSI1; MSI2; NUMA1; RBM14; RHOA; RPL23; SMC1A; SNAI1; SNW1; STAT3; SUFU; TRMT2A; UBR5; UBXN1; USP9X; VPS35;
Breast cancer	36	7467	70.5882	1.72982	1.5877e-05	0.0134637	0.000240799	0.00115383	AKAP8; APMAP; APP; BRCA2; COL1A1; COL3A1; COL4A1; EDEM1; EGFL7; ELN; EMD; FANCG; FN1; GATAD2B; HSPA5; HSPG2; KDELC1; LAMA1; LTBP1; MSH2; MSH6; MSI1; MSI2; NUMA1; RBM14; RHOA; RPL23; SMC1A; SNAI1; SNW1; STAT3; SUFU; TRMT2A; UBR5; UBXN1; USP9X;
Thyroid cancer	36	7281	70.5882	1.77401	8.13011e-06	0.00689434	0.000169774	0.000813503	AKAP8; APMAP; APP; BRCA2; COL1A1; COL3A1; COL4A1; EDEM1; EGFL7; ELN; EMD; FANCG; FN1; GATAD2B; HSPA5; HSPG2; KDELC1; LAMA1; LTBP1; MSH2; MSH6; MSI1; MSI2; NUMA1; RBM14; RHOA; RPL23; SMC1A; SNAI1; SNW1; STAT3; SUFU; TRMT2A; UBR5; UBXN1; USP9X;
Colon	39	8429	76.4706	1.66006	9.28303e-06	0.00787201	0.000174934	0.000838227	AKAP8; AKAP8L; APMAP; APP; ARL8B; BRCA2; COL1A1; COL2A1; COL3A1; COL4A2; EDEM1; EGFL7; EMD; FANCG; FN1; GATAD2B; HSPA5; HSPG2; KDELC1; LAMA1; LTBP1; MSH2; MSH6; MSI1; MSI2; NUMA1; RBM14; RHOA; RPL23; SMC1A; SNAI1; SNW1; STAT3; SUFU; TRMT2A; UBR5; UBXN1; USP9X; VPS35;
Parathyroid gland	29	5997	56.8627	1.73515	0.000335157	0.284213	0.00281399	0.0134838	AKAP8; APMAP; BRCA2; COL3A1; EDEM1; EGFL7; EMD; FANCG; GATAD2B; HSPA5; HSPG2; KDELC1; LAMA1; LTBP1; MSH2; MSH6; MSI1; NUMA1; RBM14; RHOA; RPL23; SMC1A; SNAI1; SNW1; STAT3; SUFU; TRMT2A; UBXN1; USP9X;
Cervix, uterine	30	6391	58.8235	1.68431	0.00041173	0.349147	0.00338978	0.0162428	AKAP8; APMAP; BRCA2; COL1A1; EGFL7; ELN; EMD; FN1; GATAD2B; HSPA5; HSPG2; KDELC1; LAMA1; MSH2; MSH6; MSI1; MSI2; NUMA1; RBM14; RHOA; RPL23; SMC1A; SNAI1; SNW1; STAT3; SUFU; TRMT2A; UBR5; UBXN1; USP9X;
Spleen	36	7887	70.5882	1.6377	6.54498e-05	0.0555014	0.000740019	0.00354594	AKAP8; AKAP8L; APMAP; APP; ARL8B; COL4A1; EDEM1; ELN; EMD; FANCG; FN1; GATAD2B; HSPA5; HSPG2; KDELC1; LAMA1; LTBP1; MSH2; MSH6; MSI1; MSI2; NUMA1; RBM14; RHOA; RPL23; SMC1A; SMC3; SNAI1; SNW1; STAT3; SUFU; TRMT2A; UBR5; UBXN1; USP9X; VPS35;
HUVEC	41	13061	80.3922	1.12626	0.099	1	0.430523	1	ADAMTSL2; AKAP8; AKAP8L; APMAP; APP; BRCA2; CLINT1; COL1A1; COL1A2; COL2A1; COL3A1; COL4A1; COL4A2; CTU1; EDEM1; ELN; EMD; FANCG; FN1; GATAD2B; HSPA5; HSPG2; IGFL3; KDELC1; LAMA1; LTBP1; MSH6; MSI1; MSI2; NUMA1; POTEE; SENP5; SETX; SMC3; SNAI1; SUFU; TRMT2A; UBR5; UBXN1; USP9X; VPS26B;
Tonsils	34	7274	66.6667	1.67709	9.09499e-05	0.0771255	0.000914537	0.00438218	AKAP8; APMAP; APP; BRCA2; COL1A1; COL3A1; EDEM1; EGFL7; EMD; FANCG; FN1; GATAD2B; HSPA5; HSPG2; KDELC1; LAMA1; LTBP1; MSH2; MSH6; MSI1; MSI2; NUMA1; RBM14; RHOA; RPL23; SMC1A; SNAI1; SNW1; STAT3; SUFU; TRMT2A; UBR5; UBXN1; USP9X;
Jurkat A3	17	4200	33.3333	1.45271	0.0592083	1	0.277396	1	ADAMTSL2; ARL8B; CLINT1; EMD; GATAD2B; HSPG2; KDELC1; MSH2; MSH6; NUMA1; RBM14; RHOA; RPL23; SETX; SMC3; SNW1; VPS26B;
Rectum	35	7113	68.6275	1.76548	1.59018e-05	0.0134847	0.000240799	0.00115383	AKAP8; APMAP; APP; BRCA2; COL1A1; COL2A1; COL3A1; EDEM1; EGFL7; EMD; FANCG; FN1; GATAD2B; HSPA5; HSPG2; KDELC1; LAMA1; LTBP1; MSH2; MSH6; MSI1; MSI2; NUMA1; RBM14; RHOA; RPL23; SMC1A; SNAI1; SNW1; STAT3; SUFU; TRMT2A; UBR5; UBXN1; USP9X;
Liver	46	11680	90.1961	1.41297	1.87006e-05	0.0158581	0.000268782	0.00128792	ADAMTSL2; AKAP8; AKAP8L; APMAP; APP; ARL8B; BRCA2; COL1A1; COL1A2; COL2A1; COL3A1; COL4A1; COL4A2; CTU1; EDEM1; EGFL7; ELN; EMD; FN1; GATAD2B; HSPA5; HSPG2; KDELC1; LAMA1; LTBP1; MSH2; MSH6; MSI1; MSI2; NUMA1; POTEE; RBM14; RHOA; RPL23; SETX; SMC1A; SMC3; SNAI1; SNW1; STAT3; SUFU; TRMT2A; UBR5; UBXN1; USP9X; VPS35;
CD4	15	1901	29.4118	2.83218	0.000142357	0.120719	0.00128424	0.00615368	APMAP; ARL8B; COL1A2; EMD; FN1; HSPA5; NUMA1; POTEE; RBM14; RPL23; SMC1A; SMC3; SNW1; UBXN1; VPS35;
Skeletal muscles	41	9060	80.3922	1.62363	5.2737e-06	0.00447209	0.000131532	0.000630261	ADAMTSL2; AKAP8; AKAP8L; APMAP; ARL8B; BRCA2; CLINT1; COL1A1; COL1A2; COL3A1; COL4A2; EDEM1; EGFL7; ELN; EMD; FN1; GATAD2B; HSPA5; HSPG2; KDELC1; LAMA1; LTBP1; MSH2; MSH6; MSI1; MSI2; NUMA1; RBM14; RHOA; RPL23; SETX; SMC1A; SNAI1; SNW1; STAT3; SUFU; TRMT2A; UBR5; UBXN1; USP9X; VPS35;
H293	38	6792	74.5098	2.00736	6.00469e-08	5.09198e-05	1.0184e-05	4.87983e-05	AKAP8; AKAP8L; APMAP; APP; ARL8B; CLINT1; COL1A1; COL2A1; COL3A1; COL4A1; COL4A2; CTU1; EMD; FN1; GATAD2B; HSPA5; HSPG2; KDELC1; MSH2; MSH6; MSI1; MSI2; NUMA1; POTEE; RBM14; RPL23; SETX; SMC1A; SMC3; SNW1; STAT3; SUFU; TRMT2A; UBR5; UBXN1; USP9X; VPS26B; VPS35;
Prostate	36	7923	70.5882	1.63026	7.34661e-05	0.0622993	0.000796422	0.00381621	ADAMTSL2; AKAP8; AKAP8L; APMAP; APP; BRCA2; EDEM1; EGFL7; EMD; FANCG; FN1; GATAD2B; HSPA5; HSPG2; KDELC1; LAMA1; LTBP1; MSH2; MSH6; MSI1; MSI2; NUMA1; POTEE; RBM14; RHOA; RPL23; SMC1A; SNAI1; SNW1; STAT3; SUFU; TRMT2A; UBR5; UBXN1; USP9X; VPS35;
Jurkat	17	2869	33.3333	2.12666	0.00139384	1	0.00960955	0.046046	AKAP8L; CLINT1; COL2A1; FANCG; HSPA5; LAMA1; NUMA1; RBM14; RPL23; SMC1A; SMC3; SNW1; TRMT2A; UBR5; UBXN1; USP9X; VPS35;
Bone marrow	37	7808	72.549	1.70021	1.4695e-05	0.0124614	0.000239426	0.00114725	AKAP8; APMAP; APP; BRCA2; COL1A1; COL3A1; COL4A2; EDEM1; EGFL7; EMD; FANCG; FN1; GATAD2B; HSPA5; HSPG2; KDELC1; LTBP1; MSH2; MSH6; MSI1; MSI2; NUMA1; RBM14; RHOA; RPL23; SETX; SMC1A; SMC3; SNAI1; SNW1; STAT3; SUFU; TRMT2A; UBR5; UBXN1; USP9X; VPS35;
Lateral ventricle	34	6620	66.6667	1.84278	9.21898e-06	0.00781769	0.000174934	0.000838227	AKAP8; APMAP; APP; BRCA2; COL1A1; COL3A1; COL4A1; EDEM1; ELN; EMD; FANCG; FN1; GATAD2B; HSPA5; HSPG2; KDELC1; LAMA1; LTBP1; MSH2; MSH6; MSI1; MSI2; NUMA1; RBM14; RHOA; RPL23; SMC1A; SNAI1; SNW1; SUFU; TRMT2A; UBR5; UBXN1; USP9X;
Colorectal cancer	37	7513	72.549	1.76697	5.08188e-06	0.00430944	0.000131039	0.000627896	AKAP8; APMAP; APP; BRCA2; COL1A1; COL3A1; COL4A1; COL4A2; EDEM1; EGFL7; ELN; EMD; FANCG; FN1; GATAD2B; HSPA5; HSPG2; KDELC1; LAMA1; LTBP1; MSH2; MSH6; MSI1; MSI2; NUMA1; RBM14; RHOA; RPL23; SMC1A; SNAI1; SNW1; STAT3; SUFU; TRMT2A; UBR5; UBXN1; USP9X;
Gall bladder	34	7295	66.6667	1.67227	9.73345e-05	0.0825396	0.000948731	0.00454602	AKAP8; APMAP; APP; BRCA2; COL1A1; COL3A1; COL4A2; EDEM1; EGFL7; EMD; FANCG; FN1; GATAD2B; HSPA5; HSPG2; KDELC1; LAMA1; LTBP1; MSH2; MSH6; MSI1; MSI2; NUMA1; RHOA; RPL23; SMC1A; SNAI1; SNW1; STAT3; SUFU; TRMT2A; UBR5; UBXN1; USP9X;
Plasma	44	11971	86.2745	1.3187	0.000729712	0.618795	0.00562541	0.0269552	ADAMTSL2; AKAP8; AKAP8L; APMAP; APP; ARL8B; BRCA2; CLINT1; COL1A1; COL1A2; COL2A1; COL3A1; COL4A1; COL4A2; CTU1; EDEM1; ELN; FN1; GATAD2B; HSPA5; HSPG2; KDELC1; LAMA1; LTBP1; MSH2; MSH6; MSI1; MSI2; NUMA1; POTEE; RBM14; RHOA; RPL23; SENP5; SETX; SMC1A; SMC3; SNW1; STAT3; TRMT2A; UBR5; UBXN1; USP9X; VPS35;
Malignant carcinoid	35	7081	68.6275	1.77346	1.41729e-05	0.0120186	0.000239426	0.00114725	AKAP8; APMAP; APP; BRCA2; COL1A1; COL3A1; COL4A1; EDEM1; EGFL7; ELN; EMD; FANCG; FN1; GATAD2B; HSPA5; HSPG2; KDELC1; LAMA1; LTBP1; MSH2; MSH6; MSI1; MSI2; NUMA1; RBM14; RHOA; RPL23; SMC1A; SNAI1; SNW1; STAT3; SUFU; TRMT2A; UBXN1; USP9X;
Ascites cancer cell	30	3509	58.8235	3.06765	4.41916e-10	3.74745e-07	3.74745e-07	1.79566e-06	AKAP8; AKAP8L; APMAP; APP; ARL8B; BRCA2; CLINT1; COL1A1; COL2A1; COL3A1; COL4A2; EMD; FN1; GATAD2B; HSPA5; HSPG2; LTBP1; MSH6; MSI2; NUMA1; POTEE; RBM14; RPL23; SETX; SMC1A; SMC3; SNW1; UBR5; UBXN1; VPS35;
Endometrial cancer	36	7460	70.5882	1.73144	1.54896e-05	0.0131351	0.000240799	0.00115383	AKAP8; APMAP; APP; BRCA2; COL1A1; COL3A1; COL4A1; COL4A2; EDEM1; EGFL7; ELN; EMD; FANCG; FN1; GATAD2B; HSPA5; HSPG2; KDELC1; LAMA1; LTBP1; MSH2; MSH6; MSI1; MSI2; NUMA1; RBM14; RHOA; RPL23; SMC1A; SNAI1; SNW1; STAT3; SUFU; TRMT2A; UBXN1; USP9X;
Lung cancer	37	7435	72.549	1.78551	3.7962e-06	0.00321918	0.000114971	0.000550904	AKAP8; APMAP; APP; BRCA2; COL1A1; COL3A1; COL4A1; COL4A2; EDEM1; EGFL7; ELN; EMD; FANCG; FN1; GATAD2B; HSPA5; HSPG2; KDELC1; LAMA1; LTBP1; MSH2; MSH6; MSI1; MSI2; NUMA1; RBM14; RHOA; RPL23; SMC1A; SNAI1; SNW1; STAT3; SUFU; TRMT2A; UBR5; UBXN1; USP9X;
HCT116	24	2651	47.0588	3.24867	2.82516e-08	2.39573e-05	1.0184e-05	4.87983e-05	APMAP; ARL8B; CLINT1; CTU1; EMD; FANCG; HSPA5; HSPG2; MSH2; MSH6; MSI2; NUMA1; POTEE; RBM14; RHOA; RPL23; SMC1A; SMC3; SNW1; STAT3; UBXN1; USP9X; VPS26B; VPS35;
PC3	14	1294	27.451	3.88352	7.88528e-06	0.00668672	0.000169774	0.000813503	APP; ARL8B; CLINT1; COL2A1; COL3A1; COL4A2; FN1; HSPA5; HSPG2; LTBP1; POTEE; RHOA; UBXN1; VPS35;
MicroProt	6	440	11.7647	4.89933	0.0013475	1	0.00944365	0.045251	APMAP; APP; COL4A2; FN1; HSPG2; LTBP1;
Epididymis	35	7090	68.6275	1.77121	1.46404e-05	0.0124151	0.000239426	0.00114725	AKAP8; APMAP; APP; BRCA2; COL1A1; COL3A1; EDEM1; EGFL7; ELN; EMD; FANCG; FN1; GATAD2B; HSPA5; HSPG2; KDELC1; LAMA1; LTBP1; MSH2; MSH6; MSI1; MSI2; NUMA1; RBM14; RHOA; RPL23; SMC1A; SNAI1; SNW1; STAT3; SUFU; TRMT2A; UBR5; UBXN1; USP9X;
Cerebellum	34	7633	66.6667	1.59822	0.000277308	0.235157	0.00237532	0.0113818	AKAP8; APMAP; APP; BRCA2; COL1A1; COL3A1; EDEM1; EGFL7; ELN; EMD; FANCG; FN1; GATAD2B; HSPA5; HSPG2; KDELC1; LAMA1; LTBP1; MSH2; MSH6; MSI1; MSI2; NUMA1; RBM14; RHOA; RPL23; SMC1A; SNAI1; SNW1; STAT3; SUFU; TRMT2A; UBR5; USP9X;
Nasopharynx	32	6904	62.7451	1.66306	0.000251699	0.21344	0.00217796	0.0104361	AKAP8; APMAP; BRCA2; COL1A1; COL3A1; EGFL7; ELN; EMD; FANCG; FN1; GATAD2B; HSPA5; HSPG2; KDELC1; LAMA1; LTBP1; MSH2; MSH6; MSI1; MSI2; NUMA1; RBM14; RHOA; RPL23; SMC1A; SNAI1; SNW1; STAT3; SUFU; UBR5; UBXN1; USP9X;
global_SCX_fractionated	15	2476	29.4118	2.17447	0.00236547	1	0.0153753	0.0736736	AKAP8; APMAP; APP; ARL8B; CLINT1; HSPA5; MSI1; NUMA1; RBM14; RPL23; SMC1A; SMC3; UBXN1; USP9X; VPS35;
Hippocampus	32	7355	62.7451	1.56109	0.000937176	0.794725	0.00691065	0.0331137	AKAP8; APMAP; APP; COL1A1; COL3A1; COL4A1; EDEM1; EGFL7; ELN; EMD; FANCG; FN1; GATAD2B; HSPA5; KDELC1; LTBP1; MSH2; MSH6; MSI1; MSI2; NUMA1; RBM14; RHOA; RPL23; SMC1A; SNAI1; SNW1; STAT3; SUFU; TRMT2A; UBR5; USP9X;
HeLa	27	5789	52.9412	1.67357	0.00126967	1	0.00904773	0.0433539	AKAP8; AKAP8L; CLINT1; COL3A1; EMD; FANCG; GATAD2B; HSPA5; HSPG2; LAMA1; MSH2; MSH6; MSI2; NUMA1; POTEE; RBM14; RPL23; SETX; SMC1A; SMC3; SNW1; STAT3; TRMT2A; UBR5; UBXN1; USP9X; VPS35;
Malignant lymphoma	34	6586	66.6667	1.85229	8.10436e-06	0.0068725	0.000169774	0.000813503	AKAP8; APMAP; BRCA2; COL1A1; COL3A1; EDEM1; EGFL7; ELN; EMD; FANCG; FN1; GATAD2B; HSPA5; HSPG2; KDELC1; LAMA1; LTBP1; MSH2; MSH6; MSI1; MSI2; NUMA1; RBM14; RHOA; RPL23; SMC1A; SNAI1; SNW1; STAT3; SUFU; TRMT2A; UBR5; UBXN1; USP9X;
Prostate cancer	34	7214	66.6667	1.69104	7.47846e-05	0.0634174	0.000796422	0.00381621	AKAP8; APMAP; APP; BRCA2; COL1A1; COL4A1; EDEM1; EGFL7; EMD; FANCG; FN1; GATAD2B; HSPA5; HSPG2; KDELC1; LAMA1; LTBP1; MSH2; MSH6; MSI1; MSI2; NUMA1; RBM14; RHOA; RPL23; SMC1A; SNAI1; SNW1; STAT3; SUFU; TRMT2A; UBR5; UBXN1; USP9X;
Skin	36	7292	70.5882	1.77133	8.4647e-06	0.00717807	0.000170906	0.00081893	AKAP8; APMAP; BRCA2; COL1A1; COL1A2; COL2A1; COL3A1; COL4A2; EDEM1; EMD; FANCG; FN1; GATAD2B; HSPA5; HSPG2; KDELC1; LAMA1; LTBP1; MSH2; MSH6; MSI1; MSI2; NUMA1; RBM14; RHOA; RPL23; SMC1A; SNAI1; SNW1; STAT3; SUFU; TRMT2A; UBR5; UBXN1; USP9X; VPS35;
Placenta	47	10894	92.1569	1.54784	1.91928e-07	0.000162755	1.64485e-05	7.88162e-05	ADAMTSL2; AKAP8; AKAP8L; APMAP; APP; ARL8B; BRCA2; CLINT1; COL1A1; COL1A2; COL3A1; COL4A1; COL4A2; EDEM1; EGFL7; ELN; EMD; FANCG; FN1; GATAD2B; HSPA5; HSPG2; KDELC1; LAMA1; LTBP1; MSH2; MSH6; MSI1; MSI2; NUMA1; POTEE; RBM14; RHOA; RPL23; SETX; SMC1A; SMC3; SNAI1; SNW1; STAT3; SUFU; TRMT2A; UBR5; UBXN1; USP9X; VPS26B; VPS35;
Lung	44	9992	86.2745	1.57988	1.50177e-06	0.0012735	7.4944e-05	0.000359108	ADAMTSL2; AKAP8; AKAP8L; APMAP; APP; ARL8B; BRCA2; COL1A1; COL2A1; COL3A1; COL4A1; COL4A2; EDEM1; EGFL7; ELN; EMD; FANCG; FN1; GATAD2B; HSPA5; HSPG2; KDELC1; LAMA1; LTBP1; MSH2; MSH6; MSI1; MSI2; NUMA1; RBM14; RHOA; RPL23; SETX; SMC1A; SMC3; SNAI1; SNW1; STAT3; SUFU; TRMT2A; UBR5; UBXN1; USP9X; VPS35;
Cerebral cortex	32	7099	62.7451	1.61738	0.000452829	0.383999	0.00365713	0.0175238	AKAP8; APMAP; APP; BRCA2; COL1A1; COL4A1; EDEM1; EGFL7; ELN; EMD; FANCG; GATAD2B; HSPA5; HSPG2; KDELC1; LAMA1; LTBP1; MSH2; MSH6; MSI1; MSI2; NUMA1; RBM14; RHOA; RPL23; SMC1A; SNAI1; SNW1; SUFU; TRMT2A; UBR5; USP9X;
Ovarian cancer	37	7644	72.549	1.73669	8.20841e-06	0.00696073	0.000169774	0.000813503	AKAP8; APMAP; APP; BRCA2; COL1A1; COL3A1; COL4A1; COL4A2; EDEM1; EGFL7; ELN; EMD; FANCG; FN1; GATAD2B; HSPA5; HSPG2; KDELC1; LAMA1; LTBP1; MSH2; MSH6; MSI1; MSI2; NUMA1; RBM14; RHOA; RPL23; SMC1A; SNAI1; SNW1; STAT3; SUFU; TRMT2A; UBR5; UBXN1; USP9X;
Kidney	43	10256	84.3137	1.50424	1.72469e-05	0.0146254	0.000256586	0.00122948	AKAP8; AKAP8L; APMAP; APP; ARL8B; BRCA2; COL1A1; COL1A2; COL2A1; COL3A1; COL4A1; COL4A2; EDEM1; EGFL7; EMD; FANCG; FN1; GATAD2B; HSPA5; HSPG2; KDELC1; LAMA1; LTBP1; MSH2; MSH6; MSI1; MSI2; NUMA1; RBM14; RHOA; RPL23; SETX; SMC1A; SMC3; SNAI1; SNW1; STAT3; SUFU; TRMT2A; UBR5; UBXN1; USP9X; VPS35;
H1688	13	1007	25.4902	4.63413	2.6513e-06	0.0022483	9.36792e-05	0.000448881	ADAMTSL2; APP; CLINT1; HSPA5; HSPG2; LAMA1; NUMA1; RBM14; RHOA; SMC1A; SMC3; SNW1; VPS35;
Sy5y	16	2490	31.3725	2.3063	0.000848334	0.719387	0.00636626	0.0305051	APMAP; ARL8B; COL2A1; EMD; GATAD2B; HSPA5; KDELC1; MSH2; MSI2; NUMA1; RBM14; RHOA; RPL23; SMC3; SNW1; UBXN1;
Duodenum	37	7275	72.549	1.82478	2.05616e-06	0.00174363	8.71813e-05	0.000417746	AKAP8; APMAP; APP; BRCA2; COL1A1; COL2A1; COL3A1; COL4A1; COL4A2; EDEM1; EGFL7; EMD; FANCG; FN1; GATAD2B; HSPA5; HSPG2; KDELC1; LAMA1; LTBP1; MSH2; MSH6; MSI1; MSI2; NUMA1; RBM14; RHOA; RPL23; SMC1A; SNAI1; SNW1; STAT3; SUFU; TRMT2A; UBR5; UBXN1; USP9X;
Bronchus	34	6923	66.6667	1.76212	2.78109e-05	0.0235836	0.000362825	0.00173855	AKAP8; APMAP; APP; BRCA2; COL1A1; COL3A1; EDEM1; EGFL7; ELN; EMD; FANCG; FN1; GATAD2B; HSPA5; HSPG2; KDELC1; LTBP1; MSH2; MSH6; MSI1; MSI2; NUMA1; RBM14; RHOA; RPL23; SMC1A; SNAI1; SNW1; STAT3; SUFU; TRMT2A; UBR5; UBXN1; USP9X;
Brain	31	7290	60.7843	1.5258	0.00198804	1	0.0132744	0.063607	ADAMTSL2; AKAP8; AKAP8L; APMAP; APP; ARL8B; CLINT1; COL4A1; COL4A2; EMD; FN1; GATAD2B; HSPA5; MSH2; MSI1; MSI2; NUMA1; RBM14; RHOA; RPL23; SETX; SMC1A; SMC3; SNAI1; SNW1; STAT3; SUFU; UBR5; UBXN1; USP9X; VPS35;
Stomach	38	8044	74.5098	1.69492	9.13444e-06	0.00774601	0.000174934	0.000838227	AKAP8; APMAP; APP; BRCA2; COL1A1; COL2A1; COL3A1; COL4A2; EDEM1; EGFL7; ELN; EMD; FANCG; FN1; GATAD2B; HSPA5; HSPG2; KDELC1; LAMA1; LTBP1; MSH2; MSH6; MSI1; MSI2; NUMA1; RBM14; RHOA; RPL23; SETX; SMC1A; SNAI1; SNW1; STAT3; SUFU; TRMT2A; UBR5; UBXN1; USP9X;
Pancreas	41	9936	80.3922	1.48048	9.16694e-05	0.0777357	0.000914537	0.00438218	ADAMTSL2; AKAP8; APMAP; APP; ARL8B; BRCA2; COL1A1; COL3A1; COL4A1; COL4A2; EDEM1; EGFL7; ELN; EMD; FANCG; FN1; GATAD2B; HSPA5; HSPG2; KDELC1; LAMA1; LTBP1; MSH2; MSH6; MSI1; MSI2; NUMA1; RBM14; RHOA; RPL23; SMC1A; SMC3; SNAI1; SNW1; STAT3; SUFU; TRMT2A; UBR5; UBXN1; USP9X; VPS35;
Lymph nodes	32	6700	62.7451	1.7137	0.000131836	0.111797	0.00121518	0.00582276	AKAP8; APMAP; BRCA2; COL1A1; EDEM1; EGFL7; EMD; FANCG; FN1; GATAD2B; HSPA5; HSPG2; KDELC1; LAMA1; MSH2; MSH6; MSI1; MSI2; NUMA1; RBM14; RHOA; RPL23; SETX; SMC1A; SNAI1; SNW1; STAT3; SUFU; TRMT2A; UBR5; UBXN1; USP9X;
H358	12	1489	23.5294	2.89314	0.000644978	0.546941	0.00503653	0.0241335	APP; CLINT1; EMD; FN1; HSPA5; HSPG2; LTBP1; MSH2; NUMA1; RHOA; SMC1A; VPS35;
Fallopian tubes	31	6677	60.7843	1.66588	0.000355201	0.30121	0.00295304	0.01415	AKAP8; APMAP; APP; BRCA2; COL1A1; EDEM1; EGFL7; EMD; FANCG; FN1; GATAD2B; HSPA5; HSPG2; KDELC1; LAMA1; MSH2; MSH6; MSI1; MSI2; NUMA1; RBM14; RHOA; RPL23; SMC1A; SNAI1; SNW1; STAT3; SUFU; TRMT2A; UBXN1; USP9X;
Head & neck cancer	36	7062	70.5882	1.82902	3.56973e-06	0.00302713	0.000114971	0.000550904	AKAP8; APMAP; APP; BRCA2; COL1A1; COL3A1; COL4A1; EDEM1; EGFL7; ELN; EMD; FANCG; FN1; GATAD2B; HSPA5; HSPG2; KDELC1; LAMA1; LTBP1; MSH2; MSH6; MSI1; MSI2; NUMA1; RBM14; RHOA; RPL23; SMC1A; SNAI1; SNW1; STAT3; SUFU; TRMT2A; UBR5; UBXN1; USP9X;
Pancreatic cancer	40	8316	78.4314	1.72575	1.50241e-06	0.00127405	7.4944e-05	0.000359108	AKAP8; APMAP; APP; ARL8B; BRCA2; COL1A1; COL3A1; COL4A1; COL4A2; EDEM1; EGFL7; ELN; EMD; FANCG; FN1; GATAD2B; HSPA5; HSPG2; KDELC1; LAMA1; LTBP1; MSH2; MSH6; MSI1; MSI2; NUMA1; RBM14; RHOA; RPL23; SMC1A; SMC3; SNAI1; SNW1; STAT3; SUFU; TRMT2A; UBR5; UBXN1; USP9X; VPS35;
BT474	4	558	7.84314	2.57767	0.0695307	1	0.318714	1	APP; CLINT1; FN1; HSPA5;
Seminal vesicle	33	6620	64.7059	1.78859	3.18354e-05	0.0269964	0.000397006	0.00190233	AKAP8; APMAP; APP; BRCA2; COL1A1; COL3A1; EDEM1; EGFL7; EMD; FANCG; FN1; GATAD2B; HSPA5; HSPG2; KDELC1; LAMA1; LTBP1; MSH2; MSH6; MSI1; MSI2; NUMA1; RBM14; RHOA; RPL23; SMC1A; SNAI1; SNW1; STAT3; SUFU; TRMT2A; UBXN1; USP9X;
Urinary bladder	37	7054	72.549	1.88195	8.52123e-07	0.000722601	5.55847e-05	0.000266344	AKAP8; APMAP; APP; BRCA2; COL1A1; COL2A1; COL3A1; COL4A1; EDEM1; EGFL7; EMD; FANCG; FN1; GATAD2B; HSPA5; HSPG2; KDELC1; LAMA1; LTBP1; MSH2; MSH6; MSI1; MSI2; NUMA1; RBM14; RHOA; RPL23; SETX; SMC1A; SNAI1; SNW1; STAT3; SUFU; TRMT2A; UBR5; UBXN1; USP9X;
K-562	20	2513	39.2157	2.85613	5.67494e-06	0.00481235	0.000137496	0.000658837	AKAP8; AKAP8L; EMD; FANCG; GATAD2B; HSPA5; HSPG2; MSH2; MSH6; NUMA1; RHOA; RPL23; SENP5; SMC1A; SMC3; TRMT2A; UBR5; UBXN1; USP9X; VPS35;
Salivary glands	32	6607	62.7451	1.73782	9.70634e-05	0.0823097	0.000948731	0.00454602	AKAP8; APMAP; APP; BRCA2; COL1A1; COL3A1; EDEM1; EGFL7; EMD; FANCG; FN1; GATAD2B; HSPA5; HSPG2; KDELC1; LAMA1; MSH2; MSH6; MSI1; MSI2; NUMA1; RBM14; RHOA; RPL23; SMC1A; SNAI1; SNW1; STAT3; SUFU; TRMT2A; UBR5; USP9X;
Testis	43	10269	84.3137	1.50233	1.79943e-05	0.0152592	0.000263089	0.00126064	ADAMTSL2; AKAP8; AKAP8L; APMAP; APP; ARL8B; BRCA2; COL1A1; COL1A2; COL3A1; COL4A1; COL4A2; EDEM1; EGFL7; ELN; EMD; FANCG; FN1; GATAD2B; HSPA5; HSPG2; KDELC1; LAMA1; LTBP1; MSH2; MSH6; MSI1; MSI2; NUMA1; RBM14; RHOA; RPL23; SMC1A; SMC3; SNAI1; SNW1; STAT3; SUFU; TRMT2A; UBR5; UBXN1; USP9X; VPS35;
MDA231	3	336	5.88235	3.21321	0.0670454	1	0.31068	1	APP; FN1; HSPA5;
Urothelial cancer	36	7521	70.5882	1.7174	1.9187e-05	0.0162706	0.000271176	0.00129939	AKAP8; APMAP; APP; BRCA2; COL1A1; COL3A1; COL4A1; EDEM1; EGFL7; ELN; EMD; FANCG; FN1; GATAD2B; HSPA5; HSPG2; KDELC1; LAMA1; LTBP1; MSH2; MSH6; MSI1; MSI2; NUMA1; RBM14; RHOA; RPL23; SMC1A; SNAI1; SNW1; STAT3; SUFU; TRMT2A; UBR5; UBXN1; USP9X;
R	18	1948	35.2941	3.31625	2.52245e-06	0.00213904	9.35041e-05	0.000448042	AKAP8; AKAP8L; GATAD2B; HSPA5; MSH2; MSH6; NUMA1; POTEE; RPL23; SMC1A; SMC3; SNW1; STAT3; TRMT2A; UBR5; UBXN1; USP9X; VPS35;
Soft tissue	37	6969	72.549	1.9049	6.00689e-07	0.000509384	4.63076e-05	0.000221892	AKAP8; APMAP; APP; BRCA2; COL1A1; COL2A1; COL3A1; COL4A1; COL4A2; EDEM1; EGFL7; ELN; EMD; FANCG; FN1; GATAD2B; HSPA5; HSPG2; KDELC1; LAMA1; LTBP1; MSH2; MSH6; MSI1; MSI2; NUMA1; RBM14; RHOA; RPL23; SMC1A; SNAI1; SNW1; STAT3; SUFU; TRMT2A; UBXN1; USP9X;
Testis cancer	37	7248	72.549	1.83158	1.85033e-06	0.00156908	8.25833e-05	0.000395713	AKAP8; APMAP; APP; BRCA2; COL1A1; COL3A1; COL4A1; COL4A2; EDEM1; EGFL7; ELN; EMD; FANCG; FN1; GATAD2B; HSPA5; HSPG2; KDELC1; LAMA1; LTBP1; MSH2; MSH6; MSI1; MSI2; NUMA1; RBM14; RHOA; RPL23; SMC1A; SNAI1; SNW1; STAT3; SUFU; TRMT2A; UBR5; UBXN1; USP9X;
Neutrophil	17	2031	33.3333	3.00412	2.00329e-05	0.0169879	0.00027849	0.00133443	AKAP8; APMAP; ARL8B; COL1A2; EMD; FN1; HSPA5; HSPG2; MSI1; NUMA1; POTEE; RBM14; RPL23; SMC1A; SMC3; SNW1; VPS35;
CD8	24	3327	47.0588	2.58859	2.18443e-06	0.00185239	8.82093e-05	0.000422671	AKAP8; APMAP; ARL8B; CLINT1; EMD; FN1; GATAD2B; HSPA5; LTBP1; MSH2; MSH6; MSI1; NUMA1; POTEE; RBM14; RPL23; SENP5; SMC1A; SMC3; TRMT2A; UBR5; UBXN1; USP9X; VPS35;
Stomach cancer	36	7399	70.5882	1.74572	1.24694e-05	0.010574	0.000220293	0.00105557	AKAP8; APMAP; APP; BRCA2; COL1A1; COL4A1; COL4A2; EDEM1; EGFL7; ELN; EMD; FANCG; FN1; GATAD2B; HSPA5; HSPG2; KDELC1; LAMA1; LTBP1; MSH2; MSH6; MSI1; MSI2; NUMA1; RBM14; RHOA; RPL23; SMC1A; SNAI1; SNW1; STAT3; SUFU; TRMT2A; UBR5; UBXN1; USP9X;
Skin cancer	35	7029	68.6275	1.78658	1.17344e-05	0.0099508	0.000211719	0.00101449	AKAP8; APMAP; APP; BRCA2; COL1A1; COL3A1; COL4A1; EDEM1; EGFL7; ELN; EMD; FANCG; FN1; GATAD2B; HSPA5; HSPG2; KDELC1; LAMA1; LTBP1; MSH2; MSH6; MSI1; MSI2; NUMA1; RBM14; RPL23; SMC1A; SNAI1; SNW1; STAT3; SUFU; TRMT2A; UBR5; UBXN1; USP9X;
Adrenal glands	35	7554	68.6275	1.66241	7.16133e-05	0.0607281	0.000789023	0.00378075	AKAP8; APMAP; APP; BRCA2; COL1A1; COL3A1; EDEM1; EGFL7; EMD; FANCG; FN1; GATAD2B; HSPA5; HSPG2; KDELC1; LAMA1; LTBP1; MSH2; MSH6; MSI1; MSI2; NUMA1; RBM14; RHOA; RPL23; SETX; SMC1A; SNAI1; SNW1; STAT3; SUFU; TRMT2A; UBR5; UBXN1; USP9X;
TOV112D	14	1276	27.451	3.9383	6.71122e-06	0.00569112	0.000158087	0.000757501	APP; CLINT1; COL1A1; COL1A2; COL4A1; COL4A2; HSPA5; HSPG2; LAMA1; NUMA1; RBM14; RHOA; UBXN1; VPS35;
LNCaP	11	1455	21.5686	2.71423	0.00189627	1	0.0127622	0.0611523	APP; CLINT1; FANCG; FN1; HSPA5; HSPG2; LTBP1; NUMA1; RHOA; UBXN1; VPS35;
Corpus, uterine	35	6997	68.6275	1.79475	1.04358e-05	0.00884955	0.000192382	0.000921832	AKAP8; APMAP; APP; COL1A1; COL3A1; COL4A1; COL4A2; EDEM1; EGFL7; EMD; FANCG; FN1; GATAD2B; HSPA5; HSPG2; KDELC1; LAMA1; LTBP1; MSH2; MSH6; MSI1; MSI2; NUMA1; RBM14; RHOA; RPL23; SMC1A; SNAI1; SNW1; STAT3; SUFU; TRMT2A; UBR5; UBXN1; USP9X;
Appendix	36	7004	70.5882	1.84417	2.85176e-06	0.00241829	9.67318e-05	0.000463508	AKAP8; APMAP; APP; BRCA2; COL1A1; COL2A1; COL3A1; COL4A1; EDEM1; EGFL7; EMD; FANCG; FN1; GATAD2B; HSPA5; HSPG2; KDELC1; LAMA1; LTBP1; MSH2; MSH6; MSI1; MSI2; NUMA1; RBM14; RHOA; RPL23; SMC1A; SNAI1; SNW1; STAT3; SUFU; TRMT2A; UBR5; UBXN1; USP9X;
Erythrocytes	7	1539	13.7255	1.63381	0.133587	1	0.555304	1	ARL8B; CLINT1; RPL23; UBXN1; USP9X; VPS26B; VPS35;
HTB75	13	1277	25.4902	3.65433	3.42599e-05	0.0290524	0.000415035	0.00198872	APP; CLINT1; FN1; HSPA5; HSPG2; LTBP1; NUMA1; RBM14; RHOA; RPL23; STAT3; UBXN1; VPS35;
Smooth muscle cells	29	5124	56.8627	2.03078	1.42003e-05	0.0120419	0.000239426	0.00114725	AKAP8; APMAP; BRCA2; COL1A1; COL3A1; COL4A1; COL4A2; EGFL7; ELN; EMD; FN1; GATAD2B; HSPA5; HSPG2; KDELC1; LTBP1; MSH2; MSH6; MSI1; MSI2; NUMA1; RBM14; SMC1A; SNAI1; SNW1; STAT3; SUFU; TRMT2A; UBXN1;
Gastric juice	2	243	3.92157	2.96686	0.147048	1	0.605323	1	FN1; HSPA5;
Urine	21	3267	41.1765	2.30675	8.3102e-05	0.0704705	0.000859396	0.00411796	ADAMTSL2; APMAP; APP; ARL8B; COL1A1; COL1A2; COL3A1; COL4A1; COL4A2; FANCG; FN1; GATAD2B; HSPA5; HSPG2; LAMA1; LTBP1; RHOA; SMC3; SNW1; STAT3; VPS35;
Heart	26	5507	50.9804	1.69414	0.00141667	1	0.00968818	0.0464227	ADAMTSL2; AKAP8; AKAP8L; APP; ARL8B; COL2A1; COL4A1; EMD; FN1; GATAD2B; HSPA5; LTBP1; MSH2; MSI1; MSI2; RBM14; SETX; SMC1A; SNAI1; SNW1; STAT3; SUFU; TRMT2A; UBR5; USP9X; VPS35;
Amygdala	3	1204	5.88235	0.896729	0.661119	1	1	1	GATAD2B; MSH2; UBR5;
Thyroid gland	34	7306	66.6667	1.66975	0.000100842	0.0855142	0.000971752	0.00465633	AKAP8; APMAP; APP; BRCA2; COL1A1; COL4A1; EDEM1; EGFL7; EMD; FANCG; FN1; GATAD2B; HSPA5; HSPG2; KDELC1; LAMA1; LTBP1; MSH2; MSH6; MSI1; MSI2; NUMA1; RBM14; RHOA; RPL23; SMC1A; SNAI1; SNW1; STAT3; SUFU; TRMT2A; UBR5; UBXN1; USP9X;
H460	11	736	21.5686	5.36572	4.52753e-06	0.00383934	0.00012385	0.000593449	APP; CLINT1; COL4A1; COL4A2; FN1; HSPA5; HSPG2; LAMA1; POTEE; RHOA; VPS35;
Heart muscle	34	6191	66.6667	1.97047	1.67743e-06	0.00142246	7.90256e-05	0.000378666	AKAP8; APMAP; APP; BRCA2; COL1A1; COL2A1; COL3A1; COL4A1; COL4A2; EDEM1; EGFL7; ELN; EMD; FANCG; FN1; GATAD2B; HSPA5; HSPG2; KDELC1; LAMA1; LTBP1; MSH2; MSH6; MSI1; MSI2; NUMA1; RBM14; RPL23; SMC1A; SNAI1; SNW1; STAT3; SUFU; TRMT2A;
B Cell	13	2254	25.4902	2.07036	0.00754033	1	0.0444042	0.212771	APMAP; ARL8B; EMD; FN1; HSPA5; NUMA1; POTEE; RBM14; RHOA; RPL23; SMC1A; UBXN1; VPS35;
Spinal cord	4	1465	7.84314	0.981813	0.591618	1	1	1	GATAD2B; MSH2; SETX; UBR5;
Malignant glioma	37	7169	72.549	1.85176	1.3544e-06	0.00114853	7.4944e-05	0.000359108	AKAP8; APMAP; APP; BRCA2; COL1A1; COL3A1; COL4A1; COL4A2; EDEM1; EGFL7; ELN; EMD; FANCG; FN1; GATAD2B; HSPA5; HSPG2; KDELC1; LAMA1; LTBP1; MSH2; MSH6; MSI1; MSI2; NUMA1; RBM14; RHOA; RPL23; SMC1A; SNAI1; SNW1; STAT3; SUFU; TRMT2A; UBR5; UBXN1; USP9X;
Cervical cancer	37	7426	72.549	1.78767	3.66946e-06	0.0031117	0.000114971	0.000550904	AKAP8; APMAP; APP; BRCA2; COL1A1; COL3A1; COL4A1; COL4A2; EDEM1; EGFL7; ELN; EMD; FANCG; FN1; GATAD2B; HSPA5; HSPG2; KDELC1; LAMA1; LTBP1; MSH2; MSH6; MSI1; MSI2; NUMA1; RBM14; RHOA; RPL23; SMC1A; SNAI1; SNW1; STAT3; SUFU; TRMT2A; UBR5; UBXN1; USP9X;
Malignant melanoma	37	7459	72.549	1.77977	4.15473e-06	0.00352321	0.00012149	0.000582142	AKAP8; APMAP; APP; BRCA2; COL1A1; COL3A1; COL4A1; COL4A2; EDEM1; EGFL7; ELN; EMD; FANCG; FN1; GATAD2B; HSPA5; HSPG2; KDELC1; LAMA1; LTBP1; MSH2; MSH6; MSI1; MSI2; NUMA1; RBM14; RHOA; RPL23; SMC1A; SNAI1; SNW1; STAT3; SUFU; TRMT2A; UBR5; UBXN1; USP9X;
Oesophagus	7	921	13.7255	2.7301	0.0134078	1	0.0743125	0.356082	EMD; FN1; HSPA5; SNAI1; SNW1; STAT3; TRMT2A;
Embryonal carcinoma cells	12	1232	23.5294	3.49666	0.000111984	0.0949626	0.00106699	0.00511271	APMAP; APP; CLINT1; EMD; HSPA5; HSPG2; MSH2; MSH6; RBM14; RPL23; SMC1A; SMC3;
ES2	27	3527	52.9412	2.7469	7.94844e-08	6.74028e-05	1.12338e-05	5.38288e-05	AKAP8; APMAP; APP; CLINT1; COL1A1; COL2A1; COL3A1; COL4A2; EMD; FN1; GATAD2B; HSPA5; HSPG2; LTBP1; MSH2; MSH6; MSI2; NUMA1; POTEE; RBM14; RPL23; SMC1A; SMC3; SNW1; UBXN1; USP9X; VPS35;
Ovary	42	8592	82.3529	1.75381	1.93969e-07	0.000164485	1.64485e-05	7.88162e-05	ADAMTSL2; AKAP8; AKAP8L; APMAP; APP; BRCA2; COL1A1; COL1A2; COL3A1; COL4A1; COL4A2; EDEM1; EGFL7; ELN; EMD; FANCG; FN1; GATAD2B; HSPA5; HSPG2; KDELC1; LAMA1; LTBP1; MSH2; MSH6; MSI1; MSI2; NUMA1; RBM14; RHOA; RPL23; SMC1A; SMC3; SNAI1; SNW1; STAT3; SUFU; TRMT2A; UBR5; UBXN1; USP9X; VPS35;
Liver cancer	36	7697	70.5882	1.67813	3.50358e-05	0.0297104	0.000418456	0.00200511	AKAP8; APMAP; APP; BRCA2; COL1A1; COL3A1; COL4A1; EDEM1; EGFL7; ELN; EMD; FANCG; FN1; GATAD2B; HSPA5; HSPG2; KDELC1; LAMA1; LTBP1; MSH2; MSH6; MSI1; MSI2; NUMA1; RBM14; RHOA; RPL23; SMC1A; SNAI1; SNW1; STAT3; SUFU; TRMT2A; UBR5; UBXN1; USP9X;
Dendritic cells	7	1954	13.7255	1.28681	0.300216	1	1	1	ARL8B; FN1; HSPA5; RHOA; RPL23; STAT3; VPS35;
OVCAR3	26	3714	50.9804	2.51201	1.05097e-06	0.000891223	6.36588e-05	0.000305033	APMAP; APP; ARL8B; CLINT1; COL1A1; COL2A1; COL4A2; EMD; FN1; GATAD2B; HSPA5; HSPG2; LTBP1; MSH2; MSI1; MSI2; NUMA1; POTEE; RBM14; RPL23; SETX; SMC1A; SMC3; SNW1; UBXN1; VPS35;
Huh7	13	2976	25.4902	1.56808	0.0609026	1	0.283766	1	APMAP; APP; FANCG; HSPG2; MSH6; MSI2; NUMA1; RBM14; RPL23; SETX; SMC1A; SMC3; UBR5;
Serum	36	7685	70.5882	1.68075	3.36508e-05	0.0285358	0.000413563	0.00198166	AKAP8L; APMAP; APP; ARL8B; BRCA2; COL1A1; COL1A2; COL2A1; COL3A1; COL4A1; COL4A2; EDEM1; ELN; FN1; GATAD2B; HSPA5; HSPG2; KDELC1; LTBP1; MSH2; MSH6; MSI2; NUMA1; POTEE; RBM14; RPL23; SETX; SMC1A; SMC3; SNW1; TRMT2A; UBR5; UBXN1; USP9X; VPS26B; VPS35;
Lens	3	1037	5.88235	1.04114	0.558146	1	1	1	BRCA2; RPL23; VPS35;
Breast	31	6413	60.7843	1.73446	0.000154288	0.130836	0.00137722	0.00659922	AKAP8; APMAP; APP; BRCA2; COL1A1; EGFL7; EMD; FANCG; FN1; GATAD2B; HSPA5; HSPG2; KDELC1; LAMA1; LTBP1; MSH2; MSH6; MSI1; MSI2; NUMA1; RBM14; RHOA; RPL23; SMC1A; SNAI1; SNW1; STAT3; SUFU; TRMT2A; UBXN1; USP9X;
Hair	5	817	9.80392	2.19956	0.0762851	1	0.345934	1	ARL8B; HSPA5; RBM14; RPL23; VPS35;
H520	7	843	13.7255	2.9827	0.0084955	1	0.0493437	0.23644	APP; CLINT1; FN1; HSPA5; POTEE; UBXN1; VPS35;
Nipple aspirate fluid	7	754	13.7255	3.33477	0.00468416	1	0.0287838	0.137923	APP; COL1A1; COL1A2; FN1; HSPA5; HSPG2; RHOA;
Uterus	5	917	9.80392	1.95969	0.110947	1	0.470416	1	EMD; MSH2; MSH6; NUMA1; UBR5;
T24	3	123	5.88235	8.7771	0.00488053	1	0.029562	0.141652	APP; FN1; HSPA5;
CPE_SCX_fractionated	18	2331	35.2941	2.77137	3.12916e-05	0.0265353	0.000396049	0.00189774	APP; ARL8B; COL4A1; EMD; HSPA5; HSPG2; MSH2; MSH6; MSI1; NUMA1; POTEE; RBM14; RPL23; SMC1A; SMC3; STAT3; USP9X; VPS35;
CRC	30	4247	58.8235	2.53459	4.97681e-08	4.22033e-05	1.0184e-05	4.87983e-05	AKAP8; APMAP; APP; ARL8B; CLINT1; COL1A1; COL1A2; COL2A1; COL3A1; COL4A2; EMD; FN1; HSPA5; HSPG2; LTBP1; MSH2; MSH6; NUMA1; POTEE; RBM14; RHOA; RPL23; SMC1A; SMC3; STAT3; UBR5; UBXN1; USP9X; VPS26B; VPS35;
Preadipocytes	8	510	15.6863	5.6335	7.65052e-05	0.0648764	0.000800943	0.00383787	COL1A1; COL1A2; COL2A1; COL3A1; COL4A2; FN1; HSPA5; HSPG2;
Fetal hepatocytes	23	3784	45.098	2.18117	7.51342e-05	0.0637138	0.000796422	0.00381621	AKAP8; AKAP8L; APMAP; APP; COL1A1; COL3A1; COL4A2; FN1; HSPA5; HSPG2; KDELC1; LAMA1; LTBP1; MSH2; MSH6; NUMA1; RBM14; RPL23; SENP5; SETX; SMC1A; UBR5; VPS35;
Amniotic fluid	9	566	17.6471	5.70986	2.32227e-05	0.0196929	0.000317627	0.00152197	APP; COL1A1; COL1A2; COL3A1; COL4A2; FN1; HSPA5; HSPG2; LTBP1;
Vulva/anal skin	31	6377	60.7843	1.74425	0.00013707	0.116235	0.00124984	0.00598886	AKAP8; APMAP; BRCA2; COL1A1; COL2A1; COL3A1; EGFL7; EMD; FANCG; GATAD2B; HSPA5; HSPG2; KDELC1; LAMA1; LTBP1; MSH2; MSH6; MSI1; MSI2; NUMA1; RBM14; RPL23; SMC1A; SNAI1; SNW1; STAT3; SUFU; TRMT2A; UBR5; UBXN1; USP9X;
	10	1183	19.6078	3.03508	0.00137687	1	0.0095704	0.0458584	ARL8B; COL1A1; EMD; FN1; HSPA5; HSPG2; RHOA; RPL23; USP9X; VPS35;
HH4	17	2684	33.3333	2.27324	0.000647384	0.548982	0.00503653	0.0241335	AKAP8; APMAP; APP; FANCG; FN1; GATAD2B; HSPA5; HSPG2; KDELC1; MSH2; NUMA1; RBM14; RPL23; SETX; SMC1A; UBR5; VPS35;
Ramos	15	1566	29.4118	3.43804	1.49641e-05	0.0126896	0.000239426	0.00114725	AKAP8L; EMD; FANCG; HSPA5; MSH6; NUMA1; POTEE; RHOA; RPL23; SMC1A; SNW1; TRMT2A; UBR5; UBXN1; USP9X;
Leukocytes	20	2845	39.2157	2.52283	3.70869e-05	0.0314497	0.000436801	0.00209302	AKAP8L; APMAP; ARL8B; CLINT1; GATAD2B; HSPA5; MSH2; MSH6; MSI2; NUMA1; RBM14; RHOA; SMC1A; SMC3; SNAI1; STAT3; SUFU; UBR5; USP9X; VPS35;
Renal cancer	34	7121	66.6667	1.71313	5.49149e-05	0.0465678	0.000629295	0.00301538	AKAP8; APMAP; APP; BRCA2; COL1A1; COL3A1; COL4A1; COL4A2; EDEM1; EGFL7; EMD; FANCG; FN1; GATAD2B; HSPA5; HSPG2; KDELC1; LAMA1; LTBP1; MSH2; MSH6; MSI1; MSI2; NUMA1; RBM14; RHOA; RPL23; SMC1A; SNAI1; SNW1; STAT3; SUFU; TRMT2A; USP9X;
Aorta	6	530	11.7647	4.06738	0.00342447	1	0.0218342	0.104623	ELN; HSPG2; LTBP1; MSH2; RPL23; UBR5;
Thyroid	12	889	23.5294	4.84575	4.41428e-06	0.00374331	0.00012385	0.000593449	APP; COL4A1; EMD; FN1; HSPA5; RHOA; SETX; SMC1A; SNAI1; SNW1; STAT3; TRMT2A;
hupo46_reference_cam	4	1042	7.84314	1.38038	0.330611	1	1	1	APMAP; FN1; HSPA5; VPS35;
Substantia nigra	3	1146	5.88235	0.942113	0.627333	1	1	1	GATAD2B; MSH2; UBR5;
Vagina	24	5307	47.0588	1.62281	0.00473379	1	0.0288795	0.138382	AKAP8; BRCA2; COL1A1; EGFL7; EMD; FANCG; GATAD2B; HSPG2; LAMA1; LTBP1; MSH6; MSI1; MSI2; NUMA1; RBM14; RPL23; SMC1A; SNAI1; SNW1; STAT3; SUFU; TRMT2A; UBR5; USP9X;
Monocytes	3	745	5.88235	1.4492	0.34445	1	1	1	APP; FN1; STAT3;
MDA-MB-468	9	770	17.6471	4.19714	0.000245429	0.208124	0.00214561	0.0102811	ARL8B; CLINT1; HSPA5; MSH2; NUMA1; RBM14; RHOA; SMC3; VPS35;
Platelets	15	2168	29.4118	2.48339	0.000600794	0.509474	0.00476144	0.0228153	APMAP; APP; ARL8B; CLINT1; EMD; FN1; HSPA5; LAMA1; LTBP1; POTEE; RHOA; RPL23; STAT3; VPS26B; VPS35;
HL60	3	545	5.88235	1.98101	0.193906	1	0.740686	1	APP; HSPA5; RHOA;
TOV21G	13	904	25.4902	5.16213	7.94585e-07	0.000673808	5.55847e-05	0.000266344	APP; CLINT1; COL1A1; COL1A2; COL4A1; COL4A2; EMD; HSPA5; HSPG2; LAMA1; LTBP1; NUMA1; RHOA;
Oral mucosa	30	5861	58.8235	1.83662	7.16448e-05	0.0607548	0.000789023	0.00378075	AKAP8; APMAP; BRCA2; COL1A1; EGFL7; EMD; FANCG; FN1; GATAD2B; HSPA5; HSPG2; KDELC1; LAMA1; LTBP1; MSH2; MSH6; MSI1; MSI2; NUMA1; RBM14; RPL23; SMC1A; SNAI1; SNW1; STAT3; SUFU; TRMT2A; UBR5; UBXN1; USP9X;
Esophagus	30	6034	58.8235	1.78396	0.000130462	0.110632	0.00121518	0.00582276	AKAP8; APMAP; BRCA2; COL1A1; COL3A1; EGFL7; EMD; FANCG; FN1; GATAD2B; HSPA5; HSPG2; KDELC1; LAMA1; LTBP1; MSH6; MSI1; MSI2; NUMA1; RBM14; RPL23; SMC1A; SNAI1; SNW1; STAT3; SUFU; TRMT2A; UBR5; UBXN1; USP9X;
Corpus callosum	1	988	1.96078	0.366678	0.941283	1	1	1	GATAD2B;
NB4	2	711	3.92157	1.01402	0.594727	1	1	1	HSPA5; RHOA;
Mammary gland	4	760	7.84314	1.89256	0.160966	1	0.646916	1	BRCA2; MSH2; NUMA1; SETX;
19_proteinag	1	98	1.96078	3.69637	0.239873	1	0.861916	1	FN1;
031003_BALF2	12	1102	23.5294	3.90915	3.81388e-05	0.0323417	0.000443037	0.0021229	APP; COL1A1; COL1A2; COL4A1; COL4A2; FN1; HSPA5; HSPG2; KDELC1; NUMA1; POTEE; VPS35;
Tears	3	510	5.88235	2.11696	0.169495	1	0.665426	1	FN1; HSPA5; HSPG2;
Cellzome_Abl_inhibitors_NatureBiotechnology_exp144	2	186	3.92157	3.87601	0.0948703	1	0.41684	1	RPL23; USP9X;
CaOV3	26	3355	50.9804	2.78081	1.31546e-07	0.000111551	1.59358e-05	7.63594e-05	AKAP8; AKAP8L; APMAP; ARL8B; CLINT1; COL2A1; EMD; FN1; GATAD2B; HSPA5; HSPG2; LTBP1; MSH2; MSH6; MSI1; MSI2; NUMA1; POTEE; RBM14; RPL23; SMC1A; SMC3; SNW1; UBXN1; USP9X; VPS35;
Cerebrospinal fluid	9	1059	17.6471	3.05175	0.00237519	1	0.0153753	0.0736736	APP; COL1A1; COL1A2; COL3A1; FN1; HSPA5; HSPG2; LTBP1; NUMA1;
Melanoma	19	1826	37.2549	3.73425	1.84713e-07	0.000156637	1.64485e-05	7.88162e-05	APMAP; ARL8B; CLINT1; COL1A1; COL1A2; COL4A2; EGFL7; FN1; HSPA5; HSPG2; MSI2; NUMA1; RHOA; RPL23; SMC1A; STAT3; UBXN1; USP9X; VPS35;
hupo1_b1-hep_cam	1	80	1.96078	4.52795	0.200511	1	0.759078	1	FN1;
Subthalamic nucleus	2	882	3.92157	0.817424	0.712043	1	1	1	GATAD2B; UBR5;
Dentin	7	246	13.7255	10.2209	5.09938e-06	0.00432427	0.000131039	0.000627896	APMAP; APP; COL1A1; COL1A2; FN1; HSPA5; HSPG2;
15_clinprot_c3	7	749	13.7255	3.35703	0.0045178	1	0.0281698	0.134981	FN1; HSPA5; MSH2; NUMA1; RBM14; SMC1A; VPS35;
Ubiquitous	3	1052	5.88235	1.02629	0.56809	1	1	1	ARL8B; MSH6; SMC1A;
Cortex	3	683	5.88235	1.58075	0.296709	1	1	1	COL1A2; HSPA5; VPS35;
N06cs122	2	123	3.92157	5.86112	0.0461511	1	0.222121	1	APP; STAT3;
17_wcx	8	1438	15.6863	1.998	0.0441553	1	0.217696	1	ARL8B; FN1; HSPA5; NUMA1; RBM14; RPL23; SMC1A; SMC3;
hupo1_b2-edta_cam	3	316	5.88235	3.41657	0.0579049	1	0.272796	1	FN1; RPL23; VPS35;
H23	8	896	15.6863	3.2066	0.00313882	1	0.0201646	0.0966223	APP; CLINT1; GATAD2B; HSPA5; HSPG2; LAMA1; NUMA1; SNW1;
YTS	15	1888	29.4118	2.85168	0.000131773	0.111744	0.00121518	0.00582276	AKAP8; APMAP; ARL8B; CLINT1; EMD; HSPA5; MSH2; RBM14; RHOA; RPL23; SMC1A; SMC3; UBR5; USP9X; VPS35;
hupo1_b2-hep_cam	6	848	11.7647	2.54213	0.0297571	1	0.153866	0.737277	ARL8B; EMD; HSPA5; NUMA1; VPS26B; VPS35;
Ileum	1	201	1.96078	1.80231	0.431146	1	1	1	MSH2;
Embryonic stem cells	22	3047	43.1373	2.59102	7.57927e-06	0.00642722	0.000169774	0.000813503	APMAP; APP; ARL8B; BRCA2; CLINT1; COL1A1; COL1A2; EMD; FN1; HSPA5; LAMA1; MSH2; MSH6; MSI1; POTEE; RBM14; RHOA; RPL23; STAT3; UBR5; USP9X; VPS35;
Saliva	6	912	11.7647	2.36374	0.0403189	1	0.20112	0.963705	APP; COL4A2; FN1; HSPA5; HSPG2; UBXN1;
Nuclear	6	1319	11.7647	1.63437	0.159103	1	0.642474	1	MSI1; NUMA1; RBM14; SMC1A; SMC3; VPS35;
N06CS98-2	2	165	3.92157	4.36929	0.0773621	1	0.348953	1	APP; STAT3;
MV4-11	2	382	3.92157	1.88732	0.288312	1	0.993858	1	HSPA5; RPL23;
Caudate nucleus	4	1204	7.84314	1.19465	0.434712	1	1	1	GATAD2B; HSPA5; MSH2; UBR5;
Medulla oblongata	2	473	3.92157	1.52423	0.381296	1	1	1	MSH2; UBR5;
Bladder cancer cells	4	369	7.84314	3.8979	0.019322	1	0.104363	0.500077	FN1; HSPA5; HSPG2; RHOA;
PC3(AR)6	5	262	9.80392	6.85875	0.000795076	0.674225	0.00601986	0.0288453	APP; COL2A1; FN1; HSPA5; HSPG2;
Neutrophils	5	393	9.80392	4.57255	0.00465412	1	0.0287838	0.137923	APMAP; ARL8B; HSPA5; RHOA; STAT3;
Parathyroid	8	782	15.6863	3.67405	0.0013398	1	0.00944365	0.045251	EMD; HSPA5; RHOA; SMC1A; SNAI1; SNW1; STAT3; TRMT2A;
HEK293	28	4439	54.902	2.26335	2.53608e-06	0.00215059	9.35041e-05	0.000448042	AKAP8; AKAP8L; APMAP; ARL8B; CLINT1; COL2A1; EMD; FN1; GATAD2B; HSPA5; KDELC1; MSH2; MSH6; MSI1; MSI2; NUMA1; RBM14; RPL23; SETX; SMC1A; SMC3; SNW1; SUFU; TRMT2A; UBR5; UBXN1; USP9X; VPS35;
A549	8	997	15.6863	2.88176	0.00597121	1	0.0359119	0.172079	CLINT1; EMD; FN1; HSPA5; MSH6; SENP5; SMC3; SNW1;
Semen	5	966	9.80392	1.86029	0.13036	1	0.549975	1	APP; FN1; HSPA5; HSPG2; RHOA;
Temporal cortex	2	51	3.92157	14.134	0.00890126	1	0.0506595	0.242745	APP; HSPA5;
Fetus	11	2992	21.5686	1.31992	0.202184	1	0.762008	1	AKAP8L; APP; FN1; GATAD2B; LAMA1; MSH2; MSI1; SNAI1; STAT3; SUFU; UBR5;
MCF7	5	317	9.80392	5.66878	0.00185037	1	0.0125529	0.0601497	APP; FN1; HSPA5; LTBP1; NUMA1;
051503_BAL20_gly_hui	3	268	5.88235	4.02847	0.0386539	1	0.19511	0.934906	COL4A1; FN1; RPL23;
Adducin	4	486	7.84314	2.95954	0.0461296	1	0.222121	1	MSH2; RBM14; RPL23; SMC1A;
MCF10A	7	661	13.7255	3.80395	0.0022612	1	0.0148643	0.0712251	APP; CLINT1; EMD; FN1; HSPA5; HSPG2; LTBP1;
22_mars	2	196	3.92157	3.67826	0.103576	1	0.443598	1	FN1; POTEE;
041803_BALF3	6	1103	11.7647	1.95443	0.0849382	1	0.375144	1	FN1; HSPA5; NUMA1; RPL23; UBXN1; VPS35;
Macrophages	2	274	3.92157	2.6312	0.177463	1	0.687162	1	FN1; STAT3;
MicroProt2	7	561	13.7255	4.482	0.00088151	0.747521	0.0065572	0.03142	COL1A1; COL4A2; ELN; FN1; HSPG2; LTBP1; POTEE;
Endometrium	12	1202	23.5294	3.58393	8.84995e-05	0.0750475	0.000904187	0.00433258	APP; COL4A1; EMD; FN1; HSPA5; LAMA1; RHOA; SMC1A; SNAI1; SNW1; STAT3; TRMT2A;
Thalamus	4	1141	7.84314	1.26061	0.394385	1	1	1	GATAD2B; HSPA5; MSH2; UBR5;
Putamen	2	527	3.92157	1.36805	0.434246	1	1	1	MSH2; UBR5;
PT45	6	361	11.7647	5.97145	0.000481919	0.408668	0.00385536	0.0184737	APP; COL4A2; FN1; HSPA5; HSPG2; LTBP1;
Colorectal cancer cells	5	561	9.80392	3.20326	0.0196148	1	0.105274	0.504441	HSPA5; HSPG2; POTEE; RHOA; VPS35;
ARPE-19	4	330	7.84314	4.35855	0.0133478	1	0.0743125	0.356082	APMAP; HSPA5; POTEE; RPL23;
BOB2H_ISB	1	98	1.96078	3.69637	0.239873	1	0.861916	1	FN1;
Temporal lobe	2	477	3.92157	1.51145	0.38529	1	1	1	MSH2; UBR5;
hupo53_reference_cam	1	104	1.96078	3.48314	0.252566	1	0.888698	1	FN1;
RMUG	4	499	7.84314	2.88244	0.0499654	1	0.238038	1	APP; FN1; HSPA5; HSPG2;
DU145	7	941	13.7255	2.67207	0.0149444	1	0.0817604	0.39177	APP; ARL8B; HSPA5; HSPG2; POTEE; SMC1A; VPS35;
Lacrimal glands	3	453	5.88235	2.38333	0.132025	1	0.551513	1	FN1; HSPA5; HSPG2;
hupo1_b1-edta_cam	1	42	1.96078	8.6237	0.110738	1	0.470416	1	FN1;
Cervix	1	104	1.96078	3.48314	0.252566	1	0.888698	1	LTBP1;
Cervico-vaginal fluid	4	565	7.84314	2.54573	0.0720832	1	0.328638	1	CLINT1; FN1; HSPA5; POTEE;
Embryo	1	104	1.96078	3.48314	0.252566	1	0.888698	1	STAT3;
Uterine cervix	9	902	17.6471	3.58293	0.000776774	0.658704	0.00593427	0.0284352	EMD; FN1; HSPA5; RHOA; SMC1A; SNAI1; SNW1; STAT3; TRMT2A;
Thymus	5	456	9.80392	3.94083	0.00861689	1	0.0497083	0.238187	AKAP8L; MSH2; MSH6; UBR5; USP9X;
Aspc1	5	483	9.80392	3.72054	0.0108756	1	0.0614833	0.294609	APP; HSPA5; HSPG2; RPL23; SMC1A;
Vermiform appendix	3	286	5.88235	3.77494	0.0454166	1	0.22165	1	MSH2; NUMA1; UBR5;
Bone	1	112	1.96078	3.23437	0.269168	1	0.939319	1	LTBP1;
Trachea	3	612	5.88235	1.76414	0.242837	1	0.868884	1	MSH2; SETX; UBR5;
050603_BALF11	10	1019	19.6078	3.52355	0.000434628	0.368564	0.00354389	0.0169812	AKAP8L; APMAP; ARL8B; EMD; FN1; HSPA5; NUMA1; RPL23; SMC3; VPS35;
HCC78	2	249	3.92157	2.89537	0.152846	1	0.623142	1	SMC3; STAT3;
RBC	4	267	7.84314	5.38693	0.00647158	1	0.0386472	0.185185	APMAP; APP; FN1; HSPA5;
HPDE6	6	414	11.7647	5.20701	0.000985592	0.835782	0.00720502	0.0345242	APP; COL4A2; FN1; HSPA5; HSPG2; LAMA1;
Occipital lobe	2	359	3.92157	2.00823	0.264463	1	0.926712	1	MSH2; UBR5;
N06CS97	2	270	3.92157	2.67018	0.17348	1	0.674821	1	APP; STAT3;
Blood vessels	5	130	9.80392	13.8225	3.02948e-05	0.02569	0.000389242	0.00186513	COL3A1; COL4A1; COL4A2; ELN; HSPG2;
NIBSC_glyco_qstar	1	60	1.96078	6.03702	0.154431	1	0.626589	1	FN1;
Cartilage	2	89	3.92157	8.09994	0.025566	1	0.134658	0.645239	COL2A1; FN1;
MiaPaCa2	5	289	9.80392	6.21798	0.00123163	1	0.00885102	0.0424113	APP; COL1A2; FN1; HSPA5; HSPG2;
Intestine	3	508	5.88235	2.12529	0.16813	1	0.663135	1	MSH2; NUMA1; USP9X;
Synovial fluid	1	17	1.96078	21.2981	0.0463626	1	0.222121	1	FN1;
Blood	2	227	3.92157	3.17597	0.131833	1	0.551513	1	MSH2; STAT3;
Stem cell	2	138	3.92157	5.22409	0.0566445	1	0.26835	1	COL3A1; UBXN1;
Pituitary gland	2	494	3.92157	1.45944	0.402142	1	1	1	MSH2; UBR5;
BOBFreezeThaw	1	64	1.96078	5.65976	0.16385	1	0.652324	1	FN1;
Vulva	8	838	15.6863	3.42853	0.00207388	1	0.0137395	0.0658353	COL2A1; EMD; HSPA5; SMC1A; SNAI1; SNW1; STAT3; TRMT2A;
B cells	3	533	5.88235	2.02561	0.185432	1	0.711524	1	HSPA5; RHOA; RPL23;
SH-SY5Y	6	537	11.7647	4.01437	0.00365206	1	0.0229404	0.109923	BRCA2; HSPA5; NUMA1; UBR5; UBXN1; VPS35;
Cytoskeleton	1	86	1.96078	4.21209	0.213849	1	0.798872	1	UBXN1;
Mesothelioma cells	1	29	1.96078	12.4882	0.0778136	1	0.349132	1	FN1;
Pancreatic fluid	1	136	1.96078	2.66364	0.316834	1	1	1	FN1;
20_cys	1	96	1.96078	3.77337	0.235595	1	0.85378	1	FN1;
hupo1_b1-cit_cam	1	71	1.96078	5.10184	0.180088	1	0.694157	1	FN1;
Panc1	4	346	7.84314	4.157	0.0156302	1	0.0849644	0.407123	APP; HSPA5; HSPG2; LTBP1;
Frontal lobe	2	480	3.92157	1.502	0.388278	1	1	1	MSH2; UBR5;
Lymphocytes	4	468	7.84314	3.07336	0.041104	1	0.203837	0.976725	APP; MSH2; RHOA; STAT3;
01_glyco	3	667	5.88235	1.61867	0.284455	1	0.984562	1	AKAP8; FN1; NUMA1;
Nucleus accumbens	1	166	1.96078	2.18229	0.372147	1	1	1	MSH2;
21_unfract	1	95	1.96078	3.81309	0.233447	1	0.85329	1	FN1;
Frontal cortex	2	113	3.92157	6.37975	0.03961	1	0.198753	0.952363	APP; HSPA5;
Kidney cancer	10	352	19.6078	10.2001	3.87612e-08	3.28695e-05	1.0184e-05	4.87983e-05	COL1A1; COL1A2; COL2A1; COL3A1; COL4A1; COL4A2; FN1; HSPG2; MSH2; SETX;
Umbilical vein endothelial cells	1	178	1.96078	2.03518	0.393021	1	1	1	STAT3;
Eyes	2	122	3.92157	5.90916	0.04548	1	0.22165	1	COL4A1; COL4A2;
H2228	2	168	3.92157	4.29127	0.0797942	1	0.356134	1	APP; STAT3;
Granulocytes	1	89	1.96078	4.07012	0.220436	1	0.812737	1	STAT3;
hupo1_b2-cit_cam	1	65	1.96078	5.5727	0.166189	1	0.658544	1	FN1;
Peripheral blood leukocytes	5	125	9.80392	14.3753	2.5083e-05	0.0212704	0.000337625	0.00161779	BRCA2; MSH2; MSH6; UBR5; USP9X;
BJ635	1	175	1.96078	2.07006	0.387868	1	1	1	STAT3;
Mesenchymal stromal cells	1	178	1.96078	2.03518	0.393021	1	1	1	APMAP;
H1703	3	138	5.88235	7.82313	0.00671235	1	0.0398047	0.190732	APP; EMD; STAT3;
WM1158	5	212	9.80392	8.4763	0.000303383	0.257269	0.00257269	0.0123275	COL1A1; COL1A2; COL4A2; FN1; HSPA5;
Tongue	1	54	1.96078	6.70767	0.140106	1	0.579559	1	NUMA1;
N06cs110	1	87	1.96078	4.16368	0.21605	1	0.800047	1	STAT3;
Cerebellar cortex	1	59	1.96078	6.13932	0.152059	1	0.62293	1	APP;
BOB2L	1	96	1.96078	3.77337	0.235595	1	0.85378	1	FN1;
Peripheral blood cells	1	140	1.96078	2.58754	0.324476	1	1	1	ARL8B;
Cornea	2	82	3.92157	8.79132	0.0219501	1	0.117067	0.56095	COL4A1; COL4A2;
18_size	2	104	3.92157	6.9318	0.0340584	1	0.173985	0.833682	FN1; HSPA5;
b1-SE_nonglyco_qstar	1	90	1.96078	4.0249	0.222619	1	0.817234	1	FN1;
Eosinophils	1	100	1.96078	3.62245	0.244127	1	0.869832	1	RHOA;
Glomerular mesangial cell	1	13	1.96078	27.8464	0.0356471	1	0.18101	0.867345	COL4A1;
Occipital cortex	1	39	1.96078	9.28689	0.103244	1	0.443598	1	HSPA5;
AdducinII	1	116	1.96078	3.12285	0.277333	1	0.963845	1	FN1;
Dermis	1	9	1.96078	40.2088	0.0248136	1	0.131512	0.630164	HSPG2;
BOB_Sensitivity	1	129	1.96078	2.80817	0.303255	1	1	1	FN1;
Skin fibroblasts	1	162	1.96078	2.23617	0.365034	1	1	1	ELN;
Islets of Langerhans	1	135	1.96078	2.68337	0.31491	1	1	1	HSPA5;
Cardiac muscle	1	64	1.96078	5.65976	0.16385	1	0.652324	1	LAMA1;
Neural stem cells	1	67	1.96078	5.40638	0.170848	1	0.667644	1	NUMA1;
Hair follicle	1	83	1.96078	4.36431	0.207208	1	0.777487	1	HSPG2;
Cytotrophoblasts	1	39	1.96078	9.28689	0.103244	1	0.443598	1	RHOA;
Diaphragm	1	10	1.96078	36.192	0.0275331	1	0.14324	0.686359	LAMA1;
Malignant pleural effusions	1	31	1.96078	11.6827	0.0829556	1	0.368305	1	SMC3;
N06BJ504	1	78	1.96078	4.64404	0.196016	1	0.745389	1	STAT3;
Tooth	2	32	3.92157	22.5235	0.00358149	1	0.0226649	0.108603	COL1A1; COL1A2;
Endocervix	1	12	1.96078	30.165	0.0329498	1	0.169342	0.811434	LAMA1;
Veins	1	10	1.96078	36.192	0.0275331	1	0.14324	0.686359	LTBP1;
Parietal cortex	1	25	1.96078	14.4855	0.0674446	1	0.310832	1	HSPA5;
Colon crypt	1	3	1.96078	120.359	0.00833919	1	0.0487699	0.23369	MSI1;
Bladder	1	5	1.96078	72.3117	0.0138607	1	0.0763241	0.365721	UBR5;
BOB2L_ISB	1	87	1.96078	4.16368	0.21605	1	0.800047	1	FN1;
Breast cancer cells	1	36	1.96078	10.0606	0.095688	1	0.418265	1	HSPA5;
Pre-B cells	1	4	1.96078	90.3445	0.0111037	1	0.0623575	0.298797	HSPA5;

## Sheet: Transcription factor
Analysis: Transcription factor
Dataset name: LOXL3 partners
Number of genes in the dataset: 52
Number of genes in the dataset (which are available in Transcription factor database) :44
Number of genes in background: 15253
Is analysis quantitative: No
Transcription factor	No. of genes in the dataset	No. of genes in the background dataset	Percentage of genes	Fold enrichment	P-value (Hypergeometric test)	Corrected p-values			genes mapped (from input data set)
						Bonferroni method	BH method	Q-value (Storey-Tibshirani method)
NFIC	10	2040	22.7273	1.70061	0.061568	1	0.718293	1	ADAMTSL2; COL1A1; COL1A2; COL2A1; GATAD2B; HSPG2; LAMA1; STAT3; SUFU; USP9X;
NR1H3	1	1020	2.27273	0.343179	0.952633	1	1	1	UBXN1;
PITX3	1	265	2.27273	1.32088	0.538031	1	0.878072	1	FN1;
RXRA	4	1113	9.09091	1.24868	0.401605	1	0.824327	1	ADAMTSL2; APP; ELN; HSPG2;
SOAT1	6	1261	13.6364	1.65181	0.152364	1	0.743766	1	APP; COL1A2; COL4A1; FN1; MSI1; SNW1;
STAT1	6	1261	13.6364	1.65181	0.152364	1	0.743766	1	APP; COL1A2; COL4A1; FN1; MSI1; SNW1;
DLX2	2	171	4.54545	4.0736	0.087079	1	0.743766	1	COL1A2; STAT3;
DLX3	4	413	9.09091	3.36502	0.0306885	1	0.460328	0.781976	COL1A2; SUFU; UBR5; USP9X;
ETS1	6	2496	13.6364	0.834512	0.74815	1	1	1	APP; EGFL7; HSPG2; MSI1; STAT3; VPS26B;
HOXC9	2	573	4.54545	1.21573	0.496237	1	0.858488	1	COL1A2; LTBP1;
IRF1	2	811	4.54545	0.858962	0.686806	1	1	1	LTBP1; UBR5;
LHX3	5	1210	11.3636	1.435	0.268415	1	0.761951	1	APP; COL1A2; COL4A2; KDELC1; LTBP1;
MEF2A	7	1835	15.9091	1.32399	0.27425	1	0.761951	1	APP; ARL8B; COL1A1; COL1A2; FN1; MSI2; USP9X;
NKX6-1	5	1408	11.3636	1.23321	0.383639	1	0.824327	1	APP; COL1A2; FN1; LAMA1; USP9X;
PHOX2A	2	442	4.54545	1.57604	0.365863	1	0.824327	1	APP; COL1A2;
POU2F1	7	2209	15.9091	1.09983	0.457824	1	0.836026	1	APP; COL1A2; COL3A1; FN1; LAMA1; MSI2; STAT3;
POU3F2	3	789	6.81818	1.32217	0.399598	1	0.824327	1	APP; COL1A2; FN1;
SRF	1	462	2.27273	0.75766	0.742121	1	1	1	FN1;
ARID3A	8	1250	18.1818	2.22087	0.0248676	1	0.460328	0.781976	COL1A2; COL3A1; COL4A2; FN1; LTBP1; MSH2; SMC1A; STAT3;
EHF	1	753	2.27273	0.464863	0.892562	1	1	1	BRCA2;
FOXA1	2	804	4.54545	0.866441	0.682124	1	1	1	FN1; STAT3;
ATF1	5	1037	11.3636	1.6744	0.176909	1	0.743766	1	FN1; LTBP1; MSI2; STAT3; USP9X;
CREB1	5	973	11.3636	1.78453	0.146813	1	0.743766	1	FN1; LTBP1; MSI2; STAT3; USP9X;
JDP2	3	763	6.81818	1.36723	0.378963	1	0.824327	1	HSPG2; MSI2; USP9X;
NFYA	13	2544	29.5455	1.7724	0.0238762	1	0.460328	0.781976	AKAP8; COL1A1; COL1A2; COL3A1; FN1; HSPA5; MSH6; NUMA1; STAT3; SUFU; UBR5; VPS26B; VPS35;
PLAU	5	1037	11.3636	1.6744	0.176909	1	0.743766	1	FN1; LTBP1; MSI2; STAT3; USP9X;
RORA	4	1168	9.09091	1.18988	0.438202	1	0.824327	1	COL2A1; COL4A2; MSI2; UBXN1;
YY1	7	1317	15.9091	1.84473	0.0811514	1	0.743766	1	AKAP8; AKAP8L; COL1A2; LTBP1; SMC3; UBR5; USP9X;
ELK1	6	1986	13.6364	1.04881	0.518548	1	0.864247	1	APP; ARL8B; BRCA2; EGFL7; FN1; UBR5;
GABPA	8	2702	18.1818	1.02742	0.529284	1	0.875195	1	APMAP; BRCA2; COL2A1; NUMA1; SETX; TRMT2A; UBXN1; VPS26B;
CTCF	11	2605	25	1.46481	0.118078	1	0.743766	1	ARL8B; COL1A1; COL1A2; EGFL7; ELN; HSPG2; KDELC1; LTBP1; MSI1; STAT3; SUFU;
FEV	3	526	6.81818	1.98325	0.193138	1	0.743766	1	APP; CLINT1; VPS35;
HERPUD1	2	421	4.54545	1.65466	0.343757	1	0.824327	1	AKAP8L; SMC1A;
KLF7	20	4448	45.4545	1.55914	0.0158089	1	0.414983	0.704946	AKAP8; APMAP; APP; BRCA2; COL1A1; COL1A2; COL4A1; COL4A2; EMD; GATAD2B; HSPA5; HSPG2; MSH6; MSI1; NUMA1; SETX; SNAI1; STAT3; SUFU; VPS35;
MAF	2	466	4.54545	1.49488	0.3908	1	0.824327	1	ADAMTSL2; COL1A2;
NR5A1	4	1129	9.09091	1.23098	0.412291	1	0.824327	1	ARL8B; MSI2; SUFU; TRMT2A;
RFX1	8	2158	18.1818	1.28642	0.278326	1	0.761951	1	AKAP8L; APP; COL1A1; COL2A1; LAMA1; NUMA1; SMC1A; SNW1;
RREB1	8	2136	18.1818	1.29967	0.268805	1	0.761951	1	COL4A1; COL4A2; ELN; FN1; MSI1; STAT3; TRMT2A; UBR5;
SF1	4	1129	9.09091	1.23098	0.412291	1	0.824327	1	ARL8B; MSI2; SUFU; TRMT2A;
SP1	32	7140	72.7273	1.55379	0.00043256	0.0908375	0.0302792	0.0514363	AKAP8; AKAP8L; APMAP; APP; BRCA2; COL1A1; COL1A2; COL2A1; COL4A1; COL4A2; EGFL7; ELN; EMD; FN1; GATAD2B; HSPA5; HSPG2; LAMA1; MSH6; MSI1; NUMA1; RPL23; SETX; SMC1A; SMC3; SNAI1; STAT3; SUFU; UBR5; USP9X; VPS26B; VPS35;
SP4	22	4345	50	1.75563	0.00205172	0.430861	0.107715	0.18298	AKAP8; BRCA2; CLINT1; COL1A1; COL1A2; ELN; EMD; HSPA5; HSPG2; MSH2; MSI2; NUMA1; RPL23; SETX; SMC1A; SNAI1; STAT3; SUFU; UBR5; UBXN1; USP9X; VPS35;
TCF3	10	2140	22.7273	1.62115	0.0800181	1	0.743766	1	APP; COL1A2; EGFL7; ELN; LTBP1; SNAI1; STAT3; SUFU; USP9X; VPS26B;
OTX1	3	848	6.81818	1.23018	0.445758	1	0.824327	1	APP; LTBP1; MSH2;
PITX1	3	848	6.81818	1.23018	0.445758	1	0.824327	1	APP; LTBP1; MSH2;
E2F1	6	1188	13.6364	1.75331	0.124258	1	0.743766	1	COL1A1; FANCG; MSH6; MSI1; NUMA1; TRMT2A;
EGR1	12	3215	27.2727	1.29469	0.201642	1	0.743766	1	COL1A1; COL1A2; COL2A1; COL4A1; COL4A2; ELN; GATAD2B; MSH2; NUMA1; RPL23; STAT3; UBR5;
NKX2-1	3	711	6.81818	1.46722	0.337411	1	0.824327	1	COL1A2; STAT3; VPS35;
NRF1	5	2037	11.3636	0.85241	0.717152	1	1	1	AKAP8; SNW1; SUFU; VPS26B; VPS35;
BACH1	2	648	4.54545	1.07502	0.563249	1	0.902919	1	FANCG; FN1;
HOXB4	3	718	6.81818	1.45291	0.343016	1	0.824327	1	APP; COL1A2; FN1;
MEIS2	3	527	6.81818	1.97948	0.193874	1	0.743766	1	COL1A2; MSI2; UBR5;
NR4A2	5	1042	11.3636	1.66636	0.179359	1	0.743766	1	ARL8B; COL3A1; ELN; FANCG; TRMT2A;
PPARA	2	370	4.54545	1.88272	0.289304	1	0.768251	1	UBR5; VPS26B;
PPARG	10	2016	22.7273	1.72086	0.0576088	1	0.718293	1	ADAMTSL2; APP; COL4A2; ELN; FANCG; FN1; HSPG2; TRMT2A; UBR5; VPS26B;
HSF1	3	806	6.81818	1.29429	0.413005	1	0.824327	1	APP; FANCG; VPS35;
ETV7	1	1049	2.27273	0.333692	0.956704	1	1	1	CLINT1;
NR5A2	1	486	2.27273	0.720245	0.759929	1	1	1	MSI2;
TEAD1	2	422	4.54545	1.65074	0.344815	1	0.824327	1	ELN; HSPG2;
TFAP2A	2	258	4.54545	2.7	0.170396	1	0.743766	1	LTBP1; SUFU;
ARNT	1	403	2.27273	0.86858	0.692674	1	1	1	SMC3;
BARX1	1	382	2.27273	0.916328	0.672929	1	1	1	STAT3;
GSC	2	379	4.54545	1.83802	0.298966	1	0.775096	1	COL1A2; FN1;
HNF4A	10	3015	22.7273	1.15067	0.367504	1	0.824327	1	COL1A1; EGFL7; ELN; FN1; HSPA5; HSPG2; LAMA1; SUFU; UBXN1; VPS26B;
HOXA3	2	573	4.54545	1.21573	0.496237	1	0.858488	1	APP; LTBP1;
HOXB3	4	335	9.09091	4.1485	0.0155549	1	0.414983	0.704946	APP; COL1A2; LTBP1; SUFU;
HOXD8	3	811	6.81818	1.28631	0.416934	1	0.824327	1	COL1A2; LTBP1; USP9X;
ONECUT1	4	564	9.09091	2.46412	0.0786081	1	0.743766	1	COL1A2; LAMA1; LTBP1; STAT3;
POU4F3	3	687	6.81818	1.51847	0.318202	1	0.814907	1	COL1A2; ELN; FN1;
PRRX2	3	597	6.81818	1.74739	0.246987	1	0.761951	1	COL1A2; FN1; USP9X;
VAX2	3	434	6.81818	2.40365	0.12926	1	0.743766	1	COL1A2; LAMA1; LTBP1;
VSX2	2	595	4.54545	1.17078	0.516531	1	0.864247	1	COL1A2; FN1;
CACD	2	514	4.54545	1.35528	0.439379	1	0.824327	1	COL1A2; STAT3;
HOXB13	3	526	6.81818	1.98325	0.193138	1	0.743766	1	COL1A2; FN1; LAMA1;
ZNF238	11	799	25	4.77572	1.18895e-05	0.00249679	0.0012484	0.0021207	ADAMTSL2; APP; CLINT1; COL2A1; COL3A1; EGFL7; ELN; HSPG2; KDELC1; LTBP1; VPS35;
ZNF513	11	799	25	4.77572	1.18895e-05	0.00249679	0.0012484	0.0021207	ADAMTSL2; APP; CLINT1; COL2A1; COL3A1; EGFL7; ELN; HSPG2; KDELC1; LTBP1; VPS35;
MYC	7	1086	15.9091	2.23712	0.034479	1	0.482706	0.819991	BRCA2; COL1A2; RPL23; TRMT2A; UBR5; UBXN1; USP9X;
MYF5	8	1856	18.1818	1.49574	0.15946	1	0.743766	1	APMAP; ARL8B; COL1A2; ELN; LTBP1; STAT3; SUFU; USP9X;
FOXD1	1	334	2.27273	1.04801	0.623026	1	0.983725	1	COL2A1;
POU6F1	3	655	6.81818	1.59266	0.292667	1	0.768251	1	APP; FN1; LTBP1;
ASCL2	4	1499	9.09091	0.927137	0.63977	1	1	1	EGFL7; FN1; GATAD2B; SMC1A;
BARHL1	1	509	2.27273	0.6877	0.775865	1	1	1	APP;
ESRRA	4	917	9.09091	1.51556	0.271216	1	0.761951	1	APP; COL3A1; ELN; MSI2;
GBX1	1	199	2.27273	1.75894	0.439345	1	0.824327	1	LTBP1;
LHX4	1	392	2.27273	0.892953	0.682481	1	1	1	LAMA1;
POU3F4	2	366	4.54545	1.9033	0.285006	1	0.767323	1	APP; COL1A2;
TCF12	4	1099	9.09091	1.26458	0.392235	1	0.824327	1	ELN; EMD; HSPG2; USP9X;
ELF2	2	780	4.54545	0.8931	0.665652	1	1	1	ELN; TRMT2A;
ESR1	3	696	6.81818	1.49884	0.325403	1	0.823308	1	COL1A1; HSPG2; MSI1;
FOS	7	1754	15.9091	1.38513	0.237419	1	0.74415	1	ARL8B; COL1A2; ELN; FANCG; HSPG2; LTBP1; MSI1;
FOSB	7	1754	15.9091	1.38513	0.237419	1	0.74415	1	ARL8B; COL1A2; ELN; FANCG; HSPG2; LTBP1; MSI1;
JUN	7	1754	15.9091	1.38513	0.237419	1	0.74415	1	ARL8B; COL1A2; ELN; FANCG; HSPG2; LTBP1; MSI1;
JUNB	7	1754	15.9091	1.38513	0.237419	1	0.74415	1	ARL8B; COL1A2; ELN; FANCG; HSPG2; LTBP1; MSI1;
JUND	7	1754	15.9091	1.38513	0.237419	1	0.74415	1	ARL8B; COL1A2; ELN; FANCG; HSPG2; LTBP1; MSI1;
NR6A1	3	769	6.81818	1.35656	0.383737	1	0.824327	1	SNAI1; USP9X; VPS35;
RAB40B	2	806	4.54545	0.864291	0.683467	1	1	1	FANCG; TRMT2A;
RARA	2	806	4.54545	0.864291	0.683467	1	1	1	FANCG; TRMT2A;
SPI1	4	814	9.09091	1.70734	0.206496	1	0.743766	1	FN1; NUMA1; UBXN1; VPS35;
BARX2	2	296	4.54545	2.35339	0.210062	1	0.743766	1	APP; COL1A2;
DBX2	3	408	6.81818	2.55682	0.112877	1	0.743766	1	APP; COL1A2; LTBP1;
EN1	3	466	6.81818	2.23859	0.150524	1	0.743766	1	APP; COL1A2; UBR5;
HOXA5	3	916	6.81818	1.13886	0.497312	1	0.858488	1	APP; FN1; LTBP1;
HOXA7	3	527	6.81818	1.97948	0.193874	1	0.743766	1	APP; COL1A2; MSH2;
HOXB7	4	388	9.09091	3.58184	0.0251473	1	0.460328	0.781976	APP; COL1A2; LTBP1; STAT3;
HOXB8	2	225	4.54545	3.09598	0.137226	1	0.743766	1	APP; COL1A2;
HOXC6	2	237	4.54545	2.93923	0.149114	1	0.743766	1	COL1A2; STAT3;
MNX1	3	311	6.81818	3.35426	0.0602467	1	0.718293	1	COL1A2; LTBP1; STAT3;
MSX1	3	234	6.81818	4.45796	0.0297637	1	0.460328	0.781976	APP; COL1A2; LTBP1;
NKX1-1	1	146	2.27273	2.39741	0.34544	1	0.824327	1	COL1A2;
PAX6	2	557	4.54545	1.25065	0.481158	1	0.856299	1	COL1A2; MSI2;
PBX1	3	741	6.81818	1.40782	0.361414	1	0.824327	1	COL1A2; COL2A1; TRMT2A;
POU5F1	1	373	2.27273	0.938437	0.664092	1	1	1	FN1;
PRRX1	3	389	6.81818	2.6817	0.101463	1	0.743766	1	APP; COL1A2; FN1;
REST	2	765	4.54545	0.910612	0.655025	1	1	1	APP; LTBP1;
SOX1	1	276	2.27273	1.26824	0.552737	1	0.892882	1	HSPG2;
TGIF1	6	1034	13.6364	2.01444	0.0747996	1	0.743766	1	FN1; KDELC1; LTBP1; MSH2; RPL23; UBR5;
CRX	2	349	4.54545	1.99601	0.266729	1	0.761951	1	FN1; LTBP1;
HENMT1	4	1144	9.09091	1.21484	0.422283	1	0.824327	1	ELN; HSPG2; LTBP1; STAT3;
INSM1	6	487	13.6364	4.27702	0.00258912	0.543714	0.108743	0.184725	ADAMTSL2; COL1A2; LTBP1; NUMA1; TRMT2A; USP9X;
NHLH1	4	1144	9.09091	1.21484	0.422283	1	0.824327	1	ELN; HSPG2; LTBP1; STAT3;
NR1H4	1	62	2.27273	5.645	0.164285	1	0.743766	1	APP;
ZEB1	3	401	6.81818	2.60145	0.108615	1	0.743766	1	APP; ELN; LTBP1;
ZFP161	4	1137	9.09091	1.22232	0.417624	1	0.824327	1	AKAP8; FN1; GATAD2B; VPS26B;
BACH2	3	628	6.81818	1.66113	0.271273	1	0.761951	1	ELN; LTBP1; MSI1;
HOXA13	2	309	4.54545	2.25438	0.223868	1	0.74415	1	FN1; LTBP1;
MSX2	2	344	4.54545	2.02502	0.261354	1	0.761951	1	LTBP1; MSI2;
NOBOX	4	621	9.09091	2.23795	0.102975	1	0.743766	1	APP; FN1; LTBP1; MSI2;
TFAP4	4	1280	9.09091	1.08576	0.510797	1	0.864247	1	COL1A1; ELN; HSPA5; STAT3;
ATF3	4	800	9.09091	1.73721	0.198096	1	0.743766	1	LTBP1; MSI2; STAT3; USP9X;
TAL1	6	1113	13.6364	1.87146	0.0984431	1	0.743766	1	ADAMTSL2; APP; EGFL7; LTBP1; SMC1A; USP9X;
HOXA9	4	729	9.09091	1.9064	0.157402	1	0.743766	1	COL1A2; FN1; LTBP1; VPS35;
NFE2	1	518	2.27273	0.675752	0.781815	1	1	1	FN1;
LMO2	4	610	9.09091	2.2783	0.0980215	1	0.743766	1	ADAMTSL2; APP; LTBP1; USP9X;
RUNX2	2	315	4.54545	2.21144	0.230267	1	0.74415	1	ELN; LTBP1;
GATA1	1	728	2.27273	0.480826	0.884089	1	1	1	MSI2;
ISL2	3	515	6.81818	2.02561	0.185092	1	0.743766	1	COL1A2; COL3A1; LAMA1;
ZNF143	1	618	2.27273	0.566409	0.838375	1	1	1	FANCG;
GFI1	3	552	6.81818	1.88983	0.212505	1	0.743766	1	ARL8B; COL1A2; HSPG2;
HMX1	1	240	2.27273	1.45847	0.502829	1	0.858488	1	APP;
HOXB9	2	537	4.54545	1.29723	0.461947	1	0.836284	1	COL1A2; MSH6;
PAX4	1	175	2.27273	2.00015	0.398578	1	0.824327	1	UBR5;
PDX1	1	372	2.27273	0.94096	0.663096	1	1	1	SUFU;
EOMES	2	291	4.54545	2.39382	0.204778	1	0.743766	1	COL1A2; FN1;
TBX5	1	204	2.27273	1.71583	0.447492	1	0.824327	1	SNAI1;
ATF6	1	195	2.27273	1.79502	0.432743	1	0.824327	1	STAT3;
STRA13	1	574	2.27273	0.609826	0.815517	1	1	1	USP9X;
ZIC1	3	548	6.81818	1.90363	0.209495	1	0.743766	1	COL1A1; HSPG2; UBR5;
DBX1	1	239	2.27273	1.46457	0.501367	1	0.858488	1	COL1A2;
FOXJ2	1	299	2.27273	1.17068	0.582022	1	0.925945	1	COL1A2;
ITGAL	1	178	2.27273	1.96644	0.403828	1	0.824327	1	TRMT2A;
ESX1	1	266	2.27273	1.31591	0.539387	1	0.878072	1	COL1A2;
TLX2	1	60	2.27273	5.83313	0.159424	1	0.743766	1	COL1A2;
DLX5	1	220	2.27273	1.59105	0.472792	1	0.848601	1	APP;
ATF4	4	315	9.09091	4.41189	0.0126598	1	0.414983	0.704946	BRCA2; FN1; LTBP1; MSI2;
ELF3	1	437	2.27273	0.801003	0.722198	1	1	1	STAT3;
SPDEF	2	189	4.54545	3.68566	0.103089	1	0.743766	1	FN1; GATAD2B;
RBPJ	3	235	6.81818	4.43899	0.0300891	1	0.460328	0.781976	COL4A1; COL4A2; LAMA1;
CEBPD	1	113	2.27273	3.09748	0.279382	1	0.761951	1	FN1;
PATZ1	1	38	2.27273	9.20932	0.104085	1	0.743766	1	SMC3;

## Sheet: Clinical phenotype
Analysis: Clinical phenotype
Dataset name: LOXL3 partners
Number of genes in the dataset: 52
Number of genes in the dataset (which are available in Clinical phenotype database) :17
Number of genes in background: 1820
Is analysis quantitative: No
Clinical phenotype	No. of genes in the dataset	No. of genes in the background dataset	Percentage of genes	Fold enrichment	P-value (Hypergeometric test)	Corrected p-values			genes mapped (from input data set)
						Bonferroni method	BH method	Q-value (Storey-Tibshirani method)
Abdomen	9	621	52.9412	1.55237	0.0852133	1	1	1	ADAMTSL2; COL1A1; COL2A1; COL3A1; HSPG2; MSH2; MSH6; SETX; SUFU;
Abnormal cartilage collagen on EM	1	1	5.88235	106.996	0.00934066	1	0.513597	1	COL2A1;
Abnormal cervical vertebrae	1	3	5.88235	35.9025	0.0277762	1	1	1	SUFU;
Abnormal gait	1	9	5.88235	11.9941	0.0811644	1	1	1	COL2A1;
Abnormal sensitivity to therapeutic radiation	1	3	5.88235	35.9025	0.0277762	1	1	1	SUFU;
Abscesses are 'cold,' lacking erythema, heat, and swelling	1	1	5.88235	106.996	0.00934066	1	0.513597	1	STAT3;
Absence of emerin by immunohistochemistry on muscle biopsy	1	1	5.88235	106.996	0.00934066	1	0.513597	1	EMD;
Absence of muscle pseudohypertrophy	1	1	5.88235	106.996	0.00934066	1	0.513597	1	EMD;
Absence of sensory action potentials	1	1	5.88235	106.996	0.00934066	1	0.513597	1	SETX;
Absent calvarial mineralization	2	2	11.7647	106.996	8.21608e-05	1	0.0307811	0.205796	COL1A1; COL1A2;
Absent-mild skin hyperextensibility	1	1	5.88235	106.996	0.00934066	1	0.513597	1	COL3A1;
Absent pro alpha 2(I) chain synthesis (fibroblasts)	1	1	5.88235	106.996	0.00934066	1	0.513597	1	COL1A2;
Absent pubic ossification in infancy	1	1	5.88235	106.996	0.00934066	1	0.513597	1	COL2A1;
Absent-small capital femoral epiphyses (infancy-early childhood)	1	2	5.88235	53.7644	0.0185992	1	0.835601	1	COL2A1;
Absent styloid processes	1	1	5.88235	106.996	0.00934066	1	0.513597	1	COL2A1;
Absent talus and calcaneal ossification in infancy	1	1	5.88235	106.996	0.00934066	1	0.513597	1	COL2A1;
Absent vertebral body mineralization	1	1	5.88235	106.996	0.00934066	1	0.513597	1	COL2A1;
Acetabular spurs (infancy)	1	1	5.88235	106.996	0.00934066	1	0.513597	1	COL2A1;
Acrogeria (skin over hands and feet are thin and finely wrinkled)	1	1	5.88235	106.996	0.00934066	1	0.513597	1	COL3A1;
Acroosteolysis	1	6	5.88235	17.9811	0.054825	1	1	1	COL3A1;
Adenomatous colonic polyps	2	4	11.7647	53.6316	0.000487557	1	0.133049	0.889537	MSH2; MSH6;
Adult height 92-108 cm	2	2	11.7647	106.996	8.21608e-05	1	0.0307811	0.205796	COL1A1; COL1A2;
Adult onset	1	10	5.88235	10.7958	0.0897896	1	1	1	SUFU;
Adult onset has been rarely reported	1	1	5.88235	106.996	0.00934066	1	0.513597	1	EMD;
Agenesis of the corpus callosum (in some patients)	2	5	11.7647	42.9267	0.000808129	1	0.202987	1	MSH2; MSH6;
Airways	2	66	11.7647	3.25804	0.124256	1	1	1	ADAMTSL2; COL2A1;
Allelic to early-onset familial Alzheimer disease (AD1,	1	1	5.88235	106.996	0.00934066	1	0.513597	1	APP;
Allelic to Stickler syndrome, type 3 (	1	2	5.88235	53.7644	0.0185992	1	0.835601	1	COL2A1;
Alopecia of scalp	1	2	5.88235	53.7644	0.0185992	1	0.835601	1	COL3A1;
Amniotic Fluid	1	68	5.88235	1.58898	0.478086	1	1	1	COL2A1;
Anesthesia complications include difficult intubation secondary to microstomia and risk of malignant hyperthermia	1	1	5.88235	106.996	0.00934066	1	0.513597	1	HSPG2;
Anisospondyly	1	2	5.88235	53.7644	0.0185992	1	0.835601	1	HSPG2;
Anterior bowing of long bones	1	1	5.88235	106.996	0.00934066	1	0.513597	1	HSPG2;
Anteriorly splayed ribs	1	1	5.88235	106.996	0.00934066	1	0.513597	1	COL2A1;
Anterior vertebral wedging (childhood)	1	2	5.88235	53.7644	0.0185992	1	0.835601	1	COL2A1;
Anterior wedging	1	1	5.88235	106.996	0.00934066	1	0.513597	1	COL2A1;
Anteverted nares	2	36	11.7647	5.97231	0.04295	1	1	1	ADAMTSL2; COL2A1;
Aortic insufficiency	1	4	5.88235	26.9492	0.0368724	1	1	1	COL1A2;
Aortic root dilatation	1	6	5.88235	17.9811	0.054825	1	1	1	COL1A1;
Aortic stenosis	1	9	5.88235	11.9941	0.0811644	1	1	1	ADAMTSL2;
Aortic valve regurgitation	1	3	5.88235	35.9025	0.0277762	1	1	1	ELN;
Arachnodactyly	1	16	5.88235	6.74993	0.139962	1	1	1	COL2A1;
Areflexia	1	38	5.88235	2.84311	0.302537	1	1	1	SETX;
Arthropathy	1	5	5.88235	21.5701	0.0458884	1	1	1	COL2A1;
Associated with several congenital malformation syndromes (WAGR	1	3	5.88235	35.9025	0.0277762	1	1	1	BRCA2;
Associated with several loci on chromosomes 11p15 (WT2,	1	3	5.88235	35.9025	0.0277762	1	1	1	BRCA2;
Asteroid hyalosis	1	1	5.88235	106.996	0.00934066	1	0.513597	1	COL2A1;
Astrocytoma	2	6	11.7647	35.7842	0.00120553	1	0.274712	1	MSH2; MSH6;
A subset of patients may have congenital abnormalities of the ocular anterior segment	1	1	5.88235	106.996	0.00934066	1	0.513597	1	COL4A1;
Asymmetric face	1	3	5.88235	35.9025	0.0277762	1	1	1	STAT3;
Atrial abnormalities on electrocardiogram	1	1	5.88235	106.996	0.00934066	1	0.513597	1	EMD;
Atrial arrhythmias	1	2	5.88235	53.7644	0.0185992	1	0.835601	1	EMD;
Atrioventricular block	1	3	5.88235	35.9025	0.0277762	1	1	1	EMD;
Atrophic scars	2	2	11.7647	106.996	8.21608e-05	1	0.0307811	0.205796	COL1A1; COL1A2;
Atrophic skin over ears	1	1	5.88235	106.996	0.00934066	1	0.513597	1	COL3A1;
Atrophy of distal muscles	1	1	5.88235	106.996	0.00934066	1	0.513597	1	SETX;
Autosomal dominant (2p16)	1	1	5.88235	106.996	0.00934066	1	0.513597	1	MSH2;
Autosomal dominant	13	747	76.4706	1.86346	0.00318901	1	0.513597	1	APP; BRCA2; COL1A1; COL1A2; COL2A1; COL3A1; COL4A1; ELN; FN1; MSH2; SETX; STAT3; SUFU;
Autosomal dominant form	1	37	5.88235	2.91993	0.295823	1	1	1	BRCA2;
Autosomal dominant vs. multifactorial	1	14	5.88235	7.71352	0.123534	1	1	1	COL2A1;
Autosomal recessive	7	924	41.1765	0.811729	0.850477	1	1	1	ADAMTSL2; COL1A2; COL2A1; HSPG2; MSH2; MSH6; SETX;
Autosomal recessive inheritance has been reported in 1 family (as of April 2011)	1	1	5.88235	106.996	0.00934066	1	0.513597	1	COL3A1;
Axenfeld-Rieger anomalies (reported in 1 family)	1	1	5.88235	106.996	0.00934066	1	0.513597	1	COL4A1;
Axillary freckling	2	5	11.7647	42.9267	0.000808129	1	0.202987	1	MSH2; MSH6;
Axonal degeneration	1	4	5.88235	26.9492	0.0368724	1	1	1	SETX;
Barrel chest	1	3	5.88235	35.9025	0.0277762	1	1	1	COL2A1;
Barrel-shaped chest	1	5	5.88235	21.5701	0.0458884	1	1	1	COL2A1;
Basal cell carcinoma	3	11	17.6471	29.2515	0.000106784	1	0.0393393	0.263014	MSH2; MSH6; SUFU;
Basal cell nevi	1	3	5.88235	35.9025	0.0277762	1	1	1	SUFU;
Based on 4 patients in one family	1	1	5.88235	106.996	0.00934066	1	0.513597	1	COL2A1;
Basilar impression	2	2	11.7647	106.996	8.21608e-05	1	0.0307811	0.205796	COL1A1; COL1A2;
Beaded ribs	2	3	11.7647	71.4495	0.000245127	1	0.0833582	0.557315	COL1A1; COL1A2;
Beaked nose	2	14	11.7647	15.3507	0.00699852	1	0.513597	1	COL1A1; COL1A2;
Benign gastrointestinal tract tumors	1	2	5.88235	53.7644	0.0185992	1	0.835601	1	MSH2;
Benign genitourinary tract tumors	1	2	5.88235	53.7644	0.0185992	1	0.835601	1	MSH2;
Biconcave disc (fish-mouth vertebrae)	1	1	5.88235	106.996	0.00934066	1	0.513597	1	COL2A1;
Biconcave flattened vertebrae	2	2	11.7647	106.996	8.21608e-05	1	0.0307811	0.205796	COL1A1; COL1A2;
Bifid ribs	1	4	5.88235	26.9492	0.0368724	1	1	1	SUFU;
Bladder	1	90	5.88235	1.2006	0.579398	1	1	1	COL3A1;
Bladder prolapse	1	1	5.88235	106.996	0.00934066	1	0.513597	1	COL3A1;
Blepharophimosis	1	16	5.88235	6.74993	0.139962	1	1	1	HSPG2;
Blindness	1	41	5.88235	2.63512	0.322319	1	1	1	COL2A1;
Blue sclerae	2	10	11.7647	21.4848	0.0035378	1	0.513597	1	COL1A1; COL1A2;
Blue sclerae at birth becoming normal with age	2	2	11.7647	106.996	8.21608e-05	1	0.0307811	0.205796	COL1A1; COL1A2;
Bowed limbs due to multiple fractures	2	2	11.7647	106.996	8.21608e-05	1	0.0307811	0.205796	COL1A1; COL1A2;
Bowel diverticula	1	3	5.88235	35.9025	0.0277762	1	1	1	COL1A1;
Bowing of limbs due to multiple fractures	2	3	11.7647	71.4495	0.000245127	1	0.0833582	0.557315	COL1A1; COL1A2;
Brachydactyly	2	64	11.7647	3.35983	0.118052	1	1	1	COL2A1; SUFU;
Brachydactyly E-like changes	1	1	5.88235	106.996	0.00934066	1	0.513597	1	COL2A1;
BRAIN SMALL VESSEL DISEASE WITH HEMORRHAGE	1	1	5.88235	106.996	0.00934066	1	0.513597	1	COL4A1;
Brainstem bronchi stenosis	1	1	5.88235	106.996	0.00934066	1	0.513597	1	ADAMTSL2;
Breast cancer	1	5	5.88235	21.5701	0.0458884	1	1	1	MSH2;
BREAST CANCER	1	23	5.88235	4.6965	0.195204	1	1	1	BRCA2;
Breast carcinoma	1	23	5.88235	4.6965	0.195204	1	1	1	BRCA2;
Breech presentation	2	7	11.7647	30.6794	0.00167847	1	0.367336	1	COL1A1; COL1A2;
Broad crumpled long bones	2	2	11.7647	106.996	8.21608e-05	1	0.0307811	0.205796	COL1A1; COL1A2;
Broad facies	1	3	5.88235	35.9025	0.0277762	1	1	1	SUFU;
Broad hands	1	5	5.88235	21.5701	0.0458884	1	1	1	COL2A1;
Broad nasal root	1	14	5.88235	7.71352	0.123534	1	1	1	SUFU;
Broad nose	1	9	5.88235	11.9941	0.0811644	1	1	1	STAT3;
Bulbous nasal tip	1	9	5.88235	11.9941	0.0811644	1	1	1	COL2A1;
C1-C2 subluxation	1	2	5.88235	53.7644	0.0185992	1	0.835601	1	COL2A1;
Cafe-au-lait spots	2	13	11.7647	16.5306	0.0060318	1	0.513597	1	MSH2; MSH6;
CAFFEY DISEASE	1	1	5.88235	106.996	0.00934066	1	0.513597	1	COL1A1;
Calcaneovalgus	1	3	5.88235	35.9025	0.0277762	1	1	1	COL1A2;
Calcifications	1	1	5.88235	106.996	0.00934066	1	0.513597	1	COL4A1;
Calicification of the falx cerebri	1	3	5.88235	35.9025	0.0277762	1	1	1	SUFU;
Cardiac	1	55	5.88235	1.96449	0.407854	1	1	1	ELN;
Cardiac conduction defects	1	5	5.88235	21.5701	0.0458884	1	1	1	EMD;
Cardiac failure	1	2	5.88235	53.7644	0.0185992	1	0.835601	1	ADAMTSL2;
Cardiac fibroma	1	3	5.88235	35.9025	0.0277762	1	1	1	SUFU;
Cardiovascular	10	446	58.8235	2.40137	0.00252278	1	0.511591	1	ADAMTSL2; APP; COL1A1; COL1A2; COL2A1; COL3A1; ELN; EMD; FN1; SUFU;
Cataract	1	36	5.88235	3.00101	0.289049	1	1	1	HSPG2;
Cataracts	1	49	5.88235	2.20499	0.372522	1	1	1	COL2A1;
Cataracts, crenated	1	1	5.88235	106.996	0.00934066	1	0.513597	1	COL2A1;
Central Nervous System	12	887	70.5882	1.44872	0.0576142	1	1	1	ADAMTSL2; APP; COL1A1; COL1A2; COL2A1; COL4A1; EMD; HSPG2; MSH2; MSH6; SETX; SUFU;
Cerebellar atrophy	1	56	5.88235	1.92941	0.413557	1	1	1	COL4A1;
Cerebellar atrophy (96% of patients)	1	1	5.88235	106.996	0.00934066	1	0.513597	1	SETX;
Cerebral amyloid angiopathy	1	1	5.88235	106.996	0.00934066	1	0.513597	1	APP;
CEREBRAL AMYLOID ANGIOPATHY, APP-RELATED	1	1	5.88235	106.996	0.00934066	1	0.513597	1	APP;
Cerebral artery amyloidosis (amyloid deposition in cerebral arteries)	1	1	5.88235	106.996	0.00934066	1	0.513597	1	APP;
Cerebral infarction	1	1	5.88235	106.996	0.00934066	1	0.513597	1	APP;
Cerebral ischemia	1	2	5.88235	53.7644	0.0185992	1	0.835601	1	APP;
Cervical myelopathy	1	6	5.88235	17.9811	0.054825	1	1	1	COL2A1;
Chest	7	243	41.1765	3.08648	0.00411009	1	0.513597	1	ADAMTSL2; COL1A1; COL1A2; COL2A1; EMD; HSPG2; SUFU;
Childhood or adolescent onset (usually less than 25 years)	1	1	5.88235	106.996	0.00934066	1	0.513597	1	SETX;
Chondroosseous morphology notable for short, irregular chondrocyte columns, large, unfused calcospherites, perichondral bone overgrowth and patchy, mucoid degeneration of resting cartilage	1	1	5.88235	106.996	0.00934066	1	0.513597	1	HSPG2;
Choreic movements (10 to 22% of patients)	1	1	5.88235	106.996	0.00934066	1	0.513597	1	SETX;
Cigarette-paper scars	2	4	11.7647	53.6316	0.000487557	1	0.133049	0.889537	COL1A1; COL3A1;
Cleft lip	1	43	5.88235	2.51259	0.335213	1	1	1	SUFU;
Cleft palate	2	97	11.7647	2.21691	0.228411	1	1	1	COL2A1; SUFU;
Clonus may occur	1	1	5.88235	106.996	0.00934066	1	0.513597	1	SETX;
Clubfoot	1	13	5.88235	8.30641	0.11521	1	1	1	COL3A1;
Club-shaped proximal femurs (infancy)	1	1	5.88235	106.996	0.00934066	1	0.513597	1	COL2A1;
Coarse facies	2	28	11.7647	7.67808	0.0269218	1	1	1	COL2A1; STAT3;
Codfish vertebrae	2	2	11.7647	106.996	8.21608e-05	1	0.0307811	0.205796	COL1A1; COL1A2;
Colon cancer	1	4	5.88235	26.9492	0.0368724	1	1	1	MSH2;
Colonic adenocarcinoma	2	4	11.7647	53.6316	0.000487557	1	0.133049	0.889537	MSH2; MSH6;
Colonic diverticula (early onset)	1	2	5.88235	53.7644	0.0185992	1	0.835601	1	MSH2;
Conductive hearing loss	1	22	5.88235	4.90988	0.187522	1	1	1	COL2A1;
Cone-shaped epiphyses	1	8	5.88235	13.4914	0.0724624	1	1	1	COL2A1;
Congenital bilateral hip dislocation	2	2	11.7647	106.996	8.21608e-05	1	0.0307811	0.205796	COL1A1; COL1A2;
Congenital hip dislocation	1	13	5.88235	8.30641	0.11521	1	1	1	HSPG2;
Congenital lung cyst	1	3	5.88235	35.9025	0.0277762	1	1	1	SUFU;
Congestive heart failure	2	25	11.7647	8.59908	0.0217204	1	0.96796	1	COL1A1; COL1A2;
Conjunctival telangiectasia (reported in 1 family)	1	1	5.88235	106.996	0.00934066	1	0.513597	1	SETX;
Contracture of post-cervical muscles	1	1	5.88235	106.996	0.00934066	1	0.513597	1	EMD;
Contractures most severe by midadolescence	1	1	5.88235	106.996	0.00934066	1	0.513597	1	HSPG2;
Contractures of the Achilles tendon	1	1	5.88235	106.996	0.00934066	1	0.513597	1	EMD;
Contractures of the elbows	1	5	5.88235	21.5701	0.0458884	1	1	1	EMD;
Coronal cleft vertebrae	1	2	5.88235	53.7644	0.0185992	1	0.835601	1	HSPG2;
Coronal vertebral clefts	1	1	5.88235	106.996	0.00934066	1	0.513597	1	COL2A1;
Corticospinal tracts with decreased myelin staining	1	1	5.88235	106.996	0.00934066	1	0.513597	1	SETX;
Coxa valga	2	22	11.7647	9.77115	0.017002	1	0.835601	1	ADAMTSL2; HSPG2;
Coxa valga deformity	1	1	5.88235	106.996	0.00934066	1	0.513597	1	COL2A1;
Coxa vara	2	16	11.7647	13.433	0.00912793	1	0.513597	1	COL2A1; HSPG2;
Craniosynostosis (rare)	1	2	5.88235	53.7644	0.0185992	1	0.835601	1	STAT3;
Cryptorchidism	1	101	5.88235	1.06986	0.622812	1	1	1	HSPG2;
Cutis laxa	1	6	5.88235	17.9811	0.054825	1	1	1	ELN;
Cystic hygroma	1	5	5.88235	21.5701	0.0458884	1	1	1	COL2A1;
Dappled metaphyses (proximal femora, proximal humeri, distal radii, distal ulnae, and proximal and distal tibiae and fibulae)	1	1	5.88235	106.996	0.00934066	1	0.513597	1	COL2A1;
Dappling greater in ulna than radius and fibula greater than tibia	1	1	5.88235	106.996	0.00934066	1	0.513597	1	COL2A1;
Deafness, conductive	1	1	5.88235	106.996	0.00934066	1	0.513597	1	COL2A1;
Death usually occurs before 5th decade	1	1	5.88235	106.996	0.00934066	1	0.513597	1	COL3A1;
Decreased bone mineral density	1	3	5.88235	35.9025	0.0277762	1	1	1	STAT3;
Decreased cranial base ossification	1	1	5.88235	106.996	0.00934066	1	0.513597	1	COL2A1;
Decreased distal proprioception (74% of patients)	1	1	5.88235	106.996	0.00934066	1	0.513597	1	SETX;
Decreased distal touch sense (57% of patients)	1	1	5.88235	106.996	0.00934066	1	0.513597	1	SETX;
Decreased distal vibration sense	1	1	5.88235	106.996	0.00934066	1	0.513597	1	SETX;
Decreased height compared to unaffected siblings	1	1	5.88235	106.996	0.00934066	1	0.513597	1	COL2A1;
Decreased motor nerve conduction velocity (NCV)	1	2	5.88235	53.7644	0.0185992	1	0.835601	1	SETX;
Decreased penetrance	1	2	5.88235	53.7644	0.0185992	1	0.835601	1	COL4A1;
Deep hypointensities (MRI, T2) suggestive of past microbleeds	1	1	5.88235	106.996	0.00934066	1	0.513597	1	COL4A1;
Delayed bone age	1	31	5.88235	3.48489	0.254245	1	1	1	HSPG2;
Delayed epiphyseal ossification (early)	1	1	5.88235	106.996	0.00934066	1	0.513597	1	COL2A1;
Delayed gross motor development	2	3	11.7647	71.4495	0.000245127	1	0.0833582	0.557315	COL1A1; COL1A2;
Delayed motor milestones	1	10	5.88235	10.7958	0.0897896	1	1	1	COL2A1;
Delayed pubic bone ossification	1	1	5.88235	106.996	0.00934066	1	0.513597	1	COL2A1;
Delayed wound healing	1	2	5.88235	53.7644	0.0185992	1	0.835601	1	COL1A2;
Delivery	4	43	23.5294	9.97572	0.00051477	1	0.138762	0.927732	COL1A1; COL1A2; COL2A1; COL3A1;
Dementia, progressive, with onset of disease	1	1	5.88235	106.996	0.00934066	1	0.513597	1	APP;
Dentinogenesis imperfecta	2	4	11.7647	53.6316	0.000487557	1	0.133049	0.889537	COL1A1; COL1A2;
Dentinogenesis imperfecta (both primary and secondary teeth)	2	2	11.7647	106.996	8.21608e-05	1	0.0307811	0.205796	COL1A1; COL1A2;
Dentinogenesis imperfecta (rare)	1	1	5.88235	106.996	0.00934066	1	0.513597	1	COL1A1;
Depressed nasal bridge	1	38	5.88235	2.84311	0.302537	1	1	1	COL2A1;
Developmental delay	1	141	5.88235	0.766374	0.747707	1	1	1	ADAMTSL2;
Difficulty walking	1	11	5.88235	9.8153	0.0983386	1	1	1	SETX;
Diffuse axonal swelling	1	1	5.88235	106.996	0.00934066	1	0.513597	1	SETX;
Dilated perivascular spaces	1	1	5.88235	106.996	0.00934066	1	0.513597	1	COL4A1;
Diminished joint mobility at elbows, knees, and hips	1	1	5.88235	106.996	0.00934066	1	0.513597	1	COL2A1;
Disc-like vertebral bodies	1	1	5.88235	106.996	0.00934066	1	0.513597	1	COL2A1;
Dislocation of hip	1	2	5.88235	53.7644	0.0185992	1	0.835601	1	COL2A1;
Distal amyotrophy	1	1	5.88235	106.996	0.00934066	1	0.513597	1	SETX;
Distal muscle weakness	1	5	5.88235	21.5701	0.0458884	1	1	1	SETX;
Distended abdomen	1	4	5.88235	26.9492	0.0368724	1	1	1	COL2A1;
Dumbbell-shaped femurs (newborn)	1	2	5.88235	53.7644	0.0185992	1	0.835601	1	COL2A1;
Duodenal carcinoma	1	2	5.88235	53.7644	0.0185992	1	0.835601	1	MSH2;
Dwarfism, marked micromelic	1	2	5.88235	53.7644	0.0185992	1	0.835601	1	COL2A1;
Dwarfism, neonatal short-limbed	1	1	5.88235	106.996	0.00934066	1	0.513597	1	COL2A1;
Dwarfism, short-trunk, identifiable at birth	1	1	5.88235	106.996	0.00934066	1	0.513597	1	COL2A1;
Dwarfism, short-trunk, short-limbed	1	1	5.88235	106.996	0.00934066	1	0.513597	1	COL2A1;
Dysarthria	1	118	5.88235	0.91574	0.681701	1	1	1	SETX;
Dysphagia	1	67	5.88235	1.61269	0.472975	1	1	1	SETX;
Dyssegmental dysplasia	1	1	5.88235	106.996	0.00934066	1	0.513597	1	HSPG2;
Dystonia (14% of patients)	1	1	5.88235	106.996	0.00934066	1	0.513597	1	SETX;
Dystonic hand posturing (44% of patients)	1	1	5.88235	106.996	0.00934066	1	0.513597	1	SETX;
Early loss of teeth	1	1	5.88235	106.996	0.00934066	1	0.513597	1	COL3A1;
Early onset prostate cancer	1	12	5.88235	8.99804	0.106812	1	1	1	BRCA2;
Ears	6	442	35.2941	1.45483	0.212341	1	1	1	ADAMTSL2; COL1A1; COL1A2; COL2A1; COL3A1; HSPG2;
Easy bruisability	3	17	17.6471	18.9335	0.000425033	1	0.133049	0.889537	COL1A1; COL1A2; COL3A1;
Ectopia lentis	1	10	5.88235	10.7958	0.0897896	1	1	1	COL1A1;
Eczema, severe	1	2	5.88235	53.7644	0.0185992	1	0.835601	1	STAT3;
EHLERS-DANLOS SYNDROME, AUTOSOMAL RECESSIVE, CARDIAC VALVULAR FORM	1	1	5.88235	106.996	0.00934066	1	0.513597	1	COL1A2;
EHLERS-DANLOS SYNDROME, TYPE I	1	3	5.88235	35.9025	0.0277762	1	1	1	COL1A1;
EHLERS-DANLOS SYNDROME, TYPE III	1	2	5.88235	53.7644	0.0185992	1	0.835601	1	COL3A1;
EHLERS-DANLOS SYNDROME, TYPE IV, AUTOSOMAL DOMINANT	1	1	5.88235	106.996	0.00934066	1	0.513597	1	COL3A1;
EHLERS-DANLOS SYNDROME, TYPE VII, AUTOSOMAL DOMINANT	2	2	11.7647	106.996	8.21608e-05	1	0.0307811	0.205796	COL1A1; COL1A2;
Elbow, knee, shoulder contractures	1	1	5.88235	106.996	0.00934066	1	0.513597	1	HSPG2;
EMG - repetitive muscle discharges	1	1	5.88235	106.996	0.00934066	1	0.513597	1	HSPG2;
Emphysema	1	5	5.88235	21.5701	0.0458884	1	1	1	ELN;
End-stage renal disease	1	1	5.88235	106.996	0.00934066	1	0.513597	1	FN1;
Enlarged calvaria with normal ossification	1	1	5.88235	106.996	0.00934066	1	0.513597	1	COL2A1;
Enlarged glomeruli	1	2	5.88235	53.7644	0.0185992	1	0.835601	1	FN1;
Enlarged joints	1	1	5.88235	106.996	0.00934066	1	0.513597	1	COL2A1;
Enlarged Joints	1	2	5.88235	53.7644	0.0185992	1	0.835601	1	COL2A1;
Enlarged MCP joints	1	1	5.88235	106.996	0.00934066	1	0.513597	1	COL2A1;
Enlarged odontoid (childhood)	1	2	5.88235	53.7644	0.0185992	1	0.835601	1	COL2A1;
Enlarged PIP and DIP joints	1	1	5.88235	106.996	0.00934066	1	0.513597	1	COL2A1;
Eosinophilia	1	11	5.88235	9.8153	0.0983386	1	1	1	STAT3;
Ependymoma	2	6	11.7647	35.7842	0.00120553	1	0.274712	1	MSH2; MSH6;
Epicanthal folds	1	61	5.88235	1.77129	0.441307	1	1	1	COL1A1;
Epiphyseal dysplasia	1	4	5.88235	26.9492	0.0368724	1	1	1	COL2A1;
Evidence of in utero fracture	2	2	11.7647	106.996	8.21608e-05	1	0.0307811	0.205796	COL1A1; COL1A2;
Excessive skin folds	1	3	5.88235	35.9025	0.0277762	1	1	1	ELN;
Exotropia	1	6	5.88235	17.9811	0.054825	1	1	1	COL4A1;
Extensor plantar responses	1	65	5.88235	1.6623	0.462612	1	1	1	SETX;
External Features	5	180	29.4118	2.9779	0.0206345	1	0.92329	1	COL1A1; COL2A1; COL3A1; EMD; HSPG2;
External Genitalia (Male)	4	151	23.5294	2.84124	0.0461725	1	1	1	COL1A2; COL2A1; ELN; HSPG2;
Eyes	10	826	58.8235	1.29664	0.191039	1	1	1	ADAMTSL2; COL1A1; COL1A2; COL2A1; COL3A1; COL4A1; HSPG2; SETX; STAT3; SUFU;
Face	10	433	58.8235	2.47346	0.00198126	1	0.425183	1	ADAMTSL2; COL1A1; COL1A2; COL2A1; COL3A1; COL4A1; ELN; HSPG2; STAT3; SUFU;
Facial paresis	1	1	5.88235	106.996	0.00934066	1	0.513597	1	COL4A1;
Feet	8	345	47.0588	2.48411	0.0075758	1	0.513597	1	ADAMTSL2; COL1A1; COL1A2; COL2A1; COL3A1; EMD; HSPG2; SETX;
Female carriers may have cardiac defects	1	1	5.88235	106.996	0.00934066	1	0.513597	1	EMD;
Femoral bowing present at birth, straightening with time	2	2	11.7647	106.996	8.21608e-05	1	0.0307811	0.205796	COL1A1; COL1A2;
Fetal hydrops	1	3	5.88235	35.9025	0.0277762	1	1	1	COL2A1;
Final adult height 106-145cm	1	1	5.88235	106.996	0.00934066	1	0.513597	1	COL2A1;
Final adult height, 84-128cm	1	1	5.88235	106.996	0.00934066	1	0.513597	1	COL2A1;
Finger contractures	2	6	11.7647	35.7842	0.00120553	1	0.274712	1	ADAMTSL2; HSPG2;
Flared, cupped metaphyses	1	1	5.88235	106.996	0.00934066	1	0.513597	1	COL2A1;
Flat acetabular roof	1	3	5.88235	35.9025	0.0277762	1	1	1	COL2A1;
Flat face	2	20	11.7647	10.7478	0.0141386	1	0.767862	1	COL2A1; HSPG2;
Flat, irregular femoral epiphyses	1	1	5.88235	106.996	0.00934066	1	0.513597	1	COL2A1;
Flat midface	1	8	5.88235	13.4914	0.0724624	1	1	1	COL2A1;
Flattened acetabulae and iliac wings	2	2	11.7647	106.996	8.21608e-05	1	0.0307811	0.205796	COL1A1; COL1A2;
Flattened capital femoral epiphyses	1	2	5.88235	53.7644	0.0185992	1	0.835601	1	COL2A1;
Flattened epiphyses	1	2	5.88235	53.7644	0.0185992	1	0.835601	1	COL2A1;
Flattened epiphyses around knee joint	1	1	5.88235	106.996	0.00934066	1	0.513597	1	COL2A1;
Flattened femoral epiphyses	1	2	5.88235	53.7644	0.0185992	1	0.835601	1	HSPG2;
Flattened, squared-off epiphyses of tubular bones	1	1	5.88235	106.996	0.00934066	1	0.513597	1	COL2A1;
Flexion contractures of hips	1	1	5.88235	106.996	0.00934066	1	0.513597	1	COL2A1;
Fluid-filled cavity within the cerebral hemispheres, can be unilateral or bilateral and may or may not communicate with cerebrospinal fluid (CSF) spaces	1	1	5.88235	106.996	0.00934066	1	0.513597	1	COL4A1;
Focal cortical dysplasia	1	1	5.88235	106.996	0.00934066	1	0.513597	1	COL4A1;
Fracture frequency constant through childhood, decreases after puberty	1	1	5.88235	106.996	0.00934066	1	0.513597	1	COL1A1;
Fracture frequency increases after menopause and in men ages 60-80	1	1	5.88235	106.996	0.00934066	1	0.513597	1	COL1A1;
Fractures	2	8	11.7647	26.8493	0.00222567	1	0.464115	1	COL1A1; COL1A2;
Fractures can occur in utero, during labor and delivery, or in newborn period	2	2	11.7647	106.996	8.21608e-05	1	0.0307811	0.205796	COL1A1; COL1A2;
Fractures decrease after puberty but increase after menopause	2	2	11.7647	106.996	8.21608e-05	1	0.0307811	0.205796	COL1A1; COL1A2;
Fractures occur in first few months, then decrease in frequency and then occur with ambulation	2	2	11.7647	106.996	8.21608e-05	1	0.0307811	0.205796	COL1A1; COL1A2;
Fractures often heal without deformity	1	1	5.88235	106.996	0.00934066	1	0.513597	1	COL1A1;
Fragile skin	2	4	11.7647	53.6316	0.000487557	1	0.133049	0.889537	COL1A1; COL3A1;
Fragmentation of femoral epiphyses	1	1	5.88235	106.996	0.00934066	1	0.513597	1	HSPG2;
Frequency increases with advancing age	1	6	5.88235	17.9811	0.054825	1	1	1	SUFU;
Frequent otitis media	1	1	5.88235	106.996	0.00934066	1	0.513597	1	COL2A1;
Frontal and biparietal bossing	1	3	5.88235	35.9025	0.0277762	1	1	1	SUFU;
Frontal bossing	2	58	11.7647	3.70734	0.0999879	1	1	1	COL1A1; COL1A2;
Full cheeks	1	8	5.88235	13.4914	0.0724624	1	1	1	HSPG2;
Gait ataxia, progressive	1	3	5.88235	35.9025	0.0277762	1	1	1	SETX;
Gastrointestinal	6	425	35.2941	1.51302	0.185617	1	1	1	COL1A1; COL3A1; MSH2; MSH6; SETX; SUFU;
Gaze-evoked nystagmus	1	9	5.88235	11.9941	0.0811644	1	1	1	SETX;
Generalized epiphyseal delay (infancy)	1	1	5.88235	106.996	0.00934066	1	0.513597	1	COL2A1;
Generalized hirsutism	1	2	5.88235	53.7644	0.0185992	1	0.835601	1	HSPG2;
Genetic heterogeneity	3	142	17.6471	2.26786	0.141482	1	1	1	APP; BRCA2; ELN;
Genitourinary	8	478	47.0588	1.79294	0.051844	1	1	1	BRCA2; COL1A2; COL2A1; COL3A1; ELN; FN1; HSPG2; SUFU;
Genu recurvatum	1	4	5.88235	26.9492	0.0368724	1	1	1	COL1A2;
Genu valga	1	1	5.88235	106.996	0.00934066	1	0.513597	1	COL2A1;
Genu valgus	1	1	5.88235	106.996	0.00934066	1	0.513597	1	COL2A1;
Glaucoma	2	35	11.7647	6.1429	0.0407859	1	1	1	COL2A1; SUFU;
Glioblastoma	2	4	11.7647	53.6316	0.000487557	1	0.133049	0.889537	MSH2; MSH6;
Gonadal and somatic mosaicism reported in parent	2	2	11.7647	106.996	8.21608e-05	1	0.0307811	0.205796	COL1A1; COL1A2;
Gonadal mosaicism reported	1	1	5.88235	106.996	0.00934066	1	0.513597	1	COL2A1;
Gray matter heterotopia (in some patients)	2	4	11.7647	53.6316	0.000487557	1	0.133049	0.889537	MSH2; MSH6;
Growth	6	609	35.2941	1.05589	0.527204	1	1	1	ADAMTSL2; COL1A1; COL1A2; COL2A1; COL3A1; HSPG2;
Hair	2	240	11.7647	0.896058	0.677637	1	1	1	COL3A1; HSPG2;
Hamartomatous stomach polyps	1	3	5.88235	35.9025	0.0277762	1	1	1	SUFU;
Hands	4	349	23.5294	1.22935	0.416554	1	1	1	ADAMTSL2; COL2A1; COL3A1; HSPG2;
Has also been called 'distal hereditary motor neuronopathy' (dHMN) and 'distal spinal muscular atrophy' (dSMA)	1	1	5.88235	106.996	0.00934066	1	0.513597	1	SETX;
Head	3	345	17.6471	0.933478	0.652561	1	1	1	ADAMTSL2; COL2A1; HSPG2;
Head and Neck	12	954	70.5882	1.34698	0.102231	1	1	1	ADAMTSL2; COL1A1; COL1A2; COL2A1; COL3A1; COL4A1; ELN; EMD; HSPG2; SETX; STAT3; SUFU;
Head tremor (14% of patients)	1	1	5.88235	106.996	0.00934066	1	0.513597	1	SETX;
Hearing loss	2	41	11.7647	5.24416	0.0543993	1	1	1	COL1A1; COL1A2;
Hearing loss, progressive conductive and/or sensorineural, during adulthood	1	1	5.88235	106.996	0.00934066	1	0.513597	1	COL1A1;
Hearing loss, sensorineural	1	38	5.88235	2.84311	0.302537	1	1	1	COL2A1;
Heart	8	351	47.0588	2.44164	0.0084426	1	0.513597	1	ADAMTSL2; COL1A1; COL1A2; COL2A1; COL3A1; ELN; EMD; SUFU;
Heberden's nodes	1	1	5.88235	106.996	0.00934066	1	0.513597	1	COL2A1;
Height	6	290	35.2941	2.21733	0.0407833	1	1	1	ADAMTSL2; COL1A1; COL1A2; COL2A1; COL3A1; HSPG2;
Height often shorter than unaffected family members	1	1	5.88235	106.996	0.00934066	1	0.513597	1	COL1A1;
Hematology	1	229	5.88235	0.471885	0.899428	1	1	1	COL4A1;
Hemolytic anemia	1	24	5.88235	4.50089	0.202818	1	1	1	COL4A1;
Hemoptysis	1	1	5.88235	106.996	0.00934066	1	0.513597	1	COL3A1;
Hemosiderin deposition	1	1	5.88235	106.996	0.00934066	1	0.513597	1	COL4A1;
Hepatomegaly	1	130	5.88235	0.831216	0.717936	1	1	1	ADAMTSL2;
High-arched palate	1	86	5.88235	1.25644	0.562476	1	1	1	STAT3;
High frequency in the French-Canadian population	1	1	5.88235	106.996	0.00934066	1	0.513597	1	SETX;
High-pitched voice	1	4	5.88235	26.9492	0.0368724	1	1	1	ADAMTSL2;
High recurrence rate	1	6	5.88235	17.9811	0.054825	1	1	1	SUFU;
Hip contracture	1	1	5.88235	106.996	0.00934066	1	0.513597	1	HSPG2;
Hip dislocation	1	28	5.88235	3.85814	0.232599	1	1	1	COL2A1;
Hips usually flexed and abducted (frog-leg position)	2	2	11.7647	106.996	8.21608e-05	1	0.0307811	0.205796	COL1A1; COL1A2;
Horizontal acetabulae	1	1	5.88235	106.996	0.00934066	1	0.513597	1	COL2A1;
Hot, tender swelling of involved bones (e.g., mandible, ribs)	1	1	5.88235	106.996	0.00934066	1	0.513597	1	COL1A1;
Hyaline thickening of cerebral arteries	1	1	5.88235	106.996	0.00934066	1	0.513597	1	APP;
Hydrocephalus	1	49	5.88235	2.20499	0.372522	1	1	1	COL4A1;
Hyperextensible skin	3	8	17.6471	40.2072	3.68777e-05	0.815145	0.0307811	0.205796	COL1A1; COL1A2; COL3A1;
HYPER-IgE RECURRENT INFECTION SYNDROME, AUTOSOMAL DOMINANT	1	1	5.88235	106.996	0.00934066	1	0.513597	1	STAT3;
Hypermobile	1	3	5.88235	35.9025	0.0277762	1	1	1	COL1A1;
Hypermobility of distal interphalangeal joints	1	1	5.88235	106.996	0.00934066	1	0.513597	1	COL3A1;
Hyperpigmented spots	2	4	11.7647	53.6316	0.000487557	1	0.133049	0.889537	MSH2; MSH6;
Hyperreflexia	1	122	5.88235	0.885718	0.69424	1	1	1	SETX;
Hypertelorism	2	121	11.7647	1.77723	0.313666	1	1	1	STAT3; SUFU;
Hypertension due to renal disease	1	1	5.88235	106.996	0.00934066	1	0.513597	1	FN1;
Hypochondrogenesis represents clinical variability within the achondrogenesis-hypochondrogenesis spectrum	1	1	5.88235	106.996	0.00934066	1	0.513597	1	COL2A1;
Hypoplastic ilia	1	4	5.88235	26.9492	0.0368724	1	1	1	COL2A1;
Hypoplastic ischia	1	4	5.88235	26.9492	0.0368724	1	1	1	COL2A1;
Hypoplastic pelvic bones	1	1	5.88235	106.996	0.00934066	1	0.513597	1	COL2A1;
Hypoplastic pubic bones	1	1	5.88235	106.996	0.00934066	1	0.513597	1	COL2A1;
Hypoplastic pubis	1	2	5.88235	53.7644	0.0185992	1	0.835601	1	COL2A1;
Hypoplastic ribs	1	3	5.88235	35.9025	0.0277762	1	1	1	SUFU;
Hypoplastic, wide sacrosciatic notches	1	1	5.88235	106.996	0.00934066	1	0.513597	1	COL2A1;
Hyporeflexia	1	75	5.88235	1.44069	0.512578	1	1	1	HSPG2;
Hypotonia	3	233	17.6471	1.38217	0.37398	1	1	1	COL1A1; COL1A2; COL2A1;
Hypotonia in infancy	1	3	5.88235	35.9025	0.0277762	1	1	1	COL1A1;
Identified by x-ray in the fetus in utero	1	1	5.88235	106.996	0.00934066	1	0.513597	1	COL1A1;
Immunology	1	148	5.88235	0.730129	0.765084	1	1	1	STAT3;
Incomplete penetrance	1	36	5.88235	3.00101	0.289049	1	1	1	SUFU;
Increased lumbar lordosis	1	6	5.88235	17.9811	0.054825	1	1	1	COL2A1;
Increased serum alpha-fetoprotein	1	1	5.88235	106.996	0.00934066	1	0.513597	1	SETX;
Increased serum creatine kinase	2	32	11.7647	6.71862	0.0345615	1	1	1	COL4A1; EMD;
Increased serum creatine kinase (less common)	1	1	5.88235	106.996	0.00934066	1	0.513597	1	SETX;
Increased serum gamma-globulin	1	1	5.88235	106.996	0.00934066	1	0.513597	1	SETX;
Increased serum IgE	1	2	5.88235	53.7644	0.0185992	1	0.835601	1	STAT3;
Infantile hemiparesis	1	1	5.88235	106.996	0.00934066	1	0.513597	1	COL4A1;
Inguinal hernia	6	44	35.2941	14.6114	1.4296e-06	0.0315999	0.0182986	0.122341	COL1A1; COL1A2; COL2A1; COL3A1; ELN; HSPG2;
Inguinal hernias	1	5	5.88235	21.5701	0.0458884	1	1	1	COL2A1;
Internal Genitalia (Female)	2	96	11.7647	2.24001	0.224896	1	1	1	COL3A1; SUFU;
Internal Genitalia (Male)	1	148	5.88235	0.730129	0.765084	1	1	1	HSPG2;
Intracerebral cysts (in some patients)	2	4	11.7647	53.6316	0.000487557	1	0.133049	0.889537	MSH2; MSH6;
Intracranial aneurysm	1	2	5.88235	53.7644	0.0185992	1	0.835601	1	COL3A1;
Iris coloboma	1	13	5.88235	8.30641	0.11521	1	1	1	SUFU;
Irregular endplates	1	2	5.88235	53.7644	0.0185992	1	0.835601	1	COL2A1;
Isochromosome 17q frequent in cytogenetic studies	2	3	11.7647	71.4495	0.000245127	1	0.0833582	0.557315	BRCA2; SUFU;
Joint contractures	1	49	5.88235	2.20499	0.372522	1	1	1	COL2A1;
Joint dislocation (hip, shoulder, elbow, knee, or clavicle)	1	3	5.88235	35.9025	0.0277762	1	1	1	COL1A1;
Joint hyperextensibility	1	7	5.88235	15.416	0.0636828	1	1	1	STAT3;
Joint hypermobility	1	11	5.88235	9.8153	0.0983386	1	1	1	COL1A1;
Joint hypermobility (large and small joints)	1	2	5.88235	53.7644	0.0185992	1	0.835601	1	COL3A1;
Joint laxity	1	36	5.88235	3.00101	0.289049	1	1	1	COL1A2;
Joint laxity decreases with age	1	2	5.88235	53.7644	0.0185992	1	0.835601	1	COL3A1;
Joint laxity, severe	2	2	11.7647	106.996	8.21608e-05	1	0.0307811	0.205796	COL1A1; COL1A2;
Joint pains	1	2	5.88235	53.7644	0.0185992	1	0.835601	1	COL2A1;
Joint stiffness	1	6	5.88235	17.9811	0.054825	1	1	1	COL2A1;
J-shaped sella turcica	1	5	5.88235	21.5701	0.0458884	1	1	1	ADAMTSL2;
Keratan sulfaturia in some patients	1	1	5.88235	106.996	0.00934066	1	0.513597	1	COL2A1;
Keratoacanthomas	1	2	5.88235	53.7644	0.0185992	1	0.835601	1	MSH2;
Keratoconus	1	8	5.88235	13.4914	0.0724624	1	1	1	COL3A1;
Kidneys	2	276	11.7647	0.779185	0.754745	1	1	1	BRCA2; FN1;
KNIEST DYSPLASIA	1	1	5.88235	106.996	0.00934066	1	0.513597	1	COL2A1;
Kyphoscoliosis	2	34	11.7647	6.32352	0.0386659	1	1	1	HSPG2; SUFU;
Kyphosis	4	56	23.5294	7.66034	0.00142083	1	0.320469	1	COL1A1; COL1A2; COL2A1; HSPG2;
Lab	3	266	17.6471	1.2107	0.46244	1	1	1	BRCA2; COL1A1; SUFU;
Laboratory Abnormalities	7	712	41.1765	1.05342	0.52257	1	1	1	COL1A2; COL2A1; COL3A1; COL4A1; EMD; SETX; STAT3;
Large anterior fontanelle	2	8	11.7647	26.8493	0.00222567	1	0.464115	1	COL1A1; COL1A2;
Large fontanelles	2	13	11.7647	16.5306	0.0060318	1	0.513597	1	COL1A1; COL1A2;
Large tarsal bones	1	2	5.88235	53.7644	0.0185992	1	0.835601	1	COL2A1;
Laryngeal carcinoma	1	2	5.88235	53.7644	0.0185992	1	0.835601	1	MSH2;
Lateral displacement of the inner canthi	1	3	5.88235	35.9025	0.0277762	1	1	1	SUFU;
Legg-Calve-Perthes disease	1	1	5.88235	106.996	0.00934066	1	0.513597	1	COL2A1;
Leukemia	2	8	11.7647	26.8493	0.00222567	1	0.464115	1	MSH2; MSH6;
Limb ataxia, progressive	1	1	5.88235	106.996	0.00934066	1	0.513597	1	SETX;
Limbs	7	339	41.1765	2.21246	0.025698	1	1	1	ADAMTSL2; COL1A1; COL1A2; COL2A1; EMD; HSPG2; SUFU;
Limited elbow extension	1	8	5.88235	13.4914	0.0724624	1	1	1	COL2A1;
Limited joint mobility	1	3	5.88235	35.9025	0.0277762	1	1	1	COL2A1;
Liver	1	256	5.88235	0.422118	0.92493	1	1	1	ADAMTSL2;
Lobeless ears	1	2	5.88235	53.7644	0.0185992	1	0.835601	1	COL3A1;
Long bone deformity evident at birth or in the first 2 years of life	2	2	11.7647	106.996	8.21608e-05	1	0.0307811	0.205796	COL1A1; COL1A2;
Long eyelashes in irregular rows	1	1	5.88235	106.996	0.00934066	1	0.513597	1	HSPG2;
Long, smooth philtrum	1	3	5.88235	35.9025	0.0277762	1	1	1	ADAMTSL2;
Long tract signs	1	13	5.88235	8.30641	0.11521	1	1	1	APP;
Loose redundant skin	1	3	5.88235	35.9025	0.0277762	1	1	1	ELN;
Lop ears	1	6	5.88235	17.9811	0.054825	1	1	1	COL1A1;
Lordosis	1	15	5.88235	7.19963	0.131784	1	1	1	COL2A1;
Loss of spinal cord anterior horn cells	1	1	5.88235	106.996	0.00934066	1	0.513597	1	SETX;
Loss of tumor suppressor gene	1	3	5.88235	35.9025	0.0277762	1	1	1	BRCA2;
Low birth weight	2	25	11.7647	8.59908	0.0217204	1	0.96796	1	COL1A1; COL1A2;
Lower motor neuron signs	1	3	5.88235	35.9025	0.0277762	1	1	1	SETX;
Low hairline	1	3	5.88235	35.9025	0.0277762	1	1	1	HSPG2;
Low nasal bridge	1	20	5.88235	5.40062	0.171951	1	1	1	COL2A1;
Low-set ears	1	97	5.88235	1.11397	0.607538	1	1	1	HSPG2;
Lumbar kyphoscoliosis	1	1	5.88235	106.996	0.00934066	1	0.513597	1	COL2A1;
Lumbar lordosis	2	11	11.7647	19.5334	0.00430024	1	0.513597	1	COL2A1; HSPG2;
Lung	8	171	47.0588	5.01165	6.00924e-05	1	0.0307811	0.205796	COL1A1; COL1A2; COL2A1; COL3A1; ELN; HSPG2; STAT3; SUFU;
Luton and Torrance type differentiated based on histologic findings in cartilage	1	1	5.88235	106.996	0.00934066	1	0.513597	1	COL2A1;
Luton type - hypercellular resting cartilage, normal and large cells, normal column formation, focal degenerating chondrocyte incorporation and focal disorganization	1	1	5.88235	106.996	0.00934066	1	0.513597	1	COL2A1;
Lymphoma	2	9	11.7647	23.8694	0.00284586	1	0.513597	1	MSH2; MSH6;
Lymphomesenteric cysts, often calcified	1	3	5.88235	35.9025	0.0277762	1	1	1	SUFU;
LYNCH SYNDROME I	1	1	5.88235	106.996	0.00934066	1	0.513597	1	MSH2;
Lysosomal storage vacuoles in trachea, liver, cartilage, and heart	1	1	5.88235	106.996	0.00934066	1	0.513597	1	ADAMTSL2;
Macrocephaly	1	60	5.88235	1.80081	0.435858	1	1	1	COL2A1;
Majority of Wilms tumors are sporadic	1	3	5.88235	35.9025	0.0277762	1	1	1	BRCA2;
Malar hypoplasia	1	15	5.88235	7.19963	0.131784	1	1	1	COL2A1;
Malignant gastrointestinal tract tumors	1	2	5.88235	53.7644	0.0185992	1	0.835601	1	MSH2;
Malignant genitourinary tract tumors	1	2	5.88235	53.7644	0.0185992	1	0.835601	1	MSH2;
Mandibular hypoplasia	1	9	5.88235	11.9941	0.0811644	1	1	1	COL2A1;
Marfanoid habitus	1	6	5.88235	17.9811	0.054825	1	1	1	COL2A1;
Medulloblastoma	4	11	23.5294	38.9697	1.65569e-06	0.0365973	0.0182986	0.122341	BRCA2; MSH2; MSH6; SUFU;
Megaepiphyses (late)	1	1	5.88235	106.996	0.00934066	1	0.513597	1	COL2A1;
Membranous (type I) vitreous phenotype	1	1	5.88235	106.996	0.00934066	1	0.513597	1	COL2A1;
Meningioma	1	7	5.88235	15.416	0.0636828	1	1	1	SUFU;
MENINGIOMA, FAMILIAL, SUSCEPTIBILITY TO	1	6	5.88235	17.9811	0.054825	1	1	1	SUFU;
Mental retardation (25%)	1	2	5.88235	53.7644	0.0185992	1	0.835601	1	HSPG2;
Mental retardation (less common)	1	4	5.88235	26.9492	0.0368724	1	1	1	SUFU;
Mesangial and subendothelial granular or fibrillar deposits which show immunoreactivity to fibronectin	1	1	5.88235	106.996	0.00934066	1	0.513597	1	FN1;
Metaphyseal cupping	1	3	5.88235	35.9025	0.0277762	1	1	1	COL2A1;
Metaphyseal flaring	1	7	5.88235	15.416	0.0636828	1	1	1	COL2A1;
Metaphyseal irregularity and sclerosis (childhood)	1	1	5.88235	106.996	0.00934066	1	0.513597	1	COL2A1;
Microbleeds (less than 5 mm in diameter) occur at the gray-white matter junction in the cerebral hemispheres and cerebellum and do not occur in the thalamus, basal ganglia, or brainstem	1	1	5.88235	106.996	0.00934066	1	0.513597	1	APP;
Microcornea	1	18	5.88235	6.00036	0.156099	1	1	1	HSPG2;
Micrognathia	3	121	17.6471	2.66143	0.0984734	1	1	1	COL1A1; COL1A2; HSPG2;
Microscopic hematuria	1	5	5.88235	21.5701	0.0458884	1	1	1	FN1;
Midface hypoplasia	3	38	17.6471	8.47302	0.00466813	1	0.513597	1	COL1A1; COL1A2; COL2A1;
Migraine with aura	1	5	5.88235	21.5701	0.0458884	1	1	1	COL4A1;
Mild congenital leg curvature	1	1	5.88235	106.996	0.00934066	1	0.513597	1	COL1A1;
Mild joint hypermobility	1	1	5.88235	106.996	0.00934066	1	0.513597	1	COL1A1;
Mild mandibular prognathism	1	3	5.88235	35.9025	0.0277762	1	1	1	SUFU;
Mild-moderate skeletal deformity	2	2	11.7647	106.996	8.21608e-05	1	0.0307811	0.205796	COL1A1; COL1A2;
Mild osteopenia	1	2	5.88235	53.7644	0.0185992	1	0.835601	1	COL1A1;
Mild pectus excavatum	1	1	5.88235	106.996	0.00934066	1	0.513597	1	EMD;
Mild platyspondyly	1	6	5.88235	17.9811	0.054825	1	1	1	COL2A1;
Mild prognathism	1	1	5.88235	106.996	0.00934066	1	0.513597	1	STAT3;
Mild spondyloepiphyseal dysplasia	1	2	5.88235	53.7644	0.0185992	1	0.835601	1	COL2A1;
Misc	3	219	17.6471	1.47052	0.336017	1	1	1	COL1A1; COL2A1; MSH2;
Miscellaneous	17	1228	100	1.48208	0.00120059	1	0.274712	1	ADAMTSL2; APP; BRCA2; COL1A1; COL1A2; COL2A1; COL3A1; COL4A1; ELN; EMD; FN1; HSPG2; MSH2; MSH6; SETX; STAT3; SUFU;
Mitral regurgitation	1	3	5.88235	35.9025	0.0277762	1	1	1	COL1A2;
Mitral stenosis	1	1	5.88235	106.996	0.00934066	1	0.513597	1	ADAMTSL2;
Mitral valve insufficiency	1	3	5.88235	35.9025	0.0277762	1	1	1	COL1A2;
Mitral valve prolapse	4	20	23.5294	21.4421	2.3081e-05	0.510183	0.0307811	0.205796	COL1A1; COL1A2; COL2A1; COL3A1;
Mitral valve regurgitation	1	2	5.88235	53.7644	0.0185992	1	0.835601	1	ELN;
Mixed hearing loss	1	6	5.88235	17.9811	0.054825	1	1	1	COL2A1;
Molluscoid pseudotumors	2	5	11.7647	42.9267	0.000808129	1	0.202987	1	COL1A1; COL3A1;
More common in women	1	7	5.88235	15.416	0.0636828	1	1	1	SUFU;
Most cases result from de novo mutations	1	2	5.88235	53.7644	0.0185992	1	0.835601	1	COL2A1;
Mouth	7	417	41.1765	1.79863	0.0713906	1	1	1	ADAMTSL2; COL1A1; COL2A1; COL3A1; HSPG2; STAT3; SUFU;
Multiple fractures present at birth	2	2	11.7647	106.996	8.21608e-05	1	0.0307811	0.205796	COL1A1; COL1A2;
Muscle, Soft Tissue	4	341	23.5294	1.25819	0.397927	1	1	1	COL1A2; EMD; HSPG2; SETX;
Muscle tears	1	1	5.88235	106.996	0.00934066	1	0.513597	1	COL1A2;
Muscle wasting	1	7	5.88235	15.416	0.0636828	1	1	1	HSPG2;
Muscle weakness	1	62	5.88235	1.74273	0.446706	1	1	1	HSPG2;
Muscular hypertrophy	1	2	5.88235	53.7644	0.0185992	1	0.835601	1	HSPG2;
Myopathy with type I fiber atrophy on muscle biopsy	1	1	5.88235	106.996	0.00934066	1	0.513597	1	EMD;
Myopia	3	47	17.6471	6.85087	0.00851611	1	0.513597	1	COL1A1; COL2A1; HSPG2;
Myopia, progressive, early onset	1	1	5.88235	106.996	0.00934066	1	0.513597	1	COL2A1;
Myotonia	1	3	5.88235	35.9025	0.0277762	1	1	1	HSPG2;
Nails	1	123	5.88235	0.878517	0.697301	1	1	1	ADAMTSL2;
Narrow chest	1	14	5.88235	7.71352	0.123534	1	1	1	COL2A1;
Narrowing of joint spaces	1	1	5.88235	106.996	0.00934066	1	0.513597	1	COL2A1;
Narrow maxilla	1	3	5.88235	35.9025	0.0277762	1	1	1	COL1A1;
Narrow palpebral fissures	1	7	5.88235	15.416	0.0636828	1	1	1	HSPG2;
Narrow sacrosciatic notches	1	3	5.88235	35.9025	0.0277762	1	1	1	COL2A1;
Neck	3	130	17.6471	2.47719	0.116127	1	1	1	COL2A1; EMD; HSPG2;
Necrosis of capital femoral epiphysis	1	1	5.88235	106.996	0.00934066	1	0.513597	1	COL2A1;
Neonatal lethal	1	1	5.88235	106.996	0.00934066	1	0.513597	1	HSPG2;
Neoplasia	4	151	23.5294	2.84124	0.0461725	1	1	1	BRCA2; MSH2; MSH6; SUFU;
Nephroblastoma	1	4	5.88235	26.9492	0.0368724	1	1	1	BRCA2;
Nephrotic syndrome	1	16	5.88235	6.74993	0.139962	1	1	1	FN1;
Neuroblastoma	2	11	11.7647	19.5334	0.00430024	1	0.513597	1	MSH2; MSH6;
Neurofibrillary tangles composed of disordered microtubules	1	11	5.88235	9.8153	0.0983386	1	1	1	APP;
Neurologic	12	930	70.5882	1.38174	0.0840217	1	1	1	ADAMTSL2; APP; COL1A1; COL1A2; COL2A1; COL4A1; EMD; HSPG2; MSH2; MSH6; SETX; SUFU;
No bulbar involvement	1	1	5.88235	106.996	0.00934066	1	0.513597	1	SETX;
Nonimmune hydrops	2	2	11.7647	106.996	8.21608e-05	1	0.0307811	0.205796	COL1A1; COL1A2;
Non-ossified sacrum, ischial, and pubic bones	1	1	5.88235	106.996	0.00934066	1	0.513597	1	COL2A1;
Non-ossified talus and calcaneus	1	1	5.88235	106.996	0.00934066	1	0.513597	1	COL2A1;
Nonpolyposis colon cancer	1	1	5.88235	106.996	0.00934066	1	0.513597	1	MSH2;
No ocular symptoms	1	2	5.88235	53.7644	0.0185992	1	0.835601	1	COL2A1;
Normal birth weight	1	7	5.88235	15.416	0.0636828	1	1	1	ADAMTSL2;
Normal clavicles	1	1	5.88235	106.996	0.00934066	1	0.513597	1	COL2A1;
Normal face at birth	1	1	5.88235	106.996	0.00934066	1	0.513597	1	HSPG2;
Normal-greyish sclerae	2	2	11.7647	106.996	8.21608e-05	1	0.0307811	0.205796	COL1A1; COL1A2;
Normal head circumference	1	3	5.88235	35.9025	0.0277762	1	1	1	ADAMTSL2;
Normal height	1	5	5.88235	21.5701	0.0458884	1	1	1	COL2A1;
Normal intelligence	1	45	5.88235	2.40094	0.347875	1	1	1	COL2A1;
Normal teeth (in most patients)	1	1	5.88235	106.996	0.00934066	1	0.513597	1	COL1A1;
Normal to near normal stature	1	1	5.88235	106.996	0.00934066	1	0.513597	1	COL1A1;
Normal upper/lower segment ratio	1	1	5.88235	106.996	0.00934066	1	0.513597	1	ADAMTSL2;
Normal wound healing	1	5	5.88235	21.5701	0.0458884	1	1	1	ELN;
No scarring	1	2	5.88235	53.7644	0.0185992	1	0.835601	1	COL3A1;
Nose	8	314	47.0588	2.72935	0.00414728	1	0.513597	1	ADAMTSL2; COL1A1; COL1A2; COL2A1; COL3A1; HSPG2; STAT3; SUFU;
No sensory abnormalities	1	2	5.88235	53.7644	0.0185992	1	0.835601	1	SETX;
No skin hyperelasticity	1	2	5.88235	53.7644	0.0185992	1	0.835601	1	ELN;
Numerous multiple fractures present at birth	2	3	11.7647	71.4495	0.000245127	1	0.0833582	0.557315	COL1A1; COL1A2;
Occasional cataracts	1	1	5.88235	106.996	0.00934066	1	0.513597	1	COL2A1;
Occasional conductive hearing loss	1	1	5.88235	106.996	0.00934066	1	0.513597	1	COL2A1;
Occasional femoral bowing	1	1	5.88235	106.996	0.00934066	1	0.513597	1	COL1A1;
Occipital skull defect	1	1	5.88235	106.996	0.00934066	1	0.513597	1	HSPG2;
Occipitoatlantal instability	1	1	5.88235	106.996	0.00934066	1	0.513597	1	COL2A1;
Oculomotor apraxia (56% of patients)	1	1	5.88235	106.996	0.00934066	1	0.513597	1	SETX;
Odontogenic keratocysts of jaws	1	3	5.88235	35.9025	0.0277762	1	1	1	SUFU;
Odontoid hypoplasia	1	13	5.88235	8.30641	0.11521	1	1	1	COL2A1;
Often identified in newborn period	2	2	11.7647	106.996	8.21608e-05	1	0.0307811	0.205796	COL1A1; COL1A2;
Oligodendroglioma	2	4	11.7647	53.6316	0.000487557	1	0.133049	0.889537	MSH2; MSH6;
Oncology	3	80	17.6471	4.02524	0.0356302	1	1	1	BRCA2; MSH2; SUFU;
One patient reported with COL3A1 mutation (	1	2	5.88235	53.7644	0.0185992	1	0.835601	1	COL3A1;
Onset 6-9 years	1	1	5.88235	106.996	0.00934066	1	0.513597	1	COL2A1;
Onset between 2-5 years	1	3	5.88235	35.9025	0.0277762	1	1	1	BRCA2;
Onset in childhood	1	26	5.88235	4.1548	0.217842	1	1	1	EMD;
Onset in infancy	1	82	5.88235	1.31772	0.544916	1	1	1	STAT3;
Onset in middle age (44 to 60 years)	1	1	5.88235	106.996	0.00934066	1	0.513597	1	APP;
Onset of end-stage renal disease 15 to 20 years after onset	1	1	5.88235	106.996	0.00934066	1	0.513597	1	FN1;
Onset of fracture usually when child begins to walk	1	1	5.88235	106.996	0.00934066	1	0.513597	1	COL1A1;
Onset of gastrointestinal tumors typically occurs in the second decade	2	4	11.7647	53.6316	0.000487557	1	0.133049	0.889537	MSH2; MSH6;
Onset of hematologic or CNS tumors in the first or second decades of life	2	4	11.7647	53.6316	0.000487557	1	0.133049	0.889537	MSH2; MSH6;
Onset of osteoarthritis in teens to early adulthood	1	1	5.88235	106.996	0.00934066	1	0.513597	1	COL2A1;
Onset of proteinuria in the second to fourth decades	1	1	5.88235	106.996	0.00934066	1	0.513597	1	FN1;
Onset of skin manifestations from birth to puberty	1	1	5.88235	106.996	0.00934066	1	0.513597	1	ELN;
Onset usually in childhood	1	4	5.88235	26.9492	0.0368724	1	1	1	COL4A1;
Onset usually in mid-teens, average 15 years (range 2 to 20 years)	1	1	5.88235	106.996	0.00934066	1	0.513597	1	SETX;
Opalescent teeth (rare)	1	1	5.88235	106.996	0.00934066	1	0.513597	1	COL1A1;
Osteoarthritis	1	9	5.88235	11.9941	0.0811644	1	1	1	COL1A1;
Osteoarthritis (hips, knees, shoulders, wrists, hands)	1	1	5.88235	106.996	0.00934066	1	0.513597	1	COL2A1;
Osteoarthritis (onset 30-40 years)	1	2	5.88235	53.7644	0.0185992	1	0.835601	1	COL3A1;
OSTEOARTHRITIS WITH MILD CHONDRODYSPLASIA	1	1	5.88235	106.996	0.00934066	1	0.513597	1	COL2A1;
OSTEOGENESIS IMPERFECTA, TYPE I	1	1	5.88235	106.996	0.00934066	1	0.513597	1	COL1A1;
OSTEOGENESIS IMPERFECTA, TYPE II	2	2	11.7647	106.996	8.21608e-05	1	0.0307811	0.205796	COL1A1; COL1A2;
OSTEOGENESIS IMPERFECTA, TYPE III	2	2	11.7647	106.996	8.21608e-05	1	0.0307811	0.205796	COL1A1; COL1A2;
OSTEOGENESIS IMPERFECTA, TYPE IV	2	2	11.7647	106.996	8.21608e-05	1	0.0307811	0.205796	COL1A1; COL1A2;
Osteopenia	3	28	17.6471	11.498	0.00192109	1	0.416312	1	ADAMTSL2; COL1A1; COL1A2;
Osteoporosis	1	42	5.88235	2.5724	0.328795	1	1	1	HSPG2;
OSTEOPOROSIS	2	6	11.7647	35.7842	0.00120553	1	0.274712	1	COL1A1; COL1A2;
Other	2	384	11.7647	0.560045	0.902357	1	1	1	COL2A1; HSPG2;
Other tumors may also occur	2	4	11.7647	53.6316	0.000487557	1	0.133049	0.889537	MSH2; MSH6;
Otosclerosis	2	2	11.7647	106.996	8.21608e-05	1	0.0307811	0.205796	COL1A1; COL1A2;
Ovarian carcinoma	1	4	5.88235	26.9492	0.0368724	1	1	1	SUFU;
Ovarian fibromata	1	3	5.88235	35.9025	0.0277762	1	1	1	SUFU;
Overfolded helices	1	5	5.88235	21.5701	0.0458884	1	1	1	HSPG2;
Ovoid vertebral bodies	1	9	5.88235	11.9941	0.0811644	1	1	1	COL2A1;
Painful joints	1	1	5.88235	106.996	0.00934066	1	0.513597	1	COL2A1;
Painful limp	1	1	5.88235	106.996	0.00934066	1	0.513597	1	COL2A1;
Pale blue sclerae (10% of the cases)	2	2	11.7647	106.996	8.21608e-05	1	0.0307811	0.205796	COL1A1; COL1A2;
Pallor of dorsal columns of the spinal cord	1	1	5.88235	106.996	0.00934066	1	0.513597	1	SETX;
Parental somatic mosaicism in 2 cases produced mild phenotype in the patients	1	1	5.88235	106.996	0.00934066	1	0.513597	1	COL2A1;
Parkinsonism	1	42	5.88235	2.5724	0.328795	1	1	1	APP;
Paternal age effect	1	6	5.88235	17.9811	0.054825	1	1	1	SUFU;
Pectus carinatum	2	27	11.7647	7.96234	0.0251361	1	1	1	COL2A1; HSPG2;
Pectus excavatum	3	44	17.6471	7.31787	0.0070779	1	0.513597	1	ADAMTSL2; COL1A2; COL2A1;
Pelvis	5	153	29.4118	3.50338	0.0105988	1	0.57989	1	ADAMTSL2; COL1A1; COL1A2; COL2A1; HSPG2;
Perinatal lethal	2	2	11.7647	106.996	8.21608e-05	1	0.0307811	0.205796	COL1A1; COL1A2;
Periodontal disease	1	2	5.88235	53.7644	0.0185992	1	0.835601	1	COL3A1;
Peripheral arterial stenosis	1	1	5.88235	106.996	0.00934066	1	0.513597	1	ELN;
Peripheral Nervous System	1	178	5.88235	0.607081	0.827579	1	1	1	SETX;
Pes cavus has been reported	1	1	5.88235	106.996	0.00934066	1	0.513597	1	SETX;
Pes cavus (less common)	1	3	5.88235	35.9025	0.0277762	1	1	1	SETX;
Pes planus	4	37	23.5294	11.593	0.000285221	1	0.095523	0.638646	COL1A1; COL1A2; COL2A1; HSPG2;
Pierre-Robin sequence	1	4	5.88235	26.9492	0.0368724	1	1	1	COL2A1;
Pinched, thin nose	1	1	5.88235	106.996	0.00934066	1	0.513597	1	COL3A1;
Pits of palms and soles	1	3	5.88235	35.9025	0.0277762	1	1	1	SUFU;
Platyspondyly	4	26	23.5294	16.4958	6.87983e-05	1	0.0307811	0.205796	COL1A1; COL1A2; COL2A1; HSPG2;
Platyspondyly (childhood)	1	3	5.88235	35.9025	0.0277762	1	1	1	COL2A1;
Platyspondyly, extreme	1	1	5.88235	106.996	0.00934066	1	0.513597	1	COL2A1;
Platyspondyly, mild	1	1	5.88235	106.996	0.00934066	1	0.513597	1	COL2A1;
Platyspondyly with anterior wedging	1	1	5.88235	106.996	0.00934066	1	0.513597	1	COL2A1;
Pleasant, happy-nature' appearance	1	1	5.88235	106.996	0.00934066	1	0.513597	1	ADAMTSL2;
Pneumatocele formation	1	1	5.88235	106.996	0.00934066	1	0.513597	1	STAT3;
Polyhydramnios	1	45	5.88235	2.40094	0.347875	1	1	1	COL2A1;
Polyneuropathy (98% of patients)	1	1	5.88235	106.996	0.00934066	1	0.513597	1	SETX;
Pontocerebellar atrophy	1	1	5.88235	106.996	0.00934066	1	0.513597	1	SETX;
Poor wound healing	2	4	11.7647	53.6316	0.000487557	1	0.133049	0.889537	COL1A1; COL1A2;
Popcorn" calcification	2	2	11.7647	106.996	8.21608e-05	1	0.0307811	0.205796	COL1A1; COL1A2;
Porencephaly	1	3	5.88235	35.9025	0.0277762	1	1	1	COL4A1;
Posterior leukoencephalopathy	1	1	5.88235	106.996	0.00934066	1	0.513597	1	COL4A1;
Posteriorly rotated ears	1	32	5.88235	3.37602	0.261331	1	1	1	HSPG2;
Postmenopausal osteoporosis	2	6	11.7647	35.7842	0.00120553	1	0.274712	1	COL1A1; COL1A2;
Premature aged appearance	1	1	5.88235	106.996	0.00934066	1	0.513597	1	ELN;
Premature birth	2	12	11.7647	17.907	0.00513198	1	0.513597	1	COL1A1; COL1A2;
Premature birth following premature rupture of fetal membranes	1	3	5.88235	35.9025	0.0277762	1	1	1	COL1A1;
Premature delivery because of cervical insufficiency or membrane fragility	1	1	5.88235	106.996	0.00934066	1	0.513597	1	COL3A1;
Premature osteoarthritis	3	4	17.6471	80.3141	2.69591e-06	0.0595904	0.0198635	0.132803	COL1A1; COL1A2; COL2A1;
Prenatal Manifestations	4	115	23.5294	3.7306	0.0189537	1	0.849802	1	COL1A1; COL1A2; COL2A1; COL3A1;
Presenile and senile dementia	1	12	5.88235	8.99804	0.106812	1	1	1	APP;
Progressive disease with onset in infancy	1	1	5.88235	106.996	0.00934066	1	0.513597	1	HSPG2;
Progressive disorder	1	69	5.88235	1.56595	0.48315	1	1	1	SETX;
Prominent eyes	1	19	5.88235	5.68472	0.16406	1	1	1	COL2A1;
Prominent forehead	1	36	5.88235	3.00101	0.289049	1	1	1	STAT3;
Prominent interphalangeal joints	1	3	5.88235	35.9025	0.0277762	1	1	1	COL2A1;
Prominent venous markings	1	1	5.88235	106.996	0.00934066	1	0.513597	1	COL3A1;
PROSTATE CANCER	1	12	5.88235	8.99804	0.106812	1	1	1	BRCA2;
Proteinuria	1	48	5.88235	2.25092	0.366444	1	1	1	FN1;
Protrusio acetabuli	2	2	11.7647	106.996	8.21608e-05	1	0.0307811	0.205796	COL1A1; COL1A2;
Protuberant abdomen	1	8	5.88235	13.4914	0.0724624	1	1	1	COL2A1;
Proximal weakness occurs later	1	1	5.88235	106.996	0.00934066	1	0.513597	1	SETX;
Ptosis	1	107	5.88235	1.00987	0.644678	1	1	1	HSPG2;
'Pugilistic facies'	1	1	5.88235	106.996	0.00934066	1	0.513597	1	COL2A1;
Pulmonary hypertension	2	11	11.7647	19.5334	0.00430024	1	0.513597	1	COL1A1; COL1A2;
Pulmonary hypoplasia	1	18	5.88235	6.00036	0.156099	1	1	1	HSPG2;
Pulmonary insufficiency	2	2	11.7647	106.996	8.21608e-05	1	0.0307811	0.205796	COL1A1; COL1A2;
Pursed lips	1	3	5.88235	35.9025	0.0277762	1	1	1	HSPG2;
Pyramidal signs (21% of patients)	1	1	5.88235	106.996	0.00934066	1	0.513597	1	SETX;
Radiology	2	28	11.7647	7.67808	0.0269218	1	1	1	COL1A1; COL2A1;
Rare adult cases reported	1	3	5.88235	35.9025	0.0277762	1	1	1	BRCA2;
Recurrent cerebral and cerebellar hemorrhage	1	1	5.88235	106.996	0.00934066	1	0.513597	1	APP;
Recurrent fractures	1	3	5.88235	35.9025	0.0277762	1	1	1	STAT3;
Recurrent fungal infections	1	2	5.88235	53.7644	0.0185992	1	0.835601	1	STAT3;
Recurrent joint dislocations (shoulder, patella, temporomandibular joints)	1	2	5.88235	53.7644	0.0185992	1	0.835601	1	COL3A1;
Recurrent joint subluxation	2	2	11.7647	106.996	8.21608e-05	1	0.0307811	0.205796	COL1A1; COL1A2;
Recurrent pulmonary infections	1	3	5.88235	35.9025	0.0277762	1	1	1	COL2A1;
Recurrent sinopulmonary infections	1	3	5.88235	35.9025	0.0277762	1	1	1	STAT3;
Recurrent skin abscesses	1	1	5.88235	106.996	0.00934066	1	0.513597	1	STAT3;
Recurrent Staphylococcus aureus infections	1	1	5.88235	106.996	0.00934066	1	0.513597	1	STAT3;
Recurrent strokes	1	1	5.88235	106.996	0.00934066	1	0.513597	1	APP;
Reduced resorption of primary tooth roots	1	1	5.88235	106.996	0.00934066	1	0.513597	1	STAT3;
Renal failure	1	37	5.88235	2.91993	0.295823	1	1	1	FN1;
Respiratory	9	360	52.9412	2.67781	0.00226625	1	0.468161	1	ADAMTSL2; COL1A1; COL1A2; COL2A1; COL3A1; ELN; HSPG2; STAT3; SUFU;
Respiratory distress	1	13	5.88235	8.30641	0.11521	1	1	1	COL2A1;
Restrictive lung disease	1	9	5.88235	11.9941	0.0811644	1	1	1	COL2A1;
Retained primary teeth	1	1	5.88235	106.996	0.00934066	1	0.513597	1	STAT3;
Retinal arteriolar tortuosity	1	1	5.88235	106.996	0.00934066	1	0.513597	1	COL4A1;
Retinal detachment	1	10	5.88235	10.7958	0.0897896	1	1	1	COL2A1;
Retinal detachment (in some patients)	1	1	5.88235	106.996	0.00934066	1	0.513597	1	COL4A1;
Retinal thinning	1	1	5.88235	106.996	0.00934066	1	0.513597	1	COL2A1;
Rhabdomyosarcoma	2	9	11.7647	23.8694	0.00284586	1	0.513597	1	MSH2; MSH6;
Ribs, Sternum, Clavicles and Scapulae	6	162	35.2941	3.96919	0.00244773	1	0.500969	1	ADAMTSL2; COL1A1; COL1A2; COL2A1; HSPG2; SUFU;
Risk of sudden death due to cardiac defects	1	1	5.88235	106.996	0.00934066	1	0.513597	1	EMD;
Round face	1	12	5.88235	8.99804	0.106812	1	1	1	COL2A1;
Round, full face	1	2	5.88235	53.7644	0.0185992	1	0.835601	1	ADAMTSL2;
Saccadic smooth pursuit	1	3	5.88235	35.9025	0.0277762	1	1	1	SETX;
Sacral striae	1	2	5.88235	53.7644	0.0185992	1	0.835601	1	COL3A1;
Sad, fixed facies	1	1	5.88235	106.996	0.00934066	1	0.513597	1	HSPG2;
Schizencephaly	1	2	5.88235	53.7644	0.0185992	1	0.835601	1	COL4A1;
Schmorl's nodes	1	1	5.88235	106.996	0.00934066	1	0.513597	1	COL2A1;
Scoliosis (22% of patients)	1	1	5.88235	106.996	0.00934066	1	0.513597	1	SETX;
Scoliosis	5	118	29.4118	4.54243	0.00346645	1	0.513597	1	COL1A1; COL1A2; COL2A1; STAT3; SUFU;
Sebaceous adenomas	1	2	5.88235	53.7644	0.0185992	1	0.835601	1	MSH2;
Sebaceous carcinoma	1	2	5.88235	53.7644	0.0185992	1	0.835601	1	MSH2;
Sebaceous epitheliomas	1	2	5.88235	53.7644	0.0185992	1	0.835601	1	MSH2;
Sebaceous gland tumors	1	2	5.88235	53.7644	0.0185992	1	0.835601	1	MSH2;
Seizures	1	275	5.88235	0.392955	0.939081	1	1	1	ADAMTSL2;
Sensorineural hearing loss	1	23	5.88235	4.6965	0.195204	1	1	1	COL2A1;
Severe, generalized osteoporosis	2	2	11.7647	106.996	8.21608e-05	1	0.0307811	0.205796	COL1A1; COL1A2;
Severe limb shortening	1	1	5.88235	106.996	0.00934066	1	0.513597	1	COL2A1;
Short 4th metacarpal	1	3	5.88235	35.9025	0.0277762	1	1	1	SUFU;
Short, bent long bones	1	1	5.88235	106.996	0.00934066	1	0.513597	1	HSPG2;
Short, broad thumbs	1	2	5.88235	53.7644	0.0185992	1	0.835601	1	COL2A1;
Short deformed femurs	2	2	11.7647	106.996	8.21608e-05	1	0.0307811	0.205796	COL1A1; COL1A2;
Short, dumbbell appearance of long bones	1	1	5.88235	106.996	0.00934066	1	0.513597	1	COL2A1;
Shortened long tubular bones	1	2	5.88235	53.7644	0.0185992	1	0.835601	1	ADAMTSL2;
Shortened vertebral bodies, mild	1	1	5.88235	106.996	0.00934066	1	0.513597	1	COL2A1;
Short feet	2	6	11.7647	35.7842	0.00120553	1	0.274712	1	ADAMTSL2; COL2A1;
Short fingers	1	9	5.88235	11.9941	0.0811644	1	1	1	COL2A1;
Short hands	2	7	11.7647	30.6794	0.00167847	1	0.367336	1	ADAMTSL2; COL2A1;
Short, horizontal ribs	1	1	5.88235	106.996	0.00934066	1	0.513597	1	COL2A1;
Short ilia	1	1	5.88235	106.996	0.00934066	1	0.513597	1	COL2A1;
Short limb dwarfism	2	5	11.7647	42.9267	0.000808129	1	0.202987	1	COL1A1; COL1A2;
Short limb dwarfism recognizable at birth	2	2	11.7647	106.996	8.21608e-05	1	0.0307811	0.205796	COL1A1; COL1A2;
Short-limbed dwarfism	1	2	5.88235	53.7644	0.0185992	1	0.835601	1	HSPG2;
Short long bones	1	5	5.88235	21.5701	0.0458884	1	1	1	COL2A1;
Short metacarpals (2nd, 3rd, 4th, 5th)	1	1	5.88235	106.996	0.00934066	1	0.513597	1	COL2A1;
Short metacarpals	1	17	5.88235	6.35311	0.148066	1	1	1	COL2A1;
Short metacarpals with rounded proximal ends	1	1	5.88235	106.996	0.00934066	1	0.513597	1	ADAMTSL2;
Short metatarsals (4th)	1	1	5.88235	106.996	0.00934066	1	0.513597	1	COL2A1;
Short neck	2	63	11.7647	3.41316	0.114982	1	1	1	COL2A1; HSPG2;
Short nose	1	26	5.88235	4.1548	0.217842	1	1	1	ADAMTSL2;
Short phalanges	1	11	5.88235	9.8153	0.0983386	1	1	1	COL2A1;
Short, plump tubular bones	1	1	5.88235	106.996	0.00934066	1	0.513597	1	ADAMTSL2;
Short proximal and middle phalanges	1	1	5.88235	106.996	0.00934066	1	0.513597	1	COL2A1;
Short stature	4	172	23.5294	2.49437	0.0690088	1	1	1	ADAMTSL2; COL1A1; COL2A1; COL3A1;
Short stature, disproportionate (short trunk)	1	3	5.88235	35.9025	0.0277762	1	1	1	COL2A1;
Short stature, mild to moderate	2	5	11.7647	42.9267	0.000808129	1	0.202987	1	COL1A1; COL1A2;
Short stature, often below 5th percentile	2	2	11.7647	106.996	8.21608e-05	1	0.0307811	0.205796	COL1A1; COL1A2;
Short stature (postnatal onset)	1	2	5.88235	53.7644	0.0185992	1	0.835601	1	HSPG2;
Short, thin ribs	1	2	5.88235	53.7644	0.0185992	1	0.835601	1	COL2A1;
Short thumb terminal phalanx	1	3	5.88235	35.9025	0.0277762	1	1	1	SUFU;
Short trunk	1	6	5.88235	17.9811	0.054825	1	1	1	COL2A1;
Short tubular bones	1	4	5.88235	26.9492	0.0368724	1	1	1	COL2A1;
Short, tubular long bones	1	1	5.88235	106.996	0.00934066	1	0.513597	1	COL2A1;
Short ulna	1	5	5.88235	21.5701	0.0458884	1	1	1	COL2A1;
Skel	3	46	17.6471	6.99977	0.00801893	1	0.513597	1	COL1A1; COL1A2; COL2A1;
Skeletal	10	634	58.8235	1.6893	0.0364127	1	1	1	ADAMTSL2; COL1A1; COL1A2; COL2A1; COL3A1; EMD; HSPG2; SETX; STAT3; SUFU;
Skin	9	539	52.9412	1.78853	0.0364874	1	1	1	ADAMTSL2; COL1A1; COL1A2; COL3A1; ELN; MSH2; MSH6; STAT3; SUFU;
Skin changes worse in areas of lower skin temperature	1	1	5.88235	106.996	0.00934066	1	0.513597	1	COL3A1;
Skin Histology	1	53	5.88235	2.0386	0.39629	1	1	1	ELN;
Skin hyperextensibility	1	1	5.88235	106.996	0.00934066	1	0.513597	1	COL1A2;
Skin lacks elastic recoil	1	1	5.88235	106.996	0.00934066	1	0.513597	1	ELN;
Skin, Nails, Hair	10	554	58.8235	1.93324	0.013752	1	0.748703	1	ADAMTSL2; COL1A1; COL1A2; COL3A1; ELN; HSPG2; MSH2; MSH6; STAT3; SUFU;
Skull	6	148	35.2941	4.34463	0.00152339	1	0.340132	1	ADAMTSL2; COL1A1; COL1A2; COL2A1; HSPG2; STAT3;
Slender diaphysis	1	1	5.88235	106.996	0.00934066	1	0.513597	1	HSPG2;
Slowly progressive	1	24	5.88235	4.50089	0.202818	1	1	1	SETX;
Slowly-progressive muscle wasting and weakness with humeroperoneal and scapuloperoneal distribution	1	1	5.88235	106.996	0.00934066	1	0.513597	1	EMD;
Slow progression	1	18	5.88235	6.00036	0.156099	1	1	1	FN1;
Small chest	1	4	5.88235	26.9492	0.0368724	1	1	1	HSPG2;
Small, high-pitched voice	1	1	5.88235	106.996	0.00934066	1	0.513597	1	HSPG2;
Small iliac wings with concave inferior and medial margin	1	1	5.88235	106.996	0.00934066	1	0.513597	1	COL2A1;
Small, irregular capital femoral epiphyses	1	1	5.88235	106.996	0.00934066	1	0.513597	1	ADAMTSL2;
Small, irregularly placed teeth	1	3	5.88235	35.9025	0.0277762	1	1	1	COL1A1;
Small jaw	1	2	5.88235	53.7644	0.0185992	1	0.835601	1	COL2A1;
Small mandible	1	9	5.88235	11.9941	0.0811644	1	1	1	HSPG2;
Small mouth	2	27	11.7647	7.96234	0.0251361	1	1	1	COL2A1; HSPG2;
Small nails	1	3	5.88235	35.9025	0.0277762	1	1	1	ADAMTSL2;
Small testes	1	12	5.88235	8.99804	0.106812	1	1	1	HSPG2;
Snub nose	1	2	5.88235	53.7644	0.0185992	1	0.835601	1	COL2A1;
Soft calvaria	2	2	11.7647	106.996	8.21608e-05	1	0.0307811	0.205796	COL1A1; COL1A2;
Soft skin	2	5	11.7647	42.9267	0.000808129	1	0.202987	1	COL1A2; COL3A1;
Somatic mutation	1	30	5.88235	3.60101	0.247094	1	1	1	BRCA2;
Some mutations have been found in homozygosity and the phenotype is more severe than that of the heterozygous parents	2	2	11.7647	106.996	8.21608e-05	1	0.0307811	0.205796	COL1A1; COL1A2;
Sparse, fragmented elastic fibers	1	1	5.88235	106.996	0.00934066	1	0.513597	1	ELN;
Specific growth curves are available	1	4	5.88235	26.9492	0.0368724	1	1	1	COL2A1;
Spheroids	1	3	5.88235	35.9025	0.0277762	1	1	1	COL1A1;
Spine	7	286	41.1765	2.62244	0.0103365	1	0.566943	1	COL1A1; COL1A2; COL2A1; HSPG2; SETX; STAT3; SUFU;
Spinocerebellar ataxia	1	2	5.88235	53.7644	0.0185992	1	0.835601	1	SETX;
Splayed epiphyses and metaphyses	1	1	5.88235	106.996	0.00934066	1	0.513597	1	COL2A1;
Spondyloepiphyseal dysplasia	1	4	5.88235	26.9492	0.0368724	1	1	1	COL2A1;
SPONDYLOPERIPHERAL DYSPLASIA	1	1	5.88235	106.996	0.00934066	1	0.513597	1	COL2A1;
Spontaneous bowel rupture	1	3	5.88235	35.9025	0.0277762	1	1	1	COL1A1;
Spontaneous pneumothorax	1	1	5.88235	106.996	0.00934066	1	0.513597	1	COL3A1;
Spontaneous rupture of bowel	1	1	5.88235	106.996	0.00934066	1	0.513597	1	COL3A1;
Square iliac wings	1	2	5.88235	53.7644	0.0185992	1	0.835601	1	COL2A1;
Stillborn or death shortly after birth	1	2	5.88235	53.7644	0.0185992	1	0.835601	1	COL2A1;
Strabismus (13 to 30% of patients)	1	1	5.88235	106.996	0.00934066	1	0.513597	1	SETX;
Strabismus	1	128	5.88235	0.844203	0.712179	1	1	1	SUFU;
Subconjunctival epithelial cysts	1	3	5.88235	35.9025	0.0277762	1	1	1	SUFU;
Supravalvar aortic stenosis	1	1	5.88235	106.996	0.00934066	1	0.513597	1	ELN;
Sural nerve biopsy shows chronic axonal neuropathy	1	2	5.88235	53.7644	0.0185992	1	0.835601	1	SETX;
Sural nerve biopsy shows loss of large myelinated fibers	1	1	5.88235	106.996	0.00934066	1	0.513597	1	SETX;
Survival greater than one year rare	2	2	11.7647	106.996	8.21608e-05	1	0.0307811	0.205796	COL1A1; COL1A2;
Susceptibility conferred by mutation in the alpha-2-macroglobulin gene (A2M,	1	11	5.88235	9.8153	0.0983386	1	1	1	APP;
Susceptibility conferred by mutation in the homolog of the S. pombe checkpoint kinase 2 gene (CHEK2,	1	23	5.88235	4.6965	0.195204	1	1	1	BRCA2;
Synostotic ribs	1	3	5.88235	35.9025	0.0277762	1	1	1	SUFU;
Talipes equinovarus	2	49	11.7647	4.38814	0.0746934	1	1	1	COL2A1; HSPG2;
Teeth	3	228	17.6471	1.41248	0.360419	1	1	1	COL1A1; COL1A2; STAT3;
Telescoped femur	2	2	11.7647	106.996	8.21608e-05	1	0.0307811	0.205796	COL1A1; COL1A2;
Tendency to walk on toes	1	1	5.88235	106.996	0.00934066	1	0.513597	1	EMD;
Tendon tears	1	1	5.88235	106.996	0.00934066	1	0.513597	1	COL1A2;
Thickened helices	1	1	5.88235	106.996	0.00934066	1	0.513597	1	ADAMTSL2;
Thickened periosteum and infiltration of the deeper layers of the periosteum with round cells	1	1	5.88235	106.996	0.00934066	1	0.513597	1	COL1A1;
Thickened skin	1	2	5.88235	53.7644	0.0185992	1	0.835601	1	ADAMTSL2;
Thickening of the soft tissue of the nose	1	1	5.88235	106.996	0.00934066	1	0.513597	1	STAT3;
Thin gracile long bones	2	2	11.7647	106.996	8.21608e-05	1	0.0307811	0.205796	COL1A1; COL1A2;
Thin gracile ribs	2	2	11.7647	106.996	8.21608e-05	1	0.0307811	0.205796	COL1A1; COL1A2;
Thin lips	1	9	5.88235	11.9941	0.0811644	1	1	1	COL3A1;
Thin skin	2	6	11.7647	35.7842	0.00120553	1	0.274712	1	COL1A1; COL1A2;
Thin, velvety skin	2	2	11.7647	106.996	8.21608e-05	1	0.0307811	0.205796	COL1A1; COL1A2;
Tibial bowing	2	6	11.7647	35.7842	0.00120553	1	0.274712	1	COL1A1; COL1A2;
Tight skin	1	1	5.88235	106.996	0.00934066	1	0.513597	1	ADAMTSL2;
Toe contractures	1	2	5.88235	53.7644	0.0185992	1	0.835601	1	HSPG2;
Torrance type - Hypercellular resting cartilage, large cells, normal growth plate	1	1	5.88235	106.996	0.00934066	1	0.513597	1	COL2A1;
Tortuous cerebral arteries	1	1	5.88235	106.996	0.00934066	1	0.513597	1	APP;
Tracheal stenosis	1	5	5.88235	21.5701	0.0458884	1	1	1	ADAMTSL2;
Tracheomalacia	1	6	5.88235	17.9811	0.054825	1	1	1	COL2A1;
Tremor (57% of patients)	1	1	5.88235	106.996	0.00934066	1	0.513597	1	SETX;
Triangular face	2	19	11.7647	11.3131	0.0127948	1	0.69831	1	COL1A1; COL1A2;
Tricuspid stenosis	1	1	5.88235	106.996	0.00934066	1	0.513597	1	ADAMTSL2;
Two-step mutation hypothesis (germline mutation followed by somatic mutation or two sequential somatic mutations)	1	3	5.88235	35.9025	0.0277762	1	1	1	BRCA2;
Two vessel cord	1	2	5.88235	53.7644	0.0185992	1	0.835601	1	HSPG2;
Type 1 porencephaly is usually unilateral and results from destructive lesions	1	1	5.88235	106.996	0.00934066	1	0.513597	1	COL4A1;
Type 2 porencephaly is usually symmetrical and results from developmental malformation	1	1	5.88235	106.996	0.00934066	1	0.513597	1	COL4A1;
Type III collagen defect	1	1	5.88235	106.996	0.00934066	1	0.513597	1	COL3A1;
Ultrasound detection in second trimester of pregnancy	2	2	11.7647	106.996	8.21608e-05	1	0.0307811	0.205796	COL1A1; COL1A2;
Umbilical hernia	2	43	11.7647	5.0003	0.0592565	1	1	1	COL1A1; HSPG2;
Umbilical hernias	1	3	5.88235	35.9025	0.0277762	1	1	1	COL2A1;
Undermineralized calvarium	2	2	11.7647	106.996	8.21608e-05	1	0.0307811	0.205796	COL1A1; COL1A2;
Upper motor neuron signs	1	6	5.88235	17.9811	0.054825	1	1	1	SETX;
Up to 60% of cases	1	1	5.88235	106.996	0.00934066	1	0.513597	1	MSH2;
Upward slanting palpebral fissures	1	4	5.88235	26.9492	0.0368724	1	1	1	ADAMTSL2;
Usually appears by 5 months of age	1	1	5.88235	106.996	0.00934066	1	0.513597	1	COL1A1;
Uterine prolapse	1	2	5.88235	53.7644	0.0185992	1	0.835601	1	COL3A1;
Uterine rupture associated with pregnancy	1	1	5.88235	106.996	0.00934066	1	0.513597	1	COL3A1;
Variable age of onset (range 4 months to 45 years)	1	1	5.88235	106.996	0.00934066	1	0.513597	1	COL4A1;
Variable severity	1	55	5.88235	1.96449	0.407854	1	1	1	SETX;
Variable severity (mild symptoms to severe handicap)	1	1	5.88235	106.996	0.00934066	1	0.513597	1	COL4A1;
Varying degree of multiple fractures	2	2	11.7647	106.996	8.21608e-05	1	0.0307811	0.205796	COL1A1; COL1A2;
Vascular	5	215	29.4118	2.49315	0.0412751	1	1	1	ADAMTSL2; APP; COL3A1; ELN; FN1;
Velvety skin	1	5	5.88235	21.5701	0.0458884	1	1	1	COL1A1;
Vertebral body abnormalities	1	3	5.88235	35.9025	0.0277762	1	1	1	STAT3;
Vertebral coronal clefts (newborn)	1	2	5.88235	53.7644	0.0185992	1	0.835601	1	COL2A1;
Very short, broad tubular bones	1	1	5.88235	106.996	0.00934066	1	0.513597	1	COL2A1;
Very short distal phalanges (2nd, 3rd, 4th, 5th)	1	1	5.88235	106.996	0.00934066	1	0.513597	1	COL2A1;
Visual field defects	1	2	5.88235	53.7644	0.0185992	1	0.835601	1	COL4A1;
Vitreoretinal degeneration	1	4	5.88235	26.9492	0.0368724	1	1	1	COL2A1;
Voice	2	67	11.7647	3.20942	0.12739	1	1	1	ADAMTSL2; HSPG2;
Waddling gait	2	23	11.7647	9.3465	0.0185194	1	0.835601	1	COL2A1; EMD;
Weakness of distal muscles (upper and lower limb)	1	1	5.88235	106.996	0.00934066	1	0.513597	1	SETX;
Weight	3	122	17.6471	2.63961	0.100373	1	1	1	ADAMTSL2; COL1A1; COL1A2;
White matter hyperintensities (MRI, T2 images) suggestive of old infarcts	1	1	5.88235	106.996	0.00934066	1	0.513597	1	COL4A1;
Wide flat epiphyses	1	2	5.88235	53.7644	0.0185992	1	0.835601	1	COL2A1;
Wide mouth	1	5	5.88235	21.5701	0.0458884	1	1	1	ADAMTSL2;
Wide nasal bridge	1	11	5.88235	9.8153	0.0983386	1	1	1	HSPG2;
Widened metaphyses	1	6	5.88235	17.9811	0.054825	1	1	1	HSPG2;
Wide, thin scars	1	3	5.88235	35.9025	0.0277762	1	1	1	COL1A1;
Wilms tumor are bilateral	1	3	5.88235	35.9025	0.0277762	1	1	1	BRCA2;
Wormian bones	2	11	11.7647	19.5334	0.00430024	1	0.513597	1	COL1A1; COL1A2;
Wrist contractures	2	2	11.7647	106.996	8.21608e-05	1	0.0307811	0.205796	ADAMTSL2; HSPG2;
X-linked recessive	1	99	5.88235	1.09147	0.615246	1	1	1	EMD;

## Sheet: COSMIC
Analysis: COSMIC
Dataset name: LOXL3 partners
Number of genes in the dataset: 52
Number of genes in the dataset (which are available in COSMIC database) :51
Number of genes in background: 18585
Is analysis quantitative: No
COSMIC	No. of genes in the dataset	No. of genes in the background dataset	Percentage of genes	Fold enrichment	P-value (Hypergeometric test)	Corrected p-values			genes mapped (from input data set)
						Bonferroni method	BH method	Q-value (Storey-Tibshirani method)
skin	37	11549	72.549	1.16757	0.0801855	1	0.16839	0.458786	ADAMTSL2; AKAP8; APMAP; APP; ARL8B; BRCA2; COL1A1; COL1A2; COL2A1; COL3A1; COL4A1; COL4A2; ELN; FN1; GATAD2B; HSPA5; HSPG2; IGFL3; KDELC1; LAMA1; LTBP1; MSH2; MSH6; MSI2; NUMA1; RBM14; RHOA; SENP5; SETX; SMC1A; SMC3; SNAI1; SUFU; UBR5; UBXN1; USP9X; VPS35;
prostate	34	9587	66.6667	1.2925	0.0210265	0.883115	0.0783171	0.213379	ADAMTSL2; AKAP8L; BRCA2; CLINT1; COL1A1; COL1A2; COL2A1; COL3A1; COL4A1; COL4A2; EGFL7; FANCG; FN1; GATAD2B; HSPA5; HSPG2; LAMA1; LTBP1; MSH2; MSH6; MSI1; MSI2; NUMA1; RHOA; SETX; SMC1A; SNAI1; SNW1; STAT3; SUFU; TRMT2A; UBXN1; USP9X; VPS35;
biliary tract	3	1799	5.88235	0.609594	0.882979	1	1	1	COL1A1; FN1; LAMA1;
CancerGeneCensus geneList	11	503	21.5686	7.97477	9.15946e-08	3.84697e-06	3.84697e-06	1.04813e-05	BRCA2; COL1A1; ELN; FANCG; MSH2; MSH6; MSI2; NUMA1; STAT3; SUFU; UBR5;
lung	41	15353	80.3922	0.973204	0.735183	1	1	1	ADAMTSL2; AKAP8; AKAP8L; APP; BRCA2; CLINT1; COL1A1; COL1A2; COL2A1; COL3A1; COL4A1; COL4A2; CTU1; ELN; EMD; FANCG; FN1; HSPA5; HSPG2; IGFL3; KDELC1; LAMA1; LTBP1; MSH2; MSH6; MSI1; MSI2; NUMA1; RBM14; SENP5; SETX; SMC1A; SMC3; SNAI1; STAT3; TRMT2A; UBR5; UBXN1; USP9X; VPS26B; VPS35;
autonomic ganglia	6	736	11.7647	2.97508	0.0149632	0.628453	0.0733009	0.199712	COL1A1; COL3A1; COL4A1; FANCG; FN1; MSH2;
meninges	2	447	3.92157	1.63827	0.348062	1	0.584744	1	HSPG2; USP9X;
kidney	43	13456	84.3137	1.16456	0.034992	1	0.0982221	0.267611	ADAMTSL2; AKAP8; AKAP8L; APMAP; APP; ARL8B; BRCA2; CLINT1; COL1A2; COL2A1; COL3A1; COL4A1; COL4A2; EDEM1; EGFL7; ELN; EMD; FANCG; FN1; GATAD2B; HSPA5; HSPG2; KDELC1; LAMA1; LTBP1; MSH2; MSH6; MSI1; RBM14; RHOA; SENP5; SETX; SMC1A; SMC3; SNAI1; SNW1; STAT3; SUFU; TRMT2A; UBR5; USP9X; VPS26B; VPS35;
endometrium	46	12807	90.1961	1.30892	0.000314657	0.0132156	0.0066078	0.0180033	AKAP8; AKAP8L; APMAP; APP; ARL8B; BRCA2; CLINT1; COL1A1; COL1A2; COL2A1; COL3A1; COL4A1; COL4A2; DEFB136; EDEM1; ELN; FANCG; FN1; GATAD2B; HSPA5; HSPG2; IGFL3; KDELC1; LAMA1; LTBP1; MSH2; MSH6; MSI1; MSI2; NUMA1; RBM14; RPL23; SENP5; SETX; SMC1A; SMC3; SNAI1; SNW1; STAT3; SUFU; TRMT2A; UBR5; UBXN1; USP9X; VPS26B; VPS35;
stomach	8	1289	15.6863	2.26404	0.0232113	0.974874	0.0783171	0.213379	COL1A2; LAMA1; LTBP1; MSH2; MSH6; SMC1A; SMC3; UBR5;
large intestine	51	17427	100	1.06645	0.0374179	1	0.0982221	0.267611	ADAMTSL2; AKAP8; AKAP8L; APMAP; APP; ARL8B; BRCA2; CLINT1; COL1A1; COL1A2; COL2A1; COL3A1; COL4A1; COL4A2; CTU1; DEFB136; EDEM1; EGFL7; ELN; EMD; FANCG; FN1; GATAD2B; HSPA5; HSPG2; IGFL3; KDELC1; LAMA1; LTBP1; MSH2; MSH6; MSI1; MSI2; NUMA1; RBM14; RHOA; RPL23; SENP5; SETX; SMC1A; SMC3; SNAI1; SNW1; STAT3; SUFU; TRMT2A; UBR5; UBXN1; USP9X; VPS26B; VPS35;
parathyroid	4	202	7.84314	7.23234	0.00227114	0.0953879	0.0277826	0.0756951	COL3A1; COL4A2; DEFB136; SMC3;
central nervous system	39	12014	76.4706	1.18303	0.0491841	1	0.121514	0.33107	AKAP8; AKAP8L; APP; ARL8B; BRCA2; CLINT1; COL1A1; COL1A2; COL2A1; COL3A1; COL4A1; COL4A2; EDEM1; EGFL7; ELN; FN1; HSPA5; HSPG2; KDELC1; LAMA1; LTBP1; MSH2; MSH6; MSI1; MSI2; NUMA1; RBM14; RPL23; SENP5; SETX; SMC1A; SMC3; SNAI1; STAT3; SUFU; UBR5; USP9X; VPS26B; VPS35;
ovary	40	12007	78.4314	1.21406	0.024241	1	0.0783171	0.213379	ADAMTSL2; AKAP8; AKAP8L; APMAP; APP; BRCA2; CLINT1; COL1A1; COL1A2; COL2A1; COL3A1; COL4A1; COL4A2; CTU1; EDEM1; EGFL7; ELN; FANCG; FN1; HSPA5; HSPG2; IGFL3; KDELC1; LAMA1; LTBP1; MSH2; MSH6; MSI2; NUMA1; RBM14; RHOA; SENP5; SETX; SMC1A; SMC3; SNAI1; SNW1; STAT3; UBR5; USP9X;
bone	7	1330	13.7255	1.92031	0.0697152	1	0.154107	0.419873	ADAMTSL2; COL1A2; COL2A1; COL4A1; LAMA1; MSH6; SUFU;
240 NB cases mutantgeneList	19	3941	37.2549	1.75745	0.00631427	0.265199	0.0530399	0.14451	CLINT1; COL1A1; COL3A1; COL4A1; ELN; EMD; FANCG; HSPG2; IGFL3; LAMA1; LTBP1; MSH2; MSH6; MSI2; RBM14; SETX; SMC1A; STAT3; UBR5;
haematopoietic and lymphoid tissue	35	8977	68.6275	1.42091	0.00264596	0.11113	0.0277826	0.0756951	ADAMTSL2; AKAP8; AKAP8L; APMAP; APP; ARL8B; BRCA2; COL1A1; COL1A2; COL2A1; COL3A1; COL4A1; COL4A2; EDEM1; ELN; EMD; FN1; GATAD2B; HSPG2; IGFL3; LAMA1; LTBP1; MSH2; MSH6; MSI2; NUMA1; RHOA; SETX; SMC1A; SMC3; STAT3; UBR5; UBXN1; USP9X; VPS26B;
breast	44	14924	86.2745	1.07442	0.186399	1	0.326198	0.888741	ADAMTSL2; AKAP8; AKAP8L; APMAP; APP; ARL8B; BRCA2; CLINT1; COL1A1; COL1A2; COL2A1; COL3A1; COL4A1; COL4A2; EDEM1; ELN; FANCG; FN1; GATAD2B; HSPA5; HSPG2; KDELC1; LAMA1; LTBP1; MSH2; MSH6; MSI1; NUMA1; RBM14; RHOA; RPL23; SENP5; SETX; SMC1A; SMC3; SNAI1; SNW1; STAT3; SUFU; TRMT2A; UBR5; USP9X; VPS26B; VPS35;
upper aerodigestive tract	25	6364	49.0196	1.43183	0.0205918	0.864856	0.0783171	0.213379	ADAMTSL2; APP; BRCA2; COL1A2; COL2A1; COL3A1; COL4A1; COL4A2; ELN; EMD; FN1; HSPG2; IGFL3; LAMA1; LTBP1; MSH6; NUMA1; RBM14; SETX; SMC1A; SNW1; STAT3; UBR5; USP9X; VPS26B;
cervix	14	2590	27.451	1.97081	0.00834239	0.35038	0.0583967	0.159105	AKAP8; BRCA2; COL1A2; COL3A1; HSPG2; LAMA1; MSH2; MSH6; MSI1; RHOA; SETX; SMC1A; SNAI1; UBR5;
thyroid	28	8760	54.902	1.16497	0.165446	1	0.302119	0.82314	ADAMTSL2; AKAP8; APMAP; BRCA2; CLINT1; COL1A1; COL2A1; COL3A1; COL4A1; COL4A2; CTU1; DEFB136; ELN; EMD; FANCG; FN1; HSPG2; KDELC1; LAMA1; MSH6; MSI2; RBM14; SETX; SNAI1; STAT3; UBR5; USP9X; VPS35;
liver	46	14176	90.1961	1.18251	0.00990983	0.416213	0.059459	0.161999	ADAMTSL2; AKAP8; AKAP8L; APMAP; APP; ARL8B; BRCA2; CLINT1; COL1A1; COL1A2; COL2A1; COL3A1; COL4A1; COL4A2; CTU1; EDEM1; EGFL7; ELN; EMD; FANCG; FN1; GATAD2B; HSPA5; HSPG2; IGFL3; KDELC1; LAMA1; LTBP1; MSH2; MSH6; MSI2; NUMA1; RBM14; RHOA; SENP5; SETX; SMC1A; SMC3; SNW1; STAT3; TRMT2A; UBR5; UBXN1; USP9X; VPS26B; VPS35;
pancreas	38	12286	74.5098	1.12718	0.129983	1	0.255053	0.694904	AKAP8; AKAP8L; APP; ARL8B; BRCA2; CLINT1; COL1A1; COL1A2; COL2A1; COL3A1; COL4A1; COL4A2; CTU1; ELN; EMD; FN1; GATAD2B; HSPA5; HSPG2; LAMA1; LTBP1; MSH2; MSI1; MSI2; NUMA1; RBM14; SETX; SMC1A; SMC3; SNW1; STAT3; SUFU; TRMT2A; UBR5; UBXN1; USP9X; VPS26B; VPS35;
neuroblastoma	6	744	11.7647	2.94309	0.0157073	0.659708	0.0733009	0.199712	COL1A1; COL3A1; COL4A1; FANCG; FN1; MSH2;
oesophagus	22	5660	43.1373	1.41681	0.0372955	1	0.0982221	0.267611	AKAP8; BRCA2; COL1A1; COL1A2; COL2A1; COL3A1; ELN; FANCG; FN1; HSPG2; LAMA1; MSH2; MSI2; NUMA1; RBM14; RHOA; SENP5; SETX; SUFU; TRMT2A; UBR5; USP9X;
urinary tract	40	13085	78.4314	1.11404	0.133599	1	0.255053	0.694904	ADAMTSL2; AKAP8L; APMAP; APP; BRCA2; CLINT1; COL1A1; COL1A2; COL2A1; COL3A1; COL4A1; COL4A2; CTU1; EDEM1; EGFL7; FANCG; FN1; GATAD2B; HSPG2; KDELC1; LAMA1; LTBP1; MSH2; MSH6; MSI1; NUMA1; RBM14; RHOA; SENP5; SETX; SMC1A; SMC3; SNW1; SUFU; TRMT2A; UBR5; UBXN1; USP9X; VPS26B; VPS35;
small intestine	1	196	1.96078	1.87737	0.418091	1	0.675378	1	MSH2;
salivary gland	4	555	7.84314	2.63239	0.0654115	1	0.152627	0.415839	ADAMTSL2; BRCA2; HSPG2; STAT3;
