# Supplementary material for: The Interactome of Cancer-Related Lysyl Oxidase and Lysyl Oxidase-Like Proteins
Source: Cancers (Basel). 2020 Dec 29;13(1):71. doi: 10.3390/cancers13010071 (PMC7794802; doi:10.3390/cancers13010071)
Supplement: Supplementary file 1 [file cancers-13-00071-s001.zip › Supplementary_Material/Suppl_Table_S6E_FunRich_LOXL4_partners.xlsx]

## Sheet: Dataset(LOXL4 partners)
Name of dataset: LOXL4 partners
No. of identified items: 88 of 92
No. of unidentified items: 4
ID type: GeneSymbol
Number of mapped gene: 88
Is dataset quantitative :NO
Mapped items:
Dataset item (Gene symbol )		Entrez ID	Gene symbol	Description	Alternate names	Chromosome	Map location
ANKHD1		54882	ANKHD1	ankyrin repeat and KH domain containing 1	MASK|MASK1|PP2500|VBARP	5	5q31.3
APOE		348	APOE	apolipoprotein E	AD2|APO-E|LDLCQ5|LPG	19	19q13.2
ARHGAP32		9743	ARHGAP32	Rho GTPase activating protein 32	GC-GAP|GRIT|PX-RICS|RICS|p200RhoGAP|p250GAP	11	11q24.3
ARHGEF5		7984	ARHGEF5	Rho guanine nucleotide exchange factor (GEF) 5	GEF5|P60|TIM|TIM1	7	7q35
ATXN2		6311	ATXN2	ataxin 2	ASL13|ATX2|SCA2|TNRC13	12	12q24.1
BAG3		9531	BAG3	BCL2-associated athanogene 3	BAG-3|BIS|CAIR-1|MFM6	10	10q25.2-q26.2
BAG5		9529	BAG5	BCL2-associated athanogene 5	BAG-5	14	14q32.33
BRE		9577	BRE	brain and reproductive organ-expressed (TNFRSF1A modulator)	BRCC4|BRCC45	2	2p23.2
CAD		790	CAD	carbamoyl-phosphate synthetase 2, aspartate transcarbamylase, and dihydroorotase	-	2	2p22-p21
CCT2		10576	CCT2	chaperonin containing TCP1, subunit 2 (beta)	99D8.1|CCT-beta|CCTB|HEL-S-100n|PRO1633|TCP-1-beta	12	12q15
CCT3		7203	CCT3	chaperonin containing TCP1, subunit 3 (gamma)	CCT-gamma|CCTG|PIG48|TCP-1-gamma|TRIC5	1	1q23
CCT4		10575	CCT4	chaperonin containing TCP1, subunit 4 (delta)	CCT-DELTA|Cctd|SRB	2	2p15
CCT5		22948	CCT5	chaperonin containing TCP1, subunit 5 (epsilon)	CCT-epsilon|CCTE|HEL-S-69|PNAS-102|TCP-1-epsilon	5	5p15.2
CCT6A		908	CCT6A	chaperonin containing TCP1, subunit 6A (zeta 1)	CCT-zeta|CCT-zeta-1|CCT6|Cctz|HTR3|MoDP-2|TCP-1-zeta|TCP20|TCPZ|TTCP20	7	7p11.2
CCT6B		10693	CCT6B	chaperonin containing TCP1, subunit 6B (zeta 2)	CCT-zeta-2|CCTZ-2|Cctz2|TCP-1-zeta-2|TSA303	17	17q12
CCT7		10574	CCT7	chaperonin containing TCP1, subunit 7 (eta)	CCTETA|CCTH|NIP7-1|TCP1ETA	2	2p13.2
CDC37		11140	CDC37	cell division cycle 37	P50CDC37	19	19p13.2
CEP192		55125	CEP192	centrosomal protein 192kDa	PPP1R62	18	18p11.21
COL1A1		1277	COL1A1	collagen, type I, alpha 1	EDSC|OI1|OI2|OI3|OI4	17	17q21.33
COL1A2		1278	COL1A2	collagen, type I, alpha 2	OI4	7	7q22.1
COL2A1		1280	COL2A1	collagen, type II, alpha 1	ANFH|AOM|COL11A3|SEDC|STL1	12	12q13.11
DCAF10		79269	DCAF10	DDB1 and CUL4 associated factor 10	WDR32	9	9p13.2
DCAF6		55827	DCAF6	DDB1 and CUL4 associated factor 6	1200006M05Rik|ARCAP|IQWD1|MSTP055|NRIP|PC326	1	1q24.2
DDA1		79016	DDA1	DET1 and DDB1 associated 1	C19orf58|PCIA1	19	19p13.11
DNAJB4		11080	DNAJB4	DnaJ (Hsp40) homolog, subfamily B, member 4	DNAJW|DjB4|HLJ1	1	1p31.1
DNAJB9		4189	DNAJB9	DnaJ (Hsp40) homolog, subfamily B, member 9	ERdj4|MDG-1|MDG1|MST049|MSTP049	7	7q31|14q24.2-q24.3
ECSIT		51295	ECSIT	ECSIT signalling integrator	SITPEC	19	19p13.2
EGFL7		51162	EGFL7	EGF-like-domain, multiple 7	NEU1|VE-STATIN|ZNEU1	9	9q34.3
EXOC6		54536	EXOC6	exocyst complex component 6	EXOC6A|SEC15|SEC15L|SEC15L1|SEC15L3|Sec15p	10	10q23.33
EXPH5		23086	EXPH5	exophilin 5	SLAC2-B|SLAC2B	11	11q22.3
FAM175B		23172	FAM175B	family with sequence similarity 175, member B	ABRO1|KIAA0157	10	10q26.13
FAM83H		286077	FAM83H	family with sequence similarity 83, member H	AI3	8	8q24.3
FBLN5		10516	FBLN5	fibulin 5	ADCL2|ARCL1A|ARMD3|DANCE|EVEC|FIBL-5|UP50	14	14q32.1
GTF3C5		9328	GTF3C5	general transcription factor IIIC, polypeptide 5, 63kDa	TFIIIC63|TFIIICepsilon|TFiiiC2-63	9	9q34
HAUS5		23354	HAUS5	HAUS augmin-like complex, subunit 5	KIAA0841|dgt5	19	19q13.12
HDAC3		8841	HDAC3	histone deacetylase 3	HD3|RPD3|RPD3-2	5	5q31
HELZ		9931	HELZ	helicase with zinc finger	DHRC|DRHC|HUMORF5	17	17q24.2
HPS3		84343	HPS3	Hermansky-Pudlak syndrome 3	SUTAL	3	3q24
HSPA1B		3304	HSPA1B	heat shock 70kDa protein 1B	HSP70-1B|HSP70-2|HSP70.2	6	6p21.3
HSPA2		3306	HSPA2	heat shock 70kDa protein 2	HSP70-2|HSP70-3	14	14q24.1
HSPA8		3312	HSPA8	heat shock 70kDa protein 8	HEL-33|HEL-S-72p|HSC54|HSC70|HSC71|HSP71|HSP73|HSPA10|LAP-1|LAP1|NIP71	11	11q24.1
IFT122		55764	IFT122	intraflagellar transport 122	CED|CED1|SPG|WDR10|WDR10p|WDR140	3	3q21
KDM1A		23028	KDM1A	lysine (K)-specific demethylase 1A	AOF2|BHC110|KDM1|LSD1	1	1p36.12
LONP1		9361	LONP1	lon peptidase 1, mitochondrial	CODASS|LON|LONP|LonHS|PIM1|PRSS15|hLON	19	19p13.2
MAP7		9053	MAP7	microtubule-associated protein 7	E-MAP-115|EMAP115	6	6q23.3
MAST1		22983	MAST1	microtubule associated serine/threonine kinase 1	SAST|SAST170	19	19p13.2
MIB2		142678	MIB2	mindbomb E3 ubiquitin protein ligase 2	ZZANK1|ZZZ5	1	1p36.33
MTUS1		57509	MTUS1	microtubule associated tumor suppressor 1	ATBP|ATIP|ICIS|MP44|MTSG1	8	8p22
NEDD1		121441	NEDD1	neural precursor cell expressed, developmentally down-regulated 1	GCP-WD|TUBGCP7	12	12q23.1
PIGR		5284	PIGR	polymeric immunoglobulin receptor	-	1	1q31-q41
POM121C		100101267	POM121C	POM121 transmembrane nucleoporin C	POM121-2	7	7q11.2
PRAME		23532	PRAME	preferentially expressed antigen in melanoma	CT130|MAPE|OIP-4|OIP4	22	22q11.22
PRG2		5553	PRG2	proteoglycan 2, bone marrow (natural killer cell activator, eosinophil granule major basic protein)	BMPG|MBP|MBP1	11	11q12
PRMT6		55170	PRMT6	protein arginine methyltransferase 6	HRMT1L6	1	1p13.3
PUM1		9698	PUM1	pumilio RNA-binding family member 1	HSPUM|PUMH|PUMH1|PUML1	1	1p35.2
PUM2		23369	PUM2	pumilio RNA-binding family member 2	PUMH2|PUML2	2	2p24.1
RAD23A		5886	RAD23A	RAD23 homolog A, nucleotide excision repair protein	HHR23A|HR23A	19	19p13.2
RECQL4		9401	RECQL4	RecQ protein-like 4	RECQ4	8	8q24.3
RICTOR		253260	RICTOR	RPTOR independent companion of MTOR, complex 2	AVO3|PIA|hAVO3	5	5p13.1
RNF219		79596	RNF219	ring finger protein 219	C13orf7	13	13q31.1
RNF31		55072	RNF31	ring finger protein 31	HOIP|ZIBRA	14	14q11.2
RPAP1		26015	RPAP1	RNA polymerase II associated protein 1	-	15	15q15.1
RPTOR		57521	RPTOR	regulatory associated protein of MTOR, complex 1	KOG1|Mip1	17	17q25.3
SAV1		60485	SAV1	salvador family WW domain containing protein 1	SAV|WW45|WWP4	14	14q13-q23
SEPHS2		22928	SEPHS2	selenophosphate synthetase 2	SPS2|SPS2b	16	16p11.2
STIL		6491	STIL	SCL/TAL1 interrupting locus	MCPH7|SIL	1	1p32
STUB1		10273	STUB1	STIP1 homology and U-box containing protein 1, E3 ubiquitin protein ligase	CHIP|HSPABP2|NY-CO-7|SCAR16|SDCCAG7|UBOX1	16	16p13.3
SUV39H1		6839	SUV39H1	suppressor of variegation 3-9 homolog 1 (Drosophila)	H3-K9-HMTase 1|KMT1A|MG44|SUV39H	X	Xp11.23
TAF6L		10629	TAF6L	TAF6-like RNA polymerase II, p300/CBP-associated factor (PCAF)-associated factor, 65kDa	PAF65A	11	11q12.3
TCP1		6950	TCP1	t-complex 1	CCT-alpha|CCT1|CCTa|D6S230E|TCP-1-alpha	6	6q25.3-q26
THSD4		79875	THSD4	thrombospondin, type I, domain containing 4	ADAMTSL-6|ADAMTSL6|FVSY9334|PRO34005	15	15q23
TRIM32		22954	TRIM32	tripartite motif containing 32	BBS11|HT2A|LGMD2H|TATIP	9	9q33.1
TRIM33		51592	TRIM33	tripartite motif containing 33	ECTO|PTC7|RFG7|TF1G|TIF1G|TIF1GAMMA|TIFGAMMA	1	1p13.1
TRIP13		9319	TRIP13	thyroid hormone receptor interactor 13	16E1BP	5	5p15.33
TUBA1B		10376	TUBA1B	tubulin, alpha 1b	K-ALPHA-1	12	12q13.12
TUBA1C		84790	TUBA1C	tubulin, alpha 1c	TUBA6|bcm948	12	12q13.12
TUBA4A		7277	TUBA4A	tubulin, alpha 4a	ALS22|H2-ALPHA|TUBA1	2	2q35
TUBB		203068	TUBB	tubulin, beta class I	CDCBM6|M40|OK/SW-cl.56|TUBB1|TUBB5	6	6p21.33
TUBB8		347688	TUBB8	tubulin, beta 8 class VIII	bA631M21.2	10	10p15.3
TUBGCP6		85378	TUBGCP6	tubulin, gamma complex associated protein 6	GCP-6|GCP6|MCCRP|MCCRP1|MCPHCR	22	22q13.31-q13.33
USP34		9736	USP34	ubiquitin specific peptidase 34	-	2	2p15
UTP18		51096	UTP18	UTP18 small subunit (SSU) processome component homolog (yeast)	CGI-48|WDR50	17	17q21.33
VWA5B2		90113	VWA5B2	von Willebrand factor A domain containing 5B2	-	3	3q27.1
WDR59		79726	WDR59	WD repeat domain 59	FP977	16	16q23.1
WDR6		11180	WDR6	WD repeat domain 6	-	3	3p21.31
ZG16B		124220	ZG16B	zymogen granule protein 16B	EECP|HRPE773|JCLN2|PAUF|PRO1567	16	16p13.3
ZNF195		7748	ZNF195	zinc finger protein 195	HRF1|ZNFP104	11	11p15.5
ZNF609		23060	ZNF609	zinc finger protein 609	-	15	15q22.31

## Sheet: Cellular component
Analysis: Cellular component
Dataset name: LOXL4 partners
Number of genes in the dataset: 88
Number of genes in the dataset (which are available in Cellular component database) :81
Number of genes in background: 14553
Is analysis quantitative: No
Cellular component	No. of genes in the dataset	No. of genes in the background dataset	Percentage of genes	Fold enrichment	P-value (Hypergeometric test)	Corrected p-values			genes mapped (from input data set)
						Bonferroni method	BH method	Q-value (Storey-Tibshirani method)
Plasma membrane	11	3479	13.5802	0.56852	0.992799	1	1	1	APOE; ARHGAP32; COL1A1; COL1A2; MAST1; MTUS1; PIGR; PRAME; TUBA1B; TUBB; WDR6;
Integral to plasma membrane	1	934	1.23457	0.19426	0.99543	1	1	1	PIGR;
Golgi aparatus	1	897	1.23457	0.202273	0.994303	1	1	1	ATXN2;
Nucleus	43	5847	53.0864	1.32145	0.012463	1	0.542834	1	APOE; ATXN2; BRE; CAD; CCT2; CCT5; DCAF6; ECSIT; EXPH5; FAM83H; GTF3C5; HDAC3; HELZ; HSPA1B; HSPA2; HSPA8; KDM1A; MAP7; MAST1; MIB2; MTUS1; PRMT6; PUM1; PUM2; RAD23A; RECQL4; RICTOR; RNF219; SAV1; STUB1; SUV39H1; TAF6L; TCP1; TRIM32; TRIM33; TRIP13; TUBA1B; TUBA1C; TUBA4A; TUBB; UTP18; ZNF195; ZNF609;
Perinuclear region of cytoplasm	3	119	3.7037	4.54357	0.0286802	1	0.883522	1	ATXN2; BAG5; HSPA1B;
Ribonucleoprotein complex	3	65	3.7037	8.31765	0.00566199	1	0.335966	1	ATXN2; HSPA1B; HSPA8;
Nucleolus	11	1257	13.5802	1.57349	0.0880285	1	1	1	CCT2; CCT3; CCT4; CCT5; CCT7; DNAJB9; HSPA1B; HSPA2; HSPA8; TUBB; UTP18;
Mitochondrion	8	1259	9.87654	1.14292	0.402307	1	1	1	CCT2; CCT4; CCT7; ECSIT; HSPA1B; HSPA8; LONP1; TUBA1B;
Cytosol	20	1178	24.6914	3.05149	4.89548e-06	0.00383805	0.00127935	0.00819257	BAG3; BRE; CAD; CCT2; CCT3; CCT4; CCT5; CCT6A; CCT7; CEP192; HSPA8; NEDD1; PUM1; RICTOR; RPTOR; TCP1; TUBA1B; TUBA4A; TUBB; TUBGCP6;
Mitochondrial nucleoid	1	31	1.23457	5.85105	0.159033	1	1	1	LONP1;
Cytoplasm	47	5684	58.0247	1.48576	0.00041015	0.321558	0.0394066	0.252348	ANKHD1; APOE; ARHGAP32; ARHGEF5; ATXN2; BAG3; BRE; CAD; CCT2; CCT3; CCT4; CCT5; CCT6A; CCT6B; CCT7; CDC37; DCAF6; DNAJB9; ECSIT; EXOC6; FAM175B; HDAC3; HPS3; HSPA1B; HSPA2; HSPA8; IFT122; KDM1A; MAP7; MIB2; MTUS1; PUM1; PUM2; RICTOR; RNF219; RPTOR; SAV1; STIL; STUB1; TCP1; TRIM32; TUBA1B; TUBA1C; TUBA4A; TUBB; WDR6; ZNF609;
Exosomes	25	2043	30.8642	2.19916	7.6608e-05	0.0600606	0.0120121	0.076922	APOE; CAD; CCT2; CCT3; CCT4; CCT5; CCT6A; CCT7; CDC37; DNAJB9; HAUS5; HSPA1B; HSPA2; HSPA8; MAP7; PIGR; TAF6L; TCP1; THSD4; TUBA1B; TUBA1C; TUBA4A; TUBB; TUBB8; ZG16B;
Lysosome	20	1620	24.6914	2.21893	0.000444258	0.348298	0.0394066	0.252348	ARHGEF5; BAG5; CCT2; CCT3; CCT4; CCT5; CCT6A; CCT7; HSPA1B; HSPA2; HSPA8; LONP1; PIGR; PRG2; RPTOR; TCP1; TUBA1C; TUBB; WDR59; ZG16B;
Endoplasmic reticulum	4	1104	4.93827	0.652508	0.872061	1	1	1	DNAJB9; HSPA1B; LONP1; STUB1;
Cell surface	2	205	2.46914	1.76131	0.316443	1	1	1	HSPA2; HSPA8;
Very-low-density lipoprotein particle	1	14	1.23457	12.9508	0.0751972	1	1	1	APOE;
Extracellular	11	1825	13.5802	1.08377	0.437875	1	1	1	APOE; COL1A1; COL1A2; COL2A1; EGFL7; FBLN5; PIGR; PRAME; PRG2; RPAP1; TRIM33;
Kinetochore	1	90	1.23457	2.01579	0.395814	1	1	1	TUBB;
Extracellular region	6	442	7.40741	2.44262	0.0364717	1	0.938944	1	APOE; COL1A1; COL1A2; COL2A1; PRG2; TUBA4A;
BRISC complex	2	4	2.46914	90.0463	0.000182265	0.142895	0.0238159	0.15251	BRE; FAM175B;
Extracellular space	4	404	4.93827	1.78306	0.187704	1	1	1	APOE; COL1A1; COL1A2; FBLN5;
Extracellular matrix	3	120	3.7037	4.50571	0.0293005	1	0.883522	1	COL1A1; COL1A2; FBLN5;
Dendrite	1	27	1.23457	6.71755	0.140009	1	1	1	APOE;
Nuclear speck	1	31	1.23457	5.85105	0.159033	1	1	1	HSPA1B;
Centrosome	15	656	18.5185	4.1104	2.80653e-06	0.00220032	0.00110016	0.00704509	CCT2; CCT3; CCT4; CCT5; CCT6A; CCT7; CEP192; HAUS5; HSPA8; NEDD1; TCP1; TUBA1B; TUBA4A; TUBB; TUBGCP6;
Low-density lipoprotein particle	1	6	1.23457	30.1899	0.0329395	1	0.890503	1	APOE;
Soluble fraction	1	180	1.23457	1.00795	0.636109	1	1	1	FBLN5;
Cytoskeleton	5	427	6.17284	2.10772	0.0893954	1	1	1	APOE; ARHGAP32; CCT3; MAST1; TUBB;
Intracellular	1	151	1.23457	1.20152	0.571378	1	1	1	HSPA8;
Trans-Golgi network	1	31	1.23457	5.85105	0.159033	1	1	1	ATXN2;
Microtubule	9	129	11.1111	12.5463	3.88488e-08	3.04574e-05	3.04574e-05	0.00019504	CCT2; CCT3; CCT4; CCT6A; CCT7; MAP7; TCP1; TUBA1C; TUBA4A;
Nuclear matrix	1	37	1.23457	4.90249	0.186792	1	1	1	CAD;
Proteinaceous extracellular matrix	1	70	1.23457	2.59164	0.324046	1	1	1	FBLN5;
HAUS complex	1	8	1.23457	22.6518	0.0436794	1	0.95124	1	HAUS5;
Chylomicron	1	8	1.23457	22.6518	0.0436794	1	0.95124	1	APOE;
Histone deacetylase complex	2	21	2.46914	17.1864	0.0059994	1	0.335966	1	HDAC3; TAF6L;
Intracellular membrane-bounded organelle	1	127	1.23457	1.42856	0.509306	1	1	1	TRIM33;
Mitochondrial matrix	1	79	1.23457	2.29643	0.357328	1	1	1	LONP1;
BRCA1-A complex	1	7	1.23457	25.8832	0.0383243	1	0.938944	1	BRE;
STAGA complex	1	12	1.23457	15.1075	0.064807	1	1	1	TAF6L;
Polysome	1	7	1.23457	25.8832	0.0383243	1	0.938944	1	ATXN2;
High-density lipoprotein particle	1	11	1.23457	16.4797	0.0595687	1	1	1	APOE;
Transcriptional repressor complex	1	17	1.23457	10.6667	0.0905691	1	1	1	HDAC3;
Intermediate-density lipoprotein particle	1	4	1.23457	45.2471	0.0220805	1	0.752658	1	APOE;
Gamma-tubulin ring complex	1	6	1.23457	30.1899	0.0329395	1	0.890503	1	TUBGCP6;
Spindle microtubule	1	24	1.23457	7.5569	0.125462	1	1	1	HDAC3;
Inclusion body	2	6	2.46914	60.0808	0.000452372	0.35466	0.0394066	0.252348	BAG5; HSPA1B;
Collagen type II	1	1	1.23457	179.645	0.00556586	1	0.335966	1	COL2A1;
Microtubule associated complex	1	24	1.23457	7.5569	0.125462	1	1	1	MAP7;
Condensed nuclear chromosome	1	12	1.23457	15.1075	0.064807	1	1	1	SUV39H1;
Chromatin silencing complex	1	5	1.23457	36.2158	0.027525	1	0.883522	1	SUV39H1;
Neuronal cell body	1	8	1.23457	22.6518	0.0436794	1	0.95124	1	APOE;
CUL4 RING ubiquitin ligase complex	2	11	2.46914	32.7962	0.00162897	1	0.127711	0.817822	DCAF10; DCAF6;
DNA heterochromatin	1	3	1.23457	60.2794	0.016606	1	0.591776	1	SUV39H1;
Nuclear inclusion body	1	3	1.23457	60.2794	0.016606	1	0.591776	1	STUB1;
Nuclear ubiquitin ligase complex	1	2	1.23457	90.2692	0.0111011	1	0.511958	1	BRE;
Transcription factor TFIIIC complex	1	6	1.23457	30.1899	0.0329395	1	0.890503	1	GTF3C5;
Stress granule	1	8	1.23457	22.6518	0.0436794	1	0.95124	1	ATXN2;
Cell projection	1	41	1.23457	4.42431	0.204794	1	1	1	ARHGAP32;
Collagen type I	2	2	2.46914	179.645	3.05985e-05	0.0239892	0.0059973	0.0384049	COL1A1; COL1A2;
Ubiquitin conjugating enzyme complex	1	3	1.23457	60.2794	0.016606	1	0.591776	1	STUB1;
TORC1 complex	1	3	1.23457	60.2794	0.016606	1	0.591776	1	RPTOR;
TORC2 complex	1	2	1.23457	90.2692	0.0111011	1	0.511958	1	RICTOR;
Myosin	1	2	1.23457	90.2692	0.0111011	1	0.511958	1	RICTOR;
Eosinophil	1	1	1.23457	179.645	0.00556586	1	0.335966	1	PRG2;

## Sheet: Molecular function
Analysis: Molecular function
Dataset name: LOXL4 partners
Number of genes in the dataset: 88
Number of genes in the dataset (which are available in Molecular function database) :87
Number of genes in background: 18125
Is analysis quantitative: No
Molecular function	No. of genes in the dataset	No. of genes in the background dataset	Percentage of genes	Fold enrichment	P-value (Hypergeometric test)	Corrected p-values			genes mapped (from input data set)
						Bonferroni method	BH method	Q-value (Storey-Tibshirani method)
Molecular function unknown	26	5685	29.8851	0.953056	0.656108	1	1	1	ANKHD1; BAG5; DCAF10; DDA1; EGFL7; EXPH5; FAM175B; FAM83H; HAUS5; HPS3; IFT122; NEDD1; POM121C; PRAME; PRG2; RICTOR; RNF31; RPAP1; RPTOR; STIL; THSD4; UTP18; WDR59; WDR6; ZG16B; ZNF609;
Deacetylase activity	1	14	1.14943	15.0173	0.0651657	1	1	1	KDM1A;
Ligase activity	2	112	2.29885	3.73808	0.101005	1	1	1	CAD; STUB1;
Transporter activity	1	576	1.14943	0.365259	0.940184	1	1	1	APOE;
ATPase activity	1	111	1.14943	1.89526	0.414749	1	1	1	TRIP13;
Catalytic activity	1	532	1.14943	0.395467	0.925584	1	1	1	SEPHS2;
GTPase activator activity	1	144	1.14943	1.46096	0.501234	1	1	1	ARHGAP32;
Serine-type peptidase activity	1	98	1.14943	2.14664	0.376747	1	1	1	LONP1;
Receptor binding	1	129	1.14943	1.63082	0.463612	1	1	1	MTUS1;
Structural molecule activity	2	269	2.29885	1.55646	0.371064	1	1	1	TUBA1B; TUBB8;
Structural constituent of cytoskeleton	5	137	5.74713	7.61719	0.00051564	0.115503	0.0385011	0.236902	CEP192; TUBA1C; TUBA4A; TUBB; TUBGCP6;
Cytoskeletal protein binding	2	218	2.29885	1.92056	0.281434	1	1	1	MAP7; MIB2;
Protein serine/threonine kinase activity	1	301	1.14943	0.698956	0.767863	1	1	1	MAST1;
Transcription regulator activity	5	832	5.74713	1.25435	0.369821	1	1	1	HDAC3; KDM1A; SAV1; TRIM32; TRIM33;
Extracellular matrix structural constituent	4	166	4.5977	5.03175	0.00838097	1	0.375467	1	COL1A1; COL1A2; COL2A1; FBLN5;
Receptor activity	1	361	1.14943	0.582789	0.827006	1	1	1	PIGR;
Transcription factor activity	2	842	2.29885	0.497265	0.916966	1	1	1	GTF3C5; ZNF195;
Receptor signaling complex scaffold activity	2	322	2.29885	1.30028	0.459352	1	1	1	BAG3; ECSIT;
Ubiquitin-specific protease activity	2	377	2.29885	1.11059	0.543103	1	1	1	RNF219; USP34;
Binding	1	22	1.14943	9.55896	0.1005	1	1	1	BRE;
RNA binding	3	366	3.44828	1.7131	0.256995	1	1	1	ATXN2; PUM1; PUM2;
Methyltransferase activity	2	59	2.29885	7.09544	0.0326578	1	1	1	PRMT6; SUV39H1;
DNA binding	1	654	1.14943	0.321696	0.959441	1	1	1	RAD23A;
Chaperone activity	11	126	12.6437	18.2008	2.10763e-11	4.7211e-09	4.7211e-09	2.90494e-08	CCT2; CCT3; CCT4; CCT5; CCT6A; CCT6B; CCT7; CDC37; DNAJB9; HSPA1B; TCP1;
Auxiliary transport protein activity	1	333	1.14943	0.631791	0.801535	1	1	1	EXOC6;
DNA-directed RNA polymerase activity	1	29	1.14943	7.25242	0.130332	1	1	1	TAF6L;
Heat shock protein activity	3	27	3.44828	23.2141	0.000287463	0.0643917	0.0321958	0.198105	DNAJB4; HSPA2; HSPA8;
Guanyl-nucleotide exchange factor activity	1	112	1.14943	1.87834	0.417575	1	1	1	ARHGEF5;
Helicase activity	2	25	2.29885	16.7414	0.00635985	1	0.356152	1	HELZ; RECQL4;
Transcription cofactor activity	1	8	1.14943	26.2662	0.0377682	1	1	1	DCAF6;

## Sheet: Biological process
Analysis: Biological process
Dataset name: LOXL4 partners
Number of genes in the dataset: 88
Number of genes in the dataset (which are available in Biological process database) :87
Number of genes in background: 18124
Is analysis quantitative: No
Biological process	No. of genes in the dataset	No. of genes in the background dataset	Percentage of genes	Fold enrichment	P-value (Hypergeometric test)	Corrected p-values			genes mapped (from input data set)
						Bonferroni method	BH method	Q-value (Storey-Tibshirani method)
Biological_process unknown	17	4731	19.5402	0.74892	0.939446	1	1	1	BAG5; DDA1; EXPH5; FAM175B; FAM83H; HAUS5; HPS3; IFT122; POM121C; PRAME; RICTOR; RNF31; RPAP1; WDR59; WDR6; ZG16B; ZNF609;
Protein metabolism	17	1323	19.5402	2.6781	0.000158797	0.0282658	0.0282658	0.183142	CCT2; CCT3; CCT4; CCT5; CCT6A; CCT6B; CDC37; DNAJB4; DNAJB9; HSPA1B; HSPA2; HSPA8; LONP1; PUM2; RNF219; TCP1; USP34;
Metabolism	4	1683	4.5977	0.496298	0.966469	1	1	1	CAD; PRMT6; SEPHS2; STUB1;
Energy pathways	4	1633	4.5977	0.511494	0.959953	1	1	1	CAD; PRMT6; SEPHS2; STUB1;
Cell growth and/or maintenance	13	1125	14.9425	2.40883	0.00266422	0.474231	0.237115	1	CEP192; COL1A1; COL1A2; COL2A1; FBLN5; MAP7; MIB2; TUBA1B; TUBA1C; TUBA4A; TUBB; TUBB8; TUBGCP6;
Transport	2	1215	2.29885	0.344589	0.982859	1	1	1	APOE; EXOC6;
Cell communication	11	3713	12.6437	0.617656	0.979525	1	1	1	ARHGAP32; ARHGEF5; DCAF10; ECSIT; EGFL7; MAST1; MTUS1; NEDD1; RPTOR; STIL; THSD4;
Signal transduction	10	3934	11.4943	0.53001	0.995506	1	1	1	ARHGAP32; ARHGEF5; DCAF10; ECSIT; EGFL7; MAST1; MTUS1; NEDD1; RPTOR; STIL;
Regulation of nucleobase, nucleoside, nucleotide and nucleic acid metabolism	13	2828	14.9425	0.958256	0.613039	1	1	1	ATXN2; GTF3C5; HDAC3; HELZ; KDM1A; SAV1; SUV39H1; TAF6L; TRIM32; TRIM33; TRIP13; UTP18; ZNF195;
Immune response	2	576	2.29885	0.726861	0.768562	1	1	1	PIGR; PRG2;
Anti-apoptosis	1	32	1.14943	6.57235	0.142823	1	1	1	ANKHD1;
Apoptosis	1	220	1.14943	0.956234	0.655294	1	1	1	BAG3;
Regulation of cell growth	1	21	1.14943	10.0134	0.0961612	1	1	1	DCAF6;
Protein folding	1	16	1.14943	13.1406	0.0741297	1	1	1	CCT7;
Cell proliferation	1	39	1.14943	5.393	0.171268	1	1	1	BRE;
DNA repair	2	58	2.29885	7.21736	0.0316509	1	1	1	RAD23A; RECQL4;
Regulation of signal transduction	1	24	1.14943	8.76222	0.10913	1	1	1	BRE;
Regulation of translation	1	13	1.14943	16.1707	0.0606569	1	1	1	PUM1;

## Sheet: Biological pathway
Analysis: Biological pathway
Dataset name: LOXL4 partners
Number of genes in the dataset: 88
Number of genes in the dataset (which are available in Biological pathway database) :39
Number of genes in background: 6290
Is analysis quantitative: No
Biological pathway	No. of genes in the dataset	No. of genes in the background dataset	Percentage of genes	Fold enrichment	P-value (Hypergeometric test)	Corrected p-values			genes mapped (from input data set)
						Bonferroni method	BH method	Q-value (Storey-Tibshirani method)
Developmental Biology	1	432	2.5641	0.376967	0.93819	1	1	1	HDAC3;
Platelet Adhesion to exposed collagen	2	13	5.12821	24.9112	0.00279878	1	0.359105	1	COL1A1; COL1A2;
Platelet activation, signaling and aggregation	1	138	2.5641	1.18001	0.580136	1	1	1	TUBA4A;
Transcriptional Regulation of White Adipocyte Differentiation	1	69	2.5641	2.35985	0.350465	1	1	1	HDAC3;
Hemostasis	4	375	10.2564	1.72416	0.200911	1	1	1	COL1A1; COL1A2; KDM1A; TUBA4A;
Platelet degranulation	1	28	2.5641	5.81412	0.160144	1	1	1	TUBA4A;
Response to elevated platelet cytosolic Ca2+	1	39	2.5641	4.17466	0.215966	1	1	1	TUBA4A;
Mitotic Prophase	3	62	7.69231	7.82673	0.00647573	1	0.568501	1	NEDD1; TUBA4A; TUBB;
Golgi Cisternae Pericentriolar Stack Reorganization	3	62	7.69231	7.82673	0.00647573	1	0.568501	1	NEDD1; TUBA4A; TUBB;
Mitotic M-M/G1 phases	3	242	7.69231	2.00543	0.188321	1	1	1	NEDD1; TUBA4A; TUBB;
M Phase	3	158	7.69231	3.07155	0.073656	1	1	1	NEDD1; TUBA4A; TUBB;
DNA Replication	3	261	7.69231	1.85945	0.218859	1	1	1	NEDD1; TUBA4A; TUBB;
Factors involved in megakaryocyte development and platelet production	1	119	2.5641	1.3684	0.526303	1	1	1	KDM1A;
Neuronal System	1	188	2.5641	0.866195	0.694889	1	1	1	HSPA8;
Transmission across Chemical Synapses	1	121	2.5641	1.34578	0.532272	1	1	1	HSPA8;
Neurotransmitter Release Cycle	1	26	2.5641	6.26118	0.149587	1	1	1	HSPA8;
GABA synthesis, release, reuptake and degradation	1	17	2.5641	9.57398	0.100457	1	1	1	HSPA8;
PI3K/AKT activation	1	30	2.5641	5.42664	0.170574	1	1	1	RICTOR;
Signalling by NGF	1	143	2.5641	1.13876	0.593281	1	1	1	RICTOR;
mTOR signalling	1	27	2.5641	6.02937	0.154882	1	1	1	RPTOR;
S6K1-mediated signalling	1	11	2.5641	14.7914	0.0661789	1	1	1	RPTOR;
mTORC1-mediated signalling	1	11	2.5641	14.7914	0.0661789	1	1	1	RPTOR;
Release of eIF4E	1	6	2.5641	27.0971	0.0366443	1	1	1	RPTOR;
Regulation of AMPK activity via LKB1	1	16	2.5641	10.172	0.0948306	1	1	1	RPTOR;
Energy dependent regulation of mTOR by LKB1-AMPK	1	17	2.5641	9.57398	0.100457	1	1	1	RPTOR;
NGF signalling via TRKA from the plasma membrane	1	107	2.5641	1.52185	0.488899	1	1	1	RICTOR;
PIP3 activates AKT signaling	1	21	2.5641	7.75123	0.122625	1	1	1	RICTOR;
Signaling by FGFR	1	95	2.5641	1.71407	0.448624	1	1	1	RICTOR;
GAB1 signalosome	1	32	2.5641	5.08758	0.180877	1	1	1	RICTOR;
IRS-mediated signalling	1	51	2.5641	3.19258	0.272741	1	1	1	RPTOR;
PI3K Cascade	1	38	2.5641	4.28449	0.211045	1	1	1	RPTOR;
PKB-mediated events	1	28	2.5641	5.81412	0.160144	1	1	1	RPTOR;
IRS-related events	1	53	2.5641	3.07213	0.281805	1	1	1	RPTOR;
Signaling by Insulin receptor	1	79	2.5641	2.06117	0.390083	1	1	1	RPTOR;
Insulin receptor signalling cascade	1	56	2.5641	2.90758	0.295196	1	1	1	RPTOR;
PI-3K cascade	1	27	2.5641	6.02937	0.154882	1	1	1	RICTOR;
Downstream signaling of activated FGFR	1	66	2.5641	2.4671	0.338098	1	1	1	RICTOR;
Signaling by EGFR	1	98	2.5641	1.6616	0.458973	1	1	1	RICTOR;
Signal Transduction	5	1208	12.8205	0.668717	0.893844	1	1	1	COL1A1; COL1A2; COL2A1; RICTOR; RPTOR;
Loss of Nlp from mitotic centrosomes	3	61	7.69231	7.95501	0.0061887	1	0.568501	1	NEDD1; TUBA4A; TUBB;
Recruitment of NuMA to mitotic centrosomes	2	12	5.12821	26.9854	0.00237749	1	0.359105	1	NEDD1; TUBGCP6;
Loss of proteins required for interphase microtubule organizationÃÂ from the centrosome	3	61	7.69231	7.95501	0.0061887	1	0.568501	1	NEDD1; TUBA4A; TUBB;
Mitotic G2-G2/M phases	4	99	10.2564	6.53041	0.00311324	1	0.370921	1	NEDD1; TUBA4A; TUBB; TUBGCP6;
G2/M Transition	4	96	10.2564	6.73447	0.00278416	1	0.359105	1	NEDD1; TUBA4A; TUBB; TUBGCP6;
Recruitment of mitotic centrosome proteins and complexes	4	70	10.2564	9.23548	0.000862524	1	0.153081	0.927538	NEDD1; TUBA4A; TUBB; TUBGCP6;
Centrosome maturation	4	70	10.2564	9.23548	0.000862524	1	0.153081	0.927538	NEDD1; TUBA4A; TUBB; TUBGCP6;
Cell Cycle, Mitotic	4	317	10.2564	2.03961	0.131267	1	1	1	NEDD1; TUBA4A; TUBB; TUBGCP6;
Unfolded Protein Response	1	63	2.5641	2.58456	0.325502	1	1	1	DNAJB9;
Insulin Synthesis and Processing	1	132	2.5641	1.23364	0.563814	1	1	1	EXOC6;
Activation of Chaperones by IRE1alpha	1	45	2.5641	3.61816	0.244873	1	1	1	DNAJB9;
Diabetes pathways	2	216	5.12821	1.50037	0.389433	1	1	1	DNAJB9; EXOC6;
Signaling by PDGF	1	78	2.5641	2.0876	0.386229	1	1	1	RICTOR;
Downstream signal transduction	1	75	2.5641	2.17109	0.374526	1	1	1	RICTOR;
Signaling by SCF-KIT	1	66	2.5641	2.4671	0.338098	1	1	1	RICTOR;
Adaptive Immune System	1	237	2.5641	0.687116	0.777429	1	1	1	RICTOR;
Immune System	2	522	5.12821	0.620858	0.846451	1	1	1	ECSIT; RICTOR;
Integrin cell surface interactions	3	72	7.69231	6.73983	0.00978634	1	0.815861	1	COL1A1; COL1A2; COL2A1;
Pyrimidine biosynthesis	1	6	2.5641	27.0971	0.0366443	1	1	1	CAD;
Pyrimidine metabolism	1	22	2.5641	7.39906	0.128083	1	1	1	CAD;
Metabolism	3	823	7.69231	0.589708	0.900961	1	1	1	CAD; HSPA1B; HSPA8;
Metabolism of nucleotides	1	58	2.5641	2.80733	0.303987	1	1	1	CAD;
Folding of actin by CCT/TriC	7	9	17.9487	125.449	7.12413e-15	1.18831e-11	3.96102e-12	2.40004e-11	CCT2; CCT3; CCT4; CCT5; CCT6A; CCT7; TCP1;
Association of TriC/CCT with target proteins during biosynthesis	7	9	17.9487	125.449	7.12413e-15	1.18831e-11	3.96102e-12	2.40004e-11	CCT2; CCT3; CCT4; CCT5; CCT6A; CCT7; TCP1;
Prefoldin mediated transfer of substrate to CCT/TriC	7	14	17.9487	80.678	6.64164e-13	1.10783e-09	2.76956e-10	1.67812e-09	CCT2; CCT3; CCT4; CCT5; CCT6A; CCT7; TCP1;
Formation of tubulin folding intermediates by CCT/TriC	7	8	17.9487	141.111	1.59023e-15	2.6525e-12	2.6525e-12	1.60719e-11	CCT2; CCT3; CCT4; CCT5; CCT6A; CCT7; TCP1;
Cooperation of Prefoldin and TriC/CCT in actin and tubulin folding	7	15	17.9487	75.3031	1.23976e-12	2.06791e-09	4.13582e-10	2.50595e-09	CCT2; CCT3; CCT4; CCT5; CCT6A; CCT7; TCP1;
Chaperonin-mediated protein folding	7	16	17.9487	70.5996	2.19418e-12	3.6599e-09	6.09983e-10	3.69597e-09	CCT2; CCT3; CCT4; CCT5; CCT6A; CCT7; TCP1;
Protein folding	7	28	17.9487	40.3534	2.15235e-10	3.59012e-07	5.12874e-08	3.10757e-07	CCT2; CCT3; CCT4; CCT5; CCT6A; CCT7; TCP1;
Metabolism of proteins	7	259	17.9487	4.36392	0.00091775	1	0.153081	0.927538	CCT2; CCT3; CCT4; CCT5; CCT6A; CCT7; TCP1;
Viral RNP Complexes in the Host Cell Nucleus	1	2	2.5641	81.0216	0.0123632	1	0.824871	1	HSPA1B;
Export of Viral Ribonucleoproteins from Nucleus	1	31	2.5641	5.25164	0.175741	1	1	1	HSPA1B;
Influenza Life Cycle	1	135	2.5641	1.20623	0.572051	1	1	1	HSPA1B;
Influenza Infection	1	140	2.5641	1.16316	0.585442	1	1	1	HSPA1B;
Meiotic Synapsis	1	47	2.5641	3.46423	0.254276	1	1	1	HSPA2;
Meiosis	1	72	2.5641	2.26154	0.362606	1	1	1	HSPA2;
trans-Golgi Network Vesicle Budding	2	33	5.12821	9.81807	0.017524	1	1	1	HSPA8; PUM1;
Clathrin derived vesicle budding	2	33	5.12821	9.81807	0.017524	1	1	1	HSPA8; PUM1;
Golgi Associated Vesicle Biogenesis	2	27	5.12821	11.999	0.0119245	1	0.824871	1	HSPA8; PUM1;
Lysosome Vesicle Biogenesis	1	15	2.5641	10.8497	0.0891696	1	1	1	HSPA8;
Membrane Trafficking	2	84	5.12821	3.85781	0.0951009	1	1	1	HSPA8; PUM1;
Regulation of mRNA Stability by Proteins that Bind AU-rich Elements	2	104	5.12821	3.11599	0.135461	1	1	1	HSPA1B; HSPA8;
Destabilization of mRNA by AUF1 (hnRNP D0)	2	71	5.12821	4.56407	0.0712382	1	1	1	HSPA1B; HSPA8;
Metabolism of mRNA	2	234	5.12821	1.38496	0.428946	1	1	1	HSPA1B; HSPA8;
Metabolism of RNA	2	281	5.12821	1.15332	0.525629	1	1	1	HSPA1B; HSPA8;
BMAL1:CLOCK/NPAS2 Activates Gene Expression	1	23	2.5641	7.0775	0.133508	1	1	1	HDAC3;
Circadian Clock	1	32	2.5641	5.08758	0.180877	1	1	1	HDAC3;
Lipoprotein metabolism	1	27	2.5641	6.02937	0.154882	1	1	1	APOE;
HDL-mediated lipid transport	1	15	2.5641	10.8497	0.0891696	1	1	1	APOE;
Chylomicron-mediated lipid transport	1	16	2.5641	10.172	0.0948306	1	1	1	APOE;
Lipid digestion, mobilization, and transport	1	46	2.5641	3.53952	0.249589	1	1	1	APOE;
Metabolism of lipids and lipoproteins	1	257	2.5641	0.633646	0.80446	1	1	1	APOE;
CD28 co-stimulation	1	36	2.5641	4.52245	0.201111	1	1	1	RICTOR;
CD28 dependent PI3K/Akt signaling	1	17	2.5641	9.57398	0.100457	1	1	1	RICTOR;
Costimulation by the CD28 family	1	52	2.5641	3.13119	0.277287	1	1	1	RICTOR;
Transcription	1	178	2.5641	0.914855	0.674704	1	1	1	GTF3C5;
RNA Polymerase I, RNA Polymerase III, and Mitochondrial Transcription	1	92	2.5641	1.76995	0.438081	1	1	1	GTF3C5;
RNA Polymerase III Transcription Initiation From Type 2 Promoter	1	20	2.5641	8.1386	0.117133	1	1	1	GTF3C5;
RNA Polymerase III Transcription Initiation	1	29	2.5641	5.6137	0.165375	1	1	1	GTF3C5;
RNA Polymerase III Transcription Initiation From Type 1 Promoter	1	21	2.5641	7.75123	0.122625	1	1	1	GTF3C5;
RNA Polymerase III Transcription	1	34	2.5641	4.7884	0.191056	1	1	1	GTF3C5;
RNA Polymerase III Abortive And Retractive Initiation	1	34	2.5641	4.7884	0.191056	1	1	1	GTF3C5;
Toll Like Receptor 5 (TLR5) Cascade	1	60	2.5641	2.71377	0.312672	1	1	1	ECSIT;
Toll Like Receptor 7/8 (TLR7/8) Cascade	1	62	2.5641	2.62624	0.321251	1	1	1	ECSIT;
MyD88 dependent cascade initiated on endosome	1	60	2.5641	2.71377	0.312672	1	1	1	ECSIT;
TRAF6 mediated induction of NFkB and MAP kinases upon TLR7/8 or 9 activation	1	59	2.5641	2.75976	0.308343	1	1	1	ECSIT;
Toll Like Receptor 9 (TLR9) Cascade	1	65	2.5641	2.50505	0.333925	1	1	1	ECSIT;
Activated TLR4 signalling	1	72	2.5641	2.26154	0.362606	1	1	1	ECSIT;
MyD88:Mal cascade initiated on plasma membrane	1	62	2.5641	2.62624	0.321251	1	1	1	ECSIT;
Toll Like Receptor 4 (TLR4) Cascade	1	76	2.5641	2.14253	0.378451	1	1	1	ECSIT;
Innate Immune System	1	183	2.5641	0.889861	0.684954	1	1	1	ECSIT;
Toll Receptor Cascades	1	90	2.5641	1.80928	0.430944	1	1	1	ECSIT;
Toll Like Receptor 10 (TLR10) Cascade	1	60	2.5641	2.71377	0.312672	1	1	1	ECSIT;
MyD88 cascade initiated on plasma membrane	1	59	2.5641	2.75976	0.308343	1	1	1	ECSIT;
Toll Like Receptor 2 (TLR2) Cascade	1	65	2.5641	2.50505	0.333925	1	1	1	ECSIT;
Toll Like Receptor TLR1:TLR2 Cascade	1	64	2.5641	2.54419	0.329726	1	1	1	ECSIT;
Toll Like Receptor TLR6:TLR2 Cascade	1	64	2.5641	2.54419	0.329726	1	1	1	ECSIT;
pyrimidine ribonucleotides de novo biosynthesis	1	11	2.5641	14.7914	0.0661789	1	1	1	CAD;
uridine-5'-phosphate biosynthesis	1	2	2.5641	81.0216	0.0123632	1	0.824871	1	CAD;
Wnt signaling network	1	200	2.5641	0.814226	0.717504	1	1	1	KDM1A;
CXCR3-mediated signaling events	1	37	2.5641	4.40025	0.206093	1	1	1	RICTOR;
Regulation of cytoplasmic and nuclear SMAD2/3 signaling	2	305	5.12821	1.06257	0.570805	1	1	1	COL1A2; HSPA8;
Validated targets of C-MYC transcriptional repression	2	63	5.12821	5.14354	0.0577295	1	1	1	COL1A2; HDAC3;
Signaling events mediated by the Hedgehog family	1	65	2.5641	2.50505	0.333925	1	1	1	STIL;
Signaling events mediated by HDAC Class I	2	113	5.12821	2.86784	0.154718	1	1	1	HDAC3; TUBA1B;
Syndecan-1-mediated signaling events	11	1297	28.2051	1.36874	0.163616	1	1	1	CAD; COL1A1; COL1A2; EXOC6; HDAC3; HSPA1B; HSPA8; KDM1A; PIGR; RICTOR; RPTOR;
Regulation of CDC42 activity	4	768	10.2564	0.841885	0.718397	1	1	1	ARHGEF5; COL1A2; HSPA8; KDM1A;
Notch-mediated HES/HEY network	1	94	2.5641	1.7323	0.445131	1	1	1	KDM1A;
Glypican pathway	11	1335	28.2051	1.32978	0.188664	1	1	1	CAD; COL1A1; COL1A2; EXOC6; HDAC3; HSPA1B; HSPA8; KDM1A; PIGR; RICTOR; RPTOR;
GMCSF-mediated signaling events	11	1289	28.2051	1.37723	0.158587	1	1	1	CAD; COL1A1; COL1A2; EXOC6; HDAC3; HSPA1B; HSPA8; KDM1A; PIGR; RICTOR; RPTOR;
Insulin Pathway	11	1285	28.2051	1.38152	0.156104	1	1	1	CAD; COL1A1; COL1A2; EXOC6; HDAC3; HSPA1B; HSPA8; KDM1A; PIGR; RICTOR; RPTOR;
C-MYC pathway	3	149	7.69231	3.25707	0.0640656	1	1	1	CAD; COL1A2; HDAC3;
Signaling events mediated by HDAC Class II	2	38	5.12821	8.52655	0.0228838	1	1	1	HDAC3; TUBA1B;
Stabilization and expansion of the E-cadherin adherens junction	1	275	2.5641	0.592173	0.826034	1	1	1	KDM1A;
Glypican 3 network	1	206	2.5641	0.790512	0.728191	1	1	1	KDM1A;
Nectin adhesion pathway	11	1292	28.2051	1.37403	0.160463	1	1	1	CAD; COL1A1; COL1A2; EXOC6; HDAC3; HSPA1B; HSPA8; KDM1A; PIGR; RICTOR; RPTOR;
Neurotrophic factor-mediated Trk receptor signaling	1	101	2.5641	1.61225	0.469134	1	1	1	ARHGAP32;
TRAIL signaling pathway	11	1325	28.2051	1.33981	0.18189	1	1	1	CAD; COL1A1; COL1A2; EXOC6; HDAC3; HSPA1B; HSPA8; KDM1A; PIGR; RICTOR; RPTOR;
IGF1 pathway	11	1288	28.2051	1.3783	0.157964	1	1	1	CAD; COL1A1; COL1A2; EXOC6; HDAC3; HSPA1B; HSPA8; KDM1A; PIGR; RICTOR; RPTOR;
CDC42 signaling events	4	755	10.2564	0.856381	0.705199	1	1	1	ARHGEF5; COL1A2; HSPA8; KDM1A;
Signaling events mediated by Hepatocyte Growth Factor Receptor (c-Met)	11	1290	28.2051	1.37616	0.159211	1	1	1	CAD; COL1A1; COL1A2; EXOC6; HDAC3; HSPA1B; HSPA8; KDM1A; PIGR; RICTOR; RPTOR;
Glypican 1 network	11	1296	28.2051	1.36979	0.162983	1	1	1	CAD; COL1A1; COL1A2; EXOC6; HDAC3; HSPA1B; HSPA8; KDM1A; PIGR; RICTOR; RPTOR;
Validated targets of C-MYC transcriptional activation	1	81	2.5641	2.01029	0.397719	1	1	1	CAD;
N-cadherin signaling events	1	251	2.5641	0.648792	0.796706	1	1	1	KDM1A;
VEGFR3 signaling in lymphatic endothelium	2	25	5.12821	12.9586	0.0102716	1	0.815861	1	COL1A1; COL1A2;
PDGF receptor signaling network	11	1290	28.2051	1.37616	0.159211	1	1	1	CAD; COL1A1; COL1A2; EXOC6; HDAC3; HSPA1B; HSPA8; KDM1A; PIGR; RICTOR; RPTOR;
Integrin family cell surface interactions	12	1375	30.7692	1.40836	0.125527	1	1	1	CAD; COL1A1; COL1A2; COL2A1; EXOC6; HDAC3; HSPA1B; HSPA8; KDM1A; PIGR; RICTOR; RPTOR;
Coregulation of Androgen receptor activity	1	61	2.5641	2.66929	0.316975	1	1	1	KDM1A;
Internalization of ErbB1	11	1285	28.2051	1.38152	0.156104	1	1	1	CAD; COL1A1; COL1A2; EXOC6; HDAC3; HSPA1B; HSPA8; KDM1A; PIGR; RICTOR; RPTOR;
TGF-beta receptor signaling	2	305	5.12821	1.06257	0.570805	1	1	1	COL1A2; HSPA8;
Posttranslational regulation of adherens junction stability and dissassembly	1	231	2.5641	0.704962	0.768632	1	1	1	KDM1A;
Signaling events mediated by TCPTP	3	92	7.69231	5.27481	0.0189296	1	1	1	COL1A1; COL1A2; PIGR;
Signaling events mediated by VEGFR1 and VEGFR2	11	1293	28.2051	1.37297	0.161091	1	1	1	CAD; COL1A1; COL1A2; EXOC6; HDAC3; HSPA1B; HSPA8; KDM1A; PIGR; RICTOR; RPTOR;
Beta1 integrin cell surface interactions	12	1348	30.7692	1.43656	0.111955	1	1	1	CAD; COL1A1; COL1A2; COL2A1; EXOC6; HDAC3; HSPA1B; HSPA8; KDM1A; PIGR; RICTOR; RPTOR;
Urokinase-type plasminogen activator (uPA) and uPAR-mediated signaling	11	1285	28.2051	1.38152	0.156104	1	1	1	CAD; COL1A1; COL1A2; EXOC6; HDAC3; HSPA1B; HSPA8; KDM1A; PIGR; RICTOR; RPTOR;
IFN-gamma pathway	11	1293	28.2051	1.37297	0.161091	1	1	1	CAD; COL1A1; COL1A2; EXOC6; HDAC3; HSPA1B; HSPA8; KDM1A; PIGR; RICTOR; RPTOR;
Regulation of RAC1 activity	1	205	2.5641	0.794368	0.726437	1	1	1	ARHGEF5;
PAR1-mediated thrombin signaling events	11	1296	28.2051	1.36979	0.162983	1	1	1	CAD; COL1A1; COL1A2; EXOC6; HDAC3; HSPA1B; HSPA8; KDM1A; PIGR; RICTOR; RPTOR;
Beta3 integrin cell surface interactions	2	43	5.12821	7.53533	0.0288305	1	1	1	COL1A1; COL1A2;
Noncanonical Wnt signaling pathway	1	182	2.5641	0.89475	0.682929	1	1	1	KDM1A;
PDGFR-beta signaling pathway	11	1285	28.2051	1.38152	0.156104	1	1	1	CAD; COL1A1; COL1A2; EXOC6; HDAC3; HSPA1B; HSPA8; KDM1A; PIGR; RICTOR; RPTOR;
Canonical Wnt signaling pathway	1	155	2.5641	1.0506	0.623214	1	1	1	KDM1A;
E-cadherin signaling in the nascent adherens junction	1	275	2.5641	0.592173	0.826034	1	1	1	KDM1A;
Integrin-linked kinase signaling	5	654	12.8205	1.23518	0.382289	1	1	1	CDC37; COL1A2; HSPA8; KDM1A; RICTOR;
Regulation of nuclear beta catenin signaling and target gene transcription	1	135	2.5641	1.20623	0.572051	1	1	1	KDM1A;
EGF receptor (ErbB1) signaling pathway	11	1285	28.2051	1.38152	0.156104	1	1	1	CAD; COL1A1; COL1A2; EXOC6; HDAC3; HSPA1B; HSPA8; KDM1A; PIGR; RICTOR; RPTOR;
p75(NTR)-mediated signaling	1	178	2.5641	0.914855	0.674704	1	1	1	ARHGAP32;
Thrombin/protease-activated receptor (PAR) pathway	11	1297	28.2051	1.36874	0.163616	1	1	1	CAD; COL1A1; COL1A2; EXOC6; HDAC3; HSPA1B; HSPA8; KDM1A; PIGR; RICTOR; RPTOR;
Class I PI3K signaling events	11	1285	28.2051	1.38152	0.156104	1	1	1	CAD; COL1A1; COL1A2; EXOC6; HDAC3; HSPA1B; HSPA8; KDM1A; PIGR; RICTOR; RPTOR;
Arf6 signaling events	11	1285	28.2051	1.38152	0.156104	1	1	1	CAD; COL1A1; COL1A2; EXOC6; HDAC3; HSPA1B; HSPA8; KDM1A; PIGR; RICTOR; RPTOR;
Plasma membrane estrogen receptor signaling	11	1298	28.2051	1.36768	0.164251	1	1	1	CAD; COL1A1; COL1A2; EXOC6; HDAC3; HSPA1B; HSPA8; KDM1A; PIGR; RICTOR; RPTOR;
C-MYB transcription factor network	2	84	5.12821	3.85781	0.0951009	1	1	1	COL1A2; HSPA8;
Signaling events mediated by HDAC Class III	1	39	2.5641	4.17466	0.215966	1	1	1	TUBA1B;
FOXM1 transcription factor network	1	42	2.5641	3.87654	0.230552	1	1	1	HSPA1B;
IL3-mediated signaling events	11	1292	28.2051	1.37403	0.160463	1	1	1	CAD; COL1A1; COL1A2; EXOC6; HDAC3; HSPA1B; HSPA8; KDM1A; PIGR; RICTOR; RPTOR;
AP-1 transcription factor network	3	621	7.69231	0.781526	0.755096	1	1	1	COL1A2; HSPA8; KDM1A;
mTOR signaling pathway	11	1285	28.2051	1.38152	0.156104	1	1	1	CAD; COL1A1; COL1A2; EXOC6; HDAC3; HSPA1B; HSPA8; KDM1A; PIGR; RICTOR; RPTOR;
RAC1 signaling pathway	1	205	2.5641	0.794368	0.726437	1	1	1	ARHGEF5;
ErbB receptor signaling network	11	1308	28.2051	1.35722	0.170672	1	1	1	CAD; COL1A1; COL1A2; EXOC6; HDAC3; HSPA1B; HSPA8; KDM1A; PIGR; RICTOR; RPTOR;
Signaling events mediated by focal adhesion kinase	11	1285	28.2051	1.38152	0.156104	1	1	1	CAD; COL1A1; COL1A2; EXOC6; HDAC3; HSPA1B; HSPA8; KDM1A; PIGR; RICTOR; RPTOR;
VEGF and VEGFR signaling network	11	1301	28.2051	1.36453	0.166164	1	1	1	CAD; COL1A1; COL1A2; EXOC6; HDAC3; HSPA1B; HSPA8; KDM1A; PIGR; RICTOR; RPTOR;
Alpha9 beta1 integrin signaling events	11	1302	28.2051	1.36348	0.166804	1	1	1	CAD; COL1A1; COL1A2; EXOC6; HDAC3; HSPA1B; HSPA8; KDM1A; PIGR; RICTOR; RPTOR;
ALK1 pathway	2	324	5.12821	1.00026	0.604411	1	1	1	COL1A2; HSPA8;
Arf6 downstream pathway	11	1285	28.2051	1.38152	0.156104	1	1	1	CAD; COL1A1; COL1A2; EXOC6; HDAC3; HSPA1B; HSPA8; KDM1A; PIGR; RICTOR; RPTOR;
IL4-mediated signaling events	3	62	7.69231	7.82673	0.00647573	1	0.568501	1	COL1A1; COL1A2; PIGR;
Validated transcriptional targets of AP1 family members Fra1 and Fra2	1	134	2.5641	1.21523	0.569322	1	1	1	COL1A2;
CXCR4-mediated signaling events	1	190	2.5641	0.857078	0.698777	1	1	1	RICTOR;
S1P1 pathway	11	1285	28.2051	1.38152	0.156104	1	1	1	CAD; COL1A1; COL1A2; EXOC6; HDAC3; HSPA1B; HSPA8; KDM1A; PIGR; RICTOR; RPTOR;
Alpha-synuclein signaling	1	33	2.5641	4.93346	0.185982	1	1	1	STUB1;
ATM pathway	1	307	2.5641	0.53045	0.858802	1	1	1	HSPA1B;
p53 pathway	1	189	2.5641	0.861612	0.696839	1	1	1	HSPA1B;
ErbB1 downstream signaling	11	1285	28.2051	1.38152	0.156104	1	1	1	CAD; COL1A1; COL1A2; EXOC6; HDAC3; HSPA1B; HSPA8; KDM1A; PIGR; RICTOR; RPTOR;
EGFR-dependent Endothelin signaling events	11	1286	28.2051	1.38044	0.156723	1	1	1	CAD; COL1A1; COL1A2; EXOC6; HDAC3; HSPA1B; HSPA8; KDM1A; PIGR; RICTOR; RPTOR;
Syndecan-4-mediated signaling events	1	209	2.5641	0.779165	0.733385	1	1	1	KDM1A;
ATR signaling pathway	1	250	2.5641	0.651387	0.795384	1	1	1	HSPA1B;
Regulation of nuclear SMAD2/3 signaling	2	305	5.12821	1.06257	0.570805	1	1	1	COL1A2; HSPA8;
ALK1 signaling events	2	321	5.12821	1.00961	0.599233	1	1	1	COL1A2; HSPA8;
Arf6 trafficking events	11	1285	28.2051	1.38152	0.156104	1	1	1	CAD; COL1A1; COL1A2; EXOC6; HDAC3; HSPA1B; HSPA8; KDM1A; PIGR; RICTOR; RPTOR;
E-cadherin signaling events	1	280	2.5641	0.581598	0.831603	1	1	1	KDM1A;
Androgen-mediated signaling	1	130	2.5641	1.25262	0.558238	1	1	1	KDM1A;
Endothelins	11	1304	28.2051	1.36139	0.168088	1	1	1	CAD; COL1A1; COL1A2; EXOC6; HDAC3; HSPA1B; HSPA8; KDM1A; PIGR; RICTOR; RPTOR;
Regulation of retinoblastoma protein	2	66	5.12821	4.90978	0.0626797	1	1	1	HDAC3; SUV39H1;
Notch signaling pathway	1	94	2.5641	1.7323	0.445131	1	1	1	KDM1A;
IL5-mediated signaling events	11	1289	28.2051	1.37723	0.158587	1	1	1	CAD; COL1A1; COL1A2; EXOC6; HDAC3; HSPA1B; HSPA8; KDM1A; PIGR; RICTOR; RPTOR;
Direct p53 effectors	1	138	2.5641	1.18001	0.580136	1	1	1	HSPA1B;
Retinoic acid receptors-mediated signaling	1	47	2.5641	3.46423	0.254276	1	1	1	HDAC3;
Sphingosine 1-phosphate (S1P) pathway	11	1308	28.2051	1.35722	0.170672	1	1	1	CAD; COL1A1; COL1A2; EXOC6; HDAC3; HSPA1B; HSPA8; KDM1A; PIGR; RICTOR; RPTOR;
Regulation of Androgen receptor activity	1	108	2.5641	1.50776	0.492123	1	1	1	KDM1A;
Proteoglycan syndecan-mediated signaling events	11	1342	28.2051	1.32284	0.193481	1	1	1	CAD; COL1A1; COL1A2; EXOC6; HDAC3; HSPA1B; HSPA8; KDM1A; PIGR; RICTOR; RPTOR;
RhoA signaling pathway	1	205	2.5641	0.794368	0.726437	1	1	1	ARHGEF5;
Class I PI3K signaling events mediated by Akt	11	1285	28.2051	1.38152	0.156104	1	1	1	CAD; COL1A1; COL1A2; EXOC6; HDAC3; HSPA1B; HSPA8; KDM1A; PIGR; RICTOR; RPTOR;
LKB1 signaling events	12	1305	30.7692	1.4839	0.0923175	1	1	1	CAD; CDC37; COL1A1; COL1A2; EXOC6; HDAC3; HSPA1B; HSPA8; KDM1A; PIGR; RICTOR; RPTOR;
Regulation of RhoA activity	1	205	2.5641	0.794368	0.726437	1	1	1	ARHGEF5;
Signaling events mediated by PRL	1	23	2.5641	7.0775	0.133508	1	1	1	TUBA1B;
AndrogenReceptor	2	78	5.12821	4.15452	0.0838174	1	1	1	CDC37; STUB1;
TNF alpha/NF-kB	1	171	2.5641	0.952303	0.659806	1	1	1	CDC37;
TGFBR	1	125	2.5641	1.30272	0.543991	1	1	1	HSPA8;
Mesenchymal-to-epithelial transition	5	223	12.8205	3.62234	0.011538	1	0.824871	1	ARHGAP32; ARHGEF5; EXPH5; MAP7; MTUS1;

## Sheet: Protein domain
Analysis: Protein domain
Dataset name: LOXL4 partners
Number of genes in the dataset: 88
Number of genes in the dataset (which are available in Protein domain database) :63
Number of genes in background: 14847
Is analysis quantitative: No
Protein domain	No. of genes in the dataset	No. of genes in the background dataset	Percentage of genes	Fold enrichment	P-value (Hypergeometric test)	Corrected p-values			genes mapped (from input data set)
						Bonferroni method	BH method	Q-value (Storey-Tibshirani method)
coiled coil region	18	2968	28.5714	1.42981	0.0650501	1	1	1	ANKHD1; APOE; DCAF6; FAM175B; FAM83H; HAUS5; HSPA1B; HSPA8; KDM1A; MAP7; MTUS1; RNF219; SAV1; STUB1; TUBA1C; TUBB; TUBB8; TUBGCP6;
signal peptide	12	3668	19.0476	0.771511	0.885431	1	1	1	APOE; COL1A1; COL1A2; COL2A1; DNAJB9; ECSIT; EGFL7; FBLN5; LONP1; PIGR; PRG2; THSD4;
transmembrane domain	2	4771	3.1746	0.0992694	1	1	1	1	MTUS1; PIGR;
TPR	1	93	1.5873	2.55871	0.327463	1	1	1	STUB1;
WW	2	49	3.1746	9.66364	0.018335	1	0.710614	1	BAG3; SAV1;
RhoGAP	1	65	1.5873	3.66076	0.241945	1	1	1	ARHGAP32;
IG	1	340	1.5873	0.699937	0.768363	1	1	1	PIGR;
ZnF_C2H2	1	799	1.5873	0.297851	0.969576	1	1	1	ZNF195;
S_TKc	1	307	1.5873	0.775173	0.732632	1	1	1	MAST1;
DEXDc	1	112	1.5873	2.12468	0.38001	1	1	1	RECQL4;
HELICc	1	111	1.5873	2.14382	0.377348	1	1	1	RECQL4;
RING	5	311	7.93651	3.79571	0.0101912	1	0.449338	1	MIB2; RNF219; RNF31; TRIM32; TRIM33;
SH3	2	216	3.1746	2.19256	0.233269	1	1	1	ARHGAP32; ARHGEF5;
ZnF_ZZ	1	19	1.5873	12.519	0.0776615	1	1	1	MIB2;
KH	1	40	1.5873	5.94816	0.156602	1	1	1	ANKHD1;
ANK	2	249	3.1746	1.90199	0.285243	1	1	1	ANKHD1; MIB2;
KRAB	1	376	1.5873	0.632924	0.801993	1	1	1	ZNF195;
SET	1	47	1.5873	5.06245	0.181408	1	1	1	SUV39H1;
WD40	8	269	12.6984	7.01607	1.71101e-05	0.0165968	0.0041492	0.0268287	DCAF10; DCAF6; IFT122; NEDD1; RPTOR; UTP18; WDR59; WDR6;
EGF	1	208	1.5873	1.14411	0.589639	1	1	1	EGFL7;
EGF_like	1	87	1.5873	2.73515	0.309976	1	1	1	FBLN5;
VWA	1	84	1.5873	2.83283	0.301066	1	1	1	VWA5B2;
UBQ	1	45	1.5873	5.2874	0.174395	1	1	1	RAD23A;
EGF_CA	2	98	3.1746	4.83231	0.0649712	1	1	1	EGFL7; FBLN5;
VWC	2	38	3.1746	12.4603	0.0112921	1	0.476231	1	COL1A1; COL2A1;
AAA	2	145	3.1746	3.26609	0.126043	1	1	1	LONP1; TRIP13;
IQ	1	84	1.5873	2.83283	0.301066	1	1	1	DCAF6;
PDZ	1	150	1.5873	1.58647	0.473274	1	1	1	MAST1;
PH	1	278	1.5873	0.856033	0.696791	1	1	1	ARHGEF5;
S_TK_X	1	56	1.5873	4.24899	0.212248	1	1	1	MAST1;
BBOX	2	72	3.1746	6.57707	0.0374552	1	1	1	TRIM32; TRIM33;
DnaJ	2	50	3.1746	9.47041	0.0190474	1	0.710614	1	DNAJB4; DNAJB9;
CHROMO	1	34	1.5873	6.99752	0.134753	1	1	1	SUV39H1;
TSP1	1	64	1.5873	3.71795	0.2387	1	1	1	THSD4;
PHD	1	92	1.5873	2.58652	0.324579	1	1	1	TRIM33;
ZnF_C2HC	1	42	1.5873	5.66498	0.163764	1	1	1	RECQL4;
ZnF_C3H1	1	44	1.5873	5.40754	0.170866	1	1	1	HELZ;
CLECT	1	86	1.5873	2.76695	0.307018	1	1	1	PRG2;
RhoGEF	1	67	1.5873	3.5515	0.248393	1	1	1	ARHGEF5;
Tubulin	5	23	7.93651	51.3039	3.71232e-08	3.60095e-05	1.80048e-05	0.000116419	TUBA1B; TUBA1C; TUBA4A; TUBB; TUBB8;
Tubulin_C	5	22	7.93651	53.6349	2.91478e-08	2.82734e-05	1.80048e-05	0.000116419	TUBA1B; TUBA1C; TUBA4A; TUBB; TUBB8;
Ubox	1	8	1.5873	29.7111	0.0334541	1	1	1	STUB1;
BBC	1	19	1.5873	12.519	0.0776615	1	1	1	TRIM33;
RWD	1	11	1.5873	21.6154	0.0457134	1	1	1	WDR59;
BROMO	1	43	1.5873	5.53326	0.167323	1	1	1	TRIM33;
IBR	1	15	1.5873	15.8551	0.0618213	1	1	1	RNF31;
TAF	1	2	1.5873	118.401	0.00846884	1	0.39118	1	TAF6L;
STI1	1	9	1.5873	26.4135	0.0375577	1	1	1	RAD23A;
UBA	1	32	1.5873	7.43473	0.127346	1	1	1	RAD23A;
ZnF_RBZ	1	23	1.5873	10.3427	0.0932385	1	1	1	RNF31;
COLFI	3	11	4.7619	64.4182	1.17267e-05	0.0113749	0.00379162	0.0245166	COL1A1; COL1A2; COL2A1;
PostSET	1	18	1.5873	13.2141	0.0737263	1	1	1	SUV39H1;
RICTOR_N	1	1	1.5873	235.629	0.00424328	1	0.274399	1	RICTOR;
RICTOR_M	1	1	1.5873	235.629	0.00424328	1	0.274399	1	RICTOR;
RasGEF_N_2	1	1	1.5873	235.629	0.00424328	1	0.274399	1	RICTOR;
RICTOR_V	1	1	1.5873	235.629	0.00424328	1	0.274399	1	RICTOR;
RICTOR_phospho	1	1	1.5873	235.629	0.00424328	1	0.274399	1	RICTOR;
LsmAD	1	2	1.5873	118.401	0.00846884	1	0.39118	1	ATXN2;
PreSET	1	6	1.5873	39.5983	0.0251953	1	0.872838	1	SUV39H1;
CPSase_sm_chain	1	2	1.5873	118.401	0.00846884	1	0.39118	1	CAD;
CPSase_L_D3	1	2	1.5873	118.401	0.00846884	1	0.39118	1	CAD;
MGS	1	3	1.5873	79.065	0.0126768	1	0.512352	1	CAD;
BAG	2	5	3.1746	94.534	0.000175756	0.170484	0.0284139	0.183725	BAG3; BAG5;
Pumilio	2	4	3.1746	118.109	0.000105743	0.102571	0.0205142	0.132645	PUM1; PUM2;
LON	1	5	1.5873	47.5021	0.0210399	1	0.755879	1	LONP1;
Raptor_N	1	1	1.5873	235.629	0.00424328	1	0.274399	1	RPTOR;
Jacalin	1	2	1.5873	118.401	0.00846884	1	0.39118	1	ZG16B;
CDC37_N	1	1	1.5873	235.629	0.00424328	1	0.274399	1	CDC37;
CDC37_M	1	2	1.5873	118.401	0.00846884	1	0.39118	1	CDC37;
CDC37_C	1	1	1.5873	235.629	0.00424328	1	0.274399	1	CDC37;
ECIST_Cterm	1	1	1.5873	235.629	0.00424328	1	0.274399	1	ECSIT;

## Sheet: Site of expression
Analysis: Site of expression
Dataset name: LOXL4 partners
Number of genes in the dataset: 88
Number of genes in the dataset (which are available in Site of expression database) :88
Number of genes in background: 18297
Is analysis quantitative: No
Site of expression	No. of genes in the dataset	No. of genes in the background dataset	Percentage of genes	Fold enrichment	P-value (Hypergeometric test)	Corrected p-values			genes mapped (from input data set)
						Bonferroni method	BH method	Q-value (Storey-Tibshirani method)
T cells	16	1726	18.1818	1.9284	0.0077071	1	0.0535706	0.251531	CCT2; CCT3; CCT4; CCT5; CCT6A; CCT7; HSPA1B; HSPA8; KDM1A; LONP1; NEDD1; TCP1; TRIP13; TUBA1B; TUBA4A; TUBB;
Monocyte	26	2842	29.5455	1.90267	0.000640315	0.542988	0.00854321	0.0401131	ANKHD1; BAG3; CAD; CCT2; CCT3; CCT4; CCT5; CCT6A; CCT7; CDC37; ECSIT; HSPA1B; HSPA8; LONP1; NEDD1; PIGR; PRAME; PRG2; STUB1; TCP1; TRIM33; TUBA1C; TUBA4A; TUBB; WDR59; ZG16B;
MDA468	12	760	13.6364	3.28528	0.000273766	0.232154	0.00473783	0.0222456	CCT2; CCT3; CCT4; CCT5; CCT6A; CCT7; CDC37; HSPA1B; HSPA8; TCP1; TUBA1C; TUBB;
Small intestine	47	8360	53.4091	1.16905	0.0887766	1	0.37085	1	ANKHD1; ARHGEF5; ATXN2; BAG3; BAG5; BRE; CAD; CCT2; CCT3; CCT5; CCT7; CDC37; COL2A1; DCAF6; DNAJB4; DNAJB9; EGFL7; FAM83H; HDAC3; HSPA1B; HSPA2; HSPA8; IFT122; KDM1A; LONP1; MAP7; MAST1; MTUS1; PIGR; POM121C; PRG2; PRMT6; PUM1; PUM2; RECQL4; RNF219; RNF31; RPTOR; TCP1; THSD4; TRIM33; TUBA1B; TUBA4A; TUBB; USP34; WDR6; ZNF195;
Breast cancer	46	7467	52.2727	1.28101	0.0192589	1	0.107445	0.504486	ANKHD1; APOE; ARHGEF5; ATXN2; BAG3; BAG5; BRE; CAD; CCT2; CCT3; CCT4; CCT5; CCT7; CDC37; COL1A1; DCAF6; DNAJB4; EGFL7; FAM83H; FBLN5; HDAC3; HELZ; HSPA1B; HSPA2; HSPA8; KDM1A; LONP1; MAP7; MAST1; PIGR; POM121C; PUM1; PUM2; RECQL4; RNF219; RNF31; RPTOR; TCP1; THSD4; TRIM33; TRIP13; TUBA1B; TUBA4A; TUBB; USP34; ZNF195;
Thyroid cancer	45	7281	51.1364	1.28518	0.02005	1	0.109771	0.515409	ANKHD1; APOE; ARHGEF5; ATXN2; BAG3; BAG5; BRE; CAD; CCT2; CCT3; CCT4; CCT5; CCT7; CDC37; COL1A1; DCAF6; DNAJB4; EGFL7; FAM83H; FBLN5; HDAC3; HELZ; HSPA1B; HSPA2; KDM1A; LONP1; MAP7; MAST1; PIGR; POM121C; PUM1; PUM2; RECQL4; RNF219; RNF31; RPTOR; TCP1; THSD4; TRIM33; TRIP13; TUBA1B; TUBA4A; TUBB; USP34; ZNF195;
Colon	56	8429	63.6364	1.38146	0.00066492	0.563852	0.00854321	0.0401131	ANKHD1; ARHGAP32; ARHGEF5; ATXN2; BAG3; BAG5; BRE; CAD; CCT2; CCT3; CCT4; CCT5; CCT7; CDC37; COL1A1; COL2A1; DCAF6; DNAJB4; DNAJB9; EGFL7; FAM83H; FBLN5; HDAC3; HELZ; HSPA1B; HSPA2; HSPA8; IFT122; KDM1A; LONP1; MAP7; MAST1; MIB2; MTUS1; PIGR; POM121C; PRAME; PRG2; PRMT6; PUM1; PUM2; RECQL4; RNF219; RNF31; RPTOR; TCP1; THSD4; TRIM32; TRIM33; TRIP13; TUBA1B; TUBA4A; TUBB; USP34; WDR6; ZNF195;
Parathyroid gland	37	5997	42.0455	1.28302	0.0425828	1	0.200142	0.93973	ANKHD1; ARHGEF5; ATXN2; BAG3; BAG5; BRE; CCT2; CCT3; CCT5; CCT7; CDC37; DCAF6; DNAJB4; EGFL7; FBLN5; HELZ; HSPA1B; HSPA2; KDM1A; LONP1; MAP7; MAST1; PIGR; PUM1; PUM2; RECQL4; RNF219; RNF31; RPTOR; TCP1; THSD4; TRIM33; TUBA1B; TUBA4A; TUBB; USP34; ZNF195;
Cervix, uterine	43	6391	48.8636	1.3991	0.00483366	1	0.0373566	0.175401	ANKHD1; APOE; ARHGEF5; ATXN2; BAG3; BAG5; BRE; CAD; CCT2; CCT3; CCT4; CCT5; CCT7; CDC37; COL1A1; DCAF6; DNAJB4; EGFL7; FAM83H; HELZ; HSPA1B; HSPA2; KDM1A; LONP1; MAP7; MAST1; PIGR; POM121C; PUM1; PUM2; RECQL4; RNF219; RNF31; RPTOR; TCP1; THSD4; TRIM33; TRIP13; TUBA1B; TUBA4A; TUBB; USP34; ZNF195;
Spleen	44	7887	50	1.16008	0.115138	1	0.447876	1	ANKHD1; APOE; ARHGAP32; ARHGEF5; ATXN2; BAG3; BAG5; BRE; CAD; CCT2; CCT3; CCT5; CCT7; CDC37; CEP192; DCAF6; DNAJB4; DNAJB9; HAUS5; HDAC3; HPS3; HSPA2; HSPA8; KDM1A; LONP1; MTUS1; PIGR; PRMT6; PUM1; PUM2; RECQL4; RICTOR; RNF31; RPAP1; RPTOR; TCP1; TRIM32; TRIM33; TUBA1B; TUBA4A; TUBB; USP34; WDR6; ZNF195;
HUVEC	66	13061	75	1.05071	0.266379	1	0.918249	1	ANKHD1; APOE; ARHGEF5; ATXN2; BAG3; BAG5; CAD; CCT4; CCT5; CCT6B; CDC37; CEP192; COL1A1; COL1A2; COL2A1; DCAF10; DCAF6; DNAJB4; DNAJB9; ECSIT; EXOC6; EXPH5; FAM83H; FBLN5; GTF3C5; HDAC3; HELZ; HPS3; HSPA2; IFT122; KDM1A; LONP1; MAP7; MAST1; MIB2; MTUS1; NEDD1; PIGR; PRAME; PUM1; PUM2; RECQL4; RICTOR; RNF219; RNF31; RPAP1; RPTOR; SAV1; SEPHS2; STIL; STUB1; TAF6L; TCP1; THSD4; TRIM33; TUBA1B; TUBB8…
Tonsils	43	7274	48.8636	1.22926	0.0514039	1	0.231864	1	ANKHD1; APOE; ARHGEF5; ATXN2; BAG3; BAG5; BRE; CAD; CCT2; CCT3; CCT4; CCT5; CCT7; CDC37; COL1A1; DCAF6; DNAJB4; EGFL7; FAM83H; HELZ; HSPA1B; HSPA2; HSPA8; KDM1A; LONP1; MAP7; MAST1; PIGR; POM121C; PUM1; PUM2; RECQL4; RNF219; RNF31; RPTOR; TCP1; THSD4; TRIM33; TUBA1B; TUBA4A; TUBB; USP34; ZNF195;
Jurkat A3	37	4200	42.0455	1.83196	5.1339e-05	0.0435355	0.00136048	0.0063879	ATXN2; BAG3; BAG5; BRE; CAD; CCT2; CCT3; CCT4; CCT5; CCT6A; CCT6B; CCT7; DCAF6; DDA1; ECSIT; FAM175B; HAUS5; HELZ; HPS3; LONP1; MIB2; NEDD1; PUM1; PUM2; RNF219; RPAP1; SEPHS2; STUB1; TCP1; TRIP13; TUBA1B; TUBB8; TUBGCP6; USP34; WDR6; ZG16B; ZNF609;
Rectum	46	7113	52.2727	1.34477	0.00721357	1	0.0509759	0.239348	ANKHD1; APOE; ARHGEF5; ATXN2; BAG3; BAG5; BRE; CAD; CCT2; CCT3; CCT4; CCT5; CCT7; CDC37; COL1A1; COL2A1; DCAF6; DNAJB4; EGFL7; FAM83H; FBLN5; HDAC3; HELZ; HSPA1B; HSPA2; KDM1A; LONP1; MAP7; MAST1; PIGR; POM121C; PUM1; PUM2; RECQL4; RNF219; RNF31; RPTOR; TCP1; THSD4; TRIM33; TUBA1B; TUBA4A; TUBB; USP34; WDR6; ZNF195;
Liver	67	11680	76.1364	1.19274	0.00929008	1	0.0630239	0.295917	ANKHD1; APOE; ARHGAP32; ARHGEF5; ATXN2; BAG3; BAG5; BRE; CAD; CCT2; CCT3; CCT4; CCT5; CCT6A; CCT7; CDC37; CEP192; COL1A1; COL1A2; COL2A1; DCAF6; DNAJB4; DNAJB9; EGFL7; EXPH5; FAM83H; FBLN5; HAUS5; HDAC3; HELZ; HPS3; HSPA1B; HSPA2; HSPA8; IFT122; KDM1A; LONP1; MAP7; MTUS1; NEDD1; PIGR; POM121C; PRAME; PRG2; PRMT6; PUM1; PUM2; RECQL4; RICTOR; RNF219; RNF31; RPAP1; RPTOR; SAV1; STUB1; TAF6L; TCP1; T…
CNS	1	74	1.13636	2.83713	0.300563	1	1	1	APOE;
CD4	19	1901	21.5909	2.07896	0.00150613	1	0.0145637	0.0683811	APOE; CAD; CCT2; CCT3; CCT4; CCT5; CCT6A; CCT7; CDC37; COL1A2; HSPA1B; HSPA8; LONP1; PRG2; RAD23A; TCP1; TUBA1C; TUBA4A; TUBB;
Skeletal muscles	53	9060	60.2273	1.2164	0.027971	1	0.139526	0.655118	ANKHD1; APOE; ARHGAP32; ARHGEF5; BAG3; BAG5; BRE; CAD; CCT2; CCT3; CCT4; CCT5; CCT6A; CCT7; CDC37; CEP192; COL1A1; COL1A2; DCAF10; DCAF6; DNAJB4; DNAJB9; EGFL7; FBLN5; HAUS5; HDAC3; HELZ; HSPA1B; HSPA2; HSPA8; KDM1A; LONP1; MIB2; PIGR; PRG2; PUM2; RAD23A; RECQL4; RICTOR; RNF219; RPAP1; RPTOR; STUB1; TCP1; TRIM33; TRIP13; TUBA1B; TUBA1C; TUBA4A; TUBB; USP34; WDR6; ZNF195;
H293	62	6792	70.4545	1.89807	2.07854e-10	1.7626e-07	5.87533e-08	2.75865e-07	ANKHD1; APOE; ATXN2; BAG3; BAG5; BRE; CAD; CCT2; CCT3; CCT4; CCT5; CCT6A; CCT7; CDC37; CEP192; COL1A1; COL2A1; DCAF10; DCAF6; DDA1; ECSIT; EXOC6; FAM175B; GTF3C5; HAUS5; HDAC3; HELZ; HPS3; HSPA1B; HSPA2; HSPA8; KDM1A; LONP1; MAP7; MIB2; NEDD1; POM121C; PRAME; PRG2; PRMT6; PUM1; PUM2; RAD23A; RECQL4; RICTOR; RNF31; RPTOR; STUB1; TAF6L; TCP1; TRIM32; TRIM33; TRIP13; TUBA1C; TUBA4A; TUBB; TUBGCP6; U…
Prostate	47	7923	53.4091	1.23353	0.0356653	1	0.170871	0.802294	ANKHD1; APOE; ARHGEF5; ATXN2; BAG3; BAG5; BRE; CAD; CCT2; CCT3; CCT5; CCT7; CDC37; DCAF6; DNAJB4; EGFL7; FAM83H; HDAC3; HSPA1B; HSPA2; HSPA8; IFT122; KDM1A; LONP1; MAP7; MAST1; MTUS1; PIGR; POM121C; PRAME; PRG2; PUM1; PUM2; RECQL4; RNF219; RNF31; RPTOR; TCP1; THSD4; TRIM32; TRIM33; TUBA1B; TUBA4A; TUBB; USP34; WDR6; ZNF195;
Jurkat	32	2869	36.3636	2.31954	1.70226e-06	0.00144352	9.62345e-05	0.000451851	BAG3; BAG5; CAD; CCT2; CCT3; CCT4; CCT5; CCT6A; CCT7; CDC37; CEP192; COL2A1; DDA1; EXOC6; GTF3C5; HDAC3; HELZ; HSPA1B; HSPA2; HSPA8; KDM1A; LONP1; MAP7; PUM1; PUM2; RPAP1; TCP1; TRIM32; TRIP13; TUBA1B; TUBB; USP34;
Bone marrow	55	7808	62.5	1.4647	0.000136584	0.115823	0.00269357	0.0126471	ANKHD1; APOE; ARHGEF5; ATXN2; BAG3; BAG5; BRE; CAD; CCT2; CCT3; CCT4; CCT5; CCT6A; CCT7; CDC37; COL1A1; DCAF6; DNAJB4; ECSIT; EGFL7; FAM175B; FAM83H; FBLN5; HDAC3; HPS3; HSPA1B; HSPA2; HSPA8; IFT122; KDM1A; LONP1; MAP7; MAST1; NEDD1; PIGR; PRAME; PRG2; PUM1; PUM2; RAD23A; RECQL4; RNF219; RNF31; RPTOR; STIL; TCP1; THSD4; TRIM32; TRIM33; TUBA1B; TUBA4A; TUBB; USP34; WDR6; ZNF195;
Lateral ventricle	41	6620	46.5909	1.28789	0.0284291	1	0.140982	0.661953	ANKHD1; APOE; ARHGEF5; ATXN2; BAG3; BAG5; BRE; CAD; CCT2; CCT3; CCT4; CCT5; CCT7; CDC37; COL1A1; DCAF10; DNAJB4; FAM83H; HDAC3; HELZ; HSPA1B; HSPA2; KDM1A; LONP1; MAP7; MAST1; PIGR; POM121C; PUM1; PUM2; RECQL4; RNF219; RNF31; RPTOR; TCP1; THSD4; TRIM33; TUBA1B; TUBA4A; TUBB; ZNF195;
Colorectal cancer	46	7513	52.2727	1.27317	0.0216592	1	0.111315	0.522659	ANKHD1; APOE; ARHGEF5; ATXN2; BAG3; BAG5; BRE; CAD; CCT2; CCT3; CCT4; CCT5; CCT7; CDC37; COL1A1; DCAF10; DCAF6; DNAJB4; EGFL7; FAM83H; HDAC3; HELZ; HSPA1B; HSPA2; HSPA8; KDM1A; LONP1; MAP7; MAST1; PIGR; POM121C; PUM1; PUM2; RECQL4; RNF219; RNF31; RPTOR; TCP1; THSD4; TRIM33; TRIP13; TUBA1B; TUBA4A; TUBB; USP34; ZNF195;
Gall bladder	43	7295	48.8636	1.22572	0.0538006	1	0.241391	1	ANKHD1; ARHGEF5; ATXN2; BAG3; BAG5; BRE; CAD; CCT2; CCT3; CCT4; CCT5; CCT7; CDC37; COL1A1; DCAF6; DNAJB4; EGFL7; FAM83H; HELZ; HSPA1B; HSPA2; HSPA8; KDM1A; LONP1; MAP7; MAST1; PIGR; POM121C; PUM1; PUM2; RECQL4; RNF219; RNF31; RPTOR; TCP1; THSD4; TRIM33; TRIP13; TUBA1B; TUBA4A; TUBB; USP34; ZNF195;
Plasma	77	11971	87.5	1.33741	2.25895e-06	0.00191559	0.000119724	0.000562144	ANKHD1; APOE; ARHGAP32; ARHGEF5; BAG3; BAG5; BRE; CAD; CCT2; CCT3; CCT4; CCT5; CCT6A; CCT6B; CCT7; CDC37; CEP192; COL1A1; COL1A2; COL2A1; DCAF10; DCAF6; DNAJB4; DNAJB9; EXOC6; FAM83H; FBLN5; HAUS5; HDAC3; HELZ; HPS3; HSPA1B; HSPA2; HSPA8; IFT122; KDM1A; LONP1; MAP7; MAST1; MIB2; MTUS1; NEDD1; PIGR; POM121C; PRAME; PRG2; PRMT6; PUM1; PUM2; RAD23A; RICTOR; RNF219; RNF31; RPAP1; RPTOR; SEPHS2; STIL;…
Malignant carcinoid	43	7081	48.8636	1.26276	0.0330808	1	0.159916	0.750858	ANKHD1; APOE; ARHGEF5; ATXN2; BAG3; BAG5; BRE; CAD; CCT2; CCT3; CCT5; CCT7; CDC37; COL1A1; DCAF6; DNAJB4; EGFL7; FAM83H; FBLN5; HDAC3; HSPA1B; HSPA2; KDM1A; LONP1; MAP7; MAST1; PIGR; POM121C; PUM1; PUM2; RECQL4; RNF219; RNF31; RPTOR; TCP1; THSD4; TRIM33; TRIP13; TUBA1B; TUBA4A; TUBB; USP34; ZNF195;
Ascites cancer cell	29	3509	32.9545	1.71874	0.00149136	1	0.0145637	0.0683811	ANKHD1; APOE; ATXN2; BAG3; BAG5; BRE; CAD; CCT2; CCT3; CCT4; CCT5; CCT6A; CCT7; CDC37; COL1A1; COL2A1; HSPA1B; HSPA2; HSPA8; KDM1A; LONP1; POM121C; RAD23A; STUB1; TCP1; TUBA1C; TUBA4A; TUBB; WDR59;
Endometrial cancer	46	7460	52.2727	1.28222	0.018914	1	0.106927	0.502056	ANKHD1; APOE; ARHGEF5; ATXN2; BAG3; BAG5; BRE; CAD; CCT2; CCT3; CCT4; CCT5; CCT7; CDC37; COL1A1; DCAF10; DCAF6; DNAJB4; EGFL7; FAM83H; HDAC3; HELZ; HSPA1B; HSPA2; HSPA8; KDM1A; LONP1; MAP7; MAST1; PIGR; POM121C; PUM1; PUM2; RECQL4; RNF219; RNF31; RPTOR; TCP1; THSD4; TRIM33; TRIP13; TUBA1B; TUBA4A; TUBB; USP34; ZNF195;
Lung cancer	46	7435	52.2727	1.28653	0.017724	1	0.104285	0.489652	ANKHD1; APOE; ARHGEF5; ATXN2; BAG3; BAG5; BRE; CAD; CCT2; CCT3; CCT4; CCT5; CCT7; CDC37; COL1A1; DCAF10; DCAF6; DNAJB4; EGFL7; FAM83H; FBLN5; HDAC3; HELZ; HSPA1B; HSPA2; HSPA8; LONP1; MAP7; MAST1; PIGR; POM121C; PUM1; PUM2; RECQL4; RNF219; RNF31; RPTOR; TCP1; THSD4; TRIM33; TRIP13; TUBA1B; TUBA4A; TUBB; USP34; ZNF195;
HCT116	24	2651	27.2727	1.88291	0.00128818	1	0.0134861	0.0633216	BRE; CAD; CCT2; CCT3; CCT4; CCT5; CCT6A; CCT6B; CCT7; CDC37; HSPA1B; HSPA2; HSPA8; LONP1; RAD23A; RPTOR; STUB1; TCP1; TRIP13; TUBA1C; TUBA4A; TUBB; TUBB8; UTP18;
PC3	18	1294	20.4545	2.8935	3.638e-05	0.0308503	0.0010638	0.00499489	APOE; CAD; CCT2; CCT3; CCT4; CCT5; CCT6A; COL2A1; HSPA1B; HSPA2; HSPA8; RAD23A; TCP1; THSD4; TUBA1C; TUBA4A; TUBB; TUBB8;
MicroProt	4	440	4.54545	1.89465	0.16194	1	0.597066	1	APOE; KDM1A; MTUS1; TUBA1C;
Epididymis	45	7090	51.1364	1.31981	0.0120096	1	0.0769066	0.361101	ANKHD1; APOE; ARHGEF5; ATXN2; BAG3; BAG5; BRE; CAD; CCT2; CCT3; CCT5; CCT7; CDC37; COL1A1; DCAF10; DCAF6; DNAJB4; EGFL7; FBLN5; HDAC3; HELZ; HSPA1B; HSPA2; HSPA8; KDM1A; LONP1; MAP7; MAST1; PIGR; POM121C; PUM1; PUM2; RECQL4; RNF219; RNF31; RPTOR; TCP1; THSD4; TRIM33; TRIP13; TUBA1B; TUBA4A; TUBB; USP34; ZNF195;
Cerebellum	52	7633	59.0909	1.41657	0.000740689	0.628105	0.00910296	0.0427413	ANKHD1; APOE; ARHGEF5; ATXN2; BAG3; BAG5; BRE; CCT2; CCT3; CCT4; CCT5; CCT7; CDC37; CEP192; COL1A1; DCAF10; DCAF6; DNAJB4; EGFL7; EXPH5; FAM83H; HDAC3; HELZ; HSPA1B; HSPA2; HSPA8; KDM1A; LONP1; MAP7; MAST1; MTUS1; PIGR; POM121C; PRG2; PUM1; PUM2; RECQL4; RICTOR; RNF219; RNF31; RPAP1; RPTOR; TCP1; THSD4; TRIM33; TRIP13; TUBA1B; TUBA4A; TUBB; USP34; WDR6; ZNF195;
Nasopharynx	43	6904	48.8636	1.29514	0.0213033	1	0.111156	0.521912	ANKHD1; ARHGEF5; ATXN2; BAG3; BAG5; BRE; CAD; CCT2; CCT3; CCT4; CCT5; CCT7; CDC37; COL1A1; DCAF6; DNAJB4; EGFL7; FAM83H; HELZ; HSPA1B; HSPA2; HSPA8; KDM1A; LONP1; MAP7; MAST1; PIGR; POM121C; PUM1; PUM2; RECQL4; RNF219; RNF31; RPTOR; TCP1; THSD4; TRIM33; TRIP13; TUBA1B; TUBA4A; TUBB; USP34; ZNF195;
global_SCX_fractionated	25	2476	28.4091	2.09995	0.000185814	0.157571	0.00342545	0.0160836	ATXN2; BAG3; BRE; CAD; CCT2; CCT3; CCT4; CCT5; CCT6A; CCT7; CDC37; GTF3C5; HSPA1B; HSPA8; KDM1A; LONP1; RAD23A; RICTOR; STUB1; TCP1; TUBA1C; TUBA4A; TUBB; UTP18; WDR6;
Hippocampus	50	7355	56.8182	1.41358	0.00116619	0.988931	0.0127899	0.0600526	ANKHD1; APOE; ARHGEF5; ATXN2; BAG3; BAG5; BRE; CAD; CCT2; CCT3; CCT4; CCT5; CCT7; CDC37; CEP192; COL1A1; DCAF10; DNAJB4; EGFL7; EXPH5; FAM83H; HDAC3; HELZ; HSPA1B; HSPA2; HSPA8; KDM1A; LONP1; MAP7; MAST1; MTUS1; POM121C; PRG2; PUM1; PUM2; RECQL4; RICTOR; RNF219; RNF31; RPAP1; RPTOR; TCP1; THSD4; TRIM33; TUBA1B; TUBA4A; TUBB; USP34; WDR6; ZNF195;
HeLa	48	5789	54.5455	1.72415	6.96948e-06	0.00591012	0.000295506	0.00138749	ANKHD1; ARHGAP32; ATXN2; BAG3; CAD; CCT2; CCT3; CCT4; CCT5; CCT6A; CCT6B; CCT7; CDC37; CEP192; EXPH5; GTF3C5; HDAC3; HELZ; HPS3; HSPA1B; HSPA2; HSPA8; KDM1A; LONP1; MAP7; MIB2; MTUS1; PIGR; PUM1; PUM2; RAD23A; RICTOR; RNF219; RPAP1; STUB1; SUV39H1; TAF6L; TCP1; TRIM33; TRIP13; TUBA1B; TUBA1C; TUBA4A; TUBB; TUBB8; USP34; UTP18; ZG16B;
Malignant lymphoma	43	6586	48.8636	1.35767	0.00882203	1	0.0603313	0.283274	ANKHD1; APOE; ARHGEF5; ATXN2; BAG3; BAG5; BRE; CAD; CCT2; CCT3; CCT4; CCT5; CCT7; CDC37; COL1A1; DCAF10; DNAJB4; EGFL7; FAM83H; HDAC3; HELZ; HSPA2; HSPA8; KDM1A; LONP1; MAP7; MAST1; PIGR; POM121C; PUM1; PUM2; RECQL4; RNF219; RNF31; RPTOR; TCP1; THSD4; TRIM33; TUBA1B; TUBA4A; TUBB; USP34; ZNF195;
Prostate cancer	47	7214	53.4091	1.35476	0.00534822	1	0.0401582	0.188555	ANKHD1; APOE; ARHGEF5; ATXN2; BAG3; BAG5; BRE; CAD; CCT2; CCT3; CCT4; CCT5; CCT7; CDC37; COL1A1; DCAF10; DCAF6; DNAJB4; EGFL7; FAM83H; FBLN5; HDAC3; HELZ; HSPA1B; HSPA2; HSPA8; KDM1A; LONP1; MAP7; MAST1; PIGR; POM121C; PUM1; PUM2; RECQL4; RNF219; RNF31; RPTOR; TCP1; THSD4; TRIM33; TRIP13; TUBA1B; TUBA4A; TUBB; USP34; ZNF195;
Skin	46	7292	52.2727	1.31176	0.012062	1	0.0769066	0.361101	ANKHD1; APOE; ARHGEF5; ATXN2; BAG3; BAG5; BRE; CAD; CCT2; CCT3; CCT5; CCT7; CDC37; COL1A1; COL1A2; COL2A1; DCAF6; DNAJB4; FAM83H; FBLN5; HELZ; HSPA1B; HSPA2; HSPA8; KDM1A; LONP1; MAP7; MAST1; PIGR; POM121C; PRAME; PUM1; PUM2; RAD23A; RECQL4; RNF219; RNF31; RPTOR; TCP1; THSD4; TRIM33; TUBA1B; TUBA4A; TUBB; USP34; ZNF195;
Placenta	63	10894	71.5909	1.20246	0.0126591	1	0.078357	0.367911	ANKHD1; APOE; ARHGEF5; ATXN2; BAG3; BAG5; BRE; CAD; CCT2; CCT3; CCT4; CCT5; CCT6A; CCT7; CDC37; COL1A1; COL1A2; DCAF6; DNAJB4; DNAJB9; ECSIT; EGFL7; EXPH5; FAM83H; FBLN5; HDAC3; HELZ; HSPA1B; HSPA2; HSPA8; IFT122; KDM1A; LONP1; MAP7; MAST1; PIGR; POM121C; PRG2; PRMT6; PUM1; PUM2; RAD23A; RECQL4; RICTOR; RNF219; RNF31; RPTOR; STUB1; TCP1; THSD4; TRIM32; TRIM33; TRIP13; TUBA1B; TUBA1C; TUBA4A; TUBB…
Lung	60	9992	68.1818	1.24859	0.00647029	1	0.0464983	0.218324	ANKHD1; APOE; ARHGAP32; ARHGEF5; ATXN2; BAG3; BAG5; BRE; CAD; CCT2; CCT3; CCT4; CCT5; CCT7; CDC37; COL1A1; COL2A1; DCAF10; DCAF6; DNAJB4; DNAJB9; EGFL7; EXPH5; FBLN5; HAUS5; HDAC3; HELZ; HSPA1B; HSPA2; HSPA8; IFT122; KDM1A; LONP1; MAP7; MAST1; MTUS1; PIGR; POM121C; PRAME; PRMT6; PUM1; PUM2; RECQL4; RICTOR; RNF219; RNF31; RPAP1; RPTOR; STUB1; TCP1; THSD4; TRIM32; TRIM33; TRIP13; TUBA1B; TUBA4A; TU…
Cerebral cortex	45	7099	51.1364	1.31813	0.0123146	1	0.0773538	0.3632	ANKHD1; APOE; ARHGEF5; ATXN2; BAG3; BAG5; BRE; CAD; CCT2; CCT3; CCT4; CCT5; CCT7; CDC37; COL1A1; DCAF10; DCAF6; DNAJB4; EGFL7; FAM83H; HDAC3; HELZ; HSPA1B; HSPA2; KDM1A; LONP1; MAP7; MAST1; PIGR; POM121C; PRG2; PUM1; PUM2; RECQL4; RNF219; RNF31; RPTOR; TCP1; THSD4; TRIM33; TUBA1B; TUBA4A; TUBB; WDR6; ZNF195;
Ovarian cancer	47	7644	53.4091	1.27855	0.0180303	1	0.104724	0.491712	ANKHD1; APOE; ARHGEF5; ATXN2; BAG3; BAG5; BRE; CAD; CCT2; CCT3; CCT4; CCT5; CCT7; CDC37; COL1A1; DCAF10; DCAF6; DNAJB4; EGFL7; FAM83H; FBLN5; HDAC3; HELZ; HSPA1B; HSPA2; HSPA8; KDM1A; LONP1; MAP7; MAST1; PIGR; POM121C; PUM1; PUM2; RECQL4; RNF219; RNF31; RPTOR; TCP1; THSD4; TRIM33; TRIP13; TUBA1B; TUBA4A; TUBB; USP34; ZNF195;
Kidney	63	10256	71.5909	1.27726	0.00193442	1	0.0176385	0.0828185	ANKHD1; APOE; ARHGAP32; ARHGEF5; ATXN2; BAG3; BAG5; BRE; CAD; CCT2; CCT3; CCT4; CCT5; CCT7; CDC37; CEP192; COL1A1; COL1A2; COL2A1; DCAF6; DNAJB4; DNAJB9; EGFL7; EXPH5; FAM83H; FBLN5; HAUS5; HDAC3; HELZ; HSPA1B; HSPA2; HSPA8; IFT122; KDM1A; LONP1; MAP7; MAST1; MTUS1; PIGR; POM121C; PRAME; PRMT6; PUM1; PUM2; RECQL4; RICTOR; RNF219; RNF31; RPAP1; RPTOR; STUB1; TCP1; THSD4; TRIM32; TRIM33; TRIP13; TU…
H1688	12	1007	13.6364	2.47946	0.00311599	1	0.026162	0.122839	CCT2; CCT3; CCT4; CCT5; CCT6A; CCT7; HSPA1B; HSPA8; TCP1; TUBA1B; TUBA1C; TUBB;
Sy5y	23	2490	26.1364	1.92116	0.00127719	1	0.0134861	0.0633216	APOE; ATXN2; CCT2; CCT3; CCT4; CCT5; CCT6A; CCT7; COL2A1; HELZ; HSPA1B; HSPA8; LONP1; NEDD1; PIGR; POM121C; PRG2; RAD23A; STUB1; TCP1; TUBA4A; TUBB; ZG16B;
Duodenum	45	7275	51.1364	1.28624	0.0197419	1	0.109419	0.513758	ANKHD1; ARHGEF5; ATXN2; BAG3; BAG5; BRE; CAD; CCT2; CCT3; CCT4; CCT5; CCT7; CDC37; COL1A1; COL2A1; DCAF6; DNAJB4; EGFL7; FAM83H; HDAC3; HELZ; HSPA1B; HSPA2; HSPA8; KDM1A; LONP1; MAP7; MAST1; PIGR; POM121C; PUM1; PUM2; RECQL4; RNF219; RNF31; RPTOR; TCP1; THSD4; TRIM33; TUBA1B; TUBA4A; TUBB; USP34; WDR6; ZNF195;
Bronchus	44	6923	50	1.32161	0.0131446	1	0.0801917	0.376525	ANKHD1; APOE; ARHGEF5; ATXN2; BAG3; BAG5; BRE; CAD; CCT2; CCT3; CCT4; CCT5; CCT7; CDC37; COL1A1; DCAF6; DNAJB4; EGFL7; FAM83H; HELZ; HSPA1B; HSPA2; HSPA8; KDM1A; LONP1; MAP7; MAST1; PIGR; POM121C; PUM1; PUM2; RECQL4; RNF219; RNF31; RPTOR; TCP1; THSD4; TRIM33; TRIP13; TUBA1B; TUBA4A; TUBB; USP34; ZNF195;
Brain	50	7290	56.8182	1.42619	0.000924178	0.783703	0.0103119	0.0484175	ANKHD1; APOE; ARHGAP32; BAG3; BAG5; BRE; CCT2; CCT3; CCT4; CCT5; CCT6A; CCT6B; CCT7; CDC37; CEP192; DNAJB4; DNAJB9; EXPH5; HAUS5; HDAC3; HSPA1B; HSPA2; HSPA8; IFT122; KDM1A; LONP1; MIB2; MTUS1; PRAME; PRMT6; PUM1; PUM2; RAD23A; RECQL4; RICTOR; RPAP1; RPTOR; STUB1; TCP1; TRIM32; TRIM33; TUBA1B; TUBA1C; TUBA4A; TUBB; TUBB8; USP34; WDR6; ZNF195; ZNF609;
Stomach	53	8044	60.2273	1.37004	0.0015285	1	0.0145637	0.0683811	ANKHD1; APOE; ARHGEF5; ATXN2; BAG3; BAG5; BRE; CAD; CCT2; CCT3; CCT4; CCT5; CCT7; CDC37; COL1A1; COL2A1; DCAF10; DCAF6; DNAJB4; EGFL7; FAM83H; FBLN5; HDAC3; HELZ; HSPA1B; HSPA2; HSPA8; IFT122; KDM1A; LONP1; MAP7; MAST1; PIGR; POM121C; PRAME; PRG2; PRMT6; PUM1; PUM2; RECQL4; RNF219; RNF31; RPTOR; TCP1; THSD4; TRIM32; TRIM33; TUBA1B; TUBA4A; TUBB; USP34; WDR6; ZNF195;
Pancreas	58	9936	65.9091	1.21378	0.0178318	1	0.104285	0.489652	ANKHD1; APOE; ARHGAP32; ARHGEF5; ATXN2; BAG3; BAG5; BRE; CAD; CCT2; CCT3; CCT4; CCT5; CCT6A; CCT7; CDC37; CEP192; COL1A1; DCAF6; DNAJB4; EGFL7; EXPH5; FAM83H; HAUS5; HDAC3; HELZ; HSPA1B; HSPA2; HSPA8; IFT122; KDM1A; LONP1; MAP7; MAST1; MTUS1; PIGR; POM121C; PRG2; PUM1; PUM2; RECQL4; RICTOR; RNF219; RNF31; RPAP1; RPTOR; STUB1; TCP1; THSD4; TRIM33; TUBA1B; TUBA1C; TUBA4A; TUBB; USP34; UTP18; WDR6; …
Lymph nodes	42	6700	47.7273	1.30354	0.0210184	1	0.111156	0.521912	ANKHD1; APOE; ARHGEF5; ATXN2; BAG3; BAG5; BRE; CAD; CCT2; CCT3; CCT4; CCT5; CCT7; CDC37; COL1A1; DCAF6; DNAJB4; EGFL7; FAM83H; HDAC3; HELZ; HPS3; HSPA8; KDM1A; LONP1; MAP7; MAST1; PRG2; PUM1; PUM2; RECQL4; RNF31; RPTOR; TCP1; THSD4; TRIM33; TUBA1B; TUBA4A; TUBB; USP34; WDR6; ZNF195;
H358	17	1489	19.3182	2.37495	0.000651328	0.552326	0.00854321	0.0401131	APOE; BAG3; CAD; CCT2; CCT3; CCT4; CCT5; CCT6A; CCT7; HSPA1B; HSPA8; PUM1; TCP1; TUBA1B; TUBA1C; TUBA4A; TUBB;
Fallopian tubes	41	6677	46.5909	1.2769	0.032711	1	0.159419	0.748523	ANKHD1; ARHGEF5; ATXN2; BAG3; BAG5; BRE; CAD; CCT2; CCT3; CCT4; CCT5; CCT7; CDC37; COL1A1; DCAF10; DCAF6; DNAJB4; EGFL7; FAM83H; HELZ; HSPA1B; HSPA2; HSPA8; KDM1A; LONP1; MAP7; MAST1; POM121C; PUM1; PUM2; RECQL4; RNF31; TCP1; THSD4; TRIM33; TRIP13; TUBA1B; TUBA4A; TUBB; USP34; ZNF195;
Head & neck cancer	47	7062	53.4091	1.38392	0.0033096	1	0.026986	0.126708	ANKHD1; APOE; ARHGEF5; ATXN2; BAG3; BAG5; BRE; CAD; CCT2; CCT3; CCT4; CCT5; CCT7; CDC37; COL1A1; DCAF10; DCAF6; DNAJB4; EGFL7; FAM83H; FBLN5; HDAC3; HELZ; HSPA1B; HSPA2; HSPA8; KDM1A; LONP1; MAP7; MAST1; PIGR; POM121C; PUM1; PUM2; RECQL4; RNF219; RNF31; RPTOR; TCP1; THSD4; TRIM33; TRIP13; TUBA1B; TUBA4A; TUBB; USP34; ZNF195;
Pancreatic cancer	50	8316	56.8182	1.25023	0.0209018	1	0.111156	0.521912	ANKHD1; APOE; ARHGEF5; ATXN2; BAG3; BAG5; BRE; CAD; CCT2; CCT3; CCT4; CCT5; CCT6A; CCT7; CDC37; COL1A1; DCAF6; DNAJB4; EGFL7; FAM83H; FBLN5; HDAC3; HELZ; HSPA1B; HSPA2; HSPA8; KDM1A; LONP1; MAP7; MAST1; PIGR; POM121C; PUM1; PUM2; RAD23A; RECQL4; RNF219; RNF31; RPTOR; TCP1; THSD4; TRIM33; TRIP13; TUBA1B; TUBA1C; TUBA4A; TUBB; USP34; UTP18; ZNF195;
BT474	8	558	9.09091	2.98427	0.00539863	1	0.0401582	0.188555	CCT3; CCT5; HSPA1B; HSPA8; PIGR; THSD4; TUBA1C; TUBB;
Seminal vesicle	44	6620	50	1.3821	0.00537014	1	0.0401582	0.188555	ANKHD1; APOE; ARHGEF5; ATXN2; BAG3; BAG5; BRE; CAD; CCT2; CCT3; CCT4; CCT5; CCT7; CDC37; COL1A1; DCAF6; DNAJB4; EGFL7; FAM83H; HDAC3; HELZ; HSPA1B; HSPA2; HSPA8; KDM1A; LONP1; MAP7; MAST1; PIGR; POM121C; PUM1; PUM2; RECQL4; RNF219; RNF31; RPTOR; TCP1; TRIM33; TRIP13; TUBA1B; TUBA4A; TUBB; USP34; ZNF195;
Urinary bladder	46	7054	52.2727	1.35601	0.00604011	1	0.0437779	0.205551	ANKHD1; APOE; ARHGEF5; ATXN2; BAG3; BAG5; BRE; CAD; CCT2; CCT3; CCT4; CCT5; CCT7; CDC37; COL1A1; COL2A1; DCAF6; DNAJB4; EGFL7; FAM83H; HDAC3; HELZ; HSPA1B; HSPA2; HSPA8; KDM1A; LONP1; MAP7; MAST1; PIGR; POM121C; PRAME; PUM1; PUM2; RECQL4; RNF219; RNF31; RPTOR; TCP1; THSD4; TRIM33; TUBA1B; TUBA4A; TUBB; USP34; ZNF195;
K-562	26	2513	29.5455	2.15176	8.74774e-05	0.0741808	0.00211945	0.00995149	BAG3; CAD; CCT2; CCT3; CCT4; CCT5; CCT6A; CCT7; CDC37; CEP192; FAM83H; HSPA1B; HSPA8; KDM1A; LONP1; PIGR; RAD23A; TCP1; TRIM33; TRIP13; TUBA1B; TUBA1C; TUBA4A; TUBB; TUBB8; USP34;
Salivary glands	39	6607	44.3182	1.22749	0.0687181	1	0.300376	1	ANKHD1; ARHGEF5; ATXN2; BAG3; BAG5; BRE; CCT2; CCT3; CCT5; CCT7; CDC37; COL1A1; DCAF6; DNAJB4; EGFL7; FBLN5; HELZ; HSPA1B; HSPA2; KDM1A; LONP1; MAP7; PIGR; PRG2; PUM1; PUM2; RECQL4; RNF219; RNF31; RPTOR; TCP1; TRIM33; TRIP13; TUBA1B; TUBA4A; TUBB; USP34; WDR6; ZNF195;
Testis	65	10269	73.8636	1.31613	0.000432487	0.366749	0.00632326	0.0296897	ANKHD1; APOE; ARHGAP32; ARHGEF5; ATXN2; BAG3; BAG5; BRE; CAD; CCT2; CCT3; CCT4; CCT5; CCT6A; CCT6B; CCT7; CDC37; CEP192; COL1A1; COL1A2; DCAF6; DNAJB4; EGFL7; EXPH5; FAM83H; FBLN5; HAUS5; HDAC3; HELZ; HSPA1B; HSPA2; HSPA8; IFT122; KDM1A; LONP1; MAP7; MAST1; MTUS1; PIGR; POM121C; PRAME; PRG2; PRMT6; PUM1; PUM2; RECQL4; RICTOR; RNF219; RNF31; RPAP1; RPTOR; STUB1; TCP1; THSD4; TRIM32; TRIM33; TRIP13…
MDA231	7	336	7.95455	4.33724	0.00117643	0.997611	0.0127899	0.0600526	CCT4; CCT6A; HSPA1B; HSPA8; TUBA1B; TUBA1C; TUBB;
Urothelial cancer	46	7521	52.2727	1.27182	0.022101	1	0.112902	0.530109	ANKHD1; APOE; ARHGEF5; ATXN2; BAG3; BAG5; BRE; CAD; CCT2; CCT3; CCT4; CCT5; CCT7; CDC37; COL1A1; DCAF6; DNAJB4; EGFL7; FAM83H; FBLN5; HDAC3; HELZ; HSPA1B; HSPA2; HSPA8; KDM1A; LONP1; MAP7; MAST1; PIGR; POM121C; PUM1; PUM2; RECQL4; RNF219; RNF31; RPTOR; TCP1; THSD4; TRIM33; TRIP13; TUBA1B; TUBA4A; TUBB; USP34; ZNF195;
R	20	1948	22.7273	2.13552	0.000788383	0.668549	0.00932091	0.0437646	ANKHD1; ATXN2; CAD; CCT2; CCT3; CCT4; CCT5; CCT6A; CCT7; CDC37; HSPA1B; HSPA8; KDM1A; LONP1; RAD23A; STUB1; TCP1; TRIP13; TUBA1C; TUBB;
Soft tissue	41	6969	46.5909	1.2234	0.0633751	1	0.279907	1	ANKHD1; APOE; ARHGEF5; ATXN2; BAG3; BAG5; BRE; CAD; CCT2; CCT3; CCT5; CCT7; CDC37; COL1A1; COL2A1; DCAF6; DNAJB4; EGFL7; FAM83H; FBLN5; HSPA1B; HSPA2; KDM1A; LONP1; PIGR; POM121C; PUM1; PUM2; RECQL4; RNF219; RNF31; RPTOR; TCP1; THSD4; TRIM33; TRIP13; TUBA1B; TUBA4A; TUBB; USP34; ZNF195;
Testis cancer	45	7248	51.1364	1.29104	0.0184044	1	0.105485	0.495284	ANKHD1; APOE; ARHGEF5; ATXN2; BAG3; BAG5; BRE; CAD; CCT2; CCT3; CCT4; CCT5; CCT7; CDC37; COL1A1; DCAF6; DNAJB4; EGFL7; FAM83H; FBLN5; HDAC3; HELZ; HSPA2; HSPA8; KDM1A; LONP1; MAP7; MAST1; PIGR; POM121C; PUM1; PUM2; RECQL4; RNF219; RNF31; RPTOR; TCP1; THSD4; TRIM33; TRIP13; TUBA1B; TUBA4A; TUBB; USP34; ZNF195;
Neutrophil	28	2031	31.8182	2.86714	1.43096e-07	0.000121345	1.51681e-05	7.12192e-05	APOE; ATXN2; BAG3; CCT2; CCT3; CCT4; CCT5; CCT6A; CCT7; CDC37; COL1A2; HSPA1B; HSPA8; KDM1A; LONP1; PIGR; PRG2; PUM2; RICTOR; TAF6L; TCP1; TRIM33; TUBA1C; TUBA4A; TUBB; UTP18; ZG16B; ZNF609;
CD8	27	3327	30.6818	1.68779	0.00303748	1	0.0257579	0.120941	ANKHD1; APOE; BAG3; CAD; CCT2; CCT3; CCT4; CCT5; CCT6A; CCT7; CDC37; ECSIT; FAM175B; HSPA1B; HSPA2; HSPA8; KDM1A; LONP1; PIGR; PRAME; RAD23A; TCP1; TRIM33; TUBA1C; TUBA4A; TUBB; UTP18;
Stomach cancer	46	7399	52.2727	1.29279	0.0161215	1	0.0962747	0.45204	ANKHD1; APOE; ARHGEF5; ATXN2; BAG3; BAG5; BRE; CAD; CCT2; CCT3; CCT4; CCT5; CCT7; CDC37; COL1A1; DCAF10; DCAF6; DNAJB4; EGFL7; FAM83H; FBLN5; HDAC3; HELZ; HSPA1B; HSPA2; HSPA8; KDM1A; LONP1; MAP7; MAST1; PIGR; POM121C; PUM1; PUM2; RECQL4; RNF219; RNF31; RPTOR; TCP1; THSD4; TRIM33; TUBA1B; TUBA4A; TUBB; USP34; ZNF195;
Skin cancer	46	7029	52.2727	1.36084	0.00559548	1	0.0412606	0.193731	ANKHD1; APOE; ARHGEF5; ATXN2; BAG3; BAG5; BRE; CAD; CCT2; CCT3; CCT4; CCT5; CCT7; CDC37; COL1A1; DCAF10; DCAF6; DNAJB4; EGFL7; FAM83H; FBLN5; HDAC3; HELZ; HSPA1B; HSPA2; HSPA8; KDM1A; LONP1; MAP7; MAST1; POM121C; PUM1; PUM2; RECQL4; RNF219; RNF31; RPTOR; TCP1; THSD4; TRIM33; TRIP13; TUBA1B; TUBA4A; TUBB; USP34; ZNF195;
Adrenal glands	49	7554	55.6818	1.34882	0.00440871	1	0.0352697	0.165602	ANKHD1; APOE; ARHGEF5; ATXN2; BAG3; BAG5; BRE; CAD; CCT2; CCT3; CCT4; CCT5; CCT7; CDC37; COL1A1; DCAF6; DNAJB4; EGFL7; FAM83H; FBLN5; HELZ; HSPA1B; HSPA2; HSPA8; IFT122; KDM1A; LONP1; MAP7; MAST1; PIGR; POM121C; PRAME; PRG2; PUM1; PUM2; RECQL4; RNF219; RNF31; RPTOR; TCP1; THSD4; TRIM33; TRIP13; TUBA1B; TUBA4A; TUBB; USP34; WDR6; ZNF195;
TOV112D	17	1276	19.3182	2.77139	0.000105841	0.0897531	0.00238459	0.0111964	APOE; CCT2; CCT3; CCT4; CCT5; CCT6A; CCT7; CDC37; COL1A1; COL1A2; HSPA8; RAD23A; TCP1; THSD4; TUBA1B; TUBA1C; TUBB;
LNCaP	20	1455	22.7273	2.8591	1.45509e-05	0.0123391	0.000536484	0.00251896	BAG3; CCT2; CCT3; CCT4; CCT5; CCT6A; CCT7; CDC37; HSPA1B; HSPA2; HSPA8; PIGR; RAD23A; TCP1; TUBA1B; TUBA1C; TUBA4A; TUBB; TUBB8; ZG16B;
Corpus, uterine	46	6997	52.2727	1.36706	0.00506831	1	0.0387201	0.181803	ANKHD1; APOE; ARHGEF5; ATXN2; BAG3; BAG5; BRE; CAD; CCT2; CCT3; CCT4; CCT5; CCT7; CDC37; COL1A1; DCAF6; DNAJB4; EGFL7; FAM83H; FBLN5; HDAC3; HELZ; HSPA1B; HSPA2; HSPA8; KDM1A; LONP1; MAP7; MAST1; PIGR; POM121C; PUM1; PUM2; RECQL4; RNF219; RNF31; RPTOR; TCP1; THSD4; TRIM33; TRIP13; TUBA1B; TUBA4A; TUBB; USP34; ZNF195;
Appendix	43	7004	48.8636	1.27665	0.0274346	1	0.13766	0.646357	ANKHD1; APOE; ARHGEF5; ATXN2; BAG3; BAG5; BRE; CAD; CCT2; CCT3; CCT5; CCT7; CDC37; COL1A1; COL2A1; DCAF6; DNAJB4; EGFL7; FAM83H; FBLN5; HDAC3; HSPA1B; HSPA2; HSPA8; KDM1A; LONP1; MAP7; MAST1; PIGR; POM121C; PUM1; PUM2; RECQL4; RNF219; RNF31; RPTOR; TCP1; THSD4; TRIM33; TUBA1B; TUBA4A; TUBB; ZNF195;
Erythrocytes	20	1539	22.7273	2.70305	3.2787e-05	0.0278034	0.000992978	0.00466234	BAG5; BRE; CAD; CCT2; CCT3; CCT4; CCT5; CCT6A; CCT7; CDC37; DCAF6; DNAJB4; FAM175B; HSPA1B; HSPA2; HSPA8; RAD23A; RPTOR; TCP1; TUBA1C;
HTB75	17	1277	19.3182	2.76922	0.000106857	0.0906146	0.00238459	0.0111964	APOE; CCT2; CCT3; CCT4; CCT5; CCT6A; CCT7; FBLN5; HSPA1B; HSPA2; HSPA8; RAD23A; TCP1; THSD4; TUBA1B; TUBA1C; TUBB;
Smooth muscle cells	38	5124	43.1818	1.54218	0.00158543	1	0.0147741	0.069369	ANKHD1; ARHGEF5; ATXN2; BAG3; BAG5; BRE; CCT2; CCT3; CCT5; CCT7; CDC37; COL1A1; DNAJB4; EGFL7; FAM83H; FBLN5; HELZ; HSPA1B; HSPA2; KDM1A; LONP1; MAST1; MTUS1; PIGR; PUM1; PUM2; RECQL4; RNF31; RPTOR; TCP1; THSD4; TRIM33; TRIP13; TUBA1B; TUBA4A; TUBB; USP34; ZNF195;
Gastric juice	1	243	1.13636	0.864063	0.692528	1	1	1	PIGR;
Urine	27	3267	30.6818	1.71879	0.00232664	1	0.020552	0.0964982	APOE; BRE; CCT2; CCT3; CCT5; CCT6A; CCT7; COL1A1; COL1A2; EXPH5; FBLN5; HAUS5; HSPA1B; HSPA2; HSPA8; MIB2; PIGR; PRG2; RAD23A; SAV1; TCP1; TUBA1B; TUBA1C; TUBA4A; TUBB; TUBB8; ZG16B;
Heart	37	5507	42.0455	1.39718	0.0113329	1	0.0733611	0.344453	ANKHD1; ARHGAP32; BAG3; BAG5; BRE; CCT3; CCT4; CEP192; COL2A1; DCAF6; DNAJB4; DNAJB9; EXPH5; FBLN5; HAUS5; HDAC3; HSPA2; HSPA8; IFT122; KDM1A; LONP1; MIB2; MTUS1; PRAME; PRMT6; PUM1; PUM2; RECQL4; RICTOR; RNF31; RPAP1; STUB1; TRIM32; TRIM33; USP34; WDR6; ZNF195;
Amygdala	13	1204	14.7727	2.24644	0.00484578	1	0.0373566	0.175401	ANKHD1; BRE; CEP192; EXPH5; HSPA2; IFT122; MTUS1; PRG2; PUM2; RICTOR; RPAP1; TRIM33; WDR6;
Thyroid gland	46	7306	52.2727	1.30924	0.0125377	1	0.0781762	0.367062	ANKHD1; APOE; ARHGEF5; ATXN2; BAG3; BAG5; BRE; CAD; CCT2; CCT3; CCT5; CCT7; CDC37; COL1A1; DCAF6; DNAJB4; EGFL7; FAM83H; FBLN5; HDAC3; HELZ; HSPA1B; HSPA2; HSPA8; KDM1A; MAP7; MAST1; PIGR; POM121C; PRG2; PUM1; PUM2; RECQL4; RNF219; RNF31; RPTOR; TCP1; THSD4; TRIM33; TRIP13; TUBA1B; TUBA4A; TUBB; USP34; WDR6; ZNF195;
H460	10	736	11.3636	2.82747	0.00277891	1	0.024294	0.114068	BAG3; CCT2; CCT4; CCT5; CCT7; HSPA1B; HSPA8; TCP1; TUBA1B; TUBB;
Heart muscle	42	6191	47.7273	1.41071	0.00474733	1	0.0373566	0.175401	ANKHD1; APOE; ARHGEF5; ATXN2; BAG3; BAG5; BRE; CAD; CCT2; CCT3; CCT5; CCT7; CDC37; COL1A1; COL2A1; DCAF10; DCAF6; DNAJB4; EGFL7; FAM83H; FBLN5; HDAC3; HELZ; HSPA1B; HSPA2; KDM1A; LONP1; MAP7; PIGR; PUM1; PUM2; RECQL4; RNF219; RNF31; RPTOR; TCP1; TRIM33; TRIP13; TUBA1B; TUBA4A; TUBB; USP34;
B Cell	24	2254	27.2727	2.21454	0.000114936	0.0974657	0.00239599	0.0112499	APOE; BAG3; CAD; CCT2; CCT3; CCT4; CCT5; CCT6A; CCT7; CDC37; HSPA1B; HSPA2; HSPA8; LONP1; PIGR; PRG2; TCP1; TRIP13; TUBA1B; TUBA1C; TUBA4A; TUBB; TUBB8; ZG16B;
Spinal cord	12	1465	13.6364	1.70432	0.0475234	1	0.217837	1	ANKHD1; BRE; CEP192; EXPH5; IFT122; MTUS1; PRG2; PUM2; RICTOR; RPAP1; TRIM33; WDR6;
Malignant glioma	45	7169	51.1364	1.30526	0.0149194	1	0.0897279	0.421301	ANKHD1; APOE; ARHGEF5; ATXN2; BAG3; BAG5; BRE; CAD; CCT2; CCT3; CCT4; CCT5; CCT7; CDC37; COL1A1; DCAF10; DCAF6; DNAJB4; EGFL7; FAM83H; FBLN5; HDAC3; HELZ; HSPA1B; HSPA2; HSPA8; KDM1A; LONP1; MAP7; MAST1; PIGR; POM121C; PUM1; PUM2; RECQL4; RNF219; RNF31; RPTOR; TCP1; THSD4; TRIM33; TUBA1B; TUBA4A; TUBB; ZNF195;
Cervical cancer	46	7426	52.2727	1.28809	0.0173113	1	0.102657	0.482009	ANKHD1; APOE; ARHGEF5; ATXN2; BAG3; BAG5; BRE; CAD; CCT2; CCT3; CCT4; CCT5; CCT7; CDC37; COL1A1; DCAF10; DCAF6; DNAJB4; EGFL7; FAM83H; HDAC3; HELZ; HSPA1B; HSPA2; HSPA8; KDM1A; LONP1; MAP7; MAST1; PIGR; POM121C; PUM1; PUM2; RECQL4; RNF219; RNF31; RPTOR; TCP1; THSD4; TRIM33; TRIP13; TUBA1B; TUBA4A; TUBB; USP34; ZNF195;
Malignant melanoma	46	7459	52.2727	1.28239	0.0188651	1	0.106927	0.502056	ANKHD1; APOE; ARHGEF5; ATXN2; BAG3; BAG5; BRE; CAD; CCT2; CCT3; CCT4; CCT5; CCT7; CDC37; COL1A1; DCAF10; DCAF6; DNAJB4; EGFL7; FAM83H; FBLN5; HELZ; HSPA1B; HSPA2; HSPA8; KDM1A; LONP1; MAP7; MAST1; PIGR; POM121C; PUM1; PUM2; RECQL4; RNF219; RNF31; RPTOR; TCP1; THSD4; TRIM33; TRIP13; TUBA1B; TUBA4A; TUBB; USP34; ZNF195;
Oesophagus	7	921	7.95455	1.58235	0.154399	1	0.574256	1	BAG3; CDC37; HSPA2; LONP1; PUM2; RNF31; WDR6;
Embryonal carcinoma cells	14	1232	15.9091	2.36413	0.00215987	1	0.0192797	0.0905243	APOE; CAD; CCT2; CCT3; CCT4; CCT5; CCT6A; CCT7; HSPA8; LONP1; RPTOR; TAF6L; TCP1; TUBB;
ES2	31	3527	35.2273	1.82786	0.00031356	0.265899	0.00511343	0.0240092	ANKHD1; APOE; ATXN2; BAG3; BRE; CAD; CCT2; CCT3; CCT4; CCT5; CCT6A; CCT6B; CCT7; CDC37; COL1A1; COL2A1; DDA1; HSPA1B; HSPA8; LONP1; POM121C; PUM1; RAD23A; STUB1; TCP1; TRIM33; TUBA1C; TUBA4A; TUBB; UTP18; ZNF609;
Ovary	58	8592	65.9091	1.40364	0.000254316	0.21566	0.00449888	0.0211236	ANKHD1; APOE; ARHGAP32; ARHGEF5; ATXN2; BAG3; BAG5; BRE; CAD; CCT2; CCT3; CCT4; CCT5; CCT6A; CCT6B; CCT7; CDC37; CEP192; COL1A1; COL1A2; DCAF6; DNAJB4; EGFL7; EXPH5; FAM83H; FBLN5; GTF3C5; HAUS5; HDAC3; HSPA1B; HSPA2; HSPA8; IFT122; KDM1A; LONP1; MTUS1; PIGR; PRAME; PRG2; PUM1; PUM2; RAD23A; RECQL4; RICTOR; RNF31; RPAP1; RPTOR; SEPHS2; TCP1; TRIM32; TRIM33; TUBA1B; TUBA1C; TUBA4A; TUBB; USP34; WD…
Liver cancer	47	7697	53.4091	1.26974	0.0206533	1	0.111156	0.521912	ANKHD1; APOE; ARHGEF5; ATXN2; BAG3; BAG5; BRE; CAD; CCT2; CCT3; CCT4; CCT5; CCT7; CDC37; COL1A1; DCAF10; DCAF6; DNAJB4; EGFL7; FAM83H; FBLN5; HDAC3; HELZ; HSPA1B; HSPA2; HSPA8; KDM1A; LONP1; MAP7; MAST1; PIGR; POM121C; PUM1; PUM2; RECQL4; RNF219; RNF31; RPTOR; TCP1; THSD4; TRIM33; TRIP13; TUBA1B; TUBA4A; TUBB; USP34; ZNF195;
Dendritic cells	15	1954	17.0455	1.59699	0.0453373	1	0.211242	0.991848	CAD; CCT2; CCT3; CCT4; CCT5; CCT6A; CCT7; CDC37; HSPA1B; HSPA8; LONP1; RPTOR; TCP1; TUBA1B; TUBB;
OVCAR3	31	3714	35.2273	1.73583	0.000791398	0.671106	0.00932091	0.0437646	APOE; ARHGEF5; ATXN2; BAG3; BAG5; BRE; CAD; CCT2; CCT3; CCT4; CCT5; CCT6A; CCT6B; CCT7; CDC37; COL1A1; COL2A1; DNAJB4; FAM175B; HSPA1B; HSPA2; HSPA8; LONP1; RAD23A; STUB1; TCP1; TRIP13; TUBA1C; TUBA4A; TUBB; ZG16B;
Huh7	27	2976	30.6818	1.88685	0.000552089	0.468172	0.00755116	0.0354551	ATXN2; CAD; CCT2; CCT3; CCT4; CCT5; CCT6A; CCT7; CDC37; EXOC6; EXPH5; HSPA8; IFT122; KDM1A; LONP1; POM121C; PUM1; RECQL4; RPTOR; TCP1; TRIM33; TUBA1C; TUBB; TUBB8; USP34; UTP18; WDR6;
Serum	53	7685	60.2273	1.43404	0.000421605	0.357521	0.00628055	0.0294892	ANKHD1; APOE; ATXN2; BAG3; CAD; CCT2; CCT3; CCT4; CCT5; CCT6A; CCT7; CDC37; CEP192; COL1A1; COL1A2; COL2A1; DCAF6; EXOC6; FBLN5; GTF3C5; HAUS5; HDAC3; HELZ; HPS3; HSPA1B; HSPA2; HSPA8; KDM1A; LONP1; MAP7; MTUS1; PIGR; PRAME; PRMT6; PUM1; RAD23A; RECQL4; RNF31; SEPHS2; STUB1; TCP1; TRIM32; TRIM33; TRIP13; TUBA1B; TUBA1C; TUBA4A; TUBB; TUBGCP6; USP34; VWA5B2; WDR6; ZNF609;
Lens	15	1037	17.0455	3.00916	0.000116633	0.0989045	0.00239599	0.0112499	CAD; CCT2; CCT3; CCT4; CCT5; CCT6A; CCT7; CDC37; HSPA1B; HSPA8; LONP1; TCP1; TUBA1C; TUBA4A; TUBB;
Breast	45	6413	51.1364	1.45913	0.00137713	1	0.0139556	0.0655259	ANKHD1; APOE; ARHGEF5; ATXN2; BAG3; BAG5; BRE; CAD; CCT2; CCT3; CCT4; CCT5; CCT7; CDC37; COL1A1; DCAF6; DNAJB4; EGFL7; FAM83H; HDAC3; HELZ; HSPA1B; HSPA2; HSPA8; KDM1A; LONP1; MAP7; MAST1; PIGR; POM121C; PUM1; PUM2; RECQL4; RNF219; RNF31; RPTOR; TCP1; THSD4; TRIM33; TRIP13; TUBA1B; TUBA4A; TUBB; USP34; ZNF195;
Hair	8	817	9.09091	2.03823	0.042719	1	0.200142	0.93973	APOE; HSPA1B; HSPA2; HSPA8; MAP7; TUBA1C; TUBA4A; TUBB;
H520	14	843	15.9091	3.45504	4.68742e-05	0.0397493	0.00128224	0.00602051	CAD; CCT2; CCT3; CCT4; CCT5; CCT6A; CCT7; HSPA1B; HSPA8; RAD23A; TCP1; TUBA1B; TUBA1C; TUBB;
Nipple aspirate fluid	12	754	13.6364	3.31142	0.000254653	0.215946	0.00449888	0.0211236	APOE; COL1A1; COL1A2; FBLN5; HSPA1B; HSPA8; PIGR; RAD23A; TUBA1B; TUBA1C; TUBB; ZG16B;
Uterus	5	917	5.68182	1.13583	0.452976	1	1	1	BRE; MTUS1; PRG2; PUM2; WDR6;
Tracheobronchial cells	2	47	2.27273	8.88902	0.0214898	1	0.111156	0.521912	HSPA1B; TUBA1C;
T24	4	123	4.54545	6.77723	0.00293525	1	0.0251423	0.118051	HSPA1B; HSPA8; TUBA1B; TUBA1C;
CPE_SCX_fractionated	31	2331	35.2273	2.7657	5.24303e-08	4.44609e-05	6.35156e-06	2.98226e-05	ANKHD1; ATXN2; BAG3; BAG5; BRE; CAD; CCT2; CCT3; CCT4; CCT5; CCT6A; CCT7; DCAF10; DDA1; HELZ; HPS3; HSPA1B; HSPA8; LONP1; MAP7; NEDD1; PUM1; PUM2; RICTOR; TCP1; TUBA1C; TUBA4A; TUBB; USP34; UTP18; WDR59;
CRC	35	4247	39.7727	1.71379	0.000375109	0.318092	0.00589059	0.0276582	APOE; ATXN2; BAG3; CAD; CCT2; CCT3; CCT4; CCT5; CCT6A; CCT6B; CCT7; CDC37; COL1A1; COL1A2; COL2A1; EXOC6; HSPA1B; HSPA2; HSPA8; KDM1A; LONP1; MAP7; MTUS1; PIGR; RAD23A; TCP1; TRIM33; TRIP13; TUBA1B; TUBA1C; TUBA4A; TUBB; TUBB8; UTP18; ZG16B;
Preadipocytes	8	510	9.09091	3.26514	0.00315074	1	0.0261944	0.122991	APOE; COL1A1; COL1A2; COL2A1; FBLN5; HSPA8; TUBA1C; TUBB;
Fetal hepatocytes	32	3784	36.3636	1.75866	0.000488349	0.41412	0.00690201	0.0324071	ATXN2; CAD; CCT2; CCT3; CCT4; CCT5; CCT6A; CCT6B; CCT7; CDC37; COL1A1; EXPH5; HAUS5; HDAC3; HELZ; HPS3; HSPA2; HSPA8; IFT122; LONP1; PRAME; PUM1; RECQL4; RNF31; STIL; TCP1; TUBA4A; TUBGCP6; USP34; VWA5B2; WDR6; ZNF609;
Amniotic fluid	11	566	12.5	4.044	8.34721e-05	0.0707843	0.00208189	0.00977514	APOE; COL1A1; COL1A2; FBLN5; HSPA1B; HSPA8; PIGR; PRG2; TUBA1B; TUBA1C; TUBB;
Vulva/anal skin	45	6377	51.1364	1.46737	0.00120745	1	0.0129609	0.0608556	ANKHD1; ARHGEF5; ATXN2; BAG3; BAG5; BRE; CAD; CCT2; CCT3; CCT4; CCT5; CCT7; CDC37; COL1A1; COL2A1; DCAF10; DCAF6; DNAJB4; EGFL7; FAM83H; FBLN5; HELZ; HSPA1B; HSPA2; HSPA8; KDM1A; LONP1; MAP7; MAST1; PIGR; POM121C; PUM1; PUM2; RECQL4; RNF219; RNF31; RPTOR; TCP1; THSD4; TRIM33; TUBA1B; TUBA4A; TUBB; USP34; ZNF195;
	15	1183	17.0455	2.63779	0.000483192	0.409746	0.00690201	0.0324071	APOE; CAD; CCT2; CCT3; CCT4; CCT5; CCT6A; CDC37; COL1A1; HSPA2; HSPA8; PRG2; TCP1; TUBA1B; TUBB;
HH4	22	2684	25	1.70484	0.00732398	1	0.0513284	0.241003	ATXN2; CAD; CCT2; CCT3; CCT4; CCT5; CCT6A; CCT7; CDC37; DNAJB4; HSPA2; HSPA8; IFT122; LONP1; RECQL4; STUB1; TCP1; TRIM32; TUBA1C; TUBA4A; TUBB8; USP34;
Ramos	20	1566	22.7273	2.65644	4.20051e-05	0.0356203	0.00118734	0.00557495	CAD; CCT2; CCT3; CCT4; CCT5; CCT6A; CCT7; CDC37; CEP192; HSPA8; PUM1; RICTOR; RNF31; RPAP1; TCP1; TRIP13; TUBA1B; TUBA4A; TUBB; USP34;
Leukocytes	23	2845	26.1364	1.68144	0.00710254	1	0.050613	0.237644	BAG3; BRE; CCT2; CCT3; CCT4; CCT5; CCT6A; CCT7; DNAJB9; HDAC3; HSPA8; MTUS1; PRG2; PUM2; RAD23A; RECQL4; RPTOR; TCP1; TRIM33; TUBA1B; TUBA4A; TUBB; WDR6;
Renal cancer	45	7121	51.1364	1.31406	0.0130879	1	0.0801917	0.376525	ANKHD1; APOE; ARHGEF5; ATXN2; BAG3; BAG5; BRE; CAD; CCT2; CCT3; CCT4; CCT5; CCT7; CDC37; COL1A1; DCAF6; DNAJB4; EGFL7; FAM83H; FBLN5; HDAC3; HELZ; HSPA1B; HSPA2; HSPA8; KDM1A; LONP1; MAP7; MAST1; PIGR; POM121C; PUM1; PUM2; RECQL4; RNF219; RNF31; RPTOR; TCP1; TRIM33; TRIP13; TUBA1B; TUBA4A; TUBB; USP34; ZNF195;
Aorta	5	530	5.68182	1.96518	0.112028	1	0.443924	1	BAG3; BRE; CCT3; PRG2; WDR6;
Thyroid	7	889	7.95455	1.6393	0.135696	1	0.510922	1	CDC37; FBLN5; HSPA2; HSPA8; LONP1; POM121C; RNF31;
hupo46_reference_cam	13	1042	14.7727	2.59569	0.00138239	1	0.0139556	0.0655259	APOE; BAG3; CCT2; CCT3; CCT4; CCT5; CCT6A; CCT7; HSPA8; TCP1; TUBA1C; TUBA4A; TUBB;
Substantia nigra	13	1146	14.7727	2.36014	0.00319077	1	0.0262696	0.123344	ANKHD1; BRE; CEP192; EXPH5; HSPA2; IFT122; MTUS1; PRG2; PUM2; RICTOR; RPAP1; TRIM33; WDR6;
Vagina	39	5307	44.3182	1.52818	0.00157055	1	0.0147741	0.069369	ANKHD1; APOE; ARHGEF5; BAG3; BAG5; BRE; CCT2; CCT3; CCT4; CCT5; CCT7; CDC37; COL1A1; DCAF6; DNAJB4; EGFL7; FAM83H; HELZ; HSPA1B; HSPA2; HSPA8; LONP1; MAP7; MAST1; POM121C; PUM1; PUM2; RECQL4; RNF219; RNF31; RPTOR; TCP1; THSD4; TRIM33; TUBA1B; TUBA4A; TUBB; USP34; ZNF195;
Monocytes	7	745	7.95455	1.95616	0.0673112	1	0.295751	1	APOE; BRE; CCT3; CCT4; CCT7; TUBA1B; TUBB;
MDA-MB-468	14	770	15.9091	3.7826	1.73235e-05	0.0146903	0.000612096	0.00287399	CAD; CCT2; CCT3; CCT4; CCT5; CCT6A; HSPA1B; HSPA8; KDM1A; LONP1; TCP1; TUBA1C; TUBA4A; TUBB;
Platelets	20	2168	22.7273	1.91882	0.00289786	1	0.0250753	0.117737	APOE; CCT2; CCT3; CCT4; CCT5; CCT6A; CCT7; CDC37; HSPA1B; HSPA2; HSPA8; MIB2; SUV39H1; TCP1; TUBA1B; TUBA1C; TUBA4A; TUBB; TUBB8; ZG16B;
HL60	6	545	6.81818	2.29255	0.0475004	1	0.217837	1	HSPA8; LONP1; PRG2; TUBA1B; TUBA4A; TUBB;
TOV21G	16	904	18.1818	3.68185	5.62558e-06	0.00477049	0.000251078	0.00117889	APOE; CCT2; CCT3; CCT4; CCT5; CCT6A; CCT7; CDC37; COL1A1; COL1A2; HSPA1B; HSPA8; TCP1; TUBA1B; TUBA1C; TUBB;
Oral mucosa	42	5861	47.7273	1.49014	0.00150861	1	0.0145637	0.0683811	ANKHD1; APOE; ARHGEF5; ATXN2; BAG3; BAG5; BRE; CAD; CCT2; CCT3; CCT4; CCT5; CCT7; CDC37; COL1A1; DCAF6; DNAJB4; EGFL7; FAM83H; HDAC3; HELZ; HSPA1B; HSPA2; HSPA8; KDM1A; LONP1; MAP7; MAST1; PIGR; POM121C; PUM1; PUM2; RECQL4; RNF31; RPTOR; TCP1; THSD4; TRIM33; TUBA4A; TUBB; USP34; ZNF195;
Esophagus	40	6034	45.4545	1.37851	0.00975501	1	0.0646269	0.303444	ANKHD1; APOE; ARHGEF5; ATXN2; BAG3; BAG5; BRE; CCT2; CCT3; CCT4; CCT5; CCT7; CDC37; COL1A1; DCAF6; DNAJB4; EGFL7; FAM83H; FBLN5; HELZ; HSPA1B; HSPA2; KDM1A; LONP1; MAP7; MAST1; PUM1; PUM2; RECQL4; RNF31; RPTOR; TCP1; THSD4; TRIM33; TRIP13; TUBA1B; TUBA4A; TUBB; USP34; ZNF195;
Corpus callosum	10	988	11.3636	2.1063	0.0200643	1	0.109771	0.515409	ANKHD1; CEP192; EXPH5; HSPA2; MTUS1; PUM2; RICTOR; RPAP1; TRIM33; WDR6;
NB4	8	711	9.09091	2.3421	0.021009	1	0.111156	0.521912	CCT3; CCT4; HSPA1B; HSPA8; PRG2; TCP1; TUBA1B; TUBB;
Mammary gland	7	760	7.95455	1.91755	0.0731745	1	0.316592	1	APOE; BRE; PIGR; PRAME; PRG2; PUM2; WDR6;
19_proteinag	1	98	1.13636	2.14239	0.377325	1	1	1	APOE;
031003_BALF2	20	1102	22.7273	3.77494	2.0188e-07	0.000171194	1.71194e-05	8.03812e-05	APOE; CAD; CCT2; CCT3; CCT4; CCT5; CCT6A; CCT7; CDC37; COL1A1; COL1A2; HSPA1B; HSPA2; HSPA8; LONP1; PIGR; RAD23A; TCP1; TUBB; ZG16B;
Tears	9	510	10.2273	3.67277	0.000767452	0.650799	0.00929713	0.043653	CCT5; CDC37; HSPA1B; HSPA8; PIGR; TUBA1C; TUBA4A; TUBB; ZG16B;
Cellzome_Abl_inhibitors_NatureBiotechnology_exp144	5	186	5.68182	5.5995	0.00203897	1	0.0183941	0.0863663	CCT3; CDC37; CEP192; HSPA8; RPAP1;
CaOV3	27	3355	30.6818	1.6737	0.00342873	1	0.0276911	0.130018	APOE; BAG3; BAG5; BRE; CAD; CCT2; CCT3; CCT4; CCT5; CCT6A; CCT7; CDC37; COL2A1; DNAJB4; ECSIT; HSPA1B; HSPA2; HSPA8; LONP1; MAP7; RAD23A; STUB1; TCP1; TRIP13; TUBA1C; TUBA4A; TUBB;
Cerebrospinal fluid	10	1059	11.3636	1.96509	0.0305564	1	0.15065	0.707349	APOE; COL1A1; COL1A2; FBLN5; HSPA1B; HSPA2; HSPA8; PIGR; TUBA1B; TUBA1C;
Melanoma	21	1826	23.8636	2.39205	0.000118669	0.100632	0.00239599	0.0112499	APOE; CAD; CCT2; CCT3; CCT4; CCT5; CCT6A; CCT7; CDC37; COL1A1; COL1A2; DNAJB9; EGFL7; HSPA1B; HSPA2; HSPA8; RAD23A; TCP1; TUBA1B; TUBA4A; TUBB;
hupo1_b1-hep_cam	1	80	1.13636	2.62437	0.320588	1	1	1	APOE;
Subthalamic nucleus	10	882	11.3636	2.35944	0.009697	1	0.0646269	0.303444	ANKHD1; BRE; CEP192; EXPH5; HSPA2; MTUS1; PRG2; RICTOR; RPAP1; TRIM33;
Dentin	9	246	10.2273	7.61413	2.81279e-06	0.00238525	0.000140309	0.000658794	APOE; COL1A1; COL1A2; HSPA1B; HSPA2; HSPA8; TUBA1C; TUBA4A; TUBB;
J82	3	216	3.40909	2.89695	0.0860442	1	0.361215	1	BAG3; HSPA1B; HSPA8;
15_clinprot_c3	11	749	12.5	3.05596	0.00091115	0.772655	0.0103021	0.0483714	APOE; CAD; CCT2; CCT3; CCT5; CCT7; HSPA8; LONP1; TCP1; TUBA1C; TUBB;
Ubiquitous	4	1052	4.54545	0.792451	0.752252	1	1	1	ATXN2; SAV1; TUBA1B; WDR6;
Cortex	13	683	14.7727	3.96003	2.22164e-05	0.0188395	0.00069776	0.0032762	APOE; CCT3; CCT4; CDC37; COL1A2; HSPA1B; HSPA2; HSPA8; LONP1; TCP1; TUBA1C; TUBA4A; TUBB;
17_wcx	18	1438	20.4545	2.60375	0.000141702	0.120163	0.00273098	0.0128228	APOE; BAG3; BRE; CAD; CCT2; CCT3; CCT4; CCT5; CCT7; CDC37; HSPA1B; HSPA8; KDM1A; LONP1; TCP1; TUBA1C; TUBB; UTP18;
hupo1_b2-edta_cam	9	316	10.2273	5.92751	2.107e-05	0.0178674	0.000687207	0.00322665	CCT2; CCT3; CCT4; CCT7; HSPA1B; HSPA8; PIGR; TUBA1C; TUBB;
H23	14	896	15.9091	3.25067	9.01749e-05	0.0764683	0.00212412	0.00997341	APOE; CAD; CCT2; CCT3; CCT4; CCT5; CCT6A; CCT7; CDC37; HSPA1B; HSPA8; THSD4; TUBA1B; TUBB;
YTS	33	1888	37.5	3.63487	1.23206e-11	1.04479e-08	1.04479e-08	4.9056e-08	APOE; ATXN2; BAG5; BRE; CAD; CCT2; CCT3; CCT4; CCT5; CCT6A; CCT7; HAUS5; HELZ; HSPA2; HSPA8; IFT122; LONP1; PUM1; PUM2; RECQL4; RICTOR; RNF219; RPAP1; STIL; TCP1; TRIM32; TUBA1B; TUBA4A; TUBB; TUBB8; TUBGCP6; UTP18; WDR59;
hupo1_b2-hep_cam	7	848	7.95455	1.71856	0.113524	1	0.444002	1	CAD; CCT3; CCT4; HSPA8; LONP1; TUBA1C; TUBB;
Ileum	1	201	1.13636	1.0446	0.62258	1	1	1	WDR6;
Embryonic stem cells	39	3047	44.3182	2.66165	1.01511e-09	8.60815e-07	2.15204e-07	1.01045e-06	ANKHD1; APOE; ATXN2; BRE; CAD; CCT2; CCT3; CCT4; CCT5; CCT6A; CCT7; COL1A1; COL1A2; ECSIT; GTF3C5; HAUS5; HPS3; HSPA1B; HSPA2; HSPA8; KDM1A; LONP1; MAP7; PIGR; POM121C; RNF31; RPAP1; STUB1; TAF6L; TCP1; TRIM32; TRIM33; TRIP13; TUBA1B; TUBA1C; TUBA4A; TUBB; TUBB8; WDR6;
Saliva	13	912	14.7727	2.96569	0.000402045	0.340934	0.0061988	0.0291053	APOE; CCT3; CDC37; DNAJB9; HSPA1B; HSPA2; HSPA8; PIGR; THSD4; TUBA4A; TUBB; ZG16B; ZNF195;
Nuclear	17	1319	19.3182	2.68105	0.000158101	0.13407	0.00297933	0.0139889	ATXN2; CCT2; CCT3; CCT4; CCT5; CCT6A; CCT7; EXOC6; HSPA1B; HSPA8; LONP1; STUB1; TCP1; TUBA1C; TUBB; USP34; WDR59;
N06CS98-2	1	165	1.13636	1.2725	0.550259	1	1	1	ARHGEF5;
MV4-11	6	382	6.81818	3.27075	0.0102707	1	0.0673778	0.31636	CAD; CCT3; CCT7; HSPA8; TUBA1C; TUBB;
Caudate nucleus	14	1204	15.9091	2.41911	0.00174365	1	0.0160719	0.0754626	ANKHD1; BRE; CCT5; CEP192; EXPH5; HSPA2; IFT122; MTUS1; PRG2; PUM2; RICTOR; RPAP1; TRIM33; WDR6;
Retina	1	364	1.13636	0.576841	0.830106	1	1	1	CCT3;
Medulla oblongata	5	473	5.68182	2.20199	0.0777651	1	0.331381	1	BRE; IFT122; PRG2; PUM2; WDR6;
Bladder cancer cells	12	369	13.6364	6.76633	1.96146e-07	0.000166332	1.71194e-05	8.03812e-05	CCT2; CCT3; CCT4; CCT5; CCT7; HSPA1B; HSPA8; TCP1; TUBA1B; TUBA1C; TUBA4A; TUBB;
PC3(AR)6	4	262	4.54545	3.18181	0.0376391	1	0.179315	0.841938	COL2A1; HSPA8; TUBA1B; TUBB;
Neutrophils	1	393	1.13636	0.534276	0.852709	1	1	1	HSPA8;
Parathyroid	4	782	4.54545	1.06606	0.522311	1	1	1	CDC37; FBLN5; HSPA2; LONP1;
HEK293	50	4439	56.8182	2.34217	6.16972e-11	5.23192e-08	2.61596e-08	1.22828e-07	ANKHD1; APOE; ATXN2; BAG3; BAG5; BRE; CAD; CCT2; CCT3; CCT4; CCT5; CCT6A; CCT7; CDC37; COL2A1; DCAF6; DDA1; ECSIT; EXOC6; FAM175B; GTF3C5; HAUS5; HDAC3; HELZ; HSPA1B; HSPA2; HSPA8; KDM1A; LONP1; MAP7; MTUS1; NEDD1; POM121C; PRMT6; PUM1; PUM2; RAD23A; RICTOR; RNF31; STUB1; TAF6L; TCP1; TRIM32; TRIM33; TRIP13; TUBA1C; TUBB; UTP18; WDR6; ZNF609;
A549	16	997	18.1818	3.33841	1.9096e-05	0.0161934	0.000647736	0.00304132	CAD; CCT2; CCT3; CCT4; CCT5; CCT6A; CCT7; HSPA1B; HSPA2; HSPA8; MAP7; MAST1; TCP1; TUBA1B; TUBA4A; TUBB;
Semen	16	966	18.1818	3.44554	1.29272e-05	0.0109623	0.000498286	0.00233961	APOE; CCT2; CCT3; CCT4; CCT5; CCT7; DNAJB9; HSPA1B; HSPA2; HSPA8; PIGR; TCP1; TUBA1C; TUBA4A; TUBB; ZG16B;
Temporal cortex	2	51	2.27273	8.19198	0.0250354	1	0.126369	0.593344	APOE; CCT5;
Keratinocytes	4	250	4.54545	3.33453	0.0325291	1	0.159419	0.748523	CCT7; HSPA8; MAP7; TCP1;
Fetus	15	2992	17.0455	1.04296	0.474466	1	1	1	ANKHD1; BRE; CCT3; CEP192; HDAC3; HPS3; IFT122; MTUS1; PRG2; PUM2; RICTOR; RPAP1; TRIM33; WDR6; ZNF195;
MCF7	7	317	7.95455	4.5972	0.000839004	0.711476	0.00961453	0.0451433	BAG3; CAD; HSPA1B; HSPA8; TUBA1B; TUBA1C; TUBB;
051503_BAL20_gly_hui	10	268	11.3636	7.76482	6.35548e-07	0.000538944	4.14573e-05	0.000194655	APOE; CCT4; CCT5; CCT7; HSPA1B; HSPA8; PIGR; TCP1; TUBA1C; TUBB;
Adducin	10	486	11.3636	4.2819	0.000112693	0.0955634	0.00239599	0.0112499	CCT4; CCT6A; CCT7; CDC37; HSPA1B; HSPA8; TCP1; TUBA1C; TUBA4A; TUBB;
MCF10A	8	661	9.09091	2.51926	0.014172	1	0.0858418	0.403054	BAG3; CCT2; CCT5; HSPA1B; HSPA8; RAD23A; TUBA1C; TUBB;
22_mars	2	196	2.27273	2.1319	0.242983	1	0.847941	1	APOE; MTUS1;
041803_BALF3	22	1103	25	4.14848	7.84488e-09	6.65246e-06	1.30989e-06	6.15034e-06	ANKHD1; APOE; ATXN2; CAD; CCT2; CCT3; CCT4; CCT5; CCT6A; CCT7; CDC37; HSPA1B; HSPA8; PIGR; RAD23A; STUB1; TCP1; TUBA1C; TUBA4A; TUBB; WDR6; ZG16B;
Muscle	6	904	6.81818	1.38213	0.268185	1	0.920731	1	ANKHD1; BAG3; PUM1; RPTOR; STUB1; TRIM32;
MicroProt2	7	561	7.95455	2.59774	0.0184101	1	0.105485	0.495284	APOE; CCT6A; COL1A1; FBLN5; PIGR; TUBA1C; ZG16B;
Hypothalamus	1	147	1.13636	1.42831	0.50912	1	1	1	HSPA2;
Ventricles	2	151	2.27273	2.76719	0.164333	1	0.603265	1	PUM2; WDR6;
Endometrium	9	1202	10.2273	1.55835	0.123199	1	0.474876	1	CDC37; FBLN5; HSPA2; HSPA8; LONP1; POM121C; PRAME; PRG2; RNF31;
Thalamus	11	1141	12.5	2.00607	0.0206716	1	0.111156	0.521912	ANKHD1; BRE; CCT5; EXPH5; HSPA2; MTUS1; PRG2; PUM2; RICTOR; RPAP1; WDR6;
Putamen	5	527	5.68182	1.97636	0.110065	1	0.438192	1	BRE; IFT122; PRG2; PUM2; WDR6;
PT45	4	361	4.54545	2.30926	0.0962652	1	0.396276	1	HSPA1B; HSPA8; TUBA1B; TUBB;
Colorectal cancer cells	16	561	18.1818	5.93292	9.26809e-09	7.85934e-06	1.30989e-06	6.15034e-06	CAD; CCT2; CCT3; CCT4; CCT5; CCT6A; CCT7; HSPA1B; HSPA2; HSPA8; TCP1; TUBA1B; TUBA1C; TUBA4A; TUBB; TUBB8;
Jejunum	2	194	2.27273	2.15387	0.239425	1	0.838979	1	PUM2; WDR6;
ARPE-19	5	330	5.68182	3.15616	0.0214971	1	0.111156	0.521912	ATXN2; CCT2; CCT7; TCP1; TUBA1B;
Temporal lobe	5	477	5.68182	2.18353	0.0799548	1	0.339008	1	BRE; IFT122; PRG2; PUM2; WDR6;
hupo53_reference_cam	1	104	1.13636	2.01881	0.395176	1	1	1	APOE;
RMUG	9	499	10.2273	3.75374	0.000657306	0.557395	0.00854321	0.0401131	CCT3; CCT4; HSPA1B; HSPA8; TCP1; THSD4; TUBA1B; TUBA1C; TUBB;
DU145	13	941	14.7727	2.87429	0.000540725	0.458535	0.00751697	0.0352945	ATXN2; CCT2; CCT3; CCT4; CCT5; CCT6A; CCT7; HSPA1B; HSPA8; TCP1; TUBA1C; TUBA4A; TUBB;
Lacrimal glands	8	453	9.09091	3.67598	0.00151207	1	0.0145637	0.0683811	CCT5; CDC37; HSPA1B; HSPA8; PIGR; TUBA1C; TUBA4A; ZG16B;
Cervix	1	104	1.13636	2.01881	0.395176	1	1	1	ANKHD1;
Epidermis	1	95	1.13636	2.21004	0.368206	1	1	1	MAP7;
Cervico-vaginal fluid	5	565	5.68182	1.84344	0.136166	1	0.510922	1	HSPA1B; HSPA8; PIGR; STIL; TUBA4A;
Embryo	1	104	1.13636	2.01881	0.395176	1	1	1	STIL;
Uterine cervix	5	902	5.68182	1.15471	0.438702	1	1	1	CDC37; HSPA2; LONP1; POM121C; RNF31;
Thymus	1	456	1.13636	0.460463	0.892073	1	1	1	IFT122;
Aspc1	12	483	13.6364	5.16934	3.32678e-06	0.00282111	0.000156728	0.000735889	CCT2; CCT3; CCT4; CCT5; CCT6A; CCT7; CDC37; HSPA1B; HSPA8; TCP1; TUBA1B; TUBB;
Vermiform appendix	5	286	5.68182	3.6417	0.01231	1	0.0773538	0.3632	HDAC3; IFT122; PRG2; PUM2; WDR6;
Trachea	6	612	6.81818	2.04157	0.0744412	1	0.320437	1	BRE; HSPA8; IFT122; PRG2; PUM2; WDR6;
050603_BALF11	14	1019	15.9091	2.8583	0.000342564	0.290494	0.00548102	0.0257351	CAD; CCT2; CCT3; CCT4; CCT5; CCT6A; HSPA1B; HSPA8; PIGR; RAD23A; TCP1; TRIP13; TUBA1C; TUBB;
HCC78	3	249	3.40909	2.51303	0.118362	1	0.458315	1	ARHGEF5; BAG3; HSPA1B;
RBC	7	267	7.95455	5.45806	0.000302172	0.256242	0.00502435	0.0235909	APOE; CCT3; CCT4; HSPA8; PRG2; TUBA1C; TUBB;
Nervous system	2	212	2.27273	1.97101	0.271503	1	0.928366	1	FBLN5; TUBA4A;
HPDE6	5	414	5.68182	2.51579	0.0493752	1	0.225108	1	CDC37; HSPA1B; HSPA8; TUBA1B; TUBB;
Transverse colon	1	48	1.13636	4.37359	0.206826	1	0.736927	1	PUM2;
Occipital lobe	4	359	4.54545	2.32213	0.0948022	1	0.392157	1	BRE; IFT122; PUM2; WDR6;
N06CS97	2	270	2.27273	1.54762	0.3737	1	1	1	HSPA1B; HSPA8;
Blood vessels	1	130	1.13636	1.61508	0.466861	1	1	1	FBLN5;
Cartilage	1	89	1.13636	2.35901	0.349568	1	1	1	COL2A1;
MiaPaCa2	4	289	4.54545	2.88456	0.0507379	1	0.230084	1	COL1A2; HSPA8; TUBA1B; TUBB;
Intestine	3	508	3.40909	1.23181	0.443425	1	1	1	PUM1; PUM2; TRIM32;
Blood	2	227	2.27273	1.84077	0.29823	1	1	1	APOE; PRAME;
Adipocytes	1	147	1.13636	1.42831	0.50912	1	1	1	APOE;
Pituitary gland	5	494	5.68182	2.10839	0.0896285	1	0.372573	1	BRE; IFT122; PRG2; PUM2; WDR6;
BOBFreezeThaw	1	64	1.13636	3.28036	0.265883	1	0.918249	1	APOE;
Vulva	7	838	7.95455	1.73907	0.108433	1	0.435789	1	CDC37; COL2A1; HSPA2; HSPA8; LONP1; POM121C; RNF31;
032403_BALF4_glypep	1	43	1.13636	4.88203	0.187425	1	0.676327	1	PIGR;
B cells	14	533	15.9091	5.46451	2.3779e-07	0.000201646	1.83314e-05	8.60718e-05	APOE; CAD; CCT2; CCT3; CCT4; CCT5; CCT6A; CCT7; CDC37; HSPA8; TCP1; TUBA1B; TUBA4A; TUBB;
SH-SY5Y	14	537	15.9091	5.4238	2.60333e-07	0.000220762	1.83968e-05	8.6379e-05	BRE; CAD; CCT2; CCT3; CCT4; CCT6A; CCT7; HSPA1B; HSPA2; HSPA8; TCP1; TUBA1B; TUBA4A; TUBB;
Adrenal cortex	1	82	1.13636	2.56037	0.327137	1	1	1	BRE;
Cytoskeleton	5	86	5.68182	12.1098	5.88193e-05	0.0498787	0.00151148	0.00709686	CCT2; CCT5; CDC37; HSPA8; TCP1;
Mesothelioma cells	2	29	2.27273	14.4044	0.00853409	1	0.0588366	0.276257	HSPA8; MAP7;
Hematopoietic stem cells	2	200	2.27273	2.08926	0.250105	1	0.869218	1	PUM2; STIL;
Pancreatic fluid	1	136	1.13636	1.54383	0.482171	1	1	1	APOE;
20_cys	1	96	1.13636	2.18702	0.37126	1	1	1	APOE;
Panc1	11	346	12.5	6.61526	8.23698e-07	0.000698495	4.98925e-05	0.000234261	APOE; CCT2; CCT3; CCT4; CCT6A; CCT7; HSPA1B; HSPA8; TCP1; TUBA1B; TUBB;
Frontal lobe	4	480	4.54545	1.73677	0.200143	1	0.716123	1	BRE; PRG2; PUM2; WDR6;
Pons	2	134	2.27273	3.11822	0.13601	1	0.510922	1	PUM2; WDR6;
Breast milk	4	73	4.54545	11.4185	0.00042216	0.357991	0.00628055	0.0294892	APOE; HSPA1B; HSPA8; PIGR;
Lymphocytes	3	468	3.40909	1.33709	0.391896	1	1	1	CCT6A; TRIM32; TUBB;
01_glyco	10	667	11.3636	3.11997	0.00135104	1	0.0139556	0.0655259	CCT2; CCT5; CCT7; HSPA1B; HSPA8; LONP1; PIGR; TCP1; TUBA1C; TUBB;
Nucleus accumbens	2	166	2.27273	2.51715	0.190108	1	0.683101	1	PUM2; WDR6;
Bronchoalveolar fluid	2	186	2.27273	2.24651	0.225228	1	0.795806	1	HSPA8; PIGR;
21_unfract	2	95	2.27273	4.3982	0.076635	1	0.328214	1	APOE; MTUS1;
Frontal cortex	2	113	2.27273	3.69766	0.102861	1	0.417352	1	APOE; CCT5;
Kidney cancer	8	352	9.09091	4.7307	0.00029218	0.247768	0.00495537	0.023267	ARHGEF5; CAD; CCT4; COL1A1; COL1A2; COL2A1; FAM83H; FBLN5;
hupo1_b2-cit_cam	2	65	2.27273	6.42782	0.0391207	1	0.185332	0.870191	TUBA1C; TUBB;
Ventricular septum	2	82	2.27273	5.09539	0.0592977	1	0.263269	1	PUM2; WDR6;
Cellzome_Abl_inhibitors_NatureBiotechnology_exp142	4	83	4.54545	10.043	0.000687199	0.582745	0.00856978	0.0402378	CAD; HSPA8; TUBA1C; TUBB;
Adipose tissue	1	155	1.13636	1.3546	0.527844	1	1	1	APOE;
WM1158	8	212	9.09091	7.8546	8.26516e-06	0.00700886	0.000333755	0.00156709	CCT6A; COL1A1; COL1A2; HSPA1B; HSPA2; HSPA8; TUBA4A; TUBB;
Occipital pole	1	129	1.13636	1.62759	0.464266	1	1	1	PRG2;
Adrenal medulla	1	71	1.13636	2.95699	0.290332	1	0.984808	1	BRE;
N06cs110	1	87	1.13636	2.41324	0.343236	1	1	1	ARHGEF5;
BOB2L	1	96	1.13636	2.18702	0.37126	1	1	1	APOE;
Gastrointestinal tract	1	23	1.13636	9.12542	0.105019	1	0.424077	1	PIGR;
Ascending colon	1	50	1.13636	4.19868	0.214458	1	0.760921	1	PUM2;
Hematopoietic cells	1	22	1.13636	9.54002	0.100689	1	0.4105	1	APOE;
Melanoma cells	2	47	2.27273	8.88902	0.0214898	1	0.111156	0.521912	HSPA1B; HSPA8;
Malignant ascites	1	5	1.13636	41.9114	0.02382	1	0.120954	0.567919	HSPA8;
18_size	1	104	1.13636	2.01881	0.395176	1	1	1	APOE;
16_clinprot_c8	1	92	1.13636	2.2821	0.358954	1	1	1	APOE;
Spermatocytes	1	42	1.13636	4.99824	0.183489	1	0.664953	1	HSPA1B;
Descending colon	1	56	1.13636	3.7489	0.236919	1	0.83364	1	PUM2;
b1-SE_nonglyco_qstar	2	90	2.27273	4.64252	0.0697909	1	0.303501	1	APOE; HSPA8;
Eosinophils	2	100	2.27273	4.17831	0.0836822	1	0.353047	1	BRE; PRG2;
Occipital cortex	1	39	1.13636	5.38262	0.171568	1	0.624418	1	CCT5;
BOB_Sensitivity	2	129	2.27273	3.23907	0.12791	1	0.490803	1	APOE; ATXN2;
Cellzome_Abl_inhibitors_NatureBiotechnology_exp143	4	87	4.54545	9.58128	0.000820346	0.695653	0.0095295	0.044744	CAD; HSPA8; TUBA1C; TUBB;
CSF	1	12	1.13636	17.4834	0.0562284	1	0.250956	1	APOE;
Islets of Langerhans	1	135	1.13636	1.55526	0.47965	1	1	1	HSPA8;
Pharynx	1	10	1.13636	20.9766	0.047079	1	0.217837	1	PIGR;
Atrium	2	146	2.27273	2.86195	0.15589	1	0.577271	1	PUM2; WDR6;
Parietal lobe	2	111	2.27273	3.76428	0.0998362	1	0.408991	1	PUM2; WDR6;
Uterine myometrium	1	77	1.13636	2.72661	0.310647	1	1	1	PRG2;
Neural stem cells	1	67	1.13636	3.1335	0.276461	1	0.941523	1	TAF6L;
Spermatozoa	1	102	1.13636	2.05839	0.389283	1	1	1	PUM2;
Bile duct	1	31	1.13636	6.77123	0.138929	1	0.518994	1	PIGR;
Tooth	2	32	2.27273	13.0544	0.0103291	1	0.0673778	0.31636	COL1A1; COL1A2;
Parietal cortex	1	25	1.13636	8.39568	0.113618	1	0.444002	1	CCT5;
Spermatids	1	38	1.13636	5.52423	0.167556	1	0.612445	1	HSPA1B;
Reticulocytes	1	25	1.13636	8.39568	0.113618	1	0.444002	1	CCT6A;
Breast cancer cells	3	36	3.40909	17.3777	0.000684312	0.580297	0.00856978	0.0402378	CCT2; HSPA8; TUBB;
Ovum	1	1	1.13636	207.897	0.00480953	1	0.0373566	0.175401	PUM2;
Intestinal epithelium	2	24	2.27273	17.4041	0.00589247	1	0.043076	0.202255	MAP7; PIGR;
Cerebrum	1	30	1.13636	6.99686	0.134761	1	0.510922	1	IFT122;
Nasal tissue epithelial cells	1	24	1.13636	8.74535	0.109329	1	0.437316	1	PIGR;
051503_BAL20_gly_lec	1	30	1.13636	6.99686	0.134761	1	0.510922	1	PIGR;
Respiratory system	1	4	1.13636	52.3631	0.0191013	1	0.107271	0.503671	PIGR;
Airway epithelium	1	7	1.13636	29.9538	0.0331902	1	0.159916	0.750858	PIGR;
Zygote	1	2	1.13636	104.466	0.00959619	1	0.0645839	0.303242	TUBB;

## Sheet: Transcription factor
Analysis: Transcription factor
Dataset name: LOXL4 partners
Number of genes in the dataset: 88
Number of genes in the dataset (which are available in Transcription factor database) :79
Number of genes in background: 15253
Is analysis quantitative: No
Transcription factor	No. of genes in the dataset	No. of genes in the background dataset	Percentage of genes	Fold enrichment	P-value (Hypergeometric test)	Corrected p-values			genes mapped (from input data set)
						Bonferroni method	BH method	Q-value (Storey-Tibshirani method)
MAFB	2	352	2.53165	1.10234	0.547455	1	0.912426	1	FAM175B; TRIM33;
NFIC	11	2040	13.9241	1.04191	0.492508	1	0.86189	1	ANKHD1; CDC37; CEP192; COL1A1; COL1A2; COL2A1; PUM1; RNF219; RNF31; THSD4; UTP18;
NR1H3	6	1020	7.59494	1.13748	0.435319	1	0.846029	1	BRE; CAD; FAM83H; HDAC3; MAST1; SUV39H1;
RXRA	8	1113	10.1266	1.38933	0.217503	1	0.763967	1	ATXN2; BRE; FAM83H; MAST1; SUV39H1; THSD4; TRIM33; ZG16B;
SOAT1	8	1261	10.1266	1.22627	0.328451	1	0.816254	1	ANKHD1; ATXN2; BAG3; COL1A2; EXPH5; FBLN5; RPTOR; SAV1;
STAT1	8	1261	10.1266	1.22627	0.328451	1	0.816254	1	ANKHD1; ATXN2; BAG3; COL1A2; EXPH5; FBLN5; RPTOR; SAV1;
DLX2	2	171	2.53165	2.26907	0.221914	1	0.763967	1	COL1A2; HELZ;
DLX3	3	413	3.79747	1.40695	0.361484	1	0.816254	1	ANKHD1; COL1A2; HELZ;
ETS1	14	2496	17.7215	1.08359	0.417879	1	0.840028	1	ARHGAP32; ATXN2; CCT6B; DCAF10; EGFL7; KDM1A; MTUS1; PRMT6; PUM1; RICTOR; TUBA1B; TUBA1C; UTP18; ZG16B;
HNF1A	6	831	7.59494	1.39618	0.260336	1	0.815978	1	ATXN2; CCT3; DCAF6; PUM1; TRIM33; ZNF609;
HOXC9	4	573	5.06329	1.351	0.345333	1	0.816254	1	COL1A2; DNAJB4; PUM1; USP34;
IRF1	2	811	2.53165	0.478457	0.927927	1	1	1	ANKHD1; PIGR;
LHX3	14	1210	17.7215	2.23523	0.0034337	0.721077	0.335397	0.510296	ANKHD1; CAD; COL1A2; DCAF10; DCAF6; EXOC6; FBLN5; MTUS1; PUM2; RICTOR; RNF31; STIL; TRIM33; TUBA1C;
MEF2A	10	1835	12.6582	1.0531	0.482998	1	0.860812	1	ANKHD1; CCT6B; COL1A1; COL1A2; DCAF6; MTUS1; PIGR; PUM1; TUBA4A; USP34;
NKX6-1	12	1408	15.1899	1.64669	0.0578227	1	0.485711	0.738995	ANKHD1; COL1A2; DCAF6; DNAJB4; EXOC6; HSPA2; KDM1A; PUM1; RNF31; TRIM33; TUBA1B; USP34;
OTX2	4	324	5.06329	2.38924	0.0873322	1	0.548239	0.83413	ATXN2; DCAF6; PUM1; PUM2;
PHOX2A	3	442	3.79747	1.31464	0.402412	1	0.82811	1	ANKHD1; COL1A2; RNF31;
POU2F1	8	2209	10.1266	0.700017	0.901941	1	1	1	ANKHD1; CAD; COL1A2; FBLN5; MTUS1; PUM1; USP34; ZNF609;
POU3F2	7	789	8.86076	1.71518	0.113753	1	0.612514	0.931922	ANKHD1; COL1A2; DCAF6; MTUS1; PUM1; RNF31; TRIM33;
SRF	2	462	2.53165	0.839882	0.695455	1	1	1	DNAJB4; FBLN5;
ARID3A	7	1250	8.86076	1.08262	0.472742	1	0.860812	1	COL1A2; DCAF6; HDAC3; HELZ; KDM1A; TRIM33; USP34;
EHF	8	753	10.1266	2.05355	0.0407015	1	0.435483	0.662575	ANKHD1; CCT2; DDA1; HPS3; RNF31; STIL; TCP1; TRIP13;
FOXA1	6	804	7.59494	1.44307	0.236881	1	0.802338	1	ATXN2; EXPH5; MTUS1; PUM1; PUM2; ZNF609;
ATF1	6	1037	7.59494	1.11883	0.451216	1	0.846029	1	BRE; CDC37; MIB2; NEDD1; RAD23A; TUBGCP6;
CREB1	6	973	7.59494	1.19242	0.391121	1	0.82811	1	BRE; CDC37; NEDD1; RAD23A; STIL; TUBA4A;
JDP2	5	763	6.32911	1.2676	0.36141	1	0.816254	1	BRE; CDC37; LONP1; NEDD1; RAD23A;
NFYA	20	2544	25.3165	1.51845	0.0326605	1	0.435483	0.662575	CCT6A; CCT6B; CCT7; COL1A1; COL1A2; DDA1; ECSIT; EXPH5; GTF3C5; HSPA1B; KDM1A; MTUS1; PUM1; RNF31; STIL; SUV39H1; TAF6L; TUBA1C; UTP18; ZNF609;
PLAU	6	1037	7.59494	1.11883	0.451216	1	0.846029	1	BRE; CDC37; MIB2; NEDD1; RAD23A; TUBGCP6;
RORA	11	1168	13.9241	1.81976	0.0377327	1	0.435483	0.662575	ARHGAP32; ATXN2; BAG3; CCT7; COL2A1; HELZ; RPTOR; TRIM32; USP34; UTP18; ZNF609;
YY1	14	1317	17.7215	2.05363	0.00724351	1	0.335397	0.510296	CAD; CCT2; CCT7; COL1A2; DCAF6; DNAJB4; ECSIT; HELZ; HSPA2; HSPA8; RAD23A; RPAP1; USP34; WDR6;
ELK1	17	1986	21.519	1.65347	0.0239704	1	0.435483	0.662575	ANKHD1; ATXN2; CCT2; CDC37; DCAF10; EGFL7; GTF3C5; HDAC3; MIB2; NEDD1; PUM2; STIL; STUB1; SUV39H1; TUBA1B; TUBGCP6; UTP18;
GABPA	22	2702	27.8481	1.57256	0.016974	1	0.435483	0.662575	ARHGAP32; ATXN2; CCT2; CCT6B; CCT7; CDC37; COL2A1; DCAF10; DDA1; MIB2; NEDD1; PIGR; PUM2; RAD23A; SAV1; STIL; STUB1; SUV39H1; TCP1; TRIP13; TUBA1C; TUBGCP6;
CTCF	12	2605	15.1899	0.890035	0.717449	1	1	1	APOE; CAD; CCT7; CDC37; COL1A1; COL1A2; EGFL7; MAP7; MAST1; MTUS1; PIGR; TUBB;
FEV	2	526	2.53165	0.737693	0.761894	1	1	1	ARHGAP32; BRE;
KLF7	25	4448	31.6456	1.08548	0.35291	1	0.816254	1	ANKHD1; BAG3; BRE; CAD; CCT2; CCT4; CDC37; COL1A1; COL1A2; DDA1; HDAC3; HELZ; KDM1A; MAST1; MIB2; NEDD1; RNF31; STUB1; TCP1; TRIP13; TUBA1B; TUBA1C; TUBB; UTP18; WDR59;
MAF	5	466	6.32911	2.07547	0.0939158	1	0.557786	0.848656	BAG3; COL1A2; DCAF10; FAM83H; TUBA1C;
NANOG	1	204	1.26582	0.955748	0.655774	1	1	1	THSD4;
NR5A1	6	1129	7.59494	1.02766	0.535236	1	0.906448	1	ATXN2; CAD; CCT7; PIGR; TRIM32; ZNF609;
RFX1	14	2158	17.7215	1.25331	0.220972	1	0.763967	1	ARHGAP32; CCT3; COL1A1; COL2A1; DCAF10; DCAF6; EXOC6; IFT122; MTUS1; PUM1; PUM2; RPTOR; TAF6L; TRIM33;
RREB1	12	2136	15.1899	1.08546	0.428592	1	0.846029	1	BRE; CDC37; DDA1; EXPH5; MAP7; PIGR; PRG2; PUM1; RAD23A; THSD4; TRIM32; TUBA4A;
SF1	6	1129	7.59494	1.02766	0.535236	1	0.906448	1	ATXN2; CAD; CCT7; PIGR; TRIM32; ZNF609;
SP1	48	7140	60.7595	1.29809	0.00868878	1	0.335397	0.510296	ANKHD1; APOE; ATXN2; BAG3; BRE; CAD; CCT2; CCT3; CCT4; CCT7; CDC37; COL1A1; COL1A2; COL2A1; DCAF10; DCAF6; DDA1; DNAJB4; EGFL7; FAM175B; HDAC3; HELZ; HSPA8; KDM1A; LONP1; MAST1; MIB2; NEDD1; PUM1; PUM2; RAD23A; RNF31; SAV1; STIL; STUB1; SUV39H1; TAF6L; TCP1; THSD4; TRIM32; TRIM33; TUBA1B; TUBA1C; TUBA4A; TUBB; USP34; UTP18; WDR59;
SP4	31	4345	39.2405	1.37779	0.0252689	1	0.435483	0.662575	ANKHD1; APOE; ATXN2; BAG3; BRE; CCT2; CCT3; CDC37; COL1A1; COL1A2; DCAF10; DCAF6; DDA1; HDAC3; HELZ; HSPA8; LONP1; MAP7; MIB2; MTUS1; RAD23A; RICTOR; RNF219; RNF31; STUB1; TAF6L; TCP1; TRIM32; TUBB8; UTP18; WDR59;
TCF3	9	2140	11.3924	0.812798	0.796166	1	1	1	ANKHD1; CCT7; COL1A2; EGFL7; HDAC3; MAP7; MTUS1; TUBA1B; TUBGCP6;
OTX1	8	848	10.1266	1.8235	0.0716711	1	0.518997	0.78964	ATXN2; CAD; DCAF6; EXOC6; MTUS1; PUM1; TRIM33; TUBA4A;
PITX1	8	848	10.1266	1.8235	0.0716711	1	0.518997	0.78964	ATXN2; CAD; DCAF6; EXOC6; MTUS1; PUM1; TRIM33; TUBA4A;
E2F1	10	1188	12.6582	1.62663	0.0857419	1	0.548239	0.83413	CAD; COL1A1; MTUS1; RNF219; STUB1; SUV39H1; TCP1; TRIM33; TUBA1B; TUBA4A;
EGR1	27	3215	34.1772	1.62187	0.00474425	0.996292	0.335397	0.510296	ANKHD1; APOE; BRE; CCT3; CCT7; CDC37; COL1A1; COL1A2; COL2A1; DCAF10; DCAF6; EXPH5; FBLN5; HDAC3; HELZ; HSPA8; IFT122; LONP1; MAST1; RAD23A; RICTOR; RNF31; TRIM33; TUBA1B; TUBA4A; TUBB; UTP18;
NKX2-1	5	711	6.32911	1.3603	0.307697	1	0.816254	1	COL1A2; DCAF6; DNAJB4; NEDD1; USP34;
NRF1	13	2037	16.4557	1.23298	0.251458	1	0.812402	1	CCT3; CCT5; CCT6A; DCAF6; HSPA8; LONP1; MIB2; PUM2; SUV39H1; TRIM32; TRIM33; TUBA1B; UTP18;
BACH1	4	648	5.06329	1.19464	0.43391	1	0.846029	1	BAG3; HELZ; SUV39H1; TUBA4A;
HOXB4	8	718	10.1266	2.15365	0.0320525	1	0.435483	0.662575	ANKHD1; ARHGAP32; COL1A2; DCAF6; PUM1; RNF31; STIL; TRIM33;
MEIS2	3	527	3.79747	1.10261	0.517139	1	0.897514	1	COL1A2; DCAF6; HELZ;
NR4A2	8	1042	10.1266	1.484	0.1705	1	0.715	1	CCT7; DCAF6; LONP1; MAST1; MTUS1; RPTOR; SEPHS2; SUV39H1;
PPARA	4	370	5.06329	2.09221	0.125291	1	0.63174	0.961174	BRE; DCAF6; DDA1; MTUS1;
PPARG	14	2016	17.7215	1.34159	0.153925	1	0.68775	1	BRE; CCT4; DCAF6; DDA1; FAM83H; HDAC3; MAST1; MTUS1; PIGR; PUM2; RNF219; RNF31; TAF6L; USP34;
HSF1	8	806	10.1266	1.91852	0.0565821	1	0.485711	0.738995	CAD; CCT4; CCT6A; CDC37; FBLN5; HSPA1B; HSPA8; MAP7;
ETV7	7	1049	8.86076	1.29007	0.299938	1	0.816208	1	CCT2; CCT6B; DCAF10; DDA1; MIB2; TRIP13; USP34;
NR5A2	2	486	2.53165	0.798407	0.721971	1	1	1	PUM1; TRIM32;
TEAD1	3	422	3.79747	1.37695	0.37424	1	0.826943	1	DNAJB4; FBLN5; HELZ;
TFAP2A	1	258	1.26582	0.755715	0.741065	1	1	1	ARHGAP32;
ARNT	2	403	2.53165	0.962839	0.621588	1	0.991261	1	ANKHD1; SEPHS2;
BARX1	3	382	3.79747	1.52113	0.317381	1	0.816254	1	ARHGAP32; DCAF6; EXOC6;
BSX	2	268	2.53165	1.44783	0.405562	1	0.82811	1	MTUS1; THSD4;
DMBX1	1	368	1.26582	0.529828	0.855484	1	1	1	PUM1;
GSC	1	379	1.26582	0.514451	0.863703	1	1	1	COL1A2;
HNF4A	22	3015	27.8481	1.4093	0.0520018	1	0.485711	0.738995	ANKHD1; ARHGAP32; ATXN2; BRE; CCT4; CCT7; COL1A1; DCAF10; DDA1; EGFL7; EXOC6; EXPH5; FAM83H; GTF3C5; MTUS1; PUM1; SAV1; STIL; SUV39H1; TAF6L; THSD4; USP34;
HOXA3	6	573	7.59494	2.02482	0.0763307	1	0.534315	0.812945	BAG3; CCT6B; MTUS1; RICTOR; RNF31; USP34;
HOXB3	4	335	5.06329	2.31079	0.0958237	1	0.557786	0.848656	COL1A2; MTUS1; RICTOR; RNF31;
HOXD8	7	811	8.86076	1.66865	0.126348	1	0.63174	0.961174	ANKHD1; COL1A2; DCAF6; HSPA2; PIGR; PUM1; RNF31;
ONECUT1	4	564	5.06329	1.37256	0.334672	1	0.816254	1	ANKHD1; ARHGAP32; COL1A2; USP34;
PAX7	1	467	1.26582	0.417512	0.914816	1	1	1	PUM1;
POU4F3	9	687	11.3924	2.53183	0.00893311	1	0.335397	0.510296	ANKHD1; COL1A2; DCAF6; DNAJB4; HELZ; MTUS1; PIGR; RNF31; THSD4;
PRRX2	7	597	8.86076	2.26678	0.0347992	1	0.435483	0.662575	ANKHD1; ARHGAP32; COL1A2; EXOC6; MTUS1; PUM1; RNF31;
VAX2	2	434	2.53165	0.894066	0.661969	1	1	1	COL1A2; RNF31;
VSX2	4	595	5.06329	1.30105	0.371427	1	0.826943	1	COL1A2; MTUS1; RICTOR; TUBA1B;
CUX1	3	350	3.79747	1.6602	0.27205	1	0.816208	1	ANKHD1; MTUS1; TUBA4A;
CACD	2	514	2.53165	0.754915	0.75046	1	1	1	COL1A2; EXOC6;
HOXB13	5	526	6.32911	1.83873	0.136811	1	0.652961	0.993462	ANKHD1; ARHGAP32; COL1A2; EXPH5; KDM1A;
ZNF238	8	799	10.1266	1.93532	0.0542855	1	0.485711	0.738995	CCT3; COL2A1; EGFL7; MTUS1; PIGR; RNF31; USP34; ZNF609;
ZNF513	8	799	10.1266	1.93532	0.0542855	1	0.485711	0.738995	CCT3; COL2A1; EGFL7; MTUS1; PIGR; RNF31; USP34; ZNF609;
MYC	11	1086	13.9241	1.95716	0.0237662	1	0.435483	0.662575	ANKHD1; COL1A2; HSPA8; MTUS1; NEDD1; RAD23A; TAF6L; TRIM33; TUBA1B; TUBA1C; UTP18;
MYF5	5	1856	6.32911	0.521112	0.97078	1	1	1	ANKHD1; BRE; COL1A2; TUBA1B; ZNF609;
FOXD1	3	334	3.79747	1.73972	0.249673	1	0.812402	1	COL2A1; STIL; USP34;
POU6F1	4	655	5.06329	1.18187	0.442067	1	0.846029	1	ANKHD1; KDM1A; PUM2; TUBA1B;
ASCL2	6	1499	7.59494	0.774004	0.801032	1	1	1	ATXN2; CCT7; EGFL7; STUB1; UTP18; ZNF609;
BARHL1	2	509	2.53165	0.76233	0.745561	1	1	1	MTUS1; PUM1;
ESRRA	4	917	5.06329	0.844197	0.7071	1	1	1	ATXN2; CCT7; TRIM32; ZNF609;
GBX1	2	199	2.53165	1.94982	0.275612	1	0.816208	1	DCAF6; FBLN5;
GBX2	1	302	1.26582	0.645615	0.794834	1	1	1	MTUS1;
LHX4	3	392	3.79747	1.48232	0.331616	1	0.816254	1	PUM2; RICTOR; TUBA1B;
POU3F4	4	366	5.06329	2.11507	0.121744	1	0.63174	0.961174	ANKHD1; COL1A2; DCAF10; RNF31;
TCF12	4	1099	5.06329	0.704395	0.830161	1	1	1	ATXN2; THSD4; USP34; ZNF609;
ELF2	6	780	7.59494	1.48747	0.216643	1	0.763967	1	CCT3; CCT7; FAM83H; STUB1; TUBA1B; ZG16B;
ESR1	6	696	7.59494	1.66699	0.151466	1	0.68775	1	APOE; COL1A1; ECSIT; EXOC6; PIGR; THSD4;
FOS	11	1754	13.9241	1.21179	0.296692	1	0.816208	1	BAG3; CCT3; COL1A2; EXOC6; FAM83H; HDAC3; HELZ; LONP1; SUV39H1; TUBA1C; TUBA4A;
FOSB	11	1754	13.9241	1.21179	0.296692	1	0.816208	1	BAG3; CCT3; COL1A2; EXOC6; FAM83H; HDAC3; HELZ; LONP1; SUV39H1; TUBA1C; TUBA4A;
JUN	11	1754	13.9241	1.21179	0.296692	1	0.816208	1	BAG3; CCT3; COL1A2; EXOC6; FAM83H; HDAC3; HELZ; LONP1; SUV39H1; TUBA1C; TUBA4A;
JUNB	11	1754	13.9241	1.21179	0.296692	1	0.816208	1	BAG3; CCT3; COL1A2; EXOC6; FAM83H; HDAC3; HELZ; LONP1; SUV39H1; TUBA1C; TUBA4A;
JUND	11	1754	13.9241	1.21179	0.296692	1	0.816208	1	BAG3; CCT3; COL1A2; EXOC6; FAM83H; HDAC3; HELZ; LONP1; SUV39H1; TUBA1C; TUBA4A;
NR6A1	6	769	7.59494	1.50875	0.207582	1	0.763967	1	CAD; CCT7; EXPH5; HDAC3; PUM1; PUM2;
RAB40B	5	806	6.32911	1.19997	0.406168	1	0.82811	1	CAD; CCT7; DCAF6; ECSIT; SEPHS2;
RARA	5	806	6.32911	1.19997	0.406168	1	0.82811	1	CAD; CCT7; DCAF6; ECSIT; SEPHS2;
SPI1	3	814	3.79747	0.713855	0.800523	1	1	1	ANKHD1; RNF31; TUBA1B;
BARX2	1	296	1.26582	0.658701	0.788209	1	1	1	COL1A2;
DBX2	3	408	3.79747	1.42419	0.354382	1	0.816254	1	ANKHD1; COL1A2; RNF31;
EN1	2	466	2.53165	0.832673	0.700012	1	1	1	COL1A2; MTUS1;
FOXC1	2	301	2.53165	1.28911	0.464005	1	0.860812	1	RICTOR; TUBA1B;
HOXA5	8	916	10.1266	1.68813	0.100933	1	0.557786	0.848656	CCT6B; DCAF10; DCAF6; MTUS1; PUM1; THSD4; USP34; UTP18;
HOXA7	7	527	8.86076	2.56787	0.0192435	1	0.435483	0.662575	ANKHD1; COL1A2; PUM1; RNF31; STIL; TRIM33; USP34;
HOXB6	1	123	1.26582	1.58509	0.473385	1	0.860812	1	ZNF609;
HOXB7	1	388	1.26582	0.502518	0.870084	1	1	1	COL1A2;
HOXB8	1	225	1.26582	0.866549	0.691816	1	1	1	COL1A2;
HOXC6	2	237	2.53165	1.6372	0.348123	1	0.816254	1	COL1A2; USP34;
ISX	1	265	1.26582	0.735754	0.750467	1	1	1	RICTOR;
LHX8	1	223	1.26582	0.87432	0.688551	1	1	1	RICTOR;
MNX1	2	311	2.53165	1.24766	0.481062	1	0.860812	1	COL1A2; DCAF6;
MSX1	1	234	1.26582	0.833221	0.706098	1	1	1	COL1A2;
NKX1-1	1	146	1.26582	1.3354	0.533165	1	0.906448	1	COL1A2;
PAX6	5	557	6.32911	1.73639	0.161902	1	0.693864	1	ANKHD1; COL1A2; PUM2; RNF31; RPTOR;
PBX1	7	741	8.86076	1.82628	0.0887625	1	0.548239	0.83413	ARHGAP32; BRE; COL1A2; COL2A1; DCAF10; PUM2; TRIM33;
POU5F1	2	373	2.53165	1.04028	0.57914	1	0.950151	1	MTUS1; PUM1;
PRRX1	3	389	3.79747	1.49375	0.327345	1	0.816254	1	ANKHD1; COL1A2; RNF31;
REST	4	765	5.06329	1.01193	0.564476	1	0.933385	1	ANKHD1; CAD; PRG2; ZG16B;
SOX1	2	276	2.53165	1.40587	0.420014	1	0.840028	1	ANKHD1; PUM1;
TGIF1	5	1034	6.32911	0.935377	0.627799	1	0.991261	1	DCAF6; DNAJB4; HELZ; SEPHS2; SUV39H1;
ESR2	4	464	5.06329	1.66836	0.219638	1	0.763967	1	ECSIT; EXOC6; HSPA8; TAF6L;
GLI1	3	148	3.79747	3.92599	0.0414746	1	0.435483	0.662575	ATXN2; MTUS1; PUM1;
HENMT1	5	1144	6.32911	0.845437	0.715774	1	1	1	ATXN2; CCT3; FBLN5; GTF3C5; WDR59;
INSM1	4	487	5.06329	1.58957	0.245218	1	0.812402	1	COL1A2; DDA1; IFT122; TAF6L;
NHLH1	5	1144	6.32911	0.845437	0.715774	1	1	1	ATXN2; CCT3; FBLN5; GTF3C5; WDR59;
NR1H4	2	62	2.53165	6.2576	0.0410075	1	0.435483	0.662575	ANKHD1; ATXN2;
ZEB1	2	401	2.53165	0.967641	0.618862	1	0.991261	1	MTUS1; PIGR;
ZFP161	6	1137	7.59494	1.02043	0.542319	1	0.911096	1	CDC37; HELZ; KDM1A; SUV39H1; TRIM33; TUBA1B;
BACH2	2	628	2.53165	0.617878	0.842162	1	1	1	BAG3; CCT3;
HOXA13	1	309	1.26582	0.63099	0.802305	1	1	1	USP34;
NOBOX	4	621	5.06329	1.24658	0.402202	1	0.82811	1	ATXN2; MTUS1; RICTOR; ZNF609;
TFAP4	5	1280	6.32911	0.75561	0.803322	1	1	1	COL1A1; FBLN5; STUB1; TUBA1C; ZNF609;
ATF3	4	800	5.06329	0.967659	0.600396	1	0.977389	1	BRE; NEDD1; PIGR; RAD23A;
TAL1	5	1113	6.32911	0.868985	0.692513	1	1	1	APOE; EGFL7; PUM1; SUV39H1; ZNF609;
HOXA9	7	729	8.86076	1.85634	0.0830612	1	0.548239	0.83413	ARHGAP32; COL1A2; DCAF10; DCAF6; MTUS1; PUM2; USP34;
NFE2	5	518	6.32911	1.86712	0.130644	1	0.638027	0.970739	BAG3; FAM83H; HDAC3; TUBA1C; TUBA4A;
RUNX1	1	37	1.26582	5.26836	0.17499	1	0.715	1	THSD4;
RUNX2	2	315	2.53165	1.23181	0.487794	1	0.860812	1	EXPH5; ZNF609;
GATA1	2	728	2.53165	0.533006	0.896485	1	1	1	PRG2; PUM1;
FOXD3	3	361	3.79747	1.60961	0.287569	1	0.816208	1	KDM1A; PUM1; USP34;
ISL2	1	515	1.26582	0.378599	0.934158	1	1	1	COL1A2;
ZNF143	3	618	3.79747	0.940252	0.626092	1	0.991261	1	ATXN2; FAM175B; UTP18;
CDX2	2	253	2.53165	1.53367	0.378031	1	0.826943	1	DNAJB4; PUM1;
FOXK1	3	121	3.79747	4.80196	0.0248904	1	0.435483	0.662575	ATXN2; DNAJB4; RICTOR;
GFI1	5	552	6.32911	1.75212	0.157732	1	0.690076	1	ANKHD1; ATXN2; COL1A2; MTUS1; THSD4;
HOXB9	2	537	2.53165	0.722582	0.771981	1	1	1	COL1A2; DNAJB4;
PDX1	3	372	3.79747	1.56202	0.303163	1	0.816208	1	DCAF6; MTUS1; ZNF609;
EOMES	3	291	3.79747	1.99679	0.19141	1	0.744373	1	ATXN2; COL1A2; PUM2;
TBX5	1	204	1.26582	0.955748	0.655774	1	1	1	ARHGAP32;
ATF6	2	195	2.53165	1.98981	0.267922	1	0.816208	1	BAG3; PUM1;
STRA13	8	574	10.1266	2.69393	0.00958277	1	0.335397	0.510296	ANKHD1; HPS3; LONP1; PIGR; RAD23A; TAF6L; UTP18; WDR6;
ZIC1	6	548	7.59494	2.11719	0.0644419	1	0.518997	0.78964	BRE; COL1A1; DCAF6; HDAC3; MTUS1; RPAP1;
DBX1	1	239	1.26582	0.815791	0.713748	1	1	1	COL1A2;
FOXJ2	4	299	5.06329	2.589	0.0694973	1	0.518997	0.78964	ANKHD1; ATXN2; COL1A2; MTUS1;
ELF1	2	585	2.53165	0.663294	0.811805	1	1	1	FBLN5; THSD4;
FOXJ1	1	31	1.26582	6.28772	0.148823	1	0.68775	1	ATXN2;
E4F1	2	158	2.53165	2.45575	0.197283	1	0.753264	1	BAG3; CCT4;
ESX1	1	266	1.26582	0.732988	0.751782	1	1	1	COL1A2;
TLX2	2	60	2.53165	6.46615	0.0386374	1	0.435483	0.662575	COL1A2; DNAJB4;
DLX5	1	220	1.26582	0.886242	0.683588	1	1	1	EXPH5;
HOXC10	1	81	1.26582	2.40689	0.344085	1	0.816254	1	DNAJB4;
ATF4	2	315	2.53165	1.23181	0.487794	1	0.860812	1	BRE; RAD23A;
ELF3	3	437	3.79747	1.32968	0.395396	1	0.82811	1	BRE; CCT2; DDA1;
HOXA10	1	20	1.26582	9.74424	0.0987028	1	0.557786	0.848656	DNAJB4;
SPDEF	2	189	2.53165	2.05298	0.256389	1	0.815783	1	DDA1; RNF31;
PAX5	2	149	2.53165	2.60408	0.180452	1	0.715	1	HDAC3; RPAP1;
RBPJ	2	235	2.53165	1.65114	0.344351	1	0.816254	1	RICTOR; TAF6L;
CEBPD	1	113	1.26582	1.72535	0.445092	1	0.846029	1	FBLN5;
PATZ1	1	38	1.26582	5.12976	0.179274	1	0.715	1	THSD4;

## Sheet: Clinical phenotype
Analysis: Clinical phenotype
Dataset name: LOXL4 partners
Number of genes in the dataset: 88
Number of genes in the dataset (which are available in Clinical phenotype database) :13
Number of genes in background: 1820
Is analysis quantitative: No
Clinical phenotype	No. of genes in the dataset	No. of genes in the background dataset	Percentage of genes	Fold enrichment	P-value (Hypergeometric test)	Corrected p-values			genes mapped (from input data set)
						Bonferroni method	BH method	Q-value (Storey-Tibshirani method)
Abdomen	7	621	53.8462	1.57912	0.114523	1	1	1	ATXN2; COL1A1; COL2A1; FBLN5; IFT122; RECQL4; TRIM32;
Abnormal cartilage collagen on EM	1	1	7.69231	139.893	0.00714286	1	0.499638	1	COL2A1;
Abnormal dental position	1	1	7.69231	139.893	0.00714286	1	0.499638	1	IFT122;
Abnormal gait	1	9	7.69231	15.6817	0.0626131	1	1	1	COL2A1;
Absence of patella	1	1	7.69231	139.893	0.00714286	1	0.499638	1	RECQL4;
Absent axillary hair	1	2	7.69231	70.2946	0.0142386	1	0.859918	1	APOE;
Absent calvarial mineralization	2	2	15.3846	139.893	4.71217e-05	1	0.0196524	0.132067	COL1A1; COL1A2;
Absent carpals, metacarpals, and phalanges	1	1	7.69231	139.893	0.00714286	1	0.499638	1	RECQL4;
Absent or hypoplastic radii	1	1	7.69231	139.893	0.00714286	1	0.499638	1	RECQL4;
Absent or hypoplastic thumbs	1	1	7.69231	139.893	0.00714286	1	0.499638	1	RECQL4;
Absent pro alpha 2(I) chain synthesis (fibroblasts)	1	1	7.69231	139.893	0.00714286	1	0.499638	1	COL1A2;
Absent pubic ossification in infancy	1	1	7.69231	139.893	0.00714286	1	0.499638	1	COL2A1;
Absent-small capital femoral epiphyses (infancy-early childhood)	1	2	7.69231	70.2946	0.0142386	1	0.859918	1	COL2A1;
Absent styloid processes	1	1	7.69231	139.893	0.00714286	1	0.499638	1	COL2A1;
Absent talus and calcaneal ossification in infancy	1	1	7.69231	139.893	0.00714286	1	0.499638	1	COL2A1;
Absent thumbs	1	3	7.69231	46.9409	0.0212875	1	1	1	RECQL4;
Absent vertebral body mineralization	1	1	7.69231	139.893	0.00714286	1	0.499638	1	COL2A1;
Acetabular spurs (infancy)	1	1	7.69231	139.893	0.00714286	1	0.499638	1	COL2A1;
Action and postural tremor	1	1	7.69231	139.893	0.00714286	1	0.499638	1	ATXN2;
Adult height 92-108 cm	2	2	15.3846	139.893	4.71217e-05	1	0.0196524	0.132067	COL1A1; COL1A2;
Age of onset earlier in familial cases than in sporadic cases	1	7	7.69231	20.1558	0.0490204	1	1	1	TRIM33;
Airways	1	66	7.69231	2.14046	0.382335	1	1	1	COL2A1;
Allelic to Stickler syndrome, type 3 (	1	2	7.69231	70.2946	0.0142386	1	0.859918	1	COL2A1;
Alopecia	1	22	7.69231	6.41945	0.146686	1	1	1	RECQL4;
ALZHEIMER DISEASE 2	1	1	7.69231	139.893	0.00714286	1	0.499638	1	APOE;
Amelogenesis imperfecta, hypocalcified	1	1	7.69231	139.893	0.00714286	1	0.499638	1	FAM83H;
Amniotic Fluid	2	68	15.3846	4.13447	0.082293	1	1	1	COL2A1; FBLN5;
Annular pancreas	1	2	7.69231	70.2946	0.0142386	1	0.859918	1	RECQL4;
Anodontia	1	3	7.69231	46.9409	0.0212875	1	1	1	IFT122;
Anteriorly placed anus	1	7	7.69231	20.1558	0.0490204	1	1	1	RECQL4;
Anteriorly splayed ribs	1	1	7.69231	139.893	0.00714286	1	0.499638	1	COL2A1;
Anterior open bite (60% of cases)	1	1	7.69231	139.893	0.00714286	1	0.499638	1	FAM83H;
Anterior vertebral wedging (childhood)	1	2	7.69231	70.2946	0.0142386	1	0.859918	1	COL2A1;
Anterior wedging	1	1	7.69231	139.893	0.00714286	1	0.499638	1	COL2A1;
Anteverted nares	2	36	15.3846	7.80853	0.0258811	1	1	1	COL2A1; IFT122;
Aortic insufficiency	1	4	7.69231	35.2349	0.0282898	1	1	1	COL1A2;
Aortic root dilatation	1	6	7.69231	23.5095	0.042156	1	1	1	COL1A1;
Arachnodactyly	1	16	7.69231	8.82524	0.108788	1	1	1	COL2A1;
Areflexia	1	38	7.69231	3.71723	0.240595	1	1	1	TRIM32;
Arthropathy	1	5	7.69231	28.202	0.0352459	1	1	1	COL2A1;
Ascending aortic aneurysm	1	3	7.69231	46.9409	0.0212875	1	1	1	FBLN5;
Asteroid hyalosis	1	1	7.69231	139.893	0.00714286	1	0.499638	1	COL2A1;
Ataxia	1	130	7.69231	1.08678	0.61967	1	1	1	TRIM32;
Atrophic fibers	1	1	7.69231	139.893	0.00714286	1	0.499638	1	TRIM32;
Atrophic nails	1	1	7.69231	139.893	0.00714286	1	0.499638	1	RECQL4;
Atrophic scars	2	2	15.3846	139.893	4.71217e-05	1	0.0196524	0.132067	COL1A1; COL1A2;
Autosomal dominant	6	747	46.1538	1.1255	0.456459	1	1	1	ATXN2; COL1A1; COL1A2; COL2A1; FAM83H; TRIM33;
Autosomal dominant allele (19q) with additional multifactorial component in late-onset cases	1	1	7.69231	139.893	0.00714286	1	0.499638	1	APOE;
Autosomal dominant vs. multifactorial	1	14	7.69231	10.0851	0.0958142	1	1	1	COL2A1;
Autosomal recessive	9	924	69.2308	1.36409	0.145004	1	1	1	APOE; CCT5; COL1A2; COL2A1; FBLN5; IFT122; RECQL4; TRIM32; TUBGCP6;
Axonal neuropathy	1	3	7.69231	46.9409	0.0212875	1	1	1	CCT5;
Babinski sign	1	1	7.69231	139.893	0.00714286	1	0.499638	1	CCT5;
Barrel chest	1	3	7.69231	46.9409	0.0212875	1	1	1	COL2A1;
Barrel-shaped chest	1	5	7.69231	28.202	0.0352459	1	1	1	COL2A1;
Basal cell carcinoma	1	11	7.69231	12.8331	0.0760263	1	1	1	RECQL4;
Based on 4 patients in one family	1	1	7.69231	139.893	0.00714286	1	0.499638	1	COL2A1;
Basilar impression	2	2	15.3846	139.893	4.71217e-05	1	0.0196524	0.132067	COL1A1; COL1A2;
Beaded ribs	2	3	15.3846	93.417	0.000140795	1	0.0536574	0.360585	COL1A1; COL1A2;
Beaked nose	2	14	15.3846	20.0703	0.00408516	1	0.499638	1	COL1A1; COL1A2;
Biconcave disc (fish-mouth vertebrae)	1	1	7.69231	139.893	0.00714286	1	0.499638	1	COL2A1;
Biconcave flattened vertebrae	2	2	15.3846	139.893	4.71217e-05	1	0.0196524	0.132067	COL1A1; COL1A2;
Bicuspid aortic valve	1	8	7.69231	17.6395	0.0558393	1	1	1	IFT122;
Bladder	2	90	15.3846	3.12393	0.132494	1	1	1	ATXN2; FBLN5;
Bladder diverticula	1	4	7.69231	35.2349	0.0282898	1	1	1	FBLN5;
Blindness	1	41	7.69231	3.44531	0.257103	1	1	1	COL2A1;
Blue sclerae	2	10	15.3846	28.0904	0.00205303	1	0.499638	1	COL1A1; COL1A2;
Blue sclerae at birth becoming normal with age	2	2	15.3846	139.893	4.71217e-05	1	0.0196524	0.132067	COL1A1; COL1A2;
Bowed limbs due to multiple fractures	2	2	15.3846	139.893	4.71217e-05	1	0.0196524	0.132067	COL1A1; COL1A2;
Bowel diverticula	1	3	7.69231	46.9409	0.0212875	1	1	1	COL1A1;
Bowing of limbs due to multiple fractures	2	3	15.3846	93.417	0.000140795	1	0.0536574	0.360585	COL1A1; COL1A2;
Brachydactyly	3	64	23.0769	6.57832	0.00921926	1	0.638817	1	COL2A1; IFT122; TRIM32;
Brachydactyly E-like changes	1	1	7.69231	139.893	0.00714286	1	0.499638	1	COL2A1;
Bradykinesia	1	24	7.69231	5.88472	0.158984	1	1	1	ATXN2;
Breech presentation	2	7	15.3846	40.112	0.000969761	1	0.293638	1	COL1A1; COL1A2;
Broad crumpled long bones	2	2	15.3846	139.893	4.71217e-05	1	0.0196524	0.132067	COL1A1; COL1A2;
Broad hands	1	5	7.69231	28.202	0.0352459	1	1	1	COL2A1;
Broad nasal bridge	1	34	7.69231	4.15443	0.218057	1	1	1	IFT122;
Broad toes	1	2	7.69231	70.2946	0.0142386	1	0.859918	1	IFT122;
Bulbous nasal tip	1	9	7.69231	15.6817	0.0626131	1	1	1	COL2A1;
C1-C2 subluxation	1	2	7.69231	70.2946	0.0142386	1	0.859918	1	COL2A1;
CAFFEY DISEASE	1	1	7.69231	139.893	0.00714286	1	0.499638	1	COL1A1;
Calcaneovalgus	1	3	7.69231	46.9409	0.0212875	1	1	1	COL1A2;
Calf muscle pseudohypertrophy	1	3	7.69231	46.9409	0.0212875	1	1	1	TRIM32;
Cardiovascular	7	446	53.8462	2.19872	0.0214053	1	1	1	COL1A1; COL1A2; COL2A1; FBLN5; IFT122; RECQL4; TRIM32;
Cataracts	2	49	15.3846	5.7373	0.0458496	1	1	1	COL2A1; TRIM32;
Cataracts, crenated	1	1	7.69231	139.893	0.00714286	1	0.499638	1	COL2A1;
Centralized nuclei	1	2	7.69231	70.2946	0.0142386	1	0.859918	1	TRIM32;
Central Nervous System	7	887	53.8462	1.10557	0.462864	1	1	1	ATXN2; COL1A1; COL1A2; COL2A1; IFT122; RECQL4; TRIM32;
Cerebellar ataxia, progressive	1	4	7.69231	35.2349	0.0282898	1	1	1	ATXN2;
Cervical myelopathy	1	6	7.69231	23.5095	0.042156	1	1	1	COL2A1;
Chest	5	243	38.4615	2.8841	0.021107	1	1	1	COL1A1; COL1A2; COL2A1; FBLN5; IFT122;
Chorioretinopathy	1	2	7.69231	70.2946	0.0142386	1	0.859918	1	TUBGCP6;
Cigarette-paper scars	1	4	7.69231	35.2349	0.0282898	1	1	1	COL1A1;
Class III malocclusion (underbite)	1	1	7.69231	139.893	0.00714286	1	0.499638	1	FAM83H;
Cleft palate	2	97	15.3846	2.89852	0.149789	1	1	1	COL2A1; RECQL4;
Clinical manifestation of some forms of Bardet-Biedl syndrome requires recessive mutation in 1 of the 6 loci plus an additional mutation in a second locus	1	19	7.69231	7.43251	0.127927	1	1	1	TRIM32;
Clinodactyly (fifth finger)	1	1	7.69231	139.893	0.00714286	1	0.499638	1	IFT122;
Clonus	1	8	7.69231	17.6395	0.0558393	1	1	1	CCT5;
Club feet	1	15	7.69231	9.4132	0.102323	1	1	1	RECQL4;
Club-shaped proximal femurs (infancy)	1	1	7.69231	139.893	0.00714286	1	0.499638	1	COL2A1;
Coarse facies	1	28	7.69231	5.04434	0.183091	1	1	1	COL2A1;
Codfish vertebrae	2	2	15.3846	139.893	4.71217e-05	1	0.0196524	0.132067	COL1A1; COL1A2;
Conductive hearing loss	2	22	15.3846	12.7753	0.0100406	1	0.691392	1	COL2A1; RECQL4;
Cone-shaped epiphyses	1	8	7.69231	17.6395	0.0558393	1	1	1	COL2A1;
Congenital bilateral hip dislocation	2	2	15.3846	139.893	4.71217e-05	1	0.0196524	0.132067	COL1A1; COL1A2;
Congenital fractures	1	1	7.69231	139.893	0.00714286	1	0.499638	1	FBLN5;
Congenital heart defects	2	22	15.3846	12.7753	0.0100406	1	0.691392	1	RECQL4; TRIM32;
Congenital hip dislocation (rare)	1	1	7.69231	139.893	0.00714286	1	0.499638	1	RECQL4;
Congestive heart failure	2	25	15.3846	11.2429	0.0128829	1	0.859918	1	COL1A1; COL1A2;
Coronal vertebral clefts	1	1	7.69231	139.893	0.00714286	1	0.499638	1	COL2A1;
Coxa valga deformity	1	1	7.69231	139.893	0.00714286	1	0.499638	1	COL2A1;
Coxa vara	1	16	7.69231	8.82524	0.108788	1	1	1	COL2A1;
Craniosynostosis (coronal, metopic, lambdoidal)	1	1	7.69231	139.893	0.00714286	1	0.499638	1	RECQL4;
Craniosynostosis, sagittal suture (approx. 50% patients)	1	1	7.69231	139.893	0.00714286	1	0.499638	1	IFT122;
Cryptorchidism	1	101	7.69231	1.39879	0.525147	1	1	1	RECQL4;
Cutis laxa	1	6	7.69231	23.5095	0.042156	1	1	1	FBLN5;
Cystic hygroma	1	5	7.69231	28.202	0.0352459	1	1	1	COL2A1;
Dappled metaphyses (proximal femora, proximal humeri, distal radii, distal ulnae, and proximal and distal tibiae and fibulae)	1	1	7.69231	139.893	0.00714286	1	0.499638	1	COL2A1;
Dappling greater in ulna than radius and fibula greater than tibia	1	1	7.69231	139.893	0.00714286	1	0.499638	1	COL2A1;
Deafness, conductive	1	1	7.69231	139.893	0.00714286	1	0.499638	1	COL2A1;
Decreased cranial base ossification	1	1	7.69231	139.893	0.00714286	1	0.499638	1	COL2A1;
Decreased height compared to unaffected siblings	1	1	7.69231	139.893	0.00714286	1	0.499638	1	COL2A1;
Decreased plasma apolipoprotein B (APOB,	1	1	7.69231	139.893	0.00714286	1	0.499638	1	CCT5;
Decreased plasma total cholesterol	1	1	7.69231	139.893	0.00714286	1	0.499638	1	CCT5;
Decreased plasma triglycerides	1	1	7.69231	139.893	0.00714286	1	0.499638	1	CCT5;
Decreased vibration sense	1	4	7.69231	35.2349	0.0282898	1	1	1	ATXN2;
Delayed epiphyseal ossification (early)	1	1	7.69231	139.893	0.00714286	1	0.499638	1	COL2A1;
Delayed eruption	1	6	7.69231	23.5095	0.042156	1	1	1	RECQL4;
Delayed gross motor development	2	3	15.3846	93.417	0.000140795	1	0.0536574	0.360585	COL1A1; COL1A2;
Delayed motor milestones	1	10	7.69231	14.1151	0.069342	1	1	1	COL2A1;
Delayed pubic bone ossification	1	1	7.69231	139.893	0.00714286	1	0.499638	1	COL2A1;
Delayed wound healing	1	2	7.69231	70.2946	0.0142386	1	0.859918	1	COL1A2;
Delivery	3	43	23.0769	9.79024	0.00298054	1	0.499638	1	COL1A1; COL1A2; COL2A1;
Dementia	1	34	7.69231	4.15443	0.218057	1	1	1	ATXN2;
Dental crowding	1	29	7.69231	4.87046	0.189017	1	1	1	TRIM32;
Dental fusion	1	1	7.69231	139.893	0.00714286	1	0.499638	1	IFT122;
Dentinogenesis imperfecta	2	4	15.3846	70.121	0.000280454	1	0.0983992	0.661256	COL1A1; COL1A2;
Dentinogenesis imperfecta (both primary and secondary teeth)	2	2	15.3846	139.893	4.71217e-05	1	0.0196524	0.132067	COL1A1; COL1A2;
Dentinogenesis imperfecta (rare)	1	1	7.69231	139.893	0.00714286	1	0.499638	1	COL1A1;
Depressed nasal bridge	1	38	7.69231	3.71723	0.240595	1	1	1	COL2A1;
Developmental delay	1	141	7.69231	1.002	0.650731	1	1	1	TRIM32;
Diaphragm	1	20	7.69231	7.06107	0.134222	1	1	1	FBLN5;
Diaphragmatic hernia	1	10	7.69231	14.1151	0.069342	1	1	1	FBLN5;
Digenic recessive	1	24	7.69231	5.88472	0.158984	1	1	1	TRIM32;
Diminished joint mobility at elbows, knees, and hips	1	1	7.69231	139.893	0.00714286	1	0.499638	1	COL2A1;
Disc-like vertebral bodies	1	1	7.69231	139.893	0.00714286	1	0.499638	1	COL2A1;
Dislocation of hip	1	2	7.69231	70.2946	0.0142386	1	0.859918	1	COL2A1;
Distal limb muscle atrophy due to peripheral neuropathy, mild	1	1	7.69231	139.893	0.00714286	1	0.499638	1	CCT5;
Distal muscular atrophy	1	2	7.69231	70.2946	0.0142386	1	0.859918	1	ATXN2;
Distal sensory loss of all modalities	1	1	7.69231	139.893	0.00714286	1	0.499638	1	CCT5;
Distal ulceration and osteomyelitis leading to autoamputation	1	1	7.69231	139.893	0.00714286	1	0.499638	1	CCT5;
Distended abdomen	1	4	7.69231	35.2349	0.0282898	1	1	1	COL2A1;
Dolichocephaly	1	21	7.69231	6.72499	0.140474	1	1	1	IFT122;
Dopamine-responsive parkinsonism	1	1	7.69231	139.893	0.00714286	1	0.499638	1	ATXN2;
Downslanting palpebral fissures	1	57	7.69231	2.47837	0.339691	1	1	1	RECQL4;
Dumbbell-shaped femurs (newborn)	1	2	7.69231	70.2946	0.0142386	1	0.859918	1	COL2A1;
Dwarfism, marked micromelic	1	2	7.69231	70.2946	0.0142386	1	0.859918	1	COL2A1;
Dwarfism, neonatal short-limbed	1	1	7.69231	139.893	0.00714286	1	0.499638	1	COL2A1;
Dwarfism, short-trunk, identifiable at birth	1	1	7.69231	139.893	0.00714286	1	0.499638	1	COL2A1;
Dwarfism, short-trunk, short-limbed	1	1	7.69231	139.893	0.00714286	1	0.499638	1	COL2A1;
Dysarthria	1	118	7.69231	1.19729	0.582891	1	1	1	ATXN2;
Dysdiadochokinesis	1	10	7.69231	14.1151	0.069342	1	1	1	ATXN2;
Dysmetria	1	16	7.69231	8.82524	0.108788	1	1	1	ATXN2;
Dysmetric saccades	1	5	7.69231	28.202	0.0352459	1	1	1	ATXN2;
Dysphagia	1	67	7.69231	2.10852	0.386913	1	1	1	ATXN2;
Ears	4	442	30.7692	1.26914	0.391714	1	1	1	COL1A1; COL1A2; COL2A1; RECQL4;
Easy bruisability	2	17	15.3846	16.5306	0.0060318	1	0.499638	1	COL1A1; COL1A2;
Ectopia lentis	1	10	7.69231	14.1151	0.069342	1	1	1	COL1A1;
EHLERS-DANLOS SYNDROME, AUTOSOMAL RECESSIVE, CARDIAC VALVULAR FORM	1	1	7.69231	139.893	0.00714286	1	0.499638	1	COL1A2;
EHLERS-DANLOS SYNDROME, TYPE I	1	3	7.69231	46.9409	0.0212875	1	1	1	COL1A1;
EHLERS-DANLOS SYNDROME, TYPE VII, AUTOSOMAL DOMINANT	2	2	15.3846	139.893	4.71217e-05	1	0.0196524	0.132067	COL1A1; COL1A2;
EMG shows myopathic changes	1	10	7.69231	14.1151	0.069342	1	1	1	TRIM32;
Emphysema	1	5	7.69231	28.202	0.0352459	1	1	1	FBLN5;
Enamel dysplasia	1	1	7.69231	139.893	0.00714286	1	0.499638	1	IFT122;
Enamel is lost from tooth soon after eruption leaving the crown composed only of dentin	1	1	7.69231	139.893	0.00714286	1	0.499638	1	FAM83H;
Enamel is of normal thickness	1	1	7.69231	139.893	0.00714286	1	0.499638	1	FAM83H;
Enamel is soft with cheesy consistency	1	1	7.69231	139.893	0.00714286	1	0.499638	1	FAM83H;
Endocrine Features	1	155	7.69231	0.911503	0.686876	1	1	1	RECQL4;
Enlarged calvaria with normal ossification	1	1	7.69231	139.893	0.00714286	1	0.499638	1	COL2A1;
Enlarged fourth ventricle	1	2	7.69231	70.2946	0.0142386	1	0.859918	1	ATXN2;
Enlarged joints	1	1	7.69231	139.893	0.00714286	1	0.499638	1	COL2A1;
Enlarged Joints	1	2	7.69231	70.2946	0.0142386	1	0.859918	1	COL2A1;
Enlarged MCP joints	1	1	7.69231	139.893	0.00714286	1	0.499638	1	COL2A1;
Enlarged odontoid (childhood)	1	2	7.69231	70.2946	0.0142386	1	0.859918	1	COL2A1;
Enlarged PIP and DIP joints	1	1	7.69231	139.893	0.00714286	1	0.499638	1	COL2A1;
Epicanthal folds	3	61	23.0769	6.90179	0.00806406	1	0.560528	1	COL1A1; IFT122; RECQL4;
Epiphyseal dysplasia	1	4	7.69231	35.2349	0.0282898	1	1	1	COL2A1;
Erythematous skin lesions in infancy	1	1	7.69231	139.893	0.00714286	1	0.499638	1	RECQL4;
Everted lower lip	1	6	7.69231	23.5095	0.042156	1	1	1	IFT122;
Evidence of in utero fracture	2	2	15.3846	139.893	4.71217e-05	1	0.0196524	0.132067	COL1A1; COL1A2;
Excessive skin folds	1	3	7.69231	46.9409	0.0212875	1	1	1	FBLN5;
Exercise-induced muscle pain	1	1	7.69231	139.893	0.00714286	1	0.499638	1	TRIM32;
Exercise-induced weakness	1	1	7.69231	139.893	0.00714286	1	0.499638	1	TRIM32;
External Features	5	180	38.4615	3.89348	0.0059551	1	0.499638	1	COL1A1; COL2A1; FBLN5; IFT122; RECQL4;
External Genitalia (Female)	2	50	15.3846	5.62258	0.0475684	1	1	1	FBLN5; RECQL4;
External Genitalia (Male)	3	151	23.0769	2.78841	0.0864099	1	1	1	COL1A2; COL2A1; FBLN5;
Extreme phenotypic variability	1	1	7.69231	139.893	0.00714286	1	0.499638	1	ATXN2;
Eyes	8	826	61.5385	1.35657	0.185454	1	1	1	APOE; ATXN2; COL1A1; COL1A2; COL2A1; IFT122; RECQL4; TRIM32;
Face	7	433	53.8462	2.26473	0.0181999	1	1	1	COL1A1; COL1A2; COL2A1; FBLN5; IFT122; RECQL4; TRIM32;
Facial muscle weakness	1	15	7.69231	9.4132	0.102323	1	1	1	TRIM32;
Facies	1	22	7.69231	6.41945	0.146686	1	1	1	RECQL4;
Fasciculation-like movements	1	3	7.69231	46.9409	0.0212875	1	1	1	ATXN2;
Feet	7	345	53.8462	2.84238	0.00497312	1	0.499638	1	CCT5; COL1A1; COL1A2; COL2A1; IFT122; RECQL4; TRIM32;
Femoral bowing present at birth, straightening with time	2	2	15.3846	139.893	4.71217e-05	1	0.0196524	0.132067	COL1A1; COL1A2;
Fetal hydrops	1	3	7.69231	46.9409	0.0212875	1	1	1	COL2A1;
Final adult height 106-145cm	1	1	7.69231	139.893	0.00714286	1	0.499638	1	COL2A1;
Final adult height, 84-128cm	1	1	7.69231	139.893	0.00714286	1	0.499638	1	COL2A1;
Fine hair	1	5	7.69231	28.202	0.0352459	1	1	1	IFT122;
Flared, cupped metaphyses	1	1	7.69231	139.893	0.00714286	1	0.499638	1	COL2A1;
Flat acetabular roof	1	3	7.69231	46.9409	0.0212875	1	1	1	COL2A1;
Flat face	1	20	7.69231	7.06107	0.134222	1	1	1	COL2A1;
Flat, irregular femoral epiphyses	1	1	7.69231	139.893	0.00714286	1	0.499638	1	COL2A1;
Flat midface	1	8	7.69231	17.6395	0.0558393	1	1	1	COL2A1;
Flat smile'	1	1	7.69231	139.893	0.00714286	1	0.499638	1	TRIM32;
Flattened acetabulae and iliac wings	2	2	15.3846	139.893	4.71217e-05	1	0.0196524	0.132067	COL1A1; COL1A2;
Flattened capital femoral epiphyses	1	2	7.69231	70.2946	0.0142386	1	0.859918	1	COL2A1;
Flattened epiphyses	2	2	15.3846	139.893	4.71217e-05	1	0.0196524	0.132067	COL2A1; IFT122;
Flattened epiphyses around knee joint	1	1	7.69231	139.893	0.00714286	1	0.499638	1	COL2A1;
Flattened forehead	1	1	7.69231	139.893	0.00714286	1	0.499638	1	RECQL4;
Flattened, squared-off epiphyses of tubular bones	1	1	7.69231	139.893	0.00714286	1	0.499638	1	COL2A1;
Flexion contractures of hips	1	1	7.69231	139.893	0.00714286	1	0.499638	1	COL2A1;
Foot deformities	1	18	7.69231	7.8452	0.12159	1	1	1	CCT5;
Forearm reduction defects	1	1	7.69231	139.893	0.00714286	1	0.499638	1	RECQL4;
Fracture frequency constant through childhood, decreases after puberty	1	1	7.69231	139.893	0.00714286	1	0.499638	1	COL1A1;
Fracture frequency increases after menopause and in men ages 60-80	1	1	7.69231	139.893	0.00714286	1	0.499638	1	COL1A1;
Fractures	2	8	15.3846	35.1043	0.0012878	1	0.369683	1	COL1A1; COL1A2;
Fractures can occur in utero, during labor and delivery, or in newborn period	2	2	15.3846	139.893	4.71217e-05	1	0.0196524	0.132067	COL1A1; COL1A2;
Fractures decrease after puberty but increase after menopause	2	2	15.3846	139.893	4.71217e-05	1	0.0196524	0.132067	COL1A1; COL1A2;
Fractures occur in first few months, then decrease in frequency and then occur with ambulation	2	2	15.3846	139.893	4.71217e-05	1	0.0196524	0.132067	COL1A1; COL1A2;
Fractures often heal without deformity	1	1	7.69231	139.893	0.00714286	1	0.499638	1	COL1A1;
Fragile skin	1	4	7.69231	35.2349	0.0282898	1	1	1	COL1A1;
Frequent inv(10)(q11.2q21) producing chimeric transforming sequence RET/PTC	1	7	7.69231	20.1558	0.0490204	1	1	1	TRIM33;
Frequent otitis media	1	1	7.69231	139.893	0.00714286	1	0.499638	1	COL2A1;
Frontal bossing	4	58	30.7692	9.67026	0.000536317	1	0.176936	1	COL1A1; COL1A2; IFT122; RECQL4;
Full cheeks	1	8	7.69231	17.6395	0.0558393	1	1	1	IFT122;
Fused carpal bones	1	1	7.69231	139.893	0.00714286	1	0.499638	1	RECQL4;
Gastrointestinal	4	425	30.7692	1.3199	0.360421	1	1	1	ATXN2; COL1A1; RECQL4; TRIM32;
Gaze-evoked nystagmus	1	9	7.69231	15.6817	0.0626131	1	1	1	ATXN2;
Generalized epiphyseal delay (infancy)	1	1	7.69231	139.893	0.00714286	1	0.499638	1	COL2A1;
Genetic anticipation	1	8	7.69231	17.6395	0.0558393	1	1	1	ATXN2;
Genetic heterogeneity	1	142	7.69231	0.994945	0.653435	1	1	1	FBLN5;
Genitourinary	7	478	53.8462	2.05153	0.0310831	1	1	1	ATXN2; COL1A2; COL2A1; FBLN5; IFT122; RECQL4; TRIM32;
Genu recurvatum	1	4	7.69231	35.2349	0.0282898	1	1	1	COL1A2;
Genu valga	1	1	7.69231	139.893	0.00714286	1	0.499638	1	COL2A1;
Genu valgus	1	1	7.69231	139.893	0.00714286	1	0.499638	1	COL2A1;
GI	2	63	15.3846	4.46255	0.0719809	1	1	1	APOE; RECQL4;
Glaucoma	2	35	15.3846	8.03157	0.0245419	1	1	1	COL2A1; RECQL4;
Gonadal and somatic mosaicism reported in parent	2	2	15.3846	139.893	4.71217e-05	1	0.0196524	0.132067	COL1A1; COL1A2;
Gonadal mosaicism reported	1	1	7.69231	139.893	0.00714286	1	0.499638	1	COL2A1;
Growth	5	609	38.4615	1.15083	0.451948	1	1	1	COL1A1; COL1A2; COL2A1; RECQL4; TRIM32;
Hair	3	240	23.0769	1.75442	0.240073	1	1	1	APOE; IFT122; RECQL4;
Hand deformities	1	4	7.69231	35.2349	0.0282898	1	1	1	CCT5;
Hands	5	349	38.4615	2.00815	0.08474	1	1	1	CCT5; COL2A1; IFT122; RECQL4; TRIM32;
Head	3	345	23.0769	1.22048	0.459704	1	1	1	COL2A1; IFT122; RECQL4;
Head and Neck	9	954	69.2308	1.3212	0.174236	1	1	1	ATXN2; COL1A1; COL1A2; COL2A1; FAM83H; FBLN5; IFT122; RECQL4; TRIM32;
Hearing loss	2	41	15.3846	6.8565	0.0330153	1	1	1	COL1A1; COL1A2;
Hearing loss, progressive conductive and/or sensorineural, during adulthood	1	1	7.69231	139.893	0.00714286	1	0.499638	1	COL1A1;
Hearing loss, sensorineural	1	38	7.69231	3.71723	0.240595	1	1	1	COL2A1;
Heart	7	351	53.8462	2.7938	0.0055035	1	0.499638	1	COL1A1; COL1A2; COL2A1; FBLN5; IFT122; RECQL4; TRIM32;
Heberden's nodes	1	1	7.69231	139.893	0.00714286	1	0.499638	1	COL2A1;
HEENT	1	28	7.69231	5.04434	0.183091	1	1	1	TUBGCP6;
Height	4	290	30.7692	1.93432	0.139056	1	1	1	COL1A1; COL1A2; COL2A1; RECQL4;
Height often shorter than unaffected family members	1	1	7.69231	139.893	0.00714286	1	0.499638	1	COL1A1;
Heme	1	78	7.69231	1.8112	0.435244	1	1	1	APOE;
Hepatic cysts	1	4	7.69231	35.2349	0.0282898	1	1	1	IFT122;
Hepatic failure (reported in 1 patient)	1	1	7.69231	139.893	0.00714286	1	0.499638	1	IFT122;
Hepatic fibrosis	2	27	15.3846	10.4104	0.0149519	1	0.900538	1	IFT122; TRIM32;
Hepatomegaly	1	130	7.69231	1.08678	0.61967	1	1	1	IFT122;
High arched palate	2	32	15.3846	8.78429	0.0207072	1	1	1	IFT122; TRIM32;
High frequency in Hutterite population	1	1	7.69231	139.893	0.00714286	1	0.499638	1	TRIM32;
Highly variable phenotype and severity	1	2	7.69231	70.2946	0.0142386	1	0.859918	1	TRIM32;
High palate	1	9	7.69231	15.6817	0.0626131	1	1	1	RECQL4;
High prevalence in Holguin province of Cuba	1	1	7.69231	139.893	0.00714286	1	0.499638	1	ATXN2;
Hip dislocation	1	28	7.69231	5.04434	0.183091	1	1	1	COL2A1;
Hips usually flexed and abducted (frog-leg position)	2	2	15.3846	139.893	4.71217e-05	1	0.0196524	0.132067	COL1A1; COL1A2;
Hirschsprung disease (	1	19	7.69231	7.43251	0.127927	1	1	1	TRIM32;
Horizontal acetabulae	1	1	7.69231	139.893	0.00714286	1	0.499638	1	COL2A1;
Hot, tender swelling of involved bones (e.g., mandible, ribs)	1	1	7.69231	139.893	0.00714286	1	0.499638	1	COL1A1;
Hyperextensible skin	2	8	15.3846	35.1043	0.0012878	1	0.369683	1	COL1A1; COL1A2;
Hypermobile	1	3	7.69231	46.9409	0.0212875	1	1	1	COL1A1;
Hypermobile joints (rare)	1	1	7.69231	139.893	0.00714286	1	0.499638	1	RECQL4;
Hyperreflexia	1	122	7.69231	1.15804	0.5955	1	1	1	CCT5;
Hypertelorism	1	121	7.69231	1.16761	0.592381	1	1	1	RECQL4;
Hypertension	1	57	7.69231	2.47837	0.339691	1	1	1	TRIM32;
Hypocalcemia	1	13	7.69231	10.8603	0.0892621	1	1	1	IFT122;
Hypochondrogenesis represents clinical variability within the achondrogenesis-hypochondrogenesis spectrum	1	1	7.69231	139.893	0.00714286	1	0.499638	1	COL2A1;
Hypodontia	2	51	15.3846	5.51236	0.0493114	1	1	1	IFT122; TRIM32;
Hypogonadism	1	19	7.69231	7.43251	0.127927	1	1	1	RECQL4;
Hypogonadism (major)	1	19	7.69231	7.43251	0.127927	1	1	1	TRIM32;
Hypoplastic ilia	1	4	7.69231	35.2349	0.0282898	1	1	1	COL2A1;
Hypoplastic ischia	1	4	7.69231	35.2349	0.0282898	1	1	1	COL2A1;
Hypoplastic pelvic bones	1	1	7.69231	139.893	0.00714286	1	0.499638	1	COL2A1;
Hypoplastic pubic bones	1	1	7.69231	139.893	0.00714286	1	0.499638	1	COL2A1;
Hypoplastic pubis	1	2	7.69231	70.2946	0.0142386	1	0.859918	1	COL2A1;
Hypoplastic thumbs	1	5	7.69231	28.202	0.0352459	1	1	1	RECQL4;
Hypoplastic, wide sacrosciatic notches	1	1	7.69231	139.893	0.00714286	1	0.499638	1	COL2A1;
Hyporeflexia	2	75	15.3846	3.74864	0.0974756	1	1	1	ATXN2; TRIM32;
Hypotelorism	1	11	7.69231	12.8331	0.0760263	1	1	1	IFT122;
Hypotonia	4	233	30.7692	2.4075	0.0734333	1	1	1	ATXN2; COL1A1; COL1A2; COL2A1;
Hypotonia in infancy	1	3	7.69231	46.9409	0.0212875	1	1	1	COL1A1;
Identified by x-ray in the fetus in utero	1	1	7.69231	139.893	0.00714286	1	0.499638	1	COL1A1;
Impaired horizontal smooth pursuit	1	3	7.69231	46.9409	0.0212875	1	1	1	ATXN2;
Imperforate anus	1	16	7.69231	8.82524	0.108788	1	1	1	RECQL4;
Increased echo intensity in affected muscles	1	1	7.69231	139.893	0.00714286	1	0.499638	1	TRIM32;
Increased fiber size variation	1	3	7.69231	46.9409	0.0212875	1	1	1	TRIM32;
Increased lumbar lordosis	1	6	7.69231	23.5095	0.042156	1	1	1	COL2A1;
Increased serum creatine kinase	1	32	7.69231	4.414	0.206558	1	1	1	TRIM32;
Increased vascularization, reduced collagen bundle size	1	1	7.69231	139.893	0.00714286	1	0.499638	1	FBLN5;
Infantile diarrhea	1	1	7.69231	139.893	0.00714286	1	0.499638	1	RECQL4;
Inguinal hernia	4	44	30.7692	12.7465	0.000181553	1	0.066884	0.44947	COL1A1; COL1A2; COL2A1; FBLN5;
Inguinal hernias	1	5	7.69231	28.202	0.0352459	1	1	1	COL2A1;
Internal Genitalia (Male)	2	148	15.3846	1.89977	0.285918	1	1	1	RECQL4; TRIM32;
Irregular endplates	1	2	7.69231	70.2946	0.0142386	1	0.859918	1	COL2A1;
Joint contractures	1	49	7.69231	2.88292	0.29952	1	1	1	COL2A1;
Joint dislocation (hip, shoulder, elbow, knee, or clavicle)	1	3	7.69231	46.9409	0.0212875	1	1	1	COL1A1;
Joint dislocations	1	5	7.69231	28.202	0.0352459	1	1	1	RECQL4;
Joint hypermobility	1	11	7.69231	12.8331	0.0760263	1	1	1	COL1A1;
Joint laxity	3	36	23.0769	11.6934	0.00177536	1	0.499638	1	COL1A2; FBLN5; IFT122;
Joint laxity, severe	2	2	15.3846	139.893	4.71217e-05	1	0.0196524	0.132067	COL1A1; COL1A2;
Joint pains	1	2	7.69231	70.2946	0.0142386	1	0.859918	1	COL2A1;
Joints	1	23	7.69231	6.14046	0.152855	1	1	1	RECQL4;
Joint stiffness	1	6	7.69231	23.5095	0.042156	1	1	1	COL2A1;
Juvenile zonular cataracts	1	1	7.69231	139.893	0.00714286	1	0.499638	1	RECQL4;
Keratan sulfaturia in some patients	1	1	7.69231	139.893	0.00714286	1	0.499638	1	COL2A1;
Kidneys	3	276	23.0769	1.52559	0.314118	1	1	1	IFT122; RECQL4; TRIM32;
KNIEST DYSPLASIA	1	1	7.69231	139.893	0.00714286	1	0.499638	1	COL2A1;
Kyphoscoliosis (in some patients)	1	1	7.69231	139.893	0.00714286	1	0.499638	1	RECQL4;
Kyphosis	3	56	23.0769	7.51791	0.00634192	1	0.499638	1	COL1A1; COL1A2; COL2A1;
Lab	2	266	15.3846	1.05705	0.587315	1	1	1	APOE; COL1A1;
Laboratory Abnormalities	6	712	46.1538	1.18082	0.399522	1	1	1	CCT5; COL1A2; COL2A1; IFT122; TRIM32; TRIM33;
Large anterior fontanelle	2	8	15.3846	35.1043	0.0012878	1	0.369683	1	COL1A1; COL1A2;
Large fontanelles	2	13	15.3846	21.613	0.00351573	1	0.499638	1	COL1A1; COL1A2;
Large tarsal bones	1	2	7.69231	70.2946	0.0142386	1	0.859918	1	COL2A1;
Late onset	1	31	7.69231	4.55634	0.200751	1	1	1	APOE;
Learning disabilities (major)	1	19	7.69231	7.43251	0.127927	1	1	1	TRIM32;
Left ventricular hypertrophy	1	26	7.69231	5.43222	0.171118	1	1	1	TRIM32;
Legg-Calve-Perthes disease	1	1	7.69231	139.893	0.00714286	1	0.499638	1	COL2A1;
Limb ataxia	1	15	7.69231	9.4132	0.102323	1	1	1	ATXN2;
Limbs	6	339	46.1538	2.48004	0.0211502	1	1	1	CCT5; COL1A1; COL1A2; COL2A1; IFT122; RECQL4;
Limited elbow extension	1	8	7.69231	17.6395	0.0558393	1	1	1	COL2A1;
Limited joint mobility	1	3	7.69231	46.9409	0.0212875	1	1	1	COL2A1;
Liver	2	256	15.3846	1.09834	0.564873	1	1	1	IFT122; TRIM32;
Long bone deformity evident at birth or in the first 2 years of life	2	2	15.3846	139.893	4.71217e-05	1	0.0196524	0.132067	COL1A1; COL1A2;
Long face	1	20	7.69231	7.06107	0.134222	1	1	1	RECQL4;
Loose redundant skin	1	3	7.69231	46.9409	0.0212875	1	1	1	FBLN5;
Lop ears	1	6	7.69231	23.5095	0.042156	1	1	1	COL1A1;
Lordosis	1	15	7.69231	9.4132	0.102323	1	1	1	COL2A1;
Low birth weight	2	25	15.3846	11.2429	0.0128829	1	0.859918	1	COL1A1; COL1A2;
Lower limb spasticity	1	17	7.69231	8.30641	0.11521	1	1	1	CCT5;
Low nasal bridge	1	20	7.69231	7.06107	0.134222	1	1	1	COL2A1;
Low-set, posteriorly rotated ears	1	3	7.69231	46.9409	0.0212875	1	1	1	RECQL4;
Lumbar kyphoscoliosis	1	1	7.69231	139.893	0.00714286	1	0.499638	1	COL2A1;
Lumbar lordosis	1	11	7.69231	12.8331	0.0760263	1	1	1	COL2A1;
Lung	4	171	30.7692	3.28034	0.0273618	1	1	1	COL1A1; COL1A2; COL2A1; FBLN5;
Luton and Torrance type differentiated based on histologic findings in cartilage	1	1	7.69231	139.893	0.00714286	1	0.499638	1	COL2A1;
Luton type - hypercellular resting cartilage, normal and large cells, normal column formation, focal degenerating chondrocyte incorporation and focal disorganization	1	1	7.69231	139.893	0.00714286	1	0.499638	1	COL2A1;
Macrocephaly	1	60	7.69231	2.35448	0.354198	1	1	1	COL2A1;
Malar hypoplasia	1	15	7.69231	9.4132	0.102323	1	1	1	COL2A1;
Malformation of the hepatic ductal plate	1	1	7.69231	139.893	0.00714286	1	0.499638	1	IFT122;
Mandibular hypoplasia	1	9	7.69231	15.6817	0.0626131	1	1	1	COL2A1;
Marfanoid habitus	1	6	7.69231	23.5095	0.042156	1	1	1	COL2A1;
May manifest as 'ataxic' phenotype without parkinsonian features	1	1	7.69231	139.893	0.00714286	1	0.499638	1	ATXN2;
May manifest as late-onset 'parkinsonian' phenotype without severe ataxic features	1	1	7.69231	139.893	0.00714286	1	0.499638	1	ATXN2;
Mean age of onset in third decade	1	1	7.69231	139.893	0.00714286	1	0.499638	1	ATXN2;
Megaepiphyses (late)	1	1	7.69231	139.893	0.00714286	1	0.499638	1	COL2A1;
Membranous (type I) vitreous phenotype	1	1	7.69231	139.893	0.00714286	1	0.499638	1	COL2A1;
Mental retardation	2	200	15.3846	1.40586	0.426877	1	1	1	RECQL4; TUBGCP6;
Mental retardation in 5-13%	1	1	7.69231	139.893	0.00714286	1	0.499638	1	RECQL4;
Mesodermal iris dysgenesis (in some patients)	1	1	7.69231	139.893	0.00714286	1	0.499638	1	RECQL4;
Metaphyseal cupping	1	3	7.69231	46.9409	0.0212875	1	1	1	COL2A1;
Metaphyseal flaring	1	7	7.69231	20.1558	0.0490204	1	1	1	COL2A1;
Metaphyseal irregularity and sclerosis (childhood)	1	1	7.69231	139.893	0.00714286	1	0.499638	1	COL2A1;
MICROCEPHALY AND CHORIORETINOPATHY WITH OR WITHOUT MENTAL RETARDATION, AUTOSOMAL RECESSIVE	1	1	7.69231	139.893	0.00714286	1	0.499638	1	TUBGCP6;
Microcornea	1	18	7.69231	7.8452	0.12159	1	1	1	RECQL4;
Microdontia	1	10	7.69231	14.1151	0.069342	1	1	1	RECQL4;
Micrognathia	3	121	23.0769	3.4797	0.0501912	1	1	1	COL1A1; COL1A2; RECQL4;
Microphthalmia	1	37	7.69231	3.81767	0.235018	1	1	1	RECQL4;
Microstomia	1	12	7.69231	11.7645	0.0826662	1	1	1	RECQL4;
Midface hypoplasia	3	38	23.0769	11.0781	0.00208024	1	0.499638	1	COL1A1; COL1A2; COL2A1;
Mild congenital leg curvature	1	1	7.69231	139.893	0.00714286	1	0.499638	1	COL1A1;
Mild joint hypermobility	1	1	7.69231	139.893	0.00714286	1	0.499638	1	COL1A1;
Mild-moderate skeletal deformity	2	2	15.3846	139.893	4.71217e-05	1	0.0196524	0.132067	COL1A1; COL1A2;
Mild osteopenia	1	2	7.69231	70.2946	0.0142386	1	0.859918	1	COL1A1;
Mild platyspondyly	1	6	7.69231	23.5095	0.042156	1	1	1	COL2A1;
Mild spondyloepiphyseal dysplasia	1	2	7.69231	70.2946	0.0142386	1	0.859918	1	COL2A1;
Mild thrombocytopenia	1	4	7.69231	35.2349	0.0282898	1	1	1	APOE;
Misc	3	219	23.0769	1.92264	0.199093	1	1	1	APOE; COL1A1; COL2A1;
Miscellaneous	8	1228	61.5385	0.912488	0.779028	1	1	1	ATXN2; CCT5; COL1A1; COL1A2; COL2A1; FBLN5; TRIM32; TRIM33;
Missing teeth	1	3	7.69231	46.9409	0.0212875	1	1	1	RECQL4;
Mitral regurgitation	1	3	7.69231	46.9409	0.0212875	1	1	1	COL1A2;
Mitral valve insufficiency	1	3	7.69231	46.9409	0.0212875	1	1	1	COL1A2;
Mitral valve prolapse	3	20	23.0769	21.0434	0.000302933	1	0.104626	0.703098	COL1A1; COL1A2; COL2A1;
Mixed hearing loss	1	6	7.69231	23.5095	0.042156	1	1	1	COL2A1;
Molluscoid pseudotumors	1	5	7.69231	28.202	0.0352459	1	1	1	COL1A1;
Most cases result from de novo mutations	1	2	7.69231	70.2946	0.0142386	1	0.859918	1	COL2A1;
Mottled or stippled pigmentation	1	1	7.69231	139.893	0.00714286	1	0.499638	1	RECQL4;
Mouth	5	417	38.4615	1.68069	0.155834	1	1	1	COL1A1; COL2A1; IFT122; RECQL4; TRIM32;
MRI shows atrophy of the spinal cord	1	1	7.69231	139.893	0.00714286	1	0.499638	1	CCT5;
Multiple crown malformations	1	1	7.69231	139.893	0.00714286	1	0.499638	1	RECQL4;
Multiple fractures present at birth	2	2	15.3846	139.893	4.71217e-05	1	0.0196524	0.132067	COL1A1; COL1A2;
Muscle biopsy shows dystrophic changes	1	4	7.69231	35.2349	0.0282898	1	1	1	TRIM32;
Muscle biopsy shows small, membrane-bound vacuoles predominantly in type 2 fibers	1	1	7.69231	139.893	0.00714286	1	0.499638	1	TRIM32;
Muscle, Soft Tissue	2	341	15.3846	0.824566	0.73161	1	1	1	COL1A2; TRIM32;
Muscle tears	1	1	7.69231	139.893	0.00714286	1	0.499638	1	COL1A2;
Myoclonus	1	31	7.69231	4.55634	0.200751	1	1	1	ATXN2;
Myopia	2	47	15.3846	5.98139	0.042486	1	1	1	COL1A1; COL2A1;
Myopia, progressive, early onset	1	1	7.69231	139.893	0.00714286	1	0.499638	1	COL2A1;
Myopia (reported in 1 patient)	1	1	7.69231	139.893	0.00714286	1	0.499638	1	IFT122;
Nails	2	123	15.3846	2.28587	0.217681	1	1	1	IFT122; RECQL4;
Narrow chest	2	14	15.3846	20.0703	0.00408516	1	0.499638	1	COL2A1; IFT122;
Narrowing of joint spaces	1	1	7.69231	139.893	0.00714286	1	0.499638	1	COL2A1;
Narrow maxilla	1	3	7.69231	46.9409	0.0212875	1	1	1	COL1A1;
Narrow sacrosciatic notches	1	3	7.69231	46.9409	0.0212875	1	1	1	COL2A1;
Neck	2	130	15.3846	2.1628	0.23662	1	1	1	COL2A1; TRIM32;
Neck flexor muscle weakness	1	4	7.69231	35.2349	0.0282898	1	1	1	TRIM32;
Necrosis of capital femoral epiphysis	1	1	7.69231	139.893	0.00714286	1	0.499638	1	COL2A1;
Neoplasia	2	151	15.3846	1.86203	0.294173	1	1	1	RECQL4; TRIM33;
Nephrogenic diabetes insipidus	1	19	7.69231	7.43251	0.127927	1	1	1	TRIM32;
Neuro	3	132	23.0769	3.18975	0.0623482	1	1	1	APOE; RECQL4; TUBGCP6;
Neurofibrillary tangles composed of disordered microtubules in neurons	1	1	7.69231	139.893	0.00714286	1	0.499638	1	APOE;
Neurologic	8	930	61.5385	1.20487	0.318111	1	1	1	ATXN2; CCT5; COL1A1; COL1A2; COL2A1; IFT122; RECQL4; TRIM32;
NEUROPATHY, HEREDITARY SENSORY, WITH SPASTIC PARAPLEGIA, AUTOSOMAL RECESSIVE	1	1	7.69231	139.893	0.00714286	1	0.499638	1	CCT5;
Nonimmune hydrops	2	2	15.3846	139.893	4.71217e-05	1	0.0196524	0.132067	COL1A1; COL1A2;
Non-ossified sacrum, ischial, and pubic bones	1	1	7.69231	139.893	0.00714286	1	0.499638	1	COL2A1;
Non-ossified talus and calcaneus	1	1	7.69231	139.893	0.00714286	1	0.499638	1	COL2A1;
No ocular symptoms	1	2	7.69231	70.2946	0.0142386	1	0.859918	1	COL2A1;
Normal clavicles	1	1	7.69231	139.893	0.00714286	1	0.499638	1	COL2A1;
Normal-greyish sclerae	2	2	15.3846	139.893	4.71217e-05	1	0.0196524	0.132067	COL1A1; COL1A2;
Normal height	1	5	7.69231	28.202	0.0352459	1	1	1	COL2A1;
Normal intelligence	3	45	23.0769	9.35522	0.00339869	1	0.499638	1	COL2A1; IFT122; RECQL4;
Normal or mildly decreased motor nerve conduction velocity (NCV)	1	1	7.69231	139.893	0.00714286	1	0.499638	1	CCT5;
Normal teeth (in most patients)	1	1	7.69231	139.893	0.00714286	1	0.499638	1	COL1A1;
Normal to near normal stature	1	1	7.69231	139.893	0.00714286	1	0.499638	1	COL1A1;
Normal wound healing	1	5	7.69231	28.202	0.0352459	1	1	1	FBLN5;
Nose	5	314	38.4615	2.23198	0.0575439	1	1	1	COL1A1; COL1A2; COL2A1; IFT122; RECQL4;
No skin hyperelasticity	1	2	7.69231	70.2946	0.0142386	1	0.859918	1	FBLN5;
Numerous bone marrow histiocytes with cytoplasmic granules which stain bright blue with the usual hematologic stains	1	1	7.69231	139.893	0.00714286	1	0.499638	1	APOE;
Numerous multiple fractures present at birth	2	3	15.3846	93.417	0.000140795	1	0.0536574	0.360585	COL1A1; COL1A2;
Nystagmus (reported in 1 patient)	1	1	7.69231	139.893	0.00714286	1	0.499638	1	IFT122;
Obesity	1	43	7.69231	3.2851	0.267924	1	1	1	TRIM32;
Occasional cataracts	1	1	7.69231	139.893	0.00714286	1	0.499638	1	COL2A1;
Occasional conductive hearing loss	1	1	7.69231	139.893	0.00714286	1	0.499638	1	COL2A1;
Occasional femoral bowing	1	1	7.69231	139.893	0.00714286	1	0.499638	1	COL1A1;
Occipital bossing	1	2	7.69231	70.2946	0.0142386	1	0.859918	1	IFT122;
Occipitoatlantal instability	1	1	7.69231	139.893	0.00714286	1	0.499638	1	COL2A1;
Ocular motor apraxia	1	1	7.69231	139.893	0.00714286	1	0.499638	1	ATXN2;
Odontoid hypoplasia	1	13	7.69231	10.8603	0.0892621	1	1	1	COL2A1;
Often identified in newborn period	2	2	15.3846	139.893	4.71217e-05	1	0.0196524	0.132067	COL1A1; COL1A2;
Oligohydramnios	1	12	7.69231	11.7645	0.0826662	1	1	1	FBLN5;
Olivopontocerebellar atrophy	1	3	7.69231	46.9409	0.0212875	1	1	1	ATXN2;
Onset 6-9 years	1	1	7.69231	139.893	0.00714286	1	0.499638	1	COL2A1;
Onset in early childhood (infancy to 5 years)	1	1	7.69231	139.893	0.00714286	1	0.499638	1	CCT5;
Onset of fracture usually when child begins to walk	1	1	7.69231	139.893	0.00714286	1	0.499638	1	COL1A1;
Onset of osteoarthritis in teens to early adulthood	1	1	7.69231	139.893	0.00714286	1	0.499638	1	COL2A1;
Onset usually in childhood (1 to 9 years of age)	1	1	7.69231	139.893	0.00714286	1	0.499638	1	TRIM32;
Opalescent teeth (rare)	1	1	7.69231	139.893	0.00714286	1	0.499638	1	COL1A1;
Ophthalmoplegia	1	22	7.69231	6.41945	0.146686	1	1	1	ATXN2;
Osteoarthritis	1	9	7.69231	15.6817	0.0626131	1	1	1	COL1A1;
Osteoarthritis (hips, knees, shoulders, wrists, hands)	1	1	7.69231	139.893	0.00714286	1	0.499638	1	COL2A1;
OSTEOARTHRITIS WITH MILD CHONDRODYSPLASIA	1	1	7.69231	139.893	0.00714286	1	0.499638	1	COL2A1;
OSTEOGENESIS IMPERFECTA, TYPE I	1	1	7.69231	139.893	0.00714286	1	0.499638	1	COL1A1;
OSTEOGENESIS IMPERFECTA, TYPE II	2	2	15.3846	139.893	4.71217e-05	1	0.0196524	0.132067	COL1A1; COL1A2;
OSTEOGENESIS IMPERFECTA, TYPE III	2	2	15.3846	139.893	4.71217e-05	1	0.0196524	0.132067	COL1A1; COL1A2;
OSTEOGENESIS IMPERFECTA, TYPE IV	2	2	15.3846	139.893	4.71217e-05	1	0.0196524	0.132067	COL1A1; COL1A2;
Osteogenic sarcoma	1	5	7.69231	28.202	0.0352459	1	1	1	RECQL4;
Osteopenia	2	28	15.3846	10.0387	0.0160373	1	0.960674	1	COL1A1; COL1A2;
Osteoporosis	2	42	15.3846	6.69329	0.0345268	1	1	1	IFT122; RECQL4;
OSTEOPOROSIS	2	6	15.3846	46.7862	0.000695491	1	0.213516	1	COL1A1; COL1A2;
Other	2	384	15.3846	0.732234	0.795435	1	1	1	COL2A1; TRIM32;
Otosclerosis	2	2	15.3846	139.893	4.71217e-05	1	0.0196524	0.132067	COL1A1; COL1A2;
Ovoid vertebral bodies	1	9	7.69231	15.6817	0.0626131	1	1	1	COL2A1;
Painful joints	1	1	7.69231	139.893	0.00714286	1	0.499638	1	COL2A1;
Painful limp	1	1	7.69231	139.893	0.00714286	1	0.499638	1	COL2A1;
Pale blue sclerae (10% of the cases)	2	2	15.3846	139.893	4.71217e-05	1	0.0196524	0.132067	COL1A1; COL1A2;
Pancreas	1	51	7.69231	2.76989	0.309769	1	1	1	RECQL4;
Papillary carcinoma of thyroid	1	7	7.69231	20.1558	0.0490204	1	1	1	TRIM33;
Parental somatic mosaicism in 2 cases produced mild phenotype in the patients	1	1	7.69231	139.893	0.00714286	1	0.499638	1	COL2A1;
Patellar aplasia/hypoplasia	1	1	7.69231	139.893	0.00714286	1	0.499638	1	RECQL4;
Pectoralis muscles may be less involved, leading to inward shrugging posture	1	1	7.69231	139.893	0.00714286	1	0.499638	1	TRIM32;
Pectus carinatum	1	27	7.69231	5.2311	0.177124	1	1	1	COL2A1;
Pectus excavatum	4	44	30.7692	12.7465	0.000181553	1	0.066884	0.44947	COL1A2; COL2A1; FBLN5; IFT122;
Pelvic girdle muscle atrophy	1	1	7.69231	139.893	0.00714286	1	0.499638	1	TRIM32;
Pelvic girdle muscle weakness	1	1	7.69231	139.893	0.00714286	1	0.499638	1	TRIM32;
Pelvis	4	153	30.7692	3.66624	0.0188164	1	1	1	COL1A1; COL1A2; COL2A1; RECQL4;
Perinatal lethal	2	2	15.3846	139.893	4.71217e-05	1	0.0196524	0.132067	COL1A1; COL1A2;
Perineal fistula	1	1	7.69231	139.893	0.00714286	1	0.499638	1	RECQL4;
Peripheral Nervous System	3	178	23.0769	2.36548	0.126703	1	1	1	ATXN2; CCT5; TRIM32;
Peripheral neuropathy	1	26	7.69231	5.43222	0.171118	1	1	1	ATXN2;
Pes planus	3	37	23.0769	11.3774	0.001924	1	0.499638	1	COL1A1; COL1A2; COL2A1;
Pierre-Robin sequence	1	4	7.69231	35.2349	0.0282898	1	1	1	COL2A1;
Platyspondyly	3	26	23.0769	16.1891	0.000673913	1	0.213516	1	COL1A1; COL1A2; COL2A1;
Platyspondyly (childhood)	1	3	7.69231	46.9409	0.0212875	1	1	1	COL2A1;
Platyspondyly, extreme	1	1	7.69231	139.893	0.00714286	1	0.499638	1	COL2A1;
Platyspondyly, mild	1	1	7.69231	139.893	0.00714286	1	0.499638	1	COL2A1;
Platyspondyly with anterior wedging	1	1	7.69231	139.893	0.00714286	1	0.499638	1	COL2A1;
Poikiloderma (atrophic plaques with telangiectasia)	1	1	7.69231	139.893	0.00714286	1	0.499638	1	RECQL4;
Polydactyly (major)	1	19	7.69231	7.43251	0.127927	1	1	1	TRIM32;
Polyhydramnios	1	45	7.69231	3.13913	0.278599	1	1	1	COL2A1;
Poor coordination	1	22	7.69231	6.41945	0.146686	1	1	1	TRIM32;
Poor wound healing	2	4	15.3846	70.121	0.000280454	1	0.0983992	0.661256	COL1A1; COL1A2;
Popcorn" calcification	2	2	15.3846	139.893	4.71217e-05	1	0.0196524	0.132067	COL1A1; COL1A2;
Positive Gowers sign	1	2	7.69231	70.2946	0.0142386	1	0.859918	1	TRIM32;
Posterior column degeneration	1	2	7.69231	70.2946	0.0142386	1	0.859918	1	ATXN2;
Postmenopausal osteoporosis	2	6	15.3846	46.7862	0.000695491	1	0.213516	1	COL1A1; COL1A2;
Postural instability	1	14	7.69231	10.0851	0.0958142	1	1	1	ATXN2;
Premature birth	2	12	15.3846	23.4126	0.00298688	1	0.499638	1	COL1A1; COL1A2;
Premature birth following premature rupture of fetal membranes	1	3	7.69231	46.9409	0.0212875	1	1	1	COL1A1;
Premature graying of hair	1	4	7.69231	35.2349	0.0282898	1	1	1	RECQL4;
Premature osteoarthritis	3	4	23.0769	105.007	1.13575e-06	0.0251046	0.0196524	0.132067	COL1A1; COL1A2; COL2A1;
Prenatal Manifestations	4	115	30.7692	4.87759	0.00693112	1	0.499638	1	COL1A1; COL1A2; COL2A1; FBLN5;
Presence of 4 major features or 3 major and 2 minor features establishes the diagnosis	1	19	7.69231	7.43251	0.127927	1	1	1	TRIM32;
Presenile and senile dementia	1	12	7.69231	11.7645	0.0826662	1	1	1	APOE;
Prognathism	1	18	7.69231	7.8452	0.12159	1	1	1	RECQL4;
Progressive renal failure	1	3	7.69231	46.9409	0.0212875	1	1	1	IFT122;
Prominent eyes	1	19	7.69231	7.43251	0.127927	1	1	1	COL2A1;
Prominent interphalangeal joints	1	3	7.69231	46.9409	0.0212875	1	1	1	COL2A1;
Prominent nasal bridge	1	7	7.69231	20.1558	0.0490204	1	1	1	RECQL4;
Protrusio acetabuli	2	2	15.3846	139.893	4.71217e-05	1	0.0196524	0.132067	COL1A1; COL1A2;
Protuberant abdomen	2	8	15.3846	35.1043	0.0012878	1	0.369683	1	COL2A1; IFT122;
'Pugilistic facies'	1	1	7.69231	139.893	0.00714286	1	0.499638	1	COL2A1;
Pulmonary hypertension	2	11	15.3846	25.5391	0.00249914	1	0.499638	1	COL1A1; COL1A2;
Pulmonary insufficiency	2	2	15.3846	139.893	4.71217e-05	1	0.0196524	0.132067	COL1A1; COL1A2;
Pyramidal signs	1	23	7.69231	6.14046	0.152855	1	1	1	CCT5;
Quadriceps muscle weakness	1	1	7.69231	139.893	0.00714286	1	0.499638	1	TRIM32;
Radiology	2	28	15.3846	10.0387	0.0160373	1	0.960674	1	COL1A1; COL2A1;
RAPADILINO SYNDROME	1	1	7.69231	139.893	0.00714286	1	0.499638	1	RECQL4;
Rarely reported in infants	1	1	7.69231	139.893	0.00714286	1	0.499638	1	ATXN2;
Rectovaginal fistula	1	6	7.69231	23.5095	0.042156	1	1	1	RECQL4;
Recurrent joint subluxation	2	2	15.3846	139.893	4.71217e-05	1	0.0196524	0.132067	COL1A1; COL1A2;
Recurrent pulmonary infections	1	3	7.69231	46.9409	0.0212875	1	1	1	COL2A1;
Recurrent respiratory infections	1	15	7.69231	9.4132	0.102323	1	1	1	FBLN5;
Renal anomalies	1	2	7.69231	70.2946	0.0142386	1	0.859918	1	RECQL4;
Renal anomalies (major)	1	19	7.69231	7.43251	0.127927	1	1	1	TRIM32;
Reported colon and other abdominal cancer in relatives	1	7	7.69231	20.1558	0.0490204	1	1	1	TRIM33;
Respiratory	4	360	30.7692	1.55821	0.245427	1	1	1	COL1A1; COL1A2; COL2A1; FBLN5;
Respiratory distress	1	13	7.69231	10.8603	0.0892621	1	1	1	COL2A1;
Restricted range of movement in some joints (rare)	1	1	7.69231	139.893	0.00714286	1	0.499638	1	RECQL4;
Restrictive lung disease	1	9	7.69231	15.6817	0.0626131	1	1	1	COL2A1;
Retinal detachment	1	10	7.69231	14.1151	0.069342	1	1	1	COL2A1;
Retinal dystrophy (reported in 1 patient)	1	1	7.69231	139.893	0.00714286	1	0.499638	1	IFT122;
Retinal thinning	1	1	7.69231	139.893	0.00714286	1	0.499638	1	COL2A1;
Retinitis pigmentosa	1	39	7.69231	3.62195	0.246135	1	1	1	TRIM32;
Retinitis pigmentosa (rare)	1	1	7.69231	139.893	0.00714286	1	0.499638	1	ATXN2;
Rhizomelic limb shortening (especially arms)	1	1	7.69231	139.893	0.00714286	1	0.499638	1	IFT122;
Ribs, Sternum, Clavicles and Scapulae	5	162	38.4615	4.32606	0.00374907	1	0.499638	1	COL1A1; COL1A2; COL2A1; FBLN5; IFT122;
Rigidity	1	28	7.69231	5.04434	0.183091	1	1	1	ATXN2;
Rod-cone dystrophy, onset by end of 2nd decade (major)	1	19	7.69231	7.43251	0.127927	1	1	1	TRIM32;
Round face	1	12	7.69231	11.7645	0.0826662	1	1	1	COL2A1;
Sagging cheeks	1	1	7.69231	139.893	0.00714286	1	0.499638	1	FBLN5;
Scaphocephaly	1	7	7.69231	20.1558	0.0490204	1	1	1	IFT122;
Schmorl's nodes	1	1	7.69231	139.893	0.00714286	1	0.499638	1	COL2A1;
Scoliosis	3	118	23.0769	3.56816	0.0471099	1	1	1	COL1A1; COL1A2; COL2A1;
SEA-BLUE HISTIOCYTE DISEASE	1	1	7.69231	139.893	0.00714286	1	0.499638	1	APOE;
Sensorineural hearing loss	1	23	7.69231	6.14046	0.152855	1	1	1	COL2A1;
Sensory loss is rapidly progressive and severe	1	1	7.69231	139.893	0.00714286	1	0.499638	1	CCT5;
Severe, generalized osteoporosis	2	2	15.3846	139.893	4.71217e-05	1	0.0196524	0.132067	COL1A1; COL1A2;
Severe limb shortening	1	1	7.69231	139.893	0.00714286	1	0.499638	1	COL2A1;
Shallow indolent cutaneous ulcers (in some patients)	1	1	7.69231	139.893	0.00714286	1	0.499638	1	RECQL4;
Short, broad distal phalanges	1	1	7.69231	139.893	0.00714286	1	0.499638	1	IFT122;
Short, broad thumbs	1	2	7.69231	70.2946	0.0142386	1	0.859918	1	COL2A1;
Short, curved ulna	1	1	7.69231	139.893	0.00714286	1	0.499638	1	RECQL4;
Short deformed femurs	2	2	15.3846	139.893	4.71217e-05	1	0.0196524	0.132067	COL1A1; COL1A2;
Short, dumbbell appearance of long bones	1	1	7.69231	139.893	0.00714286	1	0.499638	1	COL2A1;
Shortened vertebral bodies, mild	1	1	7.69231	139.893	0.00714286	1	0.499638	1	COL2A1;
Short feet	1	6	7.69231	23.5095	0.042156	1	1	1	COL2A1;
Short fibulae	1	4	7.69231	35.2349	0.0282898	1	1	1	IFT122;
Short fingers	1	9	7.69231	15.6817	0.0626131	1	1	1	COL2A1;
Short hands	1	7	7.69231	20.1558	0.0490204	1	1	1	COL2A1;
Short, horizontal ribs	1	1	7.69231	139.893	0.00714286	1	0.499638	1	COL2A1;
Short humeri	1	5	7.69231	28.202	0.0352459	1	1	1	IFT122;
Short ilia	1	1	7.69231	139.893	0.00714286	1	0.499638	1	COL2A1;
Short limb dwarfism	2	5	15.3846	56.1248	0.000465538	1	0.155913	1	COL1A1; COL1A2;
Short limb dwarfism recognizable at birth	2	2	15.3846	139.893	4.71217e-05	1	0.0196524	0.132067	COL1A1; COL1A2;
Short long bones	1	5	7.69231	28.202	0.0352459	1	1	1	COL2A1;
Short metacarpals (2nd, 3rd, 4th, 5th)	1	1	7.69231	139.893	0.00714286	1	0.499638	1	COL2A1;
Short metacarpals	1	17	7.69231	8.30641	0.11521	1	1	1	COL2A1;
Short metatarsals (4th)	1	1	7.69231	139.893	0.00714286	1	0.499638	1	COL2A1;
Short nails	1	6	7.69231	23.5095	0.042156	1	1	1	IFT122;
Short neck	1	63	7.69231	2.24238	0.368411	1	1	1	COL2A1;
Short phalanges	1	11	7.69231	12.8331	0.0760263	1	1	1	COL2A1;
Short proximal and middle phalanges	1	1	7.69231	139.893	0.00714286	1	0.499638	1	COL2A1;
Short ribs	1	9	7.69231	15.6817	0.0626131	1	1	1	IFT122;
Short stature	3	172	23.0769	2.44799	0.117178	1	1	1	COL1A1; COL2A1; RECQL4;
Short stature, disproportionate (short trunk)	1	3	7.69231	46.9409	0.0212875	1	1	1	COL2A1;
Short stature, mild to moderate	2	5	15.3846	56.1248	0.000465538	1	0.155913	1	COL1A1; COL1A2;
Short stature, often below 5th percentile	2	2	15.3846	139.893	4.71217e-05	1	0.0196524	0.132067	COL1A1; COL1A2;
Short, thin ribs	1	2	7.69231	70.2946	0.0142386	1	0.859918	1	COL2A1;
Short toes	1	8	7.69231	17.6395	0.0558393	1	1	1	IFT122;
Short trunk	1	6	7.69231	23.5095	0.042156	1	1	1	COL2A1;
Short tubular bones	1	4	7.69231	35.2349	0.0282898	1	1	1	COL2A1;
Short, tubular long bones	1	1	7.69231	139.893	0.00714286	1	0.499638	1	COL2A1;
Short ulna	1	5	7.69231	28.202	0.0352459	1	1	1	COL2A1;
Shoulder girdle muscle atrophy	1	2	7.69231	70.2946	0.0142386	1	0.859918	1	TRIM32;
Shoulder girdle muscle weakness	1	4	7.69231	35.2349	0.0282898	1	1	1	TRIM32;
Single transverse palmar creases	1	6	7.69231	23.5095	0.042156	1	1	1	IFT122;
Skel	4	46	30.7692	12.1924	0.000216495	1	0.0784494	0.527191	COL1A1; COL1A2; COL2A1; RECQL4;
Skeletal	8	634	61.5385	1.76739	0.0443631	1	1	1	CCT5; COL1A1; COL1A2; COL2A1; FBLN5; IFT122; RECQL4; TRIM32;
Skin	4	539	30.7692	1.04074	0.567826	1	1	1	COL1A1; COL1A2; FBLN5; RECQL4;
Skin atrophy	1	4	7.69231	35.2349	0.0282898	1	1	1	RECQL4;
Skin Histology	1	53	7.69231	2.66539	0.319879	1	1	1	FBLN5;
Skin hyperextensibility	1	1	7.69231	139.893	0.00714286	1	0.499638	1	COL1A2;
Skin, Nails, Hair	5	554	38.4615	1.26508	0.358656	1	1	1	COL1A1; COL1A2; FBLN5; IFT122; RECQL4;
Skull	5	148	38.4615	4.73525	0.00250437	1	0.499638	1	COL1A1; COL1A2; COL2A1; IFT122; RECQL4;
Slow-growing hair	1	3	7.69231	46.9409	0.0212875	1	1	1	IFT122;
Slowly progressive	1	24	7.69231	5.88472	0.158984	1	1	1	TRIM32;
Slow saccades	1	5	7.69231	28.202	0.0352459	1	1	1	ATXN2;
Small feet	1	11	7.69231	12.8331	0.0760263	1	1	1	RECQL4;
Small hands	1	9	7.69231	15.6817	0.0626131	1	1	1	RECQL4;
Small iliac wings with concave inferior and medial margin	1	1	7.69231	139.893	0.00714286	1	0.499638	1	COL2A1;
Small, irregularly placed teeth	1	3	7.69231	46.9409	0.0212875	1	1	1	COL1A1;
Small jaw	1	2	7.69231	70.2946	0.0142386	1	0.859918	1	COL2A1;
Small mouth	1	27	7.69231	5.2311	0.177124	1	1	1	COL2A1;
Small, saddle nose	1	1	7.69231	139.893	0.00714286	1	0.499638	1	RECQL4;
Small stature	1	1	7.69231	139.893	0.00714286	1	0.499638	1	RECQL4;
Small teeth	1	8	7.69231	17.6395	0.0558393	1	1	1	IFT122;
Small tooth roots	1	19	7.69231	7.43251	0.127927	1	1	1	TRIM32;
Snub nose	1	2	7.69231	70.2946	0.0142386	1	0.859918	1	COL2A1;
Soft calvaria	2	2	15.3846	139.893	4.71217e-05	1	0.0196524	0.132067	COL1A1; COL1A2;
Soft skin	1	5	7.69231	28.202	0.0352459	1	1	1	COL1A2;
Some mutations have been found in homozygosity and the phenotype is more severe than that of the heterozygous parents	2	2	15.3846	139.893	4.71217e-05	1	0.0196524	0.132067	COL1A1; COL1A2;
Sparse hair	2	13	15.3846	21.613	0.00351573	1	0.499638	1	IFT122; RECQL4;
Spastic gait	1	18	7.69231	7.8452	0.12159	1	1	1	CCT5;
Spasticity	1	103	7.69231	1.37163	0.532304	1	1	1	ATXN2;
Spasticity is slowly progressive	1	1	7.69231	139.893	0.00714286	1	0.499638	1	CCT5;
Spastic paraplegia	1	6	7.69231	23.5095	0.042156	1	1	1	CCT5;
Specific growth curves are available	1	4	7.69231	35.2349	0.0282898	1	1	1	COL2A1;
Speech delay	1	41	7.69231	3.44531	0.257103	1	1	1	TRIM32;
Speech disorder	1	21	7.69231	6.72499	0.140474	1	1	1	TRIM32;
Spheroids	1	3	7.69231	46.9409	0.0212875	1	1	1	COL1A1;
Sphincter disturbances	1	13	7.69231	10.8603	0.0892621	1	1	1	ATXN2;
Spine	4	286	30.7692	1.96137	0.133767	1	1	1	COL1A1; COL1A2; COL2A1; RECQL4;
Spinocerebellar tract degeneration	1	3	7.69231	46.9409	0.0212875	1	1	1	ATXN2;
Splayed epiphyses and metaphyses	1	1	7.69231	139.893	0.00714286	1	0.499638	1	COL2A1;
Splenomegaly	1	84	7.69231	1.68185	0.4601	1	1	1	APOE;
Spondyloepiphyseal dysplasia	1	4	7.69231	35.2349	0.0282898	1	1	1	COL2A1;
SPONDYLOPERIPHERAL DYSPLASIA	1	1	7.69231	139.893	0.00714286	1	0.499638	1	COL2A1;
Spontaneous bowel rupture	1	3	7.69231	46.9409	0.0212875	1	1	1	COL1A1;
Squamous cell carcinoma	1	6	7.69231	23.5095	0.042156	1	1	1	RECQL4;
Square iliac wings	1	2	7.69231	70.2946	0.0142386	1	0.859918	1	COL2A1;
Stillborn or death shortly after birth	1	2	7.69231	70.2946	0.0142386	1	0.859918	1	COL2A1;
Strabismus	2	128	15.3846	2.19659	0.23119	1	1	1	RECQL4; TRIM32;
Sun sensitivity	1	4	7.69231	35.2349	0.0282898	1	1	1	RECQL4;
Supernumerary teeth	1	6	7.69231	23.5095	0.042156	1	1	1	RECQL4;
Supravalvular aortic stenosis	1	1	7.69231	139.893	0.00714286	1	0.499638	1	FBLN5;
Survival greater than one year rare	2	2	15.3846	139.893	4.71217e-05	1	0.0196524	0.132067	COL1A1; COL1A2;
Talipes equinovarus	1	49	7.69231	2.88292	0.29952	1	1	1	COL2A1;
Teeth	6	228	46.1538	3.68737	0.00289595	1	0.499638	1	COL1A1; COL1A2; FAM83H; IFT122; RECQL4; TRIM32;
Telangiectasia	1	5	7.69231	28.202	0.0352459	1	1	1	RECQL4;
Telecanthus	1	17	7.69231	8.30641	0.11521	1	1	1	IFT122;
Telescoped femur	2	2	15.3846	139.893	4.71217e-05	1	0.0196524	0.132067	COL1A1; COL1A2;
Tendon tears	1	1	7.69231	139.893	0.00714286	1	0.499638	1	COL1A2;
Thickened periosteum and infiltration of the deeper layers of the periosteum with round cells	1	1	7.69231	139.893	0.00714286	1	0.499638	1	COL1A1;
Thin gracile long bones	2	2	15.3846	139.893	4.71217e-05	1	0.0196524	0.132067	COL1A1; COL1A2;
Thin gracile ribs	2	2	15.3846	139.893	4.71217e-05	1	0.0196524	0.132067	COL1A1; COL1A2;
Thin nails	1	2	7.69231	70.2946	0.0142386	1	0.859918	1	IFT122;
Thin skin	2	6	15.3846	46.7862	0.000695491	1	0.213516	1	COL1A1; COL1A2;
Thin, velvety skin	2	2	15.3846	139.893	4.71217e-05	1	0.0196524	0.132067	COL1A1; COL1A2;
THYROID CARCINOMA, PAPILLARY	1	7	7.69231	20.1558	0.0490204	1	1	1	TRIM33;
Tibial bowing	2	6	15.3846	46.7862	0.000695491	1	0.213516	1	COL1A1; COL1A2;
Torrance type - Hypercellular resting cartilage, large cells, normal growth plate	1	1	7.69231	139.893	0.00714286	1	0.499638	1	COL2A1;
Tracheomalacia	1	6	7.69231	23.5095	0.042156	1	1	1	COL2A1;
Triangular face	2	19	15.3846	14.7914	0.00752314	1	0.524579	1	COL1A1; COL1A2;
Tubulointerstitial nephritis	1	3	7.69231	46.9409	0.0212875	1	1	1	IFT122;
Turribrachycephaly	1	5	7.69231	28.202	0.0352459	1	1	1	RECQL4;
Ultrasound detection in second trimester of pregnancy	2	2	15.3846	139.893	4.71217e-05	1	0.0196524	0.132067	COL1A1; COL1A2;
Umbilical hernia	1	43	7.69231	3.2851	0.267924	1	1	1	COL1A1;
Umbilical hernias	2	3	15.3846	93.417	0.000140795	1	0.0536574	0.360585	COL2A1; FBLN5;
Underdeveloped elastic fibers in dermis	1	1	7.69231	139.893	0.00714286	1	0.499638	1	FBLN5;
Undermineralized calvarium	2	2	15.3846	139.893	4.71217e-05	1	0.0196524	0.132067	COL1A1; COL1A2;
Unusual ears	1	1	7.69231	139.893	0.00714286	1	0.499638	1	RECQL4;
Usually appears by 5 months of age	1	1	7.69231	139.893	0.00714286	1	0.499638	1	COL1A1;
Vacuole membranes show ATPase reactivity consistent with origin from the sarcoplasmic reticulum	1	1	7.69231	139.893	0.00714286	1	0.499638	1	TRIM32;
Varying degree of multiple fractures	2	2	15.3846	139.893	4.71217e-05	1	0.0196524	0.132067	COL1A1; COL1A2;
Vascular	1	215	7.69231	0.657142	0.806027	1	1	1	FBLN5;
Vascular tortuosity	1	1	7.69231	139.893	0.00714286	1	0.499638	1	FBLN5;
Velvety skin	1	5	7.69231	28.202	0.0352459	1	1	1	COL1A1;
Vertebral anomalies	1	10	7.69231	14.1151	0.069342	1	1	1	RECQL4;
Vertebral coronal clefts (newborn)	1	2	7.69231	70.2946	0.0142386	1	0.859918	1	COL2A1;
Very short, broad tubular bones	1	1	7.69231	139.893	0.00714286	1	0.499638	1	COL2A1;
Very short distal phalanges (2nd, 3rd, 4th, 5th)	1	1	7.69231	139.893	0.00714286	1	0.499638	1	COL2A1;
Vitreoretinal degeneration	1	4	7.69231	35.2349	0.0282898	1	1	1	COL2A1;
Waddling gait	2	23	15.3846	12.2201	0.0109526	1	0.751849	1	COL2A1; TRIM32;
Weight	2	122	15.3846	2.30461	0.214992	1	1	1	COL1A1; COL1A2;
White ring surrounding the macula	1	1	7.69231	139.893	0.00714286	1	0.499638	1	APOE;
Wide flat epiphyses	1	2	7.69231	70.2946	0.0142386	1	0.859918	1	COL2A1;
Widely spaced teeth	1	16	7.69231	8.82524	0.108788	1	1	1	IFT122;
Wide, thin scars	1	3	7.69231	46.9409	0.0212875	1	1	1	COL1A1;
Winged' scapulae	1	1	7.69231	139.893	0.00714286	1	0.499638	1	TRIM32;
Wormian bones	2	11	15.3846	25.5391	0.00249914	1	0.499638	1	COL1A1; COL1A2;

## Sheet: COSMIC
Analysis: COSMIC
Dataset name: LOXL4 partners
Number of genes in the dataset: 88
Number of genes in the dataset (which are available in COSMIC database) :88
Number of genes in background: 18585
Is analysis quantitative: No
COSMIC	No. of genes in the dataset	No. of genes in the background dataset	Percentage of genes	Fold enrichment	P-value (Hypergeometric test)	Corrected p-values			genes mapped (from input data set)
						Bonferroni method	BH method	Q-value (Storey-Tibshirani method)
skin	61	11549	69.3182	1.11554	0.098882	1	0.188775	0.467529	ANKHD1; ARHGAP32; ARHGEF5; ATXN2; BAG3; BAG5; BRE; CAD; CCT2; CCT3; CCT4; CCT5; CCT6B; CDC37; CEP192; COL1A1; COL1A2; COL2A1; DCAF10; DCAF6; EXOC6; EXPH5; FAM175B; FBLN5; GTF3C5; HAUS5; HDAC3; HELZ; HPS3; HSPA2; HSPA8; IFT122; KDM1A; MAP7; MAST1; MTUS1; PIGR; PRAME; PRG2; PRMT6; PUM1; PUM2; RAD23A; RECQL4; RICTOR; RNF31; RPAP1; RPTOR; STIL; STUB1; TAF6L; TRIM32; TRIM33; TRIP13; TUBA1C; TUBA4A; TU…
prostate	57	9587	64.7727	1.25574	0.00841261	0.35333	0.0504757	0.125011	ANKHD1; APOE; ARHGAP32; ATXN2; BRE; CAD; CCT3; CCT5; CCT6B; CDC37; CEP192; COL1A1; COL1A2; COL2A1; ECSIT; EGFL7; EXPH5; FAM175B; FAM83H; FBLN5; GTF3C5; HELZ; HPS3; HSPA1B; HSPA2; HSPA8; IFT122; KDM1A; MAP7; MAST1; MIB2; PIGR; POM121C; PRAME; PUM1; PUM2; RECQL4; RICTOR; RNF219; RNF31; RPAP1; RPTOR; SAV1; SEPHS2; STIL; SUV39H1; THSD4; TRIM32; TRIM33; TRIP13; TUBB8; TUBGCP6; USP34; VWA5B2; WDR59; WD…
biliary tract	16	1799	18.1818	1.87927	0.00977896	0.410716	0.0513396	0.12715	APOE; CCT5; CEP192; COL1A1; GTF3C5; HELZ; HSPA1B; HSPA2; IFT122; PIGR; POM121C; PRMT6; RPAP1; SAV1; THSD4; TUBB8;
CancerGeneCensus geneList	4	503	4.54545	1.68344	0.215348	1	0.374104	0.926525	COL1A1; RECQL4; STIL; TRIM33;
lung	82	15353	93.1818	1.12799	0.00339828	0.142728	0.0288139	0.0713619	ANKHD1; APOE; ARHGAP32; ARHGEF5; ATXN2; BAG3; BAG5; BRE; CAD; CCT2; CCT3; CCT5; CCT6A; CCT6B; CCT7; CDC37; CEP192; COL1A1; COL1A2; COL2A1; DCAF10; DCAF6; DDA1; DNAJB4; DNAJB9; ECSIT; EXOC6; EXPH5; FAM175B; FAM83H; FBLN5; GTF3C5; HAUS5; HELZ; HPS3; HSPA1B; HSPA2; HSPA8; IFT122; KDM1A; LONP1; MAP7; MAST1; MIB2; MTUS1; NEDD1; PIGR; POM121C; PRAME; PRG2; PRMT6; PUM1; PUM2; RAD23A; RECQL4; RICTOR; RNF…
autonomic ganglia	3	736	3.40909	0.863602	0.682594	1	1	1	COL1A1; PRAME; USP34;
kidney	73	13456	82.9545	1.14577	0.0147375	0.618977	0.0618977	0.153299	ANKHD1; ARHGAP32; ARHGEF5; ATXN2; BAG3; BRE; CAD; CCT2; CCT3; CCT5; CCT6A; CCT6B; CCT7; CDC37; CEP192; COL1A2; COL2A1; DCAF10; DCAF6; DDA1; DNAJB4; DNAJB9; ECSIT; EGFL7; EXOC6; EXPH5; FAM175B; FAM83H; FBLN5; GTF3C5; HELZ; HPS3; HSPA2; HSPA8; IFT122; LONP1; MAP7; MAST1; MIB2; MTUS1; NEDD1; PIGR; POM121C; PRAME; PRG2; PRMT6; PUM1; PUM2; RAD23A; RECQL4; RICTOR; RNF219; RNF31; RPAP1; RPTOR; SAV1; SEP…
endometrium	73	12807	82.9545	1.20383	0.00207757	0.0872581	0.0288139	0.0713619	ANKHD1; ARHGAP32; ARHGEF5; ATXN2; BAG3; BAG5; BRE; CAD; CCT2; CCT3; CCT5; CCT6A; CCT6B; CCT7; CDC37; CEP192; COL1A1; COL1A2; COL2A1; DCAF10; DCAF6; DNAJB4; DNAJB9; EXOC6; EXPH5; FAM175B; FAM83H; FBLN5; GTF3C5; HAUS5; HDAC3; HPS3; HSPA2; HSPA8; IFT122; KDM1A; LONP1; MAP7; MAST1; MIB2; MTUS1; NEDD1; PIGR; POM121C; PRAME; PUM1; PUM2; RAD23A; RECQL4; RICTOR; RNF219; RNF31; RPAP1; STIL; STUB1; SUV39H1…
stomach	10	1289	11.3636	1.63987	0.0831875	1	0.166375	0.412052	ARHGAP32; CCT3; CCT6A; CCT6B; COL1A2; EXOC6; FAM83H; HDAC3; RNF31; USP34;
large intestine	88	17427	100	1.06645	0.00343022	0.144069	0.0288139	0.0713619	ANKHD1; APOE; ARHGAP32; ARHGEF5; ATXN2; BAG3; BAG5; BRE; CAD; CCT2; CCT3; CCT4; CCT5; CCT6A; CCT6B; CCT7; CDC37; CEP192; COL1A1; COL1A2; COL2A1; DCAF10; DCAF6; DDA1; DNAJB4; DNAJB9; ECSIT; EGFL7; EXOC6; EXPH5; FAM175B; FAM83H; FBLN5; GTF3C5; HAUS5; HDAC3; HELZ; HPS3; HSPA1B; HSPA2; HSPA8; IFT122; KDM1A; LONP1; MAP7; MAST1; MIB2; MTUS1; NEDD1; PIGR; POM121C; PRAME; PRG2; PRMT6; PUM1; PUM2; RAD23A;…
soft tissue	3	186	3.40909	3.41713	0.0583826	1	0.136226	0.337384	CCT7; RNF31; WDR6;
central nervous system	65	12014	73.8636	1.14268	0.0420841	1	0.121055	0.299812	ANKHD1; ARHGAP32; ARHGEF5; ATXN2; BAG3; CAD; CCT2; CCT5; CCT6A; CDC37; CEP192; COL1A1; COL1A2; COL2A1; DCAF10; DCAF6; DNAJB4; DNAJB9; EGFL7; EXOC6; EXPH5; FAM83H; FBLN5; GTF3C5; HELZ; HPS3; HSPA8; IFT122; KDM1A; MAP7; MAST1; MIB2; MTUS1; NEDD1; PIGR; POM121C; PRAME; PRG2; PUM1; PUM2; RAD23A; RECQL4; RICTOR; RNF31; RPAP1; RPTOR; STIL; STUB1; SUV39H1; TAF6L; THSD4; TRIM32; TRIM33; TUBA1B; TUBA1C; T…
eye	2	461	2.27273	0.920696	0.645563	1	1	1	PIGR; RPAP1;
ovary	68	12007	77.2727	1.1961	0.00722089	0.303277	0.0504757	0.125011	ANKHD1; ARHGAP32; ARHGEF5; ATXN2; BAG3; BAG5; CAD; CCT2; CCT3; CCT4; CCT5; CCT6A; CCT6B; CDC37; CEP192; COL1A1; COL1A2; COL2A1; DCAF6; DDA1; DNAJB4; ECSIT; EGFL7; EXOC6; EXPH5; FAM83H; FBLN5; HDAC3; HELZ; HPS3; HSPA2; IFT122; KDM1A; LONP1; MAST1; MIB2; MTUS1; PIGR; PRAME; PRG2; PRMT6; PUM1; PUM2; RAD23A; RECQL4; RICTOR; RNF31; RPAP1; RPTOR; SEPHS2; STIL; STUB1; TAF6L; THSD4; TRIM32; TRIM33; TRIP1…
bone	11	1330	12.5	1.74809	0.0489986	1	0.121055	0.299812	CCT3; COL1A2; COL2A1; HELZ; HPS3; IFT122; MTUS1; RAD23A; USP34; ZNF195; ZNF609;
240 NB cases mutantgeneList	24	3941	27.2727	1.28652	0.105124	1	0.191966	0.475433	ARHGAP32; BAG3; CCT3; CCT6A; CEP192; COL1A1; DCAF10; EXPH5; HPS3; HSPA2; MAP7; NEDD1; PIGR; PRAME; PRG2; PUM1; RNF31; RPAP1; STIL; TUBA1B; TUBB8; TUBGCP6; USP34; WDR59;
haematopoietic and lymphoid tissue	51	8977	57.9545	1.19993	0.0436232	1	0.121055	0.299812	ARHGAP32; BAG5; CAD; CCT2; CCT6B; CCT7; CDC37; CEP192; COL1A1; COL1A2; COL2A1; DCAF10; DNAJB4; EXPH5; FAM175B; FAM83H; FBLN5; GTF3C5; HAUS5; HELZ; HPS3; HSPA2; HSPA8; IFT122; KDM1A; LONP1; MAP7; MAST1; MIB2; MTUS1; NEDD1; POM121C; PRAME; PRG2; RICTOR; RNF219; RNF31; RPAP1; RPTOR; SAV1; TAF6L; TRIM32; TRIM33; TUBA1C; TUBA4A; TUBGCP6; USP34; VWA5B2; WDR59; WDR6; ZNF609;
breast	81	14924	92.0455	1.14626	0.00203561	0.0854958	0.0288139	0.0713619	ANKHD1; ARHGAP32; ARHGEF5; ATXN2; BAG5; BRE; CAD; CCT2; CCT3; CCT4; CCT5; CCT6A; CCT6B; CCT7; CDC37; CEP192; COL1A1; COL1A2; COL2A1; DCAF10; DCAF6; DNAJB4; DNAJB9; ECSIT; EXOC6; EXPH5; FAM83H; FBLN5; HAUS5; HELZ; HPS3; HSPA1B; HSPA2; HSPA8; IFT122; KDM1A; LONP1; MAP7; MAST1; MIB2; MTUS1; NEDD1; PIGR; POM121C; PRAME; PRG2; PRMT6; PUM1; PUM2; RAD23A; RECQL4; RICTOR; RNF219; RNF31; RPAP1; RPTOR; SAV…
upper aerodigestive tract	37	6364	42.0455	1.22806	0.0773257	1	0.162384	0.402168	BAG5; CAD; CCT4; CCT6A; CDC37; CEP192; COL1A2; COL2A1; DCAF6; FAM83H; FBLN5; HELZ; HPS3; IFT122; MAP7; MAST1; MIB2; MTUS1; PRAME; PUM1; RECQL4; RICTOR; RNF31; RPAP1; RPTOR; STIL; TAF6L; THSD4; TRIM32; TRIM33; TUBA1B; TUBA4A; USP34; UTP18; VWA5B2; WDR6; ZNF609;
cervix	20	2590	22.7273	1.63146	0.0170447	0.715877	0.0650797	0.16118	ATXN2; CAD; CCT2; CCT6A; CCT6B; CCT7; CEP192; COL1A2; EXOC6; HAUS5; MAST1; POM121C; RICTOR; RNF219; SEPHS2; TUBA1B; TUBB8; USP34; WDR59; WDR6;
thyroid	49	8760	55.6818	1.18144	0.0665218	1	0.147048	0.364187	ARHGEF5; ATXN2; BAG3; BAG5; BRE; CAD; CCT2; CCT3; CCT6A; CEP192; COL1A1; COL2A1; DCAF6; DNAJB9; ECSIT; EXPH5; FAM83H; GTF3C5; HDAC3; HELZ; HPS3; HSPA1B; IFT122; LONP1; MAP7; MAST1; MIB2; MTUS1; NEDD1; PIGR; POM121C; PRAME; PRG2; PRMT6; RECQL4; RPAP1; RPTOR; STIL; TAF6L; TRIM32; TRIP13; TUBA1B; TUBA1C; TUBB8; TUBGCP6; USP34; UTP18; VWA5B2; WDR6;
liver	76	14176	86.3636	1.13226	0.0138836	0.583111	0.0618977	0.153299	ANKHD1; APOE; ARHGAP32; ARHGEF5; ATXN2; BAG3; BAG5; BRE; CAD; CCT2; CCT3; CCT4; CCT5; CCT6A; CCT6B; CCT7; CEP192; COL1A1; COL1A2; COL2A1; DCAF10; DCAF6; DNAJB4; DNAJB9; EGFL7; EXPH5; FAM83H; FBLN5; GTF3C5; HDAC3; HELZ; HPS3; HSPA2; HSPA8; IFT122; KDM1A; LONP1; MAST1; MIB2; MTUS1; NEDD1; PIGR; POM121C; PRAME; PRG2; PRMT6; PUM1; PUM2; RAD23A; RECQL4; RICTOR; RNF219; RNF31; RPAP1; RPTOR; SAV1; SEPHS…
pancreas	66	12286	75	1.13457	0.0465606	1	0.121055	0.299812	ANKHD1; APOE; ARHGAP32; ATXN2; BAG3; CAD; CCT4; CCT5; CCT6A; CCT6B; CCT7; CDC37; CEP192; COL1A1; COL1A2; COL2A1; DCAF6; DNAJB4; EXOC6; EXPH5; FAM175B; FAM83H; FBLN5; GTF3C5; HAUS5; HDAC3; HELZ; HPS3; HSPA2; HSPA8; IFT122; KDM1A; LONP1; MAP7; MAST1; MIB2; MTUS1; PIGR; PRAME; PRG2; PRMT6; PUM1; RECQL4; RICTOR; RNF219; RNF31; RPAP1; RPTOR; STIL; STUB1; SUV39H1; TAF6L; TCP1; THSD4; TRIM32; TRIM33; TU…
neuroblastoma	3	744	3.40909	0.854316	0.689706	1	1	1	COL1A1; PRAME; USP34;
oesophagus	36	5660	40.9091	1.3435	0.0237125	0.995925	0.0829937	0.205546	ARHGAP32; ATXN2; BRE; CAD; CCT3; CCT4; CCT7; COL1A1; COL1A2; COL2A1; ECSIT; EXOC6; EXPH5; FAM83H; IFT122; MAST1; NEDD1; PIGR; PRAME; PRMT6; PUM2; RECQL4; RICTOR; RNF219; RNF31; RPAP1; RPTOR; SUV39H1; TAF6L; TCP1; THSD4; TRIM33; TRIP13; TUBB8; TUBGCP6; USP34;
adrenal gland	1	53	1.13636	4.02341	0.222681	1	0.374104	0.926525	EXPH5;
urinary tract	76	13085	86.3636	1.22667	0.00036578	0.0153627	0.0153627	0.0380481	ANKHD1; ARHGAP32; ARHGEF5; ATXN2; BAG3; BAG5; BRE; CAD; CCT2; CCT3; CCT4; CCT5; CCT6B; CCT7; CEP192; COL1A1; COL1A2; COL2A1; DCAF10; DCAF6; DDA1; DNAJB4; DNAJB9; ECSIT; EGFL7; EXOC6; EXPH5; FAM175B; FAM83H; GTF3C5; HAUS5; HELZ; HPS3; HSPA1B; HSPA2; HSPA8; IFT122; KDM1A; LONP1; MAP7; MAST1; MIB2; MTUS1; NEDD1; PIGR; POM121C; PRAME; PRG2; PRMT6; PUM1; PUM2; RAD23A; RECQL4; RICTOR; RNF31; RPAP1; RPT…
salivary gland	6	555	6.81818	2.28667	0.0479955	1	0.121055	0.299812	ARHGEF5; ATXN2; EXOC6; RNF219; RPTOR; TRIP13;
