# Supplementary material for: The Interactome of Cancer-Related Lysyl Oxidase and Lysyl Oxidase-Like Proteins
Source: Cancers (Basel). 2020 Dec 29;13(1):71. doi: 10.3390/cancers13010071 (PMC7794802; doi:10.3390/cancers13010071)
Supplement: Supplementary file 1 [file cancers-13-00071-s001.zip › Supplementary_Material/Suppl_Table_S7_Reactome.xlsx]

## Sheet: LOX LOXL network
Reactome analysis : the 100 most relevant pathways sorted by p-value
Pathway name	Entities					Reactions			Species name
	found	Total	ratio	pValue	FDR	found	total	ratio
Assembly of collagen fibrils and other multimeric structures	22	67	0.005	1.11e-16	2.88e-14	24	26	0.002	Homo sapiens
Degradation of the extracellular matrix	33	148	0.01	1.11e-16	2.88e-14	79	105	0.008	Homo sapiens
Extracellular matrix organization	63	330	0.022	1.11e-16	2.88e-14	240	319	0.024	Homo sapiens
Collagen formation	26	104	0.007	1.11e-16	2.88e-14	57	77	0.006	Homo sapiens
Elastic fibre formation	19	46	0.003	3.33e-16	6.89e-14	16	17	0.001	Homo sapiens
ECM proteoglycans	22	79	0.005	3.66e-15	6.34e-13	18	23	0.002	Homo sapiens
Crosslinking of collagen fibrils	14	24	0.002	2.4e-14	3.55e-12	13	13	0.001	Homo sapiens
Non-integrin membrane-ECM interactions	19	61	0.004	4.03e-14	5.2e-12	13	22	0.002	Homo sapiens
Collagen biosynthesis and modifying enzymes	19	76	0.005	1.78e-12	2.05e-10	33	51	0.004	Homo sapiens
Formation of tubulin folding intermediates by CCT/TriC	13	30	0.002	7.94e-12	8.17e-10	2	2	0	Homo sapiens
Integrin cell surface interactions	19	87	0.006	1.75e-11	1.64e-09	39	55	0.004	Homo sapiens
Regulation of HSF1-mediated heat shock response	21	113	0.008	2.88e-11	2.47e-09	7	14	0.001	Homo sapiens
Collagen degradation	17	69	0.005	3.29e-11	2.6e-09	24	34	0.003	Homo sapiens
Cooperation of Prefoldin and TriC/CCT in actin and tubulin folding	13	37	0.003	1.01e-10	7.5e-09	6	6	0	Homo sapiens
Cellular response to heat stress	22	135	0.009	1.13e-10	7.82e-09	13	29	0.002	Homo sapiens
Attenuation phase	14	47	0.003	1.62e-10	1.04e-08	3	5	0	Homo sapiens
HSF1-dependent transactivation	15	59	0.004	3.11e-10	1.9e-08	5	8	0.001	Homo sapiens
Collagen chain trimerization	13	44	0.003	8.07e-10	4.6e-08	10	28	0.002	Homo sapiens
Prefoldin mediated transfer of substrate to CCT/TriC	11	29	0.002	1.28e-09	6.89e-08	2	2	0	Homo sapiens
Molecules associated with elastic fibres	12	38	0.003	1.74e-09	8.85e-08	9	10	0.001	Homo sapiens
Laminin interactions	11	31	0.002	2.53e-09	1.24e-07	14	15	0.001	Homo sapiens
MET activates PTK2 signaling	11	32	0.002	3.49e-09	1.64e-07	1	5	0	Homo sapiens
Folding of actin by CCT/TriC	8	13	0.001	5.91e-09	2.66e-07	2	2	0	Homo sapiens
Syndecan interactions	10	29	0.002	1.75e-08	7.25e-07	7	15	0.001	Homo sapiens
Anchoring fibril formation	8	15	0.001	1.77e-08	7.25e-07	2	4	0	Homo sapiens
Association of TriC/CCT with target proteins during biosynthesis	11	40	0.003	3.32e-08	1.3e-06	2	2	0	Homo sapiens
Chaperonin-mediated protein folding	16	100	0.007	5.08e-08	1.93e-06	16	19	0.001	Homo sapiens
MET promotes cell motility	11	45	0.003	1.07e-07	3.87e-06	2	12	0.001	Homo sapiens
Protein folding	16	106	0.007	1.11e-07	3.87e-06	22	28	0.002	Homo sapiens
Cilium Assembly	22	208	0.014	2.32e-07	7.9e-06	20	50	0.004	Homo sapiens
HSF1 activation	10	43	0.003	6.33e-07	2.09e-05	1	7	0.001	Homo sapiens
Recruitment of NuMA to mitotic centrosomes	14	97	0.007	1.15e-06	3.61e-05	2	2	0	Homo sapiens
Regulation of Insulin-like Growth Factor (IGF) transport and uptake by Insulin-like Growth Factor Binding Proteins (IGFBPs)	16	127	0.009	1.16e-06	3.61e-05	9	14	0.001	Homo sapiens
Signaling by PDGF	13	86	0.006	1.68e-06	5.04e-05	27	31	0.002	Homo sapiens
Signaling by MET	13	88	0.006	2.15e-06	6.25e-05	8	49	0.004	Homo sapiens
HSP90 chaperone cycle for steroid hormone receptors (SHR)	12	80	0.005	4.54e-06	0.000127	9	14	0.001	Homo sapiens
Signaling by Receptor Tyrosine Kinases	39	629	0.043	6.17e-06	0.000173	240	704	0.054	Homo sapiens
Organelle biogenesis and maintenance	25	335	0.023	1.67e-05	0.00045	23	86	0.007	Homo sapiens
Post-translational protein phosphorylation	13	109	0.007	2.04e-05	0.000511	1	1	0	Homo sapiens
Defective B3GALTL causes Peters-plus syndrome (PpS)	8	39	0.003	2.04e-05	0.000511	1	1	0	Homo sapiens
O-glycosylation of TSR domain-containing proteins	8	41	0.003	3e-05	0.000711	2	2	0	Homo sapiens
Cellular responses to stress	40	700	0.048	3e-05	0.000711	50	229	0.017	Homo sapiens
POU5F1 (OCT4), SOX2, NANOG activate genes related to proliferation	6	21	0.001	3.7e-05	0.000888	6	16	0.001	Homo sapiens
Signaling by TGF-beta Receptor Complex	11	85	0.006	4.27e-05	0.000981	19	82	0.006	Homo sapiens
NCAM1 interactions	8	44	0.003	4.74e-05	0.00105	1	10	0.001	Homo sapiens
Microtubule-dependent trafficking of connexons from Golgi to the plasma membrane	6	22	0.001	4.77e-05	0.00105	1	2	0	Homo sapiens
Mitotic Prometaphase	18	211	0.014	4.88e-05	0.00107	13	20	0.002	Homo sapiens
Cellular responses to external stimuli	40	718	0.049	5.14e-05	0.00108	50	260	0.02	Homo sapiens
Fibronectin matrix formation	4	7	0	5.53e-05	0.00111	3	3	0	Homo sapiens
Cooperation of PDCL (PhLP1) and TRiC/CCT in G-protein beta folding	8	45	0.003	5.54e-05	0.00111	8	11	0.001	Homo sapiens
Transport of connexons to the plasma membrane	6	23	0.002	6.09e-05	0.00122	1	3	0	Homo sapiens
Activation of Matrix Metalloproteinases	7	35	0.002	7.84e-05	0.00149	20	27	0.002	Homo sapiens
Platelet degranulation	13	137	0.009	0.000196	0.00373	4	11	0.001	Homo sapiens
Interleukin-4 and Interleukin-13 signaling	17	216	0.015	0.000202	0.00383	22	47	0.004	Homo sapiens
Transcriptional activity of SMAD2/SMAD3:SMAD4 heterotrimer	8	55	0.004	0.000216	0.00389	10	38	0.003	Homo sapiens
Metabolism of proteins	95	2,355	0.16	0.000231	0.00416	152	892	0.068	Homo sapiens
Response to elevated platelet cytosolic Ca2+	13	144	0.01	0.000315	0.00535	4	14	0.001	Homo sapiens
Transcriptional regulation of pluripotent stem cells	7	45	0.003	0.000358	0.00608	10	35	0.003	Homo sapiens
NGF processing	3	5	0	0.00043	0.00698	1	5	0	Homo sapiens
Expression and Processing of Neurotrophins	3	5	0	0.00043	0.00698	1	5	0	Homo sapiens
L1CAM interactions	12	130	0.009	0.000436	0.00698	6	54	0.004	Homo sapiens
Aggrephagy	7	47	0.003	0.000462	0.0074	4	15	0.001	Homo sapiens
Activation of AMPK downstream of NMDARs	6	34	0.002	0.00049	0.0075	1	3	0	Homo sapiens
Post-translational protein modification	68	1,594	0.108	0.0005	0.0075	81	526	0.04	Homo sapiens
Signaling by TGFB family members	11	114	0.008	0.000521	0.00782	19	107	0.008	Homo sapiens
RHO GTPases activate IQGAPs	6	36	0.002	0.000658	0.00987	1	5	0	Homo sapiens
BBSome-mediated cargo-targeting to cilium	5	24	0.002	0.000693	0.0104	1	5	0	Homo sapiens
TFAP2 (AP-2) family regulates transcription of cell cycle factors	3	6	0	0.000726	0.0109	4	4	0	Homo sapiens
Post-chaperonin tubulin folding pathway	5	25	0.002	0.000831	0.0116	6	9	0.001	Homo sapiens
Axon guidance	31	586	0.04	0.000842	0.0118	47	298	0.023	Homo sapiens
Kinesins	8	68	0.005	0.00086	0.012	3	14	0.001	Homo sapiens
SMAD2/SMAD3:SMAD4 heterotrimer regulates transcription	6	39	0.003	0.000991	0.0129	6	17	0.001	Homo sapiens
Sealing of the nuclear envelope (NE) by ESCRT-III	6	39	0.003	0.000991	0.0129	1	7	0.001	Homo sapiens
NCAM signaling for neurite out-growth	8	70	0.005	0.00103	0.0134	1	23	0.002	Homo sapiens
Plasma lipoprotein remodeling	7	54	0.004	0.00103	0.0134	8	30	0.002	Homo sapiens
Nervous system development	32	622	0.042	0.00109	0.0142	51	324	0.025	Homo sapiens
Gap junction assembly	6	41	0.003	0.00128	0.0166	3	16	0.001	Homo sapiens
RHO GTPases Activate Formins	12	149	0.01	0.00139	0.0167	8	27	0.002	Homo sapiens
Formation of editosomes by ADAR proteins	2	2	0	0.00156	0.0187	4	4	0	Homo sapiens
Defective Mismatch Repair Associated With MSH6	2	2	0	0.00156	0.0187	1	1	0	Homo sapiens
Deregulated CDK5 triggers multiple neurodegenerative pathways in Alzheimer's disease models	5	30	0.002	0.00184	0.0221	6	22	0.002	Homo sapiens
Neurodegenerative Diseases	5	30	0.002	0.00184	0.0221	6	22	0.002	Homo sapiens
Assembly of active LPL and LIPC lipase complexes	5	30	0.002	0.00184	0.0221	3	12	0.001	Homo sapiens
Resolution of Sister Chromatid Cohesion	11	134	0.009	0.00188	0.0222	8	8	0.001	Homo sapiens
Diseases associated with O-glycosylation of proteins	8	78	0.005	0.00202	0.0222	1	9	0.001	Homo sapiens
Plasma lipoprotein assembly, remodeling, and clearance	9	98	0.007	0.00228	0.0251	14	84	0.006	Homo sapiens
RUNX3 regulates YAP1-mediated transcription	3	9	0.001	0.0023	0.0253	2	3	0	Homo sapiens
Anchoring of the basal body to the plasma membrane	9	99	0.007	0.00244	0.0268	8	9	0.001	Homo sapiens
Recruitment of mitotic centrosome proteins and complexes	8	81	0.006	0.00254	0.0279	3	3	0	Homo sapiens
Scavenging by Class A Receptors	6	48	0.003	0.00279	0.0306	3	10	0.001	Homo sapiens
Centrosome maturation	8	83	0.006	0.00294	0.0309	6	6	0	Homo sapiens
Assembly and cell surface presentation of NMDA receptors	6	49	0.003	0.00308	0.0309	2	23	0.002	Homo sapiens
Binding of TCF/LEF:CTNNB1 to target gene promoters	3	10	0.001	0.00309	0.0309	4	4	0	Homo sapiens
RUNX3 regulates WNT signaling	3	10	0.001	0.00309	0.0309	3	5	0	Homo sapiens
Defective Mismatch Repair Associated With MSH2	2	3	0	0.00344	0.0344	2	2	0	Homo sapiens
Signaling by Hippo	4	22	0.001	0.00387	0.0387	20	30	0.002	Homo sapiens
Negative regulation of activity of TFAP2 (AP-2) family transcription factors	3	11	0.001	0.00403	0.04	5	6	0	Homo sapiens
Carboxyterminal post-translational modifications of tubulin	6	52	0.004	0.0041	0.04	6	6	0	Homo sapiens
Transcriptional regulation by the AP-2 (TFAP2) family of transcription factors	6	52	0.004	0.0041	0.04	40	44	0.003	Homo sapiens
Gap junction trafficking	6	52	0.004	0.0041	0.04	3	20	0.002	Homo sapiens

## Sheet: LOX partners
Reactome analysis of LOX partners
Pathway name	Entities					Reactions			Species name
	found	Total	ratio	pValue	FDR	found	total	ratio
Degradation of the extracellular matrix	20	148	0.01	1.11e-16	3.42e-14	61	105	0.008	Homo sapiens
Extracellular matrix organization	36	330	0.022	1.11e-16	3.42e-14	169	319	0.024	Homo sapiens
Collagen formation	15	104	0.007	9.44e-14	1.93e-11	45	77	0.006	Homo sapiens
ECM proteoglycans	13	79	0.005	8.83e-13	1.36e-10	15	23	0.002	Homo sapiens
Assembly of collagen fibrils and other multimeric structures	12	67	0.005	2.6e-12	3.2e-10	19	26	0.002	Homo sapiens
Collagen biosynthesis and modifying enzymes	12	76	0.005	1.1e-11	1.12e-09	26	51	0.004	Homo sapiens
Non-integrin membrane-ECM interactions	11	61	0.004	2.03e-11	1.79e-09	10	22	0.002	Homo sapiens
Elastic fibre formation	9	46	0.003	7.11e-10	5.47e-08	13	17	0.001	Homo sapiens
Crosslinking of collagen fibrils	7	24	0.002	3.92e-09	2.66e-07	12	13	0.001	Homo sapiens
Integrin cell surface interactions	10	87	0.006	1.21e-08	7.36e-07	12	55	0.004	Homo sapiens
Syndecan interactions	7	29	0.002	1.42e-08	7.94e-07	4	15	0.001	Homo sapiens
Attenuation phase	8	47	0.003	1.87e-08	9.56e-07	3	5	0	Homo sapiens
Collagen degradation	9	69	0.005	2.28e-08	1.07e-06	16	34	0.003	Homo sapiens
MET activates PTK2 signaling	7	32	0.002	2.76e-08	1.21e-06	1	5	0	Homo sapiens
Regulation of Insulin-like Growth Factor (IGF) transport and uptake by Insulin-like Growth Factor Binding Proteins (IGFBPs)	11	127	0.009	3.86e-08	1.58e-06	9	14	0.001	Homo sapiens
Molecules associated with elastic fibres	7	38	0.003	8.77e-08	3.33e-06	6	10	0.001	Homo sapiens
HSF1-dependent transactivation	8	59	0.004	1.05e-07	3.79e-06	4	8	0.001	Homo sapiens
O-glycosylation of TSR domain-containing proteins	7	41	0.003	1.46e-07	4.96e-06	2	2	0	Homo sapiens
MET promotes cell motility	7	45	0.003	2.71e-07	8.68e-06	1	12	0.001	Homo sapiens
Anchoring fibril formation	5	15	0.001	3.67e-07	1.1e-05	2	4	0	Homo sapiens

## Sheet: LOXL1 partners
Reactome analysis of LOXL1 partners
Pathway name	Entities					Reactions			Species name
	found	Total	ratio	pValue	FDR	found	total	ratio
Regulation of HSF1-mediated heat shock response	10	113	0.008	1.03e-11	2.47e-09	7	14	0.001	Homo sapiens
Cellular response to heat stress	10	135	0.009	5.73e-11	6.88e-09	12	29	0.002	Homo sapiens
Attenuation phase	7	47	0.003	4.59e-10	3.67e-08	3	5	0	Homo sapiens
HSF1-dependent transactivation	7	59	0.004	2.18e-09	1.31e-07	4	8	0.001	Homo sapiens
Molecules associated with elastic fibres	5	38	0.003	2.97e-07	1.42e-05	6	10	0.001	Homo sapiens
HSF1 activation	5	43	0.003	5.43e-07	2.17e-05	1	7	0.001	Homo sapiens
Elastic fibre formation	5	46	0.003	7.55e-07	2.57e-05	13	17	0.001	Homo sapiens
Extracellular matrix organization	9	330	0.022	2.6e-06	7.79e-05	78	319	0.024	Homo sapiens
Cellular responses to stress	12	700	0.048	5.73e-06	0.00015	20	229	0.017	Homo sapiens
Cellular responses to external stimuli	12	718	0.049	7.41e-06	0.000178	20	260	0.02	Homo sapiens
Negative regulation of activity of TFAP2 (AP-2) family transcription factors	3	11	0.001	1e-05	0.0002	5	6	0	Homo sapiens
Degradation of the extracellular matrix	6	148	0.01	1.58e-05	0.000316	14	105	0.008	Homo sapiens
Anchoring fibril formation	3	15	0.001	2.39e-05	0.00043	2	4	0	Homo sapiens
Formation of editosomes by ADAR proteins	2	2	0	2.53e-05	0.000431	4	4	0	Homo sapiens
Crosslinking of collagen fibrils	3	24	0.002	9.55e-05	0.00141	12	13	0.001	Homo sapiens
mRNA Editing: A to I Conversion	2	4	0	0.000101	0.00141	6	6	0	Homo sapiens
C6 deamination of adenosine	2	4	0	0.000101	0.00141	2	2	0	Homo sapiens
TFAP2 (AP-2) family regulates transcription of other transcription factors	2	5	0	0.000157	0.00204	2	2	0	Homo sapiens
HSP90 chaperone cycle for steroid hormone receptors (SHR)	4	80	0.005	0.000207	0.00248	8	14	0.001	Homo sapiens
TFAP2 (AP-2) family regulates transcription of cell cycle factors	2	6	0	0.000226	0.00271	4	4	0	Homo sapiens

## Sheet: LOXL2 partners
Reactome analysis of LOXL2 partners
Pathway name	Entities					Reactions			Species name
	found	Total	ratio	pValue	FDR	found	total	ratio
Extracellular matrix organization	27	330	0.022	1.11e-16	4.44e-14	142	319	0.024	Homo sapiens
Degradation of the extracellular matrix	15	148	0.01	3.09e-12	6.18e-10	30	105	0.008	Homo sapiens
Laminin interactions	9	31	0.002	9.3e-12	1.05e-09	14	15	0.001	Homo sapiens
Elastic fibre formation	10	46	0.003	1.05e-11	1.05e-09	14	17	0.001	Homo sapiens
Non-integrin membrane-ECM interactions	10	61	0.004	1.59e-10	1.27e-08	8	22	0.002	Homo sapiens
Molecules associated with elastic fibres	8	38	0.003	1.67e-09	1.06e-07	8	10	0.001	Homo sapiens
ECM proteoglycans	10	79	0.005	1.86e-09	1.06e-07	8	23	0.002	Homo sapiens
Integrin cell surface interactions	9	87	0.006	6.78e-08	3.39e-06	36	55	0.004	Homo sapiens
Fibronectin matrix formation	4	7	0	4.58e-07	2.02e-05	3	3	0	Homo sapiens
Collagen degradation	7	69	0.005	2.32e-06	8.48e-05	9	34	0.003	Homo sapiens
Collagen chain trimerization	6	44	0.003	2.36e-06	8.48e-05	4	28	0.002	Homo sapiens
Assembly of active LPL and LIPC lipase complexes	5	30	0.002	6.47e-06	0.000214	3	12	0.001	Homo sapiens
Plasma lipoprotein remodeling	6	54	0.004	7.52e-06	0.000226	5	30	0.002	Homo sapiens
MET activates PTK2 signaling	5	32	0.002	8.82e-06	0.000247	1	5	0	Homo sapiens
NGF processing	3	5	0	1.18e-05	0.000295	1	5	0	Homo sapiens
Expression and Processing of Neurotrophins	3	5	0	1.18e-05	0.000295	1	5	0	Homo sapiens
Assembly of collagen fibrils and other multimeric structures	6	67	0.005	2.51e-05	0.000577	5	26	0.002	Homo sapiens
Collagen formation	7	104	0.007	3.22e-05	0.000708	28	77	0.006	Homo sapiens
POU5F1 (OCT4), SOX2, NANOG activate genes related to proliferation	4	21	0.001	3.39e-05	0.000712	4	16	0.001	Homo sapiens
MET promotes cell motility	5	45	0.003	4.45e-05	0.00089	2	12	0.001	Homo sapiens

## Sheet: LOXL3 partners
Reactome analysis of LOXL3 partners
Pathway name	Entities					Reactions			Species name
	found	Total	ratio	pValue	FDR	found	total	ratio
ECM proteoglycans	11	79	0.005	8.73e-14	3.82e-11	12	23	0.002	Homo sapiens
Non-integrin membrane-ECM interactions	10	61	0.004	2.55e-13	5.59e-11	8	22	0.002	Homo sapiens
Integrin cell surface interactions	9	87	0.006	2.41e-10	3.51e-08	14	55	0.004	Homo sapiens
Degradation of the extracellular matrix	10	148	0.01	1.33e-09	1.24e-07	25	105	0.008	Homo sapiens
Collagen chain trimerization	7	44	0.003	1.42e-09	1.24e-07	5	28	0.002	Homo sapiens
Extracellular matrix organization	13	330	0.022	2.43e-09	1.78e-07	127	319	0.024	Homo sapiens
MET activates PTK2 signaling	6	32	0.002	8.58e-09	5.04e-07	1	5	0	Homo sapiens
Anchoring fibril formation	5	15	0.001	9.33e-09	5.04e-07	1	4	0	Homo sapiens
Assembly of collagen fibrils and other multimeric structures	7	67	0.005	2.49e-08	1.2e-06	20	26	0.002	Homo sapiens
Collagen degradation	7	69	0.005	3.04e-08	1.31e-06	14	34	0.003	Homo sapiens
Collagen biosynthesis and modifying enzymes	7	76	0.005	5.84e-08	2.28e-06	25	51	0.004	Homo sapiens
MET promotes cell motility	6	45	0.003	6.34e-08	2.28e-06	1	12	0.001	Homo sapiens
Crosslinking of collagen fibrils	5	24	0.002	9.48e-08	3.13e-06	12	13	0.001	Homo sapiens
Signaling by MET	7	88	0.006	1.56e-07	4.84e-06	5	49	0.004	Homo sapiens
Laminin interactions	5	31	0.002	3.33e-07	1e-05	10	15	0.001	Homo sapiens
Collagen formation	7	104	0.007	4.75e-07	1.28e-05	45	77	0.006	Homo sapiens
NCAM1 interactions	5	44	0.003	1.83e-06	4.58e-05	1	10	0.001	Homo sapiens
Signaling by PDGF	6	86	0.006	2.68e-06	6.42e-05	2	31	0.002	Homo sapiens
Scavenging by Class A Receptors	5	48	0.003	2.79e-06	6.42e-05	1	10	0.001	Homo sapiens
Syndecan interactions	4	29	0.002	1e-05	0.000207	2	15	0.001	Homo sapiens

## Sheet: LOXL4 partners
Reactome analysis of LOXL4 partners
Pathway name	Entities					Reactions			Species name
	found	Total	ratio	pValue	FDR	found	total	ratio
Formation of tubulin folding intermediates by CCT/TriC	12	30	0.002	1.11e-16	5.33e-14	2	2	0	Homo sapiens
Cooperation of Prefoldin and TriC/CCT in actin and tubulin folding	12	37	0.003	5.55e-16	1.33e-13	6	6	0	Homo sapiens
Prefoldin mediated transfer of substrate to CCT/TriC	10	29	0.002	9.14e-14	1.46e-11	2	2	0	Homo sapiens
Folding of actin by CCT/TriC	8	13	0.001	3.05e-13	3.66e-11	2	2	0	Homo sapiens
Cellular response to heat stress	15	135	0.009	5.92e-13	5.68e-11	13	29	0.002	Homo sapiens
Regulation of HSF1-mediated heat shock response	14	113	0.008	8.68e-13	6.94e-11	7	14	0.001	Homo sapiens
Cilium Assembly	17	208	0.014	1.96e-12	1.33e-10	20	50	0.004	Homo sapiens
Chaperonin-mediated protein folding	13	100	0.007	3.26e-12	1.96e-10	16	19	0.001	Homo sapiens
Protein folding	13	106	0.007	6.67e-12	3.54e-10	22	28	0.002	Homo sapiens
Association of TriC/CCT with target proteins during biosynthesis	9	40	0.003	6.94e-11	3.33e-09	2	2	0	Homo sapiens
HSF1-dependent transactivation	10	59	0.004	9.04e-11	3.89e-09	5	8	0.001	Homo sapiens
Attenuation phase	9	47	0.003	2.83e-10	1.13e-08	3	5	0	Homo sapiens
Organelle biogenesis and maintenance	18	335	0.023	3.66e-10	1.32e-08	21	86	0.007	Homo sapiens
Recruitment of NuMA to mitotic centrosomes	11	97	0.007	6.69e-10	2.27e-08	2	2	0	Homo sapiens
Cooperation of PDCL (PhLP1) and TRiC/CCT in G-protein beta folding	8	45	0.003	5.05e-09	1.62e-07	8	11	0.001	Homo sapiens
HSP90 chaperone cycle for steroid hormone receptors (SHR)	9	80	0.005	2.7e-08	8.11e-07	9	14	0.001	Homo sapiens
Cellular responses to stress	21	700	0.048	2.79e-07	7.81e-06	28	229	0.017	Homo sapiens
Cellular responses to external stimuli	21	718	0.049	4.21e-07	1.09e-05	28	260	0.02	Homo sapiens
Microtubule-dependent trafficking of connexons from Golgi to the plasma membrane	5	22	0.001	1.28e-06	3.21e-05	1	2	0	Homo sapiens
Mitotic Prometaphase	11	211	0.014	1.58e-06	3.47e-05	9	20	0.002	Homo sapiens
