# Supplementary material for: The Interactome of Cancer-Related Lysyl Oxidase and Lysyl Oxidase-Like Proteins
Source: Cancers (Basel). 2020 Dec 29;13(1):71. doi: 10.3390/cancers13010071 (PMC7794802; doi:10.3390/cancers13010071)
Supplement: Supplementary file 1 [file cancers-13-00071-s001.zip › Supplementary_Material/Suppl_Table_S8A_HEK293_FunRich.xlsx]

## Sheet: Dataset(Specific to HEK 293)
Name of dataset: Specific to HEK 293
No. of identified items: 48 of 49
No. of unidentified items: 1
ID type: GeneSymbol
Number of mapped gene: 48
Is dataset quantitative :NO
Mapped items:
Dataset item (Gene symbol )		Entrez ID	Gene symbol	Description	Alternate names	Chromosome	Map location
ALG13		79868	ALG13	ALG13, UDP-N-acetylglucosaminyltransferase subunit	CDG1S|CXorf45|GLT28D1|MDS031|TDRD13|YGL047W	X	Xq23
ARNT		405	ARNT	aryl hydrocarbon receptor nuclear translocator	HIF-1-beta|HIF-1beta|HIF1-beta|HIF1B|HIF1BETA|TANGO|bHLHe2	1	1q21
C1QA		712	C1QA	complement component 1, q subcomponent, A chain	-	1	1p36.12
GTPBP1		9567	GTPBP1	GTP binding protein 1	GP-1|GP1|HSPC018	22	22q13.1
HSPA5		3309	HSPA5	heat shock 70kDa protein 5 (glucose-regulated protein, 78kDa)	BIP|GRP78|HEL-S-89n|MIF2	9	9q33.3
VWA8		23078	VWA8	von Willebrand factor A domain containing 8	KIAA0564	13	13q14.11
N4BP2L2		10443	N4BP2L2	NEDD4 binding protein 2-like 2	92M18.3|CG005|PFAAP5	13	13q13.1
PDE7A		5150	PDE7A	phosphodiesterase 7A	HCP1|PDE7	8	8q13
PDP1		54704	PDP1	pyruvate dehyrogenase phosphatase catalytic subunit 1	PDH|PDP|PDPC|PPM2C	8	8q22.1
TTC19		54902	TTC19	tetratricopeptide repeat domain 19	2010204O13Rik|MC3DN2	17	17p12
A2M		2	A2M	alpha-2-macroglobulin	A2MD|CPAMD5|FWP007|S863-7	12	12p13.31
BCHE		590	BCHE	butyrylcholinesterase	CHE1|CHE2|E1	3	3q26.1-q26.2
CCL3		6348	CCL3	chemokine (C-C motif) ligand 3	G0S19-1|LD78ALPHA|MIP-1-alpha|MIP1A|SCYA3	17	17q12
CD160		11126	CD160	CD160 molecule	BY55|NK1|NK28	1	1q21.1
KCNIP1		30820	KCNIP1	Kv channel interacting protein 1	KCHIP1|VABP	5	5q35.1
KLHDC10		23008	KLHDC10	kelch domain containing 10	slim	7	7q32.2
TRIM68		55128	TRIM68	tripartite motif containing 68	GC109|RNF137|SS-56|SS56	11	11p15.4
ALKBH7		84266	ALKBH7	alkB homolog 7	ABH7|SPATA11|UNQ6002	19	19p13.3
CEACAM8		1088	CEACAM8	carcinoembryonic antigen-related cell adhesion molecule 8	CD66b|CD67|CGM6|NCA-95	19	19q13.2
CMA1		1215	CMA1	chymase 1, mast cell	CYH|MCT1|chymase	14	14q11.2
CSTL1		128817	CSTL1	cystatin-like 1	CTES1|RCET11|dJ322G13.4	20	20p11.21
DEFA1		1667	DEFA1	defensin, alpha 1	DEF1|DEFA2|HNP-1|HP-1|HP1|MRS	8	8p23.1
DEFA5		1670	DEFA5	defensin, alpha 5, Paneth cell-specific	DEF5|HD-5	8	8p23.1
DEFB136		613210	DEFB136	defensin, beta 136	DEFB137	8	8p23.1
FBXO7		25793	FBXO7	F-box protein 7	FBX|FBX07|FBX7|PARK15|PKPS	22	22q12.3
IGFL3		388555	IGFL3	IGF-like family member 3	UNQ483	19	19q13.32
INSL5		10022	INSL5	insulin-like 5	PRO182|UNQ156	1	1p31.3
KLK11		11012	KLK11	kallikrein-related peptidase 11	PRSS20|TLSP	19	19q13.33
LRP1		4035	LRP1	low density lipoprotein receptor-related protein 1	A2MR|APOER|APR|CD91|IGFBP3R|LRP|LRP1A|TGFBR5	12	12q13.3
MAP4K3		8491	MAP4K3	mitogen-activated protein kinase kinase kinase kinase 3	GLK|MAPKKKK3|MEKKK 3|MEKKK3|RAB8IPL1	2	2p22.1
MFAP5		8076	MFAP5	microfibrillar associated protein 5	AAT9|MAGP-2|MAGP2|MFAP-5|MP25	12	12p13.1-p12.3
MFI2		4241	MFI2	antigen p97 (melanoma associated) identified by monoclonal antibodies 133.2 and 96.5	CD228|MAP97|MTF1|MTf	3	3q28-q29
OS9		10956	OS9	osteosarcoma amplified 9, endoplasmic reticulum lectin	ERLEC2|OS-9	12	12q13
PLAUR		5329	PLAUR	plasminogen activator, urokinase receptor	CD87|U-PAR|UPAR|URKR	19	19q13
PSCA		8000	PSCA	prostate stem cell antigen	PRO232	8	8q24.2
PSG8		440533	PSG8	pregnancy specific beta-1-glycoprotein 8	PSG1	19	19q13.2
RBM14		10432	RBM14	RNA binding motif protein 14	COAA|PSP2|SIP|SYTIP1|TMEM137	11	11q13.2
TBC1D2B		23102	TBC1D2B	TBC1 domain family, member 2B	-	15	15q24.3-q25.1
WNT7A		7476	WNT7A	wingless-type MMTV integration site family, member 7A	-	3	3p25
CLINT1		9685	CLINT1	clathrin interactor 1	CLINT|ENTH|EPN4|EPNR	5	5q33.3
EDEM1		9695	EDEM1	ER degradation enhancer, mannosidase alpha-like 1	EDEM	3	3p26.1
FANCG		2189	FANCG	Fanconi anemia, complementation group G	FAG|XRCC9	9	9p13
LTBP1		4052	LTBP1	latent transforming growth factor beta binding protein 1	-	2	2p22-p21
RPL23		9349	RPL23	ribosomal protein L23	L23|rpL17	17	17q
SENP5		205564	SENP5	SUMO1/sentrin specific peptidase 5	-	3	3q29
SUFU		51684	SUFU	suppressor of fused homolog (Drosophila)	PRO1280|SUFUH|SUFUXL	10	10q24.32
VPS26B		112936	VPS26B	VPS26 retromer complex component B	Pep8b	11	11q25
VPS35		55737	VPS35	VPS35 retromer complex component	MEM3|PARK17	16	16q12

## Sheet: Cellular component
Analysis: Cellular component
Dataset name: Specific to HEK 293
Number of genes in the dataset: 48
Number of genes in the dataset (which are available in Cellular component database) :38
Number of genes in background: 14553
Is analysis quantitative: No
Cellular component	No. of genes in the dataset	No. of genes in the background dataset	Percentage of genes	Fold enrichment	P-value (Hypergeometric test)	Corrected p-values			genes mapped (from input data set)
						Bonferroni method	BH method	Q-value (Storey-Tibshirani method)
Plasma membrane	9	3479	23.6842	0.991572	0.575297	1	1	1	HSPA5; CD160; CEACAM8; LRP1; MFI2; PLAUR; PSCA; VPS26B; VPS35;
ER-Golgi intermediate compartment	1	30	2.63158	12.8858	0.075512	1	1	1	HSPA5;
Integral to membrane	2	1702	5.26316	0.452157	0.946767	1	1	1	PLAUR; PSG8;
Integral to plasma membrane	3	934	7.89474	1.23387	0.444283	1	1	1	CEACAM8; LRP1; MFI2;
Golgi aparatus	4	897	10.5263	1.7116	0.20463	1	1	1	C1QA; LRP1; CLINT1; VPS35;
Nucleus	12	5847	31.5789	0.786437	0.895484	1	1	1	ARNT; HSPA5; TRIM68; FBXO7; LRP1; OS9; RBM14; CLINT1; EDEM1; FANCG; LTBP1; SUFU;
Perinuclear region of cytoplasm	1	119	2.63158	3.24932	0.268313	1	1	1	HSPA5;
Ribonucleoprotein complex	1	65	2.63158	5.94835	0.156607	1	1	1	RBM14;
Nucleolus	4	1257	10.5263	1.22141	0.418532	1	1	1	HSPA5; RBM14; RPL23; SUFU;
Mitochondrion	3	1259	7.89474	0.915361	0.650141	1	1	1	HSPA5; PDP1; FANCG;
Cytosol	5	1178	13.1579	1.62833	0.190459	1	1	1	A2M; CLINT1; RPL23; VPS26B; VPS35;
Ribosome	1	144	2.63158	2.68524	0.315017	1	1	1	RPL23;
Membrane fraction	2	346	5.26316	2.22414	0.228277	1	1	1	LRP1; VPS35;
Cytoplasm	17	5684	44.7368	1.14579	0.287827	1	1	1	C1QA; GTPBP1; HSPA5; PDE7A; KCNIP1; TRIM68; DEFA1; FBXO7; KLK11; MAP4K3; OS9; RBM14; CLINT1; FANCG; RPL23; SUFU; VPS35;
Exosomes	10	2043	26.3158	1.87594	0.0331203	1	1	1	HSPA5; N4BP2L2; A2M; DEFA1; LRP1; MFI2; OS9; PSCA; RPL23; VPS35;
Lysosome	6	1620	15.7895	1.4204	0.243689	1	1	1	HSPA5; A2M; CMA1; LRP1; VPS26B; VPS35;
Endoplasmic reticulum	6	1104	15.7895	2.08428	0.0645226	1	1	1	HSPA5; LRP1; OS9; EDEM1; FANCG; VPS35;
Secretory granule	1	50	2.63158	7.73249	0.122737	1	1	1	DEFA5;
Endosome	3	303	7.89474	3.80333	0.0441259	1	1	1	LRP1; CLINT1; VPS35;
Cell surface	2	205	5.26316	3.75384	0.0998445	1	1	1	HSPA5; PLAUR;
Extracellular	14	1825	36.8421	2.93919	0.000115856	0.0908313	0.0908313	0.596049	C1QA; A2M; BCHE; CCL3; CMA1; DEFA1; INSL5; KLK11; LRP1; MFAP5; MFI2; PLAUR; WNT7A; LTBP1;
Extracellular region	5	442	13.1579	4.33971	0.00555066	1	0.543964	1	C1QA; A2M; BCHE; CCL3; PSG8;
Membrane	1	350	2.63158	1.10483	0.603969	1	1	1	LRP1;
Extracellular space	1	404	2.63158	0.957159	0.657404	1	1	1	CEACAM8;
Extracellular matrix	2	120	5.26316	6.41259	0.0390844	1	1	1	CMA1; LTBP1;
Ubiquitin ligase complex	1	43	2.63158	8.99098	0.106482	1	1	1	FBXO7;
Centrosome	2	656	5.26316	1.17311	0.516111	1	1	1	RPL23; VPS35;
Soluble fraction	1	180	2.63158	2.14822	0.377208	1	1	1	CCL3;
Cytoskeleton	1	427	2.63158	0.905604	0.677969	1	1	1	LTBP1;
Platelet alpha granule lumen	1	35	2.63158	11.0455	0.0875453	1	1	1	A2M;
Mediator complex	1	23	2.63158	16.8058	0.0584054	1	1	1	RBM14;
Proteinaceous extracellular matrix	1	70	2.63158	5.52352	0.167611	1	1	1	LTBP1;
Protein complex	1	65	2.63158	5.94835	0.156607	1	1	1	FBXO7;
Transcription factor complex	1	43	2.63158	8.99098	0.106482	1	1	1	RBM14;
Endoplasmic reticulum lumen	2	24	5.26316	32.0523	0.00176715	1	0.34119	1	HSPA5; OS9;
Integral to endoplasmic reticulum membrane	1	31	2.63158	12.4702	0.0779309	1	1	1	HSPA5;
Extrinsic to membrane	1	13	2.63158	29.7234	0.0334317	1	1	1	PLAUR;
Anchored to plasma membrane	1	8	2.63158	48.2774	0.0207042	1	1	1	CD160;
Complement component C1 complex	1	2	2.63158	192.389	0.00521565	1	0.543964	1	C1QA;
Cell fraction	1	1	2.63158	382.873	0.00261115	1	0.34119	1	PDE7A;
Caspase complex	1	1	2.63158	382.873	0.00261115	1	0.34119	1	HSPA5;
Hrd1p ubiquitin ligase complex	1	1	2.63158	382.873	0.00261115	1	0.34119	1	OS9;
Others(granules of neutrophils)	1	1	2.63158	382.873	0.00261115	1	0.34119	1	DEFA1;

## Sheet: Molecular function
Analysis: Molecular function
Dataset name: Specific to HEK 293
Number of genes in the dataset: 48
Number of genes in the dataset (which are available in Molecular function database) :48
Number of genes in background: 18125
Is analysis quantitative: No
Molecular function	No. of genes in the dataset	No. of genes in the background dataset	Percentage of genes	Fold enrichment	P-value (Hypergeometric test)	Corrected p-values			genes mapped (from input data set)
						Bonferroni method	BH method	Q-value (Storey-Tibshirani method)
Molecular function unknown	14	5685	29.1667	0.930365	0.680396	1	1	1	ALG13; VWA8; N4BP2L2; TTC19; KLHDC10; ALKBH7; CEACAM8; CSTL1; DEFB136; IGFL3; MFI2; OS9; PSCA; EDEM1;
Protease inhibitor activity	1	94	2.08333	4.05596	0.22113	1	1	1	A2M;
Transporter activity	3	576	6.25	1.9728	0.195402	1	1	1	CLINT1; VPS26B; VPS35;
Hydrolase activity	1	203	2.08333	1.87824	0.418032	1	1	1	BCHE;
Serine-type peptidase activity	2	98	4.16667	7.74234	0.0277811	1	1	1	CMA1; KLK11;
Receptor binding	1	129	2.08333	2.95559	0.290572	1	1	1	WNT7A;
Protein serine/threonine kinase activity	1	301	2.08333	1.26674	0.552857	1	1	1	MAP4K3;
Transcription regulator activity	2	832	4.16667	0.91204	0.653503	1	1	1	TBC1D2B; SUFU;
Extracellular matrix structural constituent	2	166	4.16667	4.57097	0.0715288	1	1	1	MFAP5; LTBP1;
Receptor activity	3	361	6.25	3.1477	0.0702894	1	1	1	CD160; LRP1; PLAUR;
Transcription factor activity	1	842	2.08333	0.452846	0.898362	1	1	1	ARNT;
Defense/immunity protein activity	2	61	4.16667	12.4377	0.0113784	1	1	1	DEFA1; DEFA5;
Ubiquitin-specific protease activity	2	377	4.16667	2.01275	0.263621	1	1	1	TRIM68; FBXO7;
Growth factor activity	1	110	2.08333	3.46606	0.253663	1	1	1	INSL5;
RNA binding	1	366	2.08333	1.04178	0.624867	1	1	1	RBM14;
GTPase activity	1	222	2.08333	1.71749	0.446958	1	1	1	GTPBP1;
DNA binding	1	654	2.08333	0.58302	0.82904	1	1	1	FANCG;
Chaperone activity	1	126	2.08333	3.02596	0.284865	1	1	1	HSPA5;
Ion transporter activity	1	23	2.08333	16.5711	0.0592033	1	1	1	KCNIP1;
Complement activity	1	28	2.08333	13.613	0.071612	1	1	1	C1QA;
Antigen binding	1	42	2.08333	9.07643	0.10551	1	1	1	PSG8;
Structural constituent of ribosome	1	152	2.08333	2.50839	0.332865	1	1	1	RPL23;
Peptidase activity	1	58	2.08333	6.57302	0.142768	1	1	1	SENP5;
Phosphoric diester hydrolase activity	1	29	2.08333	13.1438	0.0740744	1	1	1	PDE7A;
Cytokine activity	1	107	2.08333	3.56323	0.247666	1	1	1	CCL3;
Protein serine/threonine phosphatase activity	1	44	2.08333	8.66396	0.110252	1	1	1	PDP1;

## Sheet: Biological process
Analysis: Biological process
Dataset name: Specific to HEK 293
Number of genes in the dataset: 48
Number of genes in the dataset (which are available in Biological process database) :48
Number of genes in background: 18124
Is analysis quantitative: No
Biological process	No. of genes in the dataset	No. of genes in the background dataset	Percentage of genes	Fold enrichment	P-value (Hypergeometric test)	Corrected p-values			genes mapped (from input data set)
						Bonferroni method	BH method	Q-value (Storey-Tibshirani method)
Biological_process unknown	10	4731	20.8333	0.798735	0.840769	1	1	1	ALG13; VWA8; N4BP2L2; TTC19; KLHDC10; ALKBH7; CSTL1; DEFB136; IGFL3; OS9;
Protein metabolism	9	1323	18.75	2.57089	0.00719253	1	0.640135	1	HSPA5; A2M; TRIM68; CMA1; FBXO7; KLK11; EDEM1; RPL23; SENP5;
Metabolism	1	1683	2.08333	0.226546	0.990762	1	1	1	BCHE;
Energy pathways	1	1633	2.08333	0.233483	0.98931	1	1	1	BCHE;
Cell growth and/or maintenance	2	1125	4.16667	0.674469	0.807656	1	1	1	MFAP5; LTBP1;
Transport	4	1215	8.33333	1.24591	0.40312	1	1	1	KCNIP1; CLINT1; VPS26B; VPS35;
Cell communication	9	3713	18.75	0.916054	0.673267	1	1	1	GTPBP1; PDE7A; PDP1; INSL5; LRP1; MAP4K3; PLAUR; PSCA; WNT7A;
Signal transduction	9	3934	18.75	0.864593	0.743314	1	1	1	GTPBP1; PDE7A; PDP1; INSL5; LRP1; MAP4K3; PLAUR; PSCA; WNT7A;
Regulation of nucleobase, nucleoside, nucleotide and nucleic acid metabolism	4	2828	8.33333	0.535286	0.954337	1	1	1	ARNT; RBM14; TBC1D2B; SUFU;
Immune response	8	576	16.6667	5.24959	0.000121831	0.0216859	0.0216859	0.14488	C1QA; CCL3; CD160; CEACAM8; DEFA1; DEFA5; MFI2; PSG8;
DNA repair	1	58	2.08333	6.57266	0.142775	1	1	1	FANCG;

## Sheet: Biological pathway
Analysis: Biological pathway
Dataset name: Specific to HEK 293
Number of genes in the dataset: 48
Number of genes in the dataset (which are available in Biological pathway database) :23
Number of genes in background: 6290
Is analysis quantitative: No
Biological pathway	No. of genes in the dataset	No. of genes in the background dataset	Percentage of genes	Fold enrichment	P-value (Hypergeometric test)	Corrected p-values			genes mapped (from input data set)
						Bonferroni method	BH method	Q-value (Storey-Tibshirani method)
Developmental Biology	1	432	4.34783	0.63909	0.805921	1	1	1	RPL23;
Regulation of beta-cell development	1	108	4.34783	2.55618	0.329041	1	1	1	RPL23;
Platelet activation, signaling and aggregation	1	138	4.34783	2.00053	0.400184	1	1	1	HSPA5;
Regulation of gene expression in beta cells	1	98	4.34783	2.81699	0.303582	1	1	1	RPL23;
Hemostasis	3	375	13.0435	2.19411	0.154505	1	1	1	HSPA5; A2M; PLAUR;
Dissolution of Fibrin Clot	1	10	4.34783	27.5818	0.0359955	1	1	1	PLAUR;
Platelet degranulation	1	28	4.34783	9.85696	0.0976868	1	1	1	HSPA5;
Response to elevated platelet cytosolic Ca2+	1	39	4.34783	7.0775	0.133508	1	1	1	HSPA5;
Intrinsic Pathway	1	18	4.34783	15.33	0.0638961	1	1	1	A2M;
Formation of Fibrin Clot (Clotting Cascade)	1	33	4.34783	8.36393	0.114141	1	1	1	A2M;
Signal Transduction	3	1208	13.0435	0.681131	0.846635	1	1	1	PDE7A; CCL3; CMA1;
Synthesis, Secretion, and Deacylation of Ghrelin	1	16	4.34783	17.2451	0.0569943	1	1	1	BCHE;
Unfolded Protein Response	2	63	8.69565	8.7201	0.0218204	1	1	1	HSPA5; EDEM1;
Insulin Synthesis and Processing	1	132	4.34783	2.09146	0.386559	1	1	1	RPL23;
Activation of Chaperones by IRE1alpha	2	45	8.69565	12.2074	0.0115099	1	1	1	HSPA5; EDEM1;
Activation of Chaperones by ATF6-alpha	1	9	4.34783	30.643	0.0324525	1	1	1	HSPA5;
PERK regulated gene expression	1	11	4.34783	25.0766	0.0395261	1	1	1	HSPA5;
Diabetes pathways	4	216	17.3913	5.07464	0.0071646	1	1	1	HSPA5; BCHE; EDEM1; RPL23;
Chemokine receptors bind chemokines	1	42	4.34783	6.57209	0.143039	1	1	1	CCL3;
Signaling by GPCR	2	800	8.69565	0.686808	0.810052	1	1	1	PDE7A; CCL3;
GPCR ligand binding	1	336	4.34783	0.821682	0.71774	1	1	1	CCL3;
Class A/1 (Rhodopsin-like receptors)	1	274	4.34783	1.0076	0.641642	1	1	1	CCL3;
Peptide ligand-binding receptors	1	167	4.34783	1.65316	0.462058	1	1	1	CCL3;
Signaling by SCF-KIT	1	66	4.34783	4.1826	0.215758	1	1	1	CMA1;
G alpha (s) signalling events	1	31	4.34783	8.90337	0.107594	1	1	1	PDE7A;
GPCR downstream signaling	1	530	4.34783	0.520921	0.868435	1	1	1	PDE7A;
Adaptive Immune System	1	237	4.34783	1.1649	0.587261	1	1	1	CD160;
Immune System	2	522	8.69565	1.05257	0.580325	1	1	1	C1QA; CD160;
Gene Expression	1	378	4.34783	0.730387	0.760223	1	1	1	RPL23;
DNA Repair	1	106	4.34783	2.60441	0.324021	1	1	1	FANCG;
Metabolism	1	823	4.34783	0.335468	0.960497	1	1	1	RPL23;
L13a-mediated translational silencing of Ceruloplasmin expression	1	102	4.34783	2.70653	0.313875	1	1	1	RPL23;
3' -UTR-mediated translational regulation	1	102	4.34783	2.70653	0.313875	1	1	1	RPL23;
Fanconi Anemia pathway	1	22	4.34783	12.544	0.0775551	1	1	1	FANCG;
Biosynthesis of the N-glycan precursor (dolichol lipid-linked oligosaccharide, LLO) and transfer to a nascent protein	1	30	4.34783	9.20005	0.104303	1	1	1	ALG13;
Post-translational modification: synthesis of GPI-anchored proteins	1	26	4.34783	10.6149	0.0910234	1	1	1	PLAUR;
Asparagine N-linked glycosylation	2	77	8.69565	7.13483	0.0316984	1	1	1	ALG13; EDEM1;
Attachment of GPI anchor to uPAR	1	7	4.34783	39.3857	0.0253291	1	1	1	PLAUR;
N-glycan trimming in the ER and Calnexin/Calreticulin cycle	1	13	4.34783	21.2216	0.0465502	1	1	1	EDEM1;
ER Quality Control Compartment (ERQC)	1	6	4.34783	45.939	0.0217486	1	1	1	EDEM1;
Calnexin/calreticulin cycle	1	12	4.34783	22.9886	0.0430443	1	1	1	EDEM1;
Post-translational protein modification	3	114	13.0435	7.21703	0.0078843	1	1	1	ALG13; PLAUR; EDEM1;
Eukaryotic Translation Termination	1	82	4.34783	3.36658	0.260917	1	1	1	RPL23;
Eukaryotic Translation Elongation	1	85	4.34783	3.24778	0.269103	1	1	1	RPL23;
Peptide chain elongation	1	82	4.34783	3.36658	0.260917	1	1	1	RPL23;
GTP hydrolysis and joining of the 60S ribosomal subunit	1	103	4.34783	2.68026	0.316425	1	1	1	RPL23;
Translation	1	117	4.34783	2.35957	0.35119	1	1	1	RPL23;
Eukaryotic Translation Initiation	1	110	4.34783	2.50971	0.334024	1	1	1	RPL23;
Cap-dependent Translation Initiation	1	110	4.34783	2.50971	0.334024	1	1	1	RPL23;
Formation of a pool of free 40S subunits	1	92	4.34783	3.00069	0.287867	1	1	1	RPL23;
Metabolism of proteins	4	259	17.3913	4.23216	0.013402	1	1	1	ALG13; PLAUR; EDEM1; RPL23;
Viral mRNA Translation	1	82	4.34783	3.36658	0.260917	1	1	1	RPL23;
Influenza Viral RNA Transcription and Replication	1	98	4.34783	2.81699	0.303582	1	1	1	RPL23;
Influenza Life Cycle	1	135	4.34783	2.04499	0.393408	1	1	1	RPL23;
Influenza Infection	1	140	4.34783	1.97196	0.404661	1	1	1	RPL23;
trans-Golgi Network Vesicle Budding	1	33	4.34783	8.36393	0.114141	1	1	1	CLINT1;
Clathrin derived vesicle budding	1	33	4.34783	8.36393	0.114141	1	1	1	CLINT1;
Golgi Associated Vesicle Biogenesis	1	27	4.34783	10.2219	0.094361	1	1	1	CLINT1;
Membrane Trafficking	1	84	4.34783	3.28644	0.266384	1	1	1	CLINT1;
Nonsense-Mediated Decay	1	104	4.34783	2.65449	0.318966	1	1	1	RPL23;
Metabolism of mRNA	1	234	4.34783	1.17984	0.582522	1	1	1	RPL23;
Metabolism of RNA	1	281	4.34783	0.982504	0.651127	1	1	1	RPL23;
Nonsense Mediated Decay Enhanced by the Exon Junction Complex	1	104	4.34783	2.65449	0.318966	1	1	1	RPL23;
Nonsense Mediated Decay Independent of the Exon Junction Complex	1	87	4.34783	3.17312	0.274512	1	1	1	RPL23;
Lipoprotein metabolism	1	27	4.34783	10.2219	0.094361	1	1	1	A2M;
HDL-mediated lipid transport	1	15	4.34783	18.394	0.0535251	1	1	1	A2M;
Lipid digestion, mobilization, and transport	1	46	4.34783	6.00073	0.155591	1	1	1	A2M;
Metabolism of lipids and lipoproteins	1	257	4.34783	1.07425	0.617567	1	1	1	A2M;
Innate Immune System	1	183	4.34783	1.50862	0.493531	1	1	1	C1QA;
Immunoregulatory interactions between a Lymphoid and a non-Lymphoid cell	1	52	4.34783	5.30847	0.17409	1	1	1	CD160;
Classical antibody-mediated complement activation	1	6	4.34783	45.939	0.0217486	1	1	1	C1QA;
Complement cascade	1	22	4.34783	12.544	0.0775551	1	1	1	C1QA;
Creation of C4 and C2 activators	1	9	4.34783	30.643	0.0324525	1	1	1	C1QA;
Initial triggering of complement	1	15	4.34783	18.394	0.0535251	1	1	1	C1QA;
dolichyl-diphosphooligosaccharide biosynthesis	1	7	4.34783	39.3857	0.0253291	1	1	1	ALG13;
Wnt signaling network	1	200	4.34783	1.3804	0.525039	1	1	1	WNT7A;
Beta2 integrin cell surface interactions	1	28	4.34783	9.85696	0.0976868	1	1	1	PLAUR;
IL6-mediated signaling events	1	47	4.34783	5.87308	0.158702	1	1	1	A2M;
Signaling events mediated by the Hedgehog family	1	65	4.34783	4.24694	0.21285	1	1	1	SUFU;
Syndecan-1-mediated signaling events	5	1297	21.7391	1.05592	0.529301	1	1	1	ARNT; A2M; LRP1; PLAUR; RPL23;
Regulation of CDC42 activity	3	768	13.0435	1.07136	0.54539	1	1	1	ARNT; A2M; PLAUR;
Notch-mediated HES/HEY network	2	94	8.69565	5.84463	0.0456163	1	1	1	ARNT; MFAP5;
Glypican pathway	6	1335	26.087	1.23062	0.359663	1	1	1	ARNT; A2M; LRP1; PLAUR; WNT7A; RPL23;
GMCSF-mediated signaling events	5	1289	21.7391	1.06247	0.523221	1	1	1	ARNT; A2M; LRP1; PLAUR; RPL23;
Insulin Pathway	5	1285	21.7391	1.06578	0.520171	1	1	1	ARNT; A2M; LRP1; PLAUR; RPL23;
Stabilization and expansion of the E-cadherin adherens junction	1	275	4.34783	1.00394	0.643012	1	1	1	PLAUR;
Glypican 3 network	1	206	4.34783	1.34019	0.535705	1	1	1	WNT7A;
Nectin adhesion pathway	5	1292	21.7391	1.06	0.525504	1	1	1	ARNT; A2M; LRP1; PLAUR; RPL23;
FGF signaling pathway	1	48	4.34783	5.75075	0.161801	1	1	1	PLAUR;
TRAIL signaling pathway	5	1325	21.7391	1.0336	0.550376	1	1	1	ARNT; A2M; LRP1; PLAUR; RPL23;
IGF1 pathway	5	1288	21.7391	1.06329	0.522459	1	1	1	ARNT; A2M; LRP1; PLAUR; RPL23;
HIF-1-alpha transcription factor network	1	66	4.34783	4.1826	0.215758	1	1	1	ARNT;
CDC42 signaling events	3	755	13.0435	1.0898	0.533189	1	1	1	ARNT; A2M; PLAUR;
Signaling events mediated by Hepatocyte Growth Factor Receptor (c-Met)	5	1290	21.7391	1.06165	0.523982	1	1	1	ARNT; A2M; LRP1; PLAUR; RPL23;
Glypican 1 network	5	1296	21.7391	1.05673	0.528542	1	1	1	ARNT; A2M; LRP1; PLAUR; RPL23;
N-cadherin signaling events	1	251	4.34783	1.09993	0.608706	1	1	1	PLAUR;
PDGF receptor signaling network	5	1290	21.7391	1.06165	0.523982	1	1	1	ARNT; A2M; LRP1; PLAUR; RPL23;
Integrin family cell surface interactions	5	1375	21.7391	0.996017	0.587096	1	1	1	ARNT; A2M; LRP1; PLAUR; RPL23;
Fanconi anemia pathway	1	48	4.34783	5.75075	0.161801	1	1	1	FANCG;
BARD1 signaling events	1	29	4.34783	9.51718	0.101001	1	1	1	FANCG;
Cellular roles of Anthrax toxin	1	22	4.34783	12.544	0.0775551	1	1	1	DEFA1;
Internalization of ErbB1	5	1285	21.7391	1.06578	0.520171	1	1	1	ARNT; A2M; LRP1; PLAUR; RPL23;
Posttranslational regulation of adherens junction stability and dissassembly	1	231	4.34783	1.19516	0.577731	1	1	1	PLAUR;
Signaling events mediated by VEGFR1 and VEGFR2	5	1293	21.7391	1.05918	0.526264	1	1	1	ARNT; A2M; LRP1; PLAUR; RPL23;
Beta1 integrin cell surface interactions	5	1348	21.7391	1.01597	0.567422	1	1	1	ARNT; A2M; LRP1; PLAUR; RPL23;
Urokinase-type plasminogen activator (uPA) and uPAR-mediated signaling	5	1285	21.7391	1.06578	0.520171	1	1	1	ARNT; A2M; LRP1; PLAUR; RPL23;
IFN-gamma pathway	5	1293	21.7391	1.05918	0.526264	1	1	1	ARNT; A2M; LRP1; PLAUR; RPL23;
PAR1-mediated thrombin signaling events	5	1296	21.7391	1.05673	0.528542	1	1	1	ARNT; A2M; LRP1; PLAUR; RPL23;
Beta3 integrin cell surface interactions	1	43	4.34783	6.41928	0.146194	1	1	1	PLAUR;
PDGFR-beta signaling pathway	5	1285	21.7391	1.06578	0.520171	1	1	1	ARNT; A2M; LRP1; PLAUR; RPL23;
HIF-2-alpha transcription factor network	1	34	4.34783	8.11801	0.117398	1	1	1	ARNT;
E-cadherin signaling in the nascent adherens junction	1	275	4.34783	1.00394	0.643012	1	1	1	PLAUR;
Integrin-linked kinase signaling	3	654	13.0435	1.2581	0.433735	1	1	1	ARNT; A2M; PLAUR;
EGF receptor (ErbB1) signaling pathway	5	1285	21.7391	1.06578	0.520171	1	1	1	ARNT; A2M; LRP1; PLAUR; RPL23;
Thrombin/protease-activated receptor (PAR) pathway	5	1297	21.7391	1.05592	0.529301	1	1	1	ARNT; A2M; LRP1; PLAUR; RPL23;
Class I PI3K signaling events	5	1285	21.7391	1.06578	0.520171	1	1	1	ARNT; A2M; LRP1; PLAUR; RPL23;
Arf6 signaling events	5	1285	21.7391	1.06578	0.520171	1	1	1	ARNT; A2M; LRP1; PLAUR; RPL23;
Plasma membrane estrogen receptor signaling	5	1298	21.7391	1.0551	0.530059	1	1	1	ARNT; A2M; LRP1; PLAUR; RPL23;
IL3-mediated signaling events	5	1292	21.7391	1.06	0.525504	1	1	1	ARNT; A2M; LRP1; PLAUR; RPL23;
AP-1 transcription factor network	3	621	13.0435	1.32496	0.399905	1	1	1	ARNT; A2M; PLAUR;
Hypoxic and oxygen homeostasis regulation of HIF-1-alpha	2	80	8.69565	6.86731	0.0340082	1	1	1	ARNT; OS9;
amb2 Integrin signaling	2	40	8.69565	13.7329	0.00916936	1	1	1	LRP1; PLAUR;
Hedgehog signaling events mediated by Gli proteins	1	48	4.34783	5.75075	0.161801	1	1	1	SUFU;
mTOR signaling pathway	5	1285	21.7391	1.06578	0.520171	1	1	1	ARNT; A2M; LRP1; PLAUR; RPL23;
ErbB receptor signaling network	5	1308	21.7391	1.04704	0.53762	1	1	1	ARNT; A2M; LRP1; PLAUR; RPL23;
Signaling events mediated by focal adhesion kinase	5	1285	21.7391	1.06578	0.520171	1	1	1	ARNT; A2M; LRP1; PLAUR; RPL23;
VEGF and VEGFR signaling network	5	1301	21.7391	1.05267	0.532332	1	1	1	ARNT; A2M; LRP1; PLAUR; RPL23;
Alpha9 beta1 integrin signaling events	5	1302	21.7391	1.05186	0.533089	1	1	1	ARNT; A2M; LRP1; PLAUR; RPL23;
Syndecan-2-mediated signaling events	1	77	4.34783	3.58516	0.247079	1	1	1	PLAUR;
Arf6 downstream pathway	5	1285	21.7391	1.06578	0.520171	1	1	1	ARNT; A2M; LRP1; PLAUR; RPL23;
Validated transcriptional targets of AP1 family members Fra1 and Fra2	1	134	4.34783	2.06025	0.391134	1	1	1	PLAUR;
S1P1 pathway	5	1285	21.7391	1.06578	0.520171	1	1	1	ARNT; A2M; LRP1; PLAUR; RPL23;
ATM pathway	2	307	8.69565	1.78969	0.310344	1	1	1	FANCG; RPL23;
TNF receptor signaling pathway	1	299	4.34783	0.923359	0.674429	1	1	1	MAP4K3;
p53 pathway	1	189	4.34783	1.46073	0.504873	1	1	1	RPL23;
ErbB1 downstream signaling	5	1285	21.7391	1.06578	0.520171	1	1	1	ARNT; A2M; LRP1; PLAUR; RPL23;
EGFR-dependent Endothelin signaling events	5	1286	21.7391	1.06495	0.520934	1	1	1	ARNT; A2M; LRP1; PLAUR; RPL23;
ATR signaling pathway	2	250	8.69565	2.19773	0.231913	1	1	1	FANCG; RPL23;
Arf6 trafficking events	5	1285	21.7391	1.06578	0.520171	1	1	1	ARNT; A2M; LRP1; PLAUR; RPL23;
E-cadherin signaling events	1	280	4.34783	0.986013	0.649787	1	1	1	PLAUR;
Endothelins	5	1304	21.7391	1.05025	0.534601	1	1	1	ARNT; A2M; LRP1; PLAUR; RPL23;
Beta5 beta6 beta7 and beta8 integrin cell surface interactions	1	17	4.34783	16.2312	0.0604513	1	1	1	PLAUR;
Notch signaling pathway	2	94	8.69565	5.84463	0.0456163	1	1	1	ARNT; MFAP5;
IL5-mediated signaling events	5	1289	21.7391	1.06247	0.523221	1	1	1	ARNT; A2M; LRP1; PLAUR; RPL23;
IL12-mediated signaling events	1	111	4.34783	2.4871	0.336503	1	1	1	CCL3;
Sphingosine 1-phosphate (S1P) pathway	5	1308	21.7391	1.04704	0.53762	1	1	1	ARNT; A2M; LRP1; PLAUR; RPL23;
Proteoglycan syndecan-mediated signaling events	5	1342	21.7391	1.02051	0.563	1	1	1	ARNT; A2M; LRP1; PLAUR; RPL23;
Class I PI3K signaling events mediated by Akt	5	1285	21.7391	1.06578	0.520171	1	1	1	ARNT; A2M; LRP1; PLAUR; RPL23;
LKB1 signaling events	5	1305	21.7391	1.04944	0.535356	1	1	1	ARNT; A2M; LRP1; PLAUR; RPL23;
Wnt	2	82	8.69565	6.69983	0.035584	1	1	1	LRP1; WNT7A;
Hedgehog	1	16	4.34783	17.2451	0.0569943	1	1	1	SUFU;
Mesenchymal-to-epithelial transition	1	223	4.34783	1.23803	0.564695	1	1	1	PSCA;

## Sheet: Protein domain
Analysis: Protein domain
Dataset name: Specific to HEK 293
Number of genes in the dataset: 48
Number of genes in the dataset (which are available in Protein domain database) :40
Number of genes in background: 14847
Is analysis quantitative: No
Protein domain	No. of genes in the dataset	No. of genes in the background dataset	Percentage of genes	Fold enrichment	P-value (Hypergeometric test)	Corrected p-values			genes mapped (from input data set)
						Bonferroni method	BH method	Q-value (Storey-Tibshirani method)
coiled coil region	6	2968	15	0.751414	0.838671	1	1	1	HSPA5; N4BP2L2; TTC19; OS9; TBC1D2B; FANCG;
signal peptide	25	3668	62.5	2.53019	4.4386e-07	0.000430544	0.000430544	0.00284988	C1QA; HSPA5; N4BP2L2; PDE7A; TTC19; A2M; BCHE; CCL3; CD160; CEACAM8; CMA1; CSTL1; DEFA1; DEFA5; DEFB136; IGFL3; INSL5; KLK11; LRP1; MFAP5; MFI2; OS9; PLAUR; PSG8; LTBP1;
transmembrane domain	5	4771	12.5	0.389671	0.998936	1	1	1	N4BP2L2; BCHE; LRP1; WNT7A; EDEM1;
TPR	1	93	2.5	4.0296	0.222503	1	1	1	FANCG;
IG	3	340	7.5	3.28507	0.0631471	1	1	1	CD160; CEACAM8; PSG8;
TBC	1	50	2.5	7.49437	0.126382	1	1	1	TBC1D2B;
EFh	1	144	2.5	2.60255	0.323191	1	1	1	KCNIP1;
S_TKc	1	307	2.5	1.22079	0.566943	1	1	1	MAP4K3;
RRM	1	221	2.5	1.69582	0.45156	1	1	1	RBM14;
RING	1	311	2.5	1.20508	0.571689	1	1	1	TRIM68;
IGc2	1	211	2.5	1.77619	0.436339	1	1	1	PSG8;
PAS	1	32	2.5	11.7086	0.0827905	1	1	1	ARNT;
HLH	1	116	2.5	3.2307	0.2696	1	1	1	ARNT;
EGF	2	208	5	3.58577	0.107835	1	1	1	LRP1; LTBP1;
EGF_like	1	87	2.5	4.30747	0.209738	1	1	1	LRP1;
VWA	1	84	2.5	4.46129	0.203279	1	1	1	VWA8;
Tryp_SPc	2	115	5	6.48531	0.0383192	1	1	1	CMA1; KLK11;
EGF_CA	2	98	5	7.6102	0.0285891	1	1	1	LRP1; LTBP1;
AAA	1	145	2.5	2.5846	0.325032	1	1	1	VWA8;
SPRY	1	77	2.5	4.86681	0.188007	1	1	1	TRIM68;
PH	1	278	2.5	1.34813	0.530965	1	1	1	TBC1D2B;
HDc	1	24	2.5	15.6099	0.0627423	1	1	1	PDE7A;
BBOX	1	72	2.5	5.20474	0.176924	1	1	1	TRIM68;
PRY	1	53	2.5	7.07024	0.133449	1	1	1	TRIM68;
Kelch	1	58	2.5	6.46084	0.145102	1	1	1	KLHDC10;
FBOX	1	52	2.5	7.20618	0.131099	1	1	1	FBXO7;
PAC	1	26	2.5	14.4096	0.0677941	1	1	1	ARNT;
C1Q	1	28	2.5	13.3807	0.0728193	1	1	1	C1QA;
ENTH	1	9	2.5	41.5975	0.0239941	1	1	1	CLINT1;
ZnF_C2HC	1	42	2.5	8.92153	0.107264	1	1	1	RBM14;
WNT1	1	19	2.5	19.7156	0.0499959	1	1	1	WNT7A;
LDLa	1	47	2.5	7.97263	0.11926	1	1	1	LRP1;
PP2C_SIG	1	15	2.5	24.9696	0.0396773	1	1	1	PDP1;
PP2Cc	1	20	2.5	18.7303	0.0525587	1	1	1	PDP1;
IlGF	1	11	2.5	34.0412	0.0292493	1	1	1	INSL5;
SCY	1	44	2.5	8.51609	0.112081	1	1	1	CCL3;
LU	2	17	5	43.8493	0.000938213	0.910067	0.303356	1	PLAUR; PSCA;
CNH	1	13	2.5	28.8081	0.034477	1	1	1	MAP4K3;
LY	1	15	2.5	24.9696	0.0396773	1	1	1	LRP1;
DEFSN	2	9	5	82.7831	0.000251761	0.244209	0.122104	0.808239	DEFA1; DEFA5;
CY	1	17	2.5	22.0337	0.0448502	1	1	1	CSTL1;
A2M_N_2	1	9	2.5	41.5975	0.0239941	1	1	1	A2M;
A2M	1	9	2.5	41.5975	0.0239941	1	1	1	A2M;
A2M_recep	1	9	2.5	41.5975	0.0239941	1	1	1	A2M;
RRM_2	1	17	2.5	22.0337	0.0448502	1	1	1	RBM14;
TR_FER	1	3	2.5	124.516	0.00806123	1	1	1	MFI2;

## Sheet: Site of expression
Analysis: Site of expression
Dataset name: Specific to HEK 293
Number of genes in the dataset: 48
Number of genes in the dataset (which are available in Site of expression database) :47
Number of genes in background: 18297
Is analysis quantitative: No
Site of expression	No. of genes in the dataset	No. of genes in the background dataset	Percentage of genes	Fold enrichment	P-value (Hypergeometric test)	Corrected p-values			genes mapped (from input data set)
						Bonferroni method	BH method	Q-value (Storey-Tibshirani method)
T cells	9	1726	19.1489	2.03176	0.0295803	1	0.347607	1	GTPBP1; HSPA5; PDE7A; PDP1; CCL3; RBM14; CLINT1; RPL23; VPS35;
Monocyte	13	2842	27.6596	1.78173	0.0237633	1	0.341872	1	C1QA; HSPA5; VWA8; PDP1; A2M; BCHE; CEACAM8; DEFA1; OS9; RBM14; LTBP1; RPL23; VPS35;
MDA468	5	760	10.6383	2.56571	0.0445016	1	0.377374	1	HSPA5; PLAUR; CLINT1; LTBP1; VPS35;
Small intestine	29	8360	61.7021	1.35061	0.0197951	1	0.335724	1	ALG13; ARNT; C1QA; GTPBP1; HSPA5; N4BP2L2; PDE7A; PDP1; TTC19; A2M; BCHE; CD160; KCNIP1; KLHDC10; TRIM68; DEFA5; INSL5; LRP1; MAP4K3; MFI2; OS9; PSCA; RBM14; WNT7A; EDEM1; FANCG; RPL23; SUFU; VPS35;
Breast cancer	24	7467	51.0638	1.25151	0.100387	1	0.550244	1	ALG13; ARNT; C1QA; GTPBP1; HSPA5; PDE7A; PDP1; TTC19; A2M; BCHE; KCNIP1; KLHDC10; TRIM68; DEFA5; INSL5; MFI2; OS9; RBM14; WNT7A; EDEM1; FANCG; LTBP1; RPL23; SUFU;
Thyroid cancer	26	7281	55.3191	1.3904	0.0222946	1	0.341872	1	ALG13; ARNT; C1QA; GTPBP1; HSPA5; PDE7A; PDP1; TTC19; A2M; BCHE; KCNIP1; KLHDC10; TRIM68; DEFA5; INSL5; LRP1; MAP4K3; MFI2; OS9; RBM14; WNT7A; EDEM1; FANCG; LTBP1; RPL23; SUFU;
Colon	26	8429	55.3191	1.20103	0.129859	1	0.636533	1	ALG13; ARNT; C1QA; GTPBP1; HSPA5; PDE7A; PDP1; TTC19; BCHE; KCNIP1; KLHDC10; TRIM68; DEFA5; INSL5; KLK11; LRP1; MAP4K3; MFI2; OS9; RBM14; EDEM1; FANCG; LTBP1; RPL23; SUFU; VPS35;
Parathyroid gland	22	5997	46.8085	1.42848	0.0313115	1	0.34937	1	ALG13; ARNT; C1QA; GTPBP1; HSPA5; PDE7A; PDP1; TTC19; A2M; BCHE; TRIM68; DEFA5; INSL5; LRP1; MFI2; OS9; RBM14; EDEM1; FANCG; LTBP1; RPL23; SUFU;
Cervix, uterine	21	6391	44.6809	1.27952	0.106718	1	0.569563	1	ALG13; ARNT; C1QA; GTPBP1; HSPA5; PDP1; TTC19; A2M; BCHE; KCNIP1; KLHDC10; TRIM68; DEFA5; INSL5; KLK11; MFI2; OS9; RBM14; WNT7A; RPL23; SUFU;
Spleen	27	7887	57.4468	1.33291	0.0334606	1	0.350303	1	ALG13; ARNT; C1QA; GTPBP1; HSPA5; PDE7A; PDP1; TTC19; A2M; BCHE; CD160; KCNIP1; KLHDC10; TRIM68; DEFA1; INSL5; KLK11; LRP1; MFI2; OS9; RBM14; EDEM1; FANCG; LTBP1; RPL23; SUFU; VPS35;
HUVEC	30	13061	63.8298	0.894292	0.902493	1	1	1	C1QA; HSPA5; N4BP2L2; PDE7A; PDP1; TTC19; A2M; CCL3; CD160; KLHDC10; ALKBH7; DEFA1; FBXO7; IGFL3; LRP1; MAP4K3; MFAP5; MFI2; OS9; PLAUR; PSCA; PSG8; TBC1D2B; CLINT1; EDEM1; FANCG; LTBP1; SENP5; SUFU; VPS26B;
Tonsils	24	7274	51.0638	1.28472	0.0764695	1	0.510529	1	ALG13; ARNT; C1QA; GTPBP1; HSPA5; PDE7A; PDP1; TTC19; BCHE; KCNIP1; KLHDC10; TRIM68; DEFA1; DEFA5; INSL5; MAP4K3; MFI2; OS9; RBM14; EDEM1; FANCG; LTBP1; RPL23; SUFU;
Jurkat A3	15	4200	31.9149	1.39098	0.101499	1	0.551738	1	ALG13; C1QA; VWA8; A2M; ALKBH7; FBXO7; LRP1; MFI2; OS9; PLAUR; RBM14; TBC1D2B; CLINT1; RPL23; VPS26B;
Rectum	25	7113	53.1915	1.36852	0.0323255	1	0.350303	1	ALG13; ARNT; C1QA; GTPBP1; HSPA5; PDE7A; PDP1; TTC19; BCHE; KCNIP1; KLHDC10; TRIM68; DEFA5; INSL5; LRP1; MAP4K3; MFI2; OS9; RBM14; WNT7A; EDEM1; FANCG; LTBP1; RPL23; SUFU;
Liver	34	11680	72.3404	1.13332	0.143341	1	0.671564	1	ALG13; ARNT; C1QA; GTPBP1; HSPA5; VWA8; N4BP2L2; PDE7A; PDP1; TTC19; A2M; BCHE; CCL3; KCNIP1; TRIM68; ALKBH7; CSTL1; DEFA1; FBXO7; INSL5; KLK11; LRP1; MAP4K3; MFI2; OS9; PLAUR; RBM14; TBC1D2B; WNT7A; EDEM1; LTBP1; RPL23; SUFU; VPS35;
CD4	10	1901	21.2766	2.04946	0.0206107	1	0.340826	1	ALG13; C1QA; GTPBP1; HSPA5; A2M; BCHE; DEFA1; RBM14; RPL23; VPS35;
Skeletal muscles	33	9060	70.2128	1.4181	0.00322687	1	0.183375	0.868245	ARNT; C1QA; GTPBP1; HSPA5; VWA8; N4BP2L2; PDE7A; PDP1; TTC19; A2M; BCHE; CCL3; KCNIP1; KLHDC10; TRIM68; CMA1; FBXO7; INSL5; KLK11; LRP1; MAP4K3; MFAP5; MFI2; OS9; RBM14; TBC1D2B; WNT7A; CLINT1; EDEM1; LTBP1; RPL23; SUFU; VPS35;
H293	24	6792	51.0638	1.37589	0.0352812	1	0.350612	1	ALG13; ARNT; C1QA; GTPBP1; HSPA5; VWA8; PDP1; TTC19; A2M; BCHE; CCL3; KLHDC10; FBXO7; LRP1; MAP4K3; MFI2; OS9; PLAUR; RBM14; CLINT1; RPL23; SUFU; VPS26B; VPS35;
Prostate	26	7923	55.3191	1.27773	0.0652087	1	0.469715	1	ALG13; ARNT; C1QA; GTPBP1; HSPA5; N4BP2L2; PDE7A; PDP1; TTC19; A2M; BCHE; KCNIP1; TRIM68; INSL5; KLK11; MFI2; OS9; PSCA; RBM14; WNT7A; EDEM1; FANCG; LTBP1; RPL23; SUFU; VPS35;
Jurkat	9	2869	19.1489	1.22231	0.312092	1	1	1	HSPA5; VWA8; MAP4K3; OS9; RBM14; CLINT1; FANCG; RPL23; VPS35;
Bone marrow	28	7808	59.5745	1.39625	0.014426	1	0.295418	1	ALG13; ARNT; C1QA; GTPBP1; HSPA5; PDE7A; PDP1; TTC19; BCHE; CCL3; KCNIP1; KLHDC10; TRIM68; CEACAM8; DEFA1; DEFA5; INSL5; LRP1; MAP4K3; MFI2; OS9; RBM14; EDEM1; FANCG; LTBP1; RPL23; SUFU; VPS35;
Lateral ventricle	24	6620	51.0638	1.41164	0.0258587	1	0.342525	1	ALG13; ARNT; C1QA; GTPBP1; HSPA5; PDE7A; PDP1; TTC19; BCHE; KCNIP1; KLHDC10; TRIM68; DEFA5; INSL5; LRP1; MFI2; OS9; RBM14; WNT7A; EDEM1; FANCG; LTBP1; RPL23; SUFU;
Colorectal cancer	24	7513	51.0638	1.24385	0.106793	1	0.569563	1	ALG13; ARNT; C1QA; GTPBP1; HSPA5; PDE7A; PDP1; TTC19; A2M; BCHE; KCNIP1; TRIM68; DEFA5; INSL5; LRP1; MFI2; OS9; RBM14; WNT7A; EDEM1; FANCG; LTBP1; RPL23; SUFU;
Gall bladder	24	7295	51.0638	1.28102	0.0788468	1	0.515802	1	ALG13; ARNT; C1QA; GTPBP1; HSPA5; PDE7A; PDP1; TTC19; BCHE; KCNIP1; KLHDC10; TRIM68; DEFA5; INSL5; LRP1; MAP4K3; MFI2; OS9; WNT7A; EDEM1; FANCG; LTBP1; RPL23; SUFU;
Plasma	32	11971	68.0851	1.04075	0.414984	1	1	1	ALG13; ARNT; C1QA; GTPBP1; HSPA5; VWA8; N4BP2L2; TTC19; A2M; BCHE; CCL3; KLHDC10; CEACAM8; DEFA1; DEFA5; FBXO7; KLK11; LRP1; MAP4K3; MFAP5; MFI2; PLAUR; PSCA; PSG8; RBM14; WNT7A; CLINT1; EDEM1; LTBP1; RPL23; SENP5; VPS35;
Malignant carcinoid	25	7081	53.1915	1.3747	0.0305483	1	0.347607	1	ALG13; ARNT; C1QA; GTPBP1; HSPA5; PDE7A; PDP1; TTC19; A2M; BCHE; KCNIP1; KLHDC10; TRIM68; DEFA5; INSL5; MAP4K3; MFI2; OS9; RBM14; WNT7A; EDEM1; FANCG; LTBP1; RPL23; SUFU;
Ascites cancer cell	18	3509	38.2979	1.99765	0.00177082	1	0.158628	0.751074	C1QA; HSPA5; PDP1; TTC19; A2M; CCL3; CEACAM8; DEFA1; KLK11; LRP1; OS9; PLAUR; RBM14; WNT7A; CLINT1; LTBP1; RPL23; VPS35;
Endometrial cancer	27	7460	57.4468	1.40921	0.0153283	1	0.295418	1	ALG13; ARNT; C1QA; GTPBP1; HSPA5; PDE7A; PDP1; TTC19; A2M; BCHE; KCNIP1; KLHDC10; TRIM68; DEFA5; INSL5; LRP1; MAP4K3; MFAP5; MFI2; OS9; RBM14; WNT7A; EDEM1; FANCG; LTBP1; RPL23; SUFU;
Lung cancer	25	7435	53.1915	1.30925	0.0551962	1	0.439235	1	ALG13; ARNT; C1QA; GTPBP1; HSPA5; PDE7A; PDP1; TTC19; A2M; BCHE; KCNIP1; KLHDC10; TRIM68; DEFA5; INSL5; LRP1; MAP4K3; MFI2; OS9; RBM14; EDEM1; FANCG; LTBP1; RPL23; SUFU;
HCT116	9	2651	19.1489	1.32283	0.233744	1	0.934975	1	GTPBP1; HSPA5; PDP1; RBM14; CLINT1; FANCG; RPL23; VPS26B; VPS35;
PC3	5	1294	10.6383	1.50692	0.236883	1	0.938678	1	HSPA5; PLAUR; CLINT1; LTBP1; VPS35;
MicroProt	7	440	14.8936	6.20077	0.000121427	0.10297	0.0308641	0.146136	A2M; BCHE; CEACAM8; DEFA1; DEFA5; MFAP5; LTBP1;
Epididymis	24	7090	51.0638	1.31806	0.0578515	1	0.445983	1	ALG13; ARNT; C1QA; GTPBP1; HSPA5; PDE7A; PDP1; TTC19; A2M; BCHE; KCNIP1; TRIM68; DEFA5; INSL5; KLK11; MAP4K3; MFI2; OS9; RBM14; EDEM1; FANCG; LTBP1; RPL23; SUFU;
Cerebellum	27	7633	57.4468	1.37727	0.0213017	1	0.340826	1	ALG13; ARNT; C1QA; GTPBP1; HSPA5; PDE7A; PDP1; TTC19; A2M; BCHE; KCNIP1; KLHDC10; TRIM68; DEFA5; FBXO7; INSL5; KLK11; LRP1; MFI2; OS9; RBM14; TBC1D2B; EDEM1; FANCG; LTBP1; RPL23; SUFU;
Nasopharynx	22	6904	46.8085	1.24082	0.128826	1	0.636533	1	ALG13; ARNT; GTPBP1; HSPA5; PDE7A; PDP1; TTC19; BCHE; KCNIP1; KLHDC10; TRIM68; DEFA5; INSL5; LRP1; MAP4K3; OS9; RBM14; WNT7A; FANCG; LTBP1; RPL23; SUFU;
global_SCX_fractionated	9	2476	19.1489	1.41632	0.177553	1	0.776109	1	HSPA5; VWA8; FBXO7; LRP1; PSCA; RBM14; CLINT1; RPL23; VPS35;
Hippocampus	27	7355	57.4468	1.42933	0.0124431	1	0.295418	1	ALG13; ARNT; C1QA; GTPBP1; HSPA5; PDE7A; PDP1; TTC19; A2M; BCHE; KCNIP1; KLHDC10; TRIM68; DEFA5; FBXO7; INSL5; LRP1; MFI2; OS9; RBM14; TBC1D2B; WNT7A; EDEM1; FANCG; LTBP1; RPL23; SUFU;
HeLa	12	5789	25.5319	0.807474	0.855784	1	1	1	ARNT; HSPA5; VWA8; A2M; LRP1; MAP4K3; PLAUR; RBM14; CLINT1; FANCG; RPL23; VPS35;
Malignant lymphoma	22	6586	46.8085	1.30073	0.0831722	1	0.522444	1	ALG13; ARNT; C1QA; GTPBP1; HSPA5; PDE7A; PDP1; TTC19; A2M; BCHE; KCNIP1; KLHDC10; TRIM68; DEFA5; INSL5; OS9; RBM14; EDEM1; FANCG; LTBP1; RPL23; SUFU;
Prostate cancer	26	7214	55.3191	1.40331	0.019657	1	0.335724	1	ALG13; ARNT; C1QA; GTPBP1; HSPA5; PDE7A; PDP1; TTC19; A2M; BCHE; KCNIP1; TRIM68; DEFA5; INSL5; KLK11; LRP1; MAP4K3; MFI2; OS9; RBM14; WNT7A; EDEM1; FANCG; LTBP1; RPL23; SUFU;
Skin	28	7292	59.5745	1.49505	0.00486797	1	0.192693	0.912367	ALG13; ARNT; C1QA; GTPBP1; HSPA5; PDP1; TTC19; A2M; BCHE; CCL3; KCNIP1; KLHDC10; TRIM68; CMA1; DEFA5; INSL5; KLK11; LRP1; MFI2; OS9; RBM14; WNT7A; EDEM1; FANCG; LTBP1; RPL23; SUFU; VPS35;
Placenta	40	10894	85.1064	1.42946	0.000141829	0.120271	0.0308641	0.146136	ALG13; ARNT; C1QA; GTPBP1; HSPA5; VWA8; N4BP2L2; PDE7A; PDP1; TTC19; A2M; BCHE; CCL3; KCNIP1; KLHDC10; TRIM68; CMA1; DEFA1; DEFA5; FBXO7; INSL5; KLK11; LRP1; MAP4K3; MFAP5; MFI2; OS9; PSCA; PSG8; RBM14; TBC1D2B; WNT7A; CLINT1; EDEM1; FANCG; LTBP1; RPL23; SUFU; VPS26B; VPS35;
Lung	31	9992	65.9574	1.20792	0.077061	1	0.510529	1	ALG13; ARNT; C1QA; GTPBP1; HSPA5; PDE7A; PDP1; TTC19; A2M; BCHE; CCL3; KCNIP1; KLHDC10; TRIM68; DEFA5; FBXO7; INSL5; KLK11; LRP1; MAP4K3; MFI2; OS9; RBM14; TBC1D2B; WNT7A; EDEM1; FANCG; LTBP1; RPL23; SUFU; VPS35;
Cerebral cortex	26	7099	55.3191	1.42604	0.0157342	1	0.296503	1	ALG13; ARNT; C1QA; GTPBP1; HSPA5; PDE7A; PDP1; TTC19; A2M; BCHE; KCNIP1; KLHDC10; TRIM68; DEFA5; FBXO7; INSL5; LRP1; MFI2; OS9; RBM14; WNT7A; EDEM1; FANCG; LTBP1; RPL23; SUFU;
Ovarian cancer	26	7644	55.3191	1.32437	0.0420966	1	0.37523	1	ALG13; ARNT; C1QA; GTPBP1; HSPA5; PDE7A; PDP1; TTC19; A2M; BCHE; KCNIP1; KLHDC10; TRIM68; DEFA5; INSL5; KLK11; LRP1; MFI2; OS9; RBM14; WNT7A; EDEM1; FANCG; LTBP1; RPL23; SUFU;
Kidney	32	10256	68.0851	1.21478	0.0631768	1	0.46586	1	ALG13; ARNT; C1QA; GTPBP1; HSPA5; VWA8; PDE7A; PDP1; TTC19; A2M; BCHE; KCNIP1; KLHDC10; TRIM68; DEFA5; FBXO7; INSL5; KLK11; LRP1; MAP4K3; MFI2; OS9; PSCA; RBM14; TBC1D2B; WNT7A; EDEM1; FANCG; LTBP1; RPL23; SUFU; VPS35;
H1688	6	1007	12.766	2.3229	0.0429213	1	0.37523	1	HSPA5; KLK11; OS9; RBM14; CLINT1; VPS35;
Sy5y	5	2490	10.6383	0.783117	0.785049	1	1	1	HSPA5; A2M; CEACAM8; RBM14; RPL23;
Duodenum	25	7275	53.1915	1.33804	0.0426343	1	0.37523	1	ALG13; ARNT; C1QA; GTPBP1; HSPA5; PDE7A; PDP1; TTC19; BCHE; KCNIP1; KLHDC10; TRIM68; DEFA5; INSL5; LRP1; MAP4K3; MFI2; OS9; RBM14; WNT7A; EDEM1; FANCG; LTBP1; RPL23; SUFU;
Bronchus	25	6923	53.1915	1.40608	0.0228922	1	0.341872	1	ALG13; ARNT; C1QA; GTPBP1; HSPA5; PDE7A; PDP1; TTC19; A2M; BCHE; KCNIP1; KLHDC10; TRIM68; DEFA5; INSL5; MAP4K3; MFI2; OS9; RBM14; WNT7A; EDEM1; FANCG; LTBP1; RPL23; SUFU;
Brain	18	7290	38.2979	0.961558	0.639205	1	1	1	GTPBP1; HSPA5; N4BP2L2; PDE7A; A2M; BCHE; CCL3; KCNIP1; DEFA1; FBXO7; KLK11; LRP1; MFI2; RBM14; CLINT1; RPL23; SUFU; VPS35;
Stomach	28	8044	59.5745	1.35528	0.0224931	1	0.341872	1	ALG13; ARNT; C1QA; GTPBP1; HSPA5; PDE7A; PDP1; TTC19; A2M; BCHE; KCNIP1; KLHDC10; TRIM68; DEFA5; INSL5; KLK11; LRP1; MAP4K3; MFI2; OS9; PSCA; RBM14; WNT7A; EDEM1; FANCG; LTBP1; RPL23; SUFU;
Pancreas	33	9936	70.2128	1.29307	0.0191394	1	0.335724	1	ALG13; ARNT; C1QA; GTPBP1; HSPA5; N4BP2L2; PDE7A; PDP1; TTC19; A2M; BCHE; CCL3; KCNIP1; KLHDC10; TRIM68; CMA1; DEFA5; FBXO7; INSL5; KLK11; LRP1; MAP4K3; MFI2; OS9; RBM14; TBC1D2B; WNT7A; EDEM1; FANCG; LTBP1; RPL23; SUFU; VPS35;
Lymph nodes	24	6700	51.0638	1.39478	0.0299501	1	0.347607	1	ALG13; ARNT; C1QA; GTPBP1; HSPA5; PDE7A; PDP1; TTC19; BCHE; KCNIP1; KLHDC10; TRIM68; DEFA5; INSL5; LRP1; MAP4K3; MFI2; OS9; RBM14; WNT7A; EDEM1; FANCG; RPL23; SUFU;
H358	6	1489	12.766	1.57097	0.180225	1	0.779747	1	HSPA5; A2M; OS9; CLINT1; LTBP1; VPS35;
Fallopian tubes	22	6677	46.8085	1.283	0.0948386	1	0.536525	1	ALG13; ARNT; C1QA; GTPBP1; HSPA5; PDE7A; PDP1; TTC19; BCHE; KCNIP1; TRIM68; DEFA5; INSL5; LRP1; MAP4K3; MFI2; OS9; RBM14; EDEM1; FANCG; RPL23; SUFU;
Head & neck cancer	26	7062	55.3191	1.43351	0.0146209	1	0.295418	1	ALG13; ARNT; C1QA; GTPBP1; HSPA5; PDE7A; PDP1; TTC19; A2M; BCHE; KCNIP1; KLHDC10; TRIM68; DEFA5; INSL5; LRP1; MAP4K3; MFI2; OS9; RBM14; WNT7A; EDEM1; FANCG; LTBP1; RPL23; SUFU;
Pancreatic cancer	30	8316	63.8298	1.40456	0.00851163	1	0.27761	1	ALG13; ARNT; C1QA; GTPBP1; HSPA5; PDE7A; PDP1; TTC19; A2M; BCHE; KCNIP1; KLHDC10; TRIM68; CMA1; DEFA1; DEFA5; INSL5; KLK11; LRP1; MAP4K3; MFI2; OS9; RBM14; WNT7A; EDEM1; FANCG; LTBP1; RPL23; SUFU; VPS35;
BT474	2	558	4.25532	1.40199	0.422094	1	1	1	HSPA5; CLINT1;
Seminal vesicle	22	6620	46.8085	1.29405	0.0874038	1	0.527335	1	ALG13; ARNT; C1QA; GTPBP1; HSPA5; PDE7A; PDP1; TTC19; BCHE; KCNIP1; TRIM68; DEFA5; INSL5; MFI2; OS9; RBM14; WNT7A; EDEM1; FANCG; LTBP1; RPL23; SUFU;
Urinary bladder	25	7054	53.1915	1.37996	0.0291107	1	0.347607	1	ALG13; ARNT; C1QA; GTPBP1; HSPA5; PDE7A; PDP1; TTC19; A2M; BCHE; KCNIP1; KLHDC10; TRIM68; DEFA5; INSL5; MFI2; OS9; PSCA; RBM14; WNT7A; EDEM1; FANCG; LTBP1; RPL23; SUFU;
K-562	7	2513	14.8936	1.08571	0.471718	1	1	1	HSPA5; FBXO7; MAP4K3; FANCG; RPL23; SENP5; VPS35;
Salivary glands	23	6607	48.9362	1.35551	0.0482548	1	0.397282	1	ALG13; ARNT; C1QA; GTPBP1; HSPA5; PDE7A; PDP1; TTC19; BCHE; KCNIP1; KLHDC10; TRIM68; DEFA5; INSL5; KLK11; MFI2; OS9; RBM14; WNT7A; EDEM1; FANCG; RPL23; SUFU;
Testis	31	10269	65.9574	1.17534	0.111793	1	0.585188	1	ALG13; ARNT; C1QA; GTPBP1; HSPA5; N4BP2L2; PDE7A; PDP1; TTC19; A2M; BCHE; KCNIP1; KLHDC10; TRIM68; DEFA5; FBXO7; INSL5; KLK11; LRP1; MAP4K3; MFI2; OS9; RBM14; TBC1D2B; WNT7A; EDEM1; FANCG; LTBP1; RPL23; SUFU; VPS35;
MDA231	1	336	2.12766	1.16993	0.581979	1	1	1	HSPA5;
Urothelial cancer	24	7521	51.0638	1.24253	0.107936	1	0.572059	1	ALG13; ARNT; C1QA; GTPBP1; HSPA5; PDE7A; PDP1; TTC19; A2M; BCHE; KCNIP1; KLHDC10; TRIM68; DEFA5; INSL5; LRP1; MFI2; OS9; RBM14; EDEM1; FANCG; LTBP1; RPL23; SUFU;
R	4	1948	8.51064	0.801204	0.751612	1	1	1	HSPA5; FBXO7; RPL23; VPS35;
Soft tissue	27	6969	57.4468	1.50849	0.00544536	1	0.192693	0.912367	ALG13; ARNT; C1QA; GTPBP1; HSPA5; PDE7A; PDP1; TTC19; A2M; BCHE; KCNIP1; KLHDC10; TRIM68; DEFA5; INSL5; LRP1; MAP4K3; MFAP5; MFI2; OS9; RBM14; WNT7A; EDEM1; FANCG; LTBP1; RPL23; SUFU;
Testis cancer	25	7248	53.1915	1.34303	0.0407563	1	0.37523	1	ALG13; ARNT; C1QA; GTPBP1; HSPA5; PDE7A; PDP1; TTC19; A2M; BCHE; KCNIP1; KLHDC10; TRIM68; DEFA5; INSL5; LRP1; MFI2; OS9; RBM14; WNT7A; EDEM1; FANCG; LTBP1; RPL23; SUFU;
Neutrophil	12	2031	25.5319	2.30155	0.00433777	1	0.192693	0.912367	C1QA; HSPA5; A2M; BCHE; KLHDC10; CEACAM8; DEFA1; LRP1; PLAUR; RBM14; RPL23; VPS35;
CD8	14	3327	29.7872	1.63898	0.0359708	1	0.350612	1	C1QA; GTPBP1; HSPA5; A2M; BCHE; CEACAM8; DEFA1; FBXO7; RBM14; CLINT1; LTBP1; RPL23; SENP5; VPS35;
Stomach cancer	24	7399	51.0638	1.26301	0.0914224	1	0.527389	1	ALG13; ARNT; C1QA; GTPBP1; HSPA5; PDE7A; PDP1; TTC19; A2M; BCHE; KCNIP1; KLHDC10; TRIM68; DEFA5; INSL5; LRP1; MFI2; OS9; RBM14; EDEM1; FANCG; LTBP1; RPL23; SUFU;
Skin cancer	25	7029	53.1915	1.38487	0.0278288	1	0.347607	1	ALG13; ARNT; C1QA; GTPBP1; HSPA5; PDE7A; PDP1; TTC19; A2M; BCHE; KCNIP1; KLHDC10; TRIM68; DEFA5; INSL5; KLK11; MAP4K3; MFI2; OS9; RBM14; EDEM1; FANCG; LTBP1; RPL23; SUFU;
Adrenal glands	22	7554	46.8085	1.13405	0.26554	1	1	1	ALG13; ARNT; C1QA; GTPBP1; HSPA5; PDE7A; PDP1; TTC19; BCHE; KCNIP1; KLHDC10; TRIM68; INSL5; MFI2; OS9; RBM14; WNT7A; EDEM1; FANCG; LTBP1; RPL23; SUFU;
TOV112D	4	1276	8.51064	1.22315	0.416963	1	1	1	HSPA5; RBM14; CLINT1; VPS35;
LNCaP	6	1455	12.766	1.60768	0.167264	1	0.754468	1	HSPA5; BCHE; CLINT1; FANCG; LTBP1; VPS35;
Corpus, uterine	26	6997	55.3191	1.44683	0.0128252	1	0.295418	1	ALG13; ARNT; C1QA; GTPBP1; HSPA5; PDE7A; PDP1; TTC19; A2M; BCHE; KCNIP1; TRIM68; DEFA5; INSL5; LRP1; MAP4K3; MFAP5; MFI2; OS9; RBM14; WNT7A; EDEM1; FANCG; LTBP1; RPL23; SUFU;
Appendix	23	7004	48.9362	1.27867	0.0889256	1	0.527335	1	ALG13; ARNT; C1QA; GTPBP1; HSPA5; PDE7A; PDP1; TTC19; BCHE; KCNIP1; KLHDC10; TRIM68; DEFA5; INSL5; LRP1; OS9; RBM14; WNT7A; EDEM1; FANCG; LTBP1; RPL23; SUFU;
Erythrocytes	7	1539	14.8936	1.77283	0.0963293	1	0.537416	1	GTPBP1; DEFA1; FBXO7; CLINT1; RPL23; VPS26B; VPS35;
HTB75	10	1277	21.2766	3.05091	0.00127018	1	0.153873	0.728559	HSPA5; A2M; MFAP5; MFI2; PLAUR; RBM14; CLINT1; LTBP1; RPL23; VPS35;
Smooth muscle cells	18	5124	38.2979	1.36802	0.081914	1	0.518381	1	ARNT; GTPBP1; HSPA5; PDE7A; PDP1; TTC19; BCHE; KCNIP1; KLHDC10; TRIM68; DEFA5; INSL5; LRP1; MFI2; OS9; RBM14; LTBP1; SUFU;
Gastric juice	4	243	8.51064	6.42259	0.0034599	1	0.183375	0.868245	HSPA5; A2M; DEFA5; PSCA;
Urine	16	3267	34.0426	1.90735	0.00574033	1	0.194712	0.921925	HSPA5; N4BP2L2; A2M; BCHE; CD160; CEACAM8; DEFA1; FBXO7; KLK11; LRP1; MFI2; PLAUR; PSCA; FANCG; LTBP1; VPS35;
Heart	14	5507	29.7872	0.990175	0.573335	1	1	1	HSPA5; N4BP2L2; PDE7A; A2M; BCHE; CMA1; FBXO7; KLK11; MFI2; RBM14; TBC1D2B; LTBP1; SUFU; VPS35;
Amygdala	5	1204	10.6383	1.61956	0.194831	1	0.821376	1	KCNIP1; FBXO7; MFI2; OS9; TBC1D2B;
Thyroid gland	27	7306	57.4468	1.43891	0.011263	1	0.295418	1	ALG13; ARNT; C1QA; GTPBP1; HSPA5; PDE7A; PDP1; TTC19; A2M; BCHE; KCNIP1; KLHDC10; TRIM68; DEFA5; FBXO7; INSL5; KLK11; MAP4K3; MFI2; OS9; RBM14; WNT7A; EDEM1; FANCG; LTBP1; RPL23; SUFU;
H460	5	736	10.6383	2.64938	0.0396427	1	0.37523	1	HSPA5; BCHE; OS9; CLINT1; VPS35;
Heart muscle	22	6191	46.8085	1.38372	0.04431	1	0.377374	1	C1QA; GTPBP1; HSPA5; PDE7A; PDP1; TTC19; A2M; BCHE; KCNIP1; KLHDC10; TRIM68; DEFA5; INSL5; MFI2; OS9; RBM14; WNT7A; EDEM1; FANCG; LTBP1; RPL23; SUFU;
B Cell	11	2254	23.4043	1.90117	0.0250506	1	0.341872	1	HSPA5; PDE7A; A2M; BCHE; CCL3; KLHDC10; CEACAM8; DEFA1; RBM14; RPL23; VPS35;
Spinal cord	6	1465	12.766	1.5967	0.171032	1	0.763342	1	KCNIP1; FBXO7; KLK11; MFI2; OS9; TBC1D2B;
Malignant glioma	25	7169	53.1915	1.35783	0.0356347	1	0.350612	1	ALG13; ARNT; C1QA; GTPBP1; HSPA5; PDE7A; PDP1; TTC19; BCHE; KCNIP1; KLHDC10; TRIM68; DEFA5; INSL5; LRP1; MAP4K3; MFI2; OS9; RBM14; WNT7A; EDEM1; FANCG; LTBP1; RPL23; SUFU;
Cervical cancer	24	7426	51.0638	1.25842	0.0949105	1	0.536525	1	ALG13; ARNT; C1QA; GTPBP1; HSPA5; PDE7A; PDP1; TTC19; BCHE; KCNIP1; TRIM68; DEFA5; INSL5; LRP1; MAP4K3; MFI2; OS9; RBM14; WNT7A; EDEM1; FANCG; LTBP1; RPL23; SUFU;
Malignant melanoma	26	7459	55.3191	1.35722	0.0307435	1	0.347607	1	ALG13; ARNT; C1QA; GTPBP1; HSPA5; PDE7A; PDP1; TTC19; A2M; BCHE; KCNIP1; KLHDC10; TRIM68; DEFA5; INSL5; LRP1; MAP4K3; MFI2; OS9; RBM14; WNT7A; EDEM1; FANCG; LTBP1; RPL23; SUFU;
Oesophagus	5	921	10.6383	2.11721	0.0861469	1	0.526378	1	ARNT; C1QA; HSPA5; BCHE; PSCA;
Embryonal carcinoma cells	7	1232	14.8936	2.21459	0.036571	1	0.352411	1	GTPBP1; HSPA5; LRP1; MFI2; RBM14; CLINT1; RPL23;
ES2	14	3527	29.7872	1.54604	0.0554224	1	0.439235	1	C1QA; GTPBP1; HSPA5; PDP1; A2M; BCHE; LRP1; MFI2; PLAUR; RBM14; CLINT1; LTBP1; RPL23; VPS35;
Ovary	30	8592	63.8298	1.35944	0.0147198	1	0.295418	1	ALG13; ARNT; C1QA; GTPBP1; HSPA5; N4BP2L2; PDE7A; PDP1; TTC19; A2M; BCHE; KCNIP1; TRIM68; CMA1; DEFA1; DEFA5; LRP1; MFAP5; MFI2; OS9; PLAUR; RBM14; TBC1D2B; WNT7A; EDEM1; FANCG; LTBP1; RPL23; SUFU; VPS35;
Liver cancer	27	7697	57.4468	1.36582	0.0239521	1	0.341872	1	ALG13; ARNT; C1QA; GTPBP1; HSPA5; PDE7A; PDP1; TTC19; A2M; BCHE; KCNIP1; KLHDC10; TRIM68; DEFA5; INSL5; KLK11; LRP1; MAP4K3; MFI2; OS9; RBM14; WNT7A; EDEM1; FANCG; LTBP1; RPL23; SUFU;
Dendritic cells	5	1954	10.6383	0.997932	0.573224	1	1	1	C1QA; HSPA5; CCL3; RPL23; VPS35;
OVCAR3	12	3714	25.5319	1.25861	0.232923	1	0.934975	1	HSPA5; PDP1; A2M; DEFA1; KLK11; OS9; PLAUR; RBM14; CLINT1; LTBP1; RPL23; VPS35;
Huh7	9	2976	19.1489	1.17837	0.352917	1	1	1	C1QA; GTPBP1; ALKBH7; LRP1; MFI2; RBM14; WNT7A; FANCG; RPL23;
Serum	24	7685	51.0638	1.21601	0.133254	1	0.64216	1	ALG13; ARNT; C1QA; GTPBP1; HSPA5; VWA8; A2M; BCHE; KLHDC10; TRIM68; ALKBH7; DEFA1; FBXO7; LRP1; MFAP5; MFI2; OS9; RBM14; WNT7A; EDEM1; LTBP1; RPL23; VPS26B; VPS35;
Lens	3	1037	6.38298	1.12973	0.502446	1	1	1	GTPBP1; RPL23; VPS35;
Breast	22	6413	46.8085	1.33582	0.0639048	1	0.467166	1	ALG13; ARNT; C1QA; GTPBP1; HSPA5; PDE7A; PDP1; TTC19; BCHE; KCNIP1; KLHDC10; TRIM68; DEFA5; INSL5; MFI2; OS9; RBM14; WNT7A; FANCG; LTBP1; RPL23; SUFU;
Hair	6	817	12.766	2.8631	0.0175601	1	0.323718	1	ALG13; HSPA5; PDP1; RBM14; RPL23; VPS35;
H520	3	843	6.38298	1.38971	0.369062	1	1	1	HSPA5; CLINT1; VPS35;
Nipple aspirate fluid	9	754	19.1489	4.65091	0.000108928	0.092371	0.0308641	0.146136	HSPA5; A2M; TRIM68; CEACAM8; DEFA1; KLK11; MFI2; PLAUR; PSCA;
Uterus	5	917	10.6383	2.12644	0.0849221	1	0.525649	1	DEFA5; INSL5; KLK11; MFI2; WNT7A;
T24	1	123	2.12766	3.19574	0.271976	1	1	1	HSPA5;
CPE_SCX_fractionated	8	2331	17.0213	1.33745	0.244103	1	0.956379	1	ALG13; HSPA5; VWA8; LRP1; PSCA; RBM14; RPL23; VPS35;
CRC	15	4247	31.9149	1.37558	0.10945	1	0.57648	1	HSPA5; VWA8; A2M; CEACAM8; DEFA5; KLK11; LRP1; MFI2; PLAUR; RBM14; CLINT1; LTBP1; RPL23; VPS26B; VPS35;
Preadipocytes	4	510	8.51064	3.06024	0.0414726	1	0.37523	1	HSPA5; A2M; CCL3; LRP1;
Fetal hepatocytes	14	3784	29.7872	1.44104	0.0901411	1	0.527389	1	GTPBP1; HSPA5; PDE7A; BCHE; KLHDC10; ALKBH7; KLK11; LRP1; MAP4K3; RBM14; LTBP1; RPL23; SENP5; VPS35;
Amniotic fluid	5	566	10.6383	3.44511	0.0146467	1	0.295418	1	HSPA5; A2M; DEFA1; LRP1; LTBP1;
Vulva/anal skin	22	6377	46.8085	1.34336	0.060352	1	0.461068	1	ALG13; ARNT; C1QA; GTPBP1; HSPA5; PDE7A; PDP1; TTC19; A2M; BCHE; KCNIP1; KLHDC10; TRIM68; DEFA5; KLK11; MAP4K3; OS9; RBM14; FANCG; LTBP1; RPL23; SUFU;
	6	1183	12.766	1.97732	0.0807886	1	0.518381	1	HSPA5; A2M; LRP1; MAP4K3; RPL23; VPS35;
HH4	13	2684	27.6596	1.88661	0.0152778	1	0.295418	1	GTPBP1; HSPA5; PDP1; TTC19; CSTL1; INSL5; KLK11; LRP1; MFI2; RBM14; FANCG; RPL23; VPS35;
Ramos	5	1566	10.6383	1.24518	0.375639	1	1	1	HSPA5; VWA8; MAP4K3; FANCG; RPL23;
Leukocytes	10	2845	21.2766	1.36943	0.185325	1	0.789728	1	HSPA5; CD160; TRIM68; CEACAM8; DEFA1; MFI2; RBM14; CLINT1; SUFU; VPS35;
Renal cancer	25	7121	53.1915	1.36698	0.0327826	1	0.350303	1	ALG13; ARNT; C1QA; GTPBP1; HSPA5; PDE7A; PDP1; TTC19; A2M; BCHE; KCNIP1; KLHDC10; TRIM68; DEFA5; INSL5; LRP1; MAP4K3; MFI2; OS9; RBM14; EDEM1; FANCG; LTBP1; RPL23; SUFU;
Aorta	6	530	12.766	4.41347	0.00225007	1	0.159005	0.75286	A2M; FBXO7; LRP1; MFI2; LTBP1; RPL23;
Thyroid	5	889	10.6383	2.19342	0.0766163	1	0.510529	1	ALG13; ARNT; HSPA5; A2M; BCHE;
hupo46_reference_cam	5	1042	10.6383	1.87135	0.127559	1	0.636533	1	C1QA; HSPA5; A2M; BCHE; VPS35;
Substantia nigra	5	1146	10.6383	1.70153	0.169363	1	0.759894	1	KCNIP1; FBXO7; MFI2; OS9; TBC1D2B;
Vagina	19	5307	40.4255	1.39419	0.0616609	1	0.46586	1	ALG13; ARNT; C1QA; GTPBP1; PDP1; TTC19; A2M; BCHE; KCNIP1; KLHDC10; TRIM68; DEFA5; INSL5; OS9; RBM14; FANCG; LTBP1; RPL23; SUFU;
Monocytes	4	745	8.51064	2.09494	0.123448	1	0.627251	1	C1QA; PDE7A; CCL3; PLAUR;
MDA-MB-468	4	770	8.51064	2.02693	0.134681	1	0.645252	1	HSPA5; RBM14; CLINT1; VPS35;
Platelets	9	2168	19.1489	1.61753	0.0977219	1	0.541622	1	ALG13; HSPA5; A2M; KCNIP1; CLINT1; LTBP1; RPL23; VPS26B; VPS35;
HL60	4	545	8.51064	2.86371	0.0507544	1	0.409903	1	HSPA5; DEFA1; LRP1; PLAUR;
TOV21G	3	904	6.38298	1.29593	0.41205	1	1	1	HSPA5; CLINT1; LTBP1;
Oral mucosa	20	5861	42.5532	1.32881	0.084186	1	0.524924	1	ALG13; ARNT; C1QA; GTPBP1; HSPA5; PDP1; TTC19; A2M; BCHE; KCNIP1; KLHDC10; TRIM68; DEFA5; INSL5; OS9; RBM14; FANCG; LTBP1; RPL23; SUFU;
Esophagus	19	6034	40.4255	1.22621	0.17501	1	0.768957	1	ARNT; C1QA; GTPBP1; HSPA5; PDP1; TTC19; BCHE; KCNIP1; KLHDC10; TRIM68; DEFA5; INSL5; OS9; RBM14; WNT7A; FANCG; LTBP1; RPL23; SUFU;
Corpus callosum	4	988	8.51064	1.57969	0.247545	1	0.960556	1	KCNIP1; FBXO7; OS9; TBC1D2B;
NB4	3	711	6.38298	1.64771	0.275402	1	1	1	HSPA5; LRP1; PLAUR;
Mammary gland	3	760	6.38298	1.54148	0.310046	1	1	1	KCNIP1; KLK11; MFI2;
19_proteinag	2	98	4.25532	7.98207	0.0262549	1	0.342525	1	C1QA; A2M;
031003_BALF2	5	1102	10.6383	1.76947	0.151033	1	0.697938	1	C1QA; HSPA5; A2M; LRP1; VPS35;
Tears	2	510	4.25532	1.53394	0.378404	1	1	1	HSPA5; A2M;
Cellzome_Abl_inhibitors_NatureBiotechnology_exp144	3	186	6.38298	6.29825	0.0120758	1	0.295418	1	VWA8; MAP4K3; RPL23;
CaOV3	10	3355	21.2766	1.16126	0.356519	1	1	1	GTPBP1; HSPA5; A2M; MFAP5; PLAUR; RBM14; CLINT1; LTBP1; RPL23; VPS35;
Cerebrospinal fluid	8	1059	17.0213	2.9439	0.00513993	1	0.192693	0.912367	C1QA; HSPA5; A2M; BCHE; KLK11; LRP1; MFAP5; LTBP1;
Melanoma	7	1826	14.8936	1.49419	0.184165	1	0.788747	1	HSPA5; A2M; LRP1; WNT7A; CLINT1; RPL23; VPS35;
hupo1_b1-hep_cam	1	80	2.12766	4.91323	0.186337	1	0.790068	1	A2M;
Subthalamic nucleus	2	882	4.25532	0.886977	0.668854	1	1	1	OS9; TBC1D2B;
Dentin	2	246	4.25532	3.18004	0.131502	1	0.640885	1	HSPA5; LRP1;
15_clinprot_c3	5	749	10.6383	2.60339	0.0422317	1	0.37523	1	HSPA5; VWA8; A2M; RBM14; VPS35;
Ubiquitous	2	1052	4.25532	0.743646	0.761219	1	1	1	MAP4K3; OS9;
Cortex	2	683	4.25532	1.1454	0.528114	1	1	1	HSPA5; VPS35;
N06cs122	1	123	2.12766	3.19574	0.271976	1	1	1	DEFA1;
17_wcx	7	1438	14.8936	1.89734	0.0726961	1	0.50119	1	ALG13; C1QA; HSPA5; A2M; DEFA1; RBM14; RPL23;
hupo1_b2-edta_cam	5	316	10.6383	6.17059	0.00126049	1	0.153873	0.728559	C1QA; A2M; BCHE; RPL23; VPS35;
H23	4	896	8.51064	1.74189	0.197114	1	0.823411	1	HSPA5; OS9; PLAUR; CLINT1;
YTS	6	1888	12.766	1.23897	0.355986	1	1	1	GTPBP1; HSPA5; RBM14; CLINT1; RPL23; VPS35;
hupo1_b2-hep_cam	4	848	8.51064	1.84049	0.172284	1	0.764903	1	HSPA5; A2M; VPS26B; VPS35;
Embryonic stem cells	10	3047	21.2766	1.27865	0.248068	1	0.960556	1	GTPBP1; HSPA5; VWA8; A2M; ALKBH7; LRP1; RBM14; CLINT1; RPL23; VPS35;
Saliva	8	912	17.0213	3.4184	0.00205767	1	0.158628	0.751074	HSPA5; A2M; CEACAM8; DEFA1; KLK11; LRP1; MFI2; OS9;
Nuclear	3	1319	6.38298	0.888195	0.668375	1	1	1	GTPBP1; RBM14; VPS35;
N06CS98-2	1	165	2.12766	2.38232	0.34708	1	1	1	DEFA1;
MV4-11	2	382	4.25532	2.04791	0.257239	1	0.982607	1	HSPA5; RPL23;
Caudate nucleus	6	1204	12.766	1.94283	0.0862813	1	0.526378	1	HSPA5; KCNIP1; FBXO7; MFI2; OS9; TBC1D2B;
Retina	1	364	2.12766	1.07994	0.611571	1	1	1	LRP1;
Medulla oblongata	3	473	6.38298	2.47677	0.121273	1	0.627071	1	FBXO7; MFI2; OS9;
Bladder cancer cells	1	369	2.12766	1.0653	0.616635	1	1	1	HSPA5;
PC3(AR)6	1	262	2.12766	1.50035	0.49274	1	1	1	HSPA5;
Neutrophils	4	393	8.51064	3.97128	0.0180834	1	0.32627	1	HSPA5; PDE7A; CEACAM8; DEFA1;
Parathyroid	5	782	10.6383	2.49353	0.0492609	1	0.401666	1	ALG13; ARNT; HSPA5; A2M; BCHE;
HEK293	12	4439	25.5319	1.05304	0.475071	1	1	1	GTPBP1; HSPA5; TTC19; BCHE; FBXO7; MAP4K3; OS9; RBM14; CLINT1; RPL23; SUFU; VPS35;
A549	4	997	8.51064	1.56543	0.252641	1	0.969411	1	ARNT; HSPA5; CLINT1; SENP5;
Semen	5	966	10.6383	2.01858	0.100575	1	0.550244	1	HSPA5; DEFA1; KLK11; OS9; PSCA;
Temporal cortex	1	51	2.12766	7.70648	0.123092	1	0.627251	1	HSPA5;
Fetus	8	2992	17.0213	1.04198	0.511332	1	1	1	PDE7A; BCHE; TRIM68; FBXO7; KLK11; MFI2; TBC1D2B; SUFU;
MCF7	2	317	4.25532	2.46782	0.195658	1	0.821376	1	HSPA5; LTBP1;
051503_BAL20_gly_hui	2	268	4.25532	2.91901	0.150836	1	0.697938	1	A2M; RPL23;
Adducin	3	486	6.38298	2.41052	0.128655	1	0.636533	1	GTPBP1; RBM14; RPL23;
MCF10A	3	661	6.38298	1.77235	0.240598	1	0.948964	1	HSPA5; CLINT1; LTBP1;
22_mars	4	196	8.51064	7.96262	0.00158917	1	0.158628	0.751074	C1QA; A2M; BCHE; DEFA1;
041803_BALF3	5	1103	10.6383	1.76786	0.151439	1	0.697938	1	C1QA; HSPA5; A2M; RPL23; VPS35;
Macrophages	3	274	6.38298	4.27553	0.0332066	1	0.350303	1	CCL3; LRP1; PLAUR;
Muscle	1	904	2.12766	0.434849	0.907868	1	1	1	KCNIP1;
MicroProt2	7	561	14.8936	4.86337	0.000532137	0.451252	0.0902505	0.427319	A2M; CEACAM8; DEFA1; DEFA5; MFAP5; PLAUR; LTBP1;
Endometrium	8	1202	17.0213	2.59367	0.0107664	1	0.295418	1	ALG13; ARNT; C1QA; HSPA5; A2M; BCHE; DEFA5; LRP1;
Thalamus	5	1141	10.6383	1.70898	0.167235	1	0.754468	1	HSPA5; KCNIP1; FBXO7; MFI2; OS9;
Putamen	4	527	8.51064	2.96152	0.0458478	1	0.38494	1	KCNIP1; FBXO7; MFI2; OS9;
PT45	3	361	6.38298	3.24517	0.0653613	1	0.469715	1	HSPA5; PLAUR; LTBP1;
Colorectal cancer cells	3	561	6.38298	2.08827	0.17414	1	0.768957	1	HSPA5; A2M; VPS35;
ARPE-19	2	330	4.25532	2.3706	0.207842	1	0.851448	1	HSPA5; RPL23;
BOB2H_ISB	3	98	6.38298	11.9532	0.00203659	1	0.158628	0.751074	C1QA; A2M; BCHE;
Temporal lobe	3	477	6.38298	2.456	0.123527	1	0.627251	1	FBXO7; MFI2; OS9;
hupo53_reference_cam	2	104	4.25532	7.52161	0.0293007	1	0.347607	1	C1QA; A2M;
RMUG	3	499	6.38298	2.34772	0.136198	1	0.648853	1	HSPA5; MFAP5; PLAUR;
DU145	3	941	6.38298	1.24498	0.43775	1	1	1	HSPA5; LRP1; VPS35;
Lacrimal glands	1	453	2.12766	0.867768	0.692655	1	1	1	HSPA5;
hupo1_b1-edta_cam	1	42	2.12766	9.35747	0.102504	1	0.553653	1	A2M;
Cervix	2	104	4.25532	7.52161	0.0293007	1	0.347607	1	DEFA5; LTBP1;
Cervico-vaginal fluid	5	565	10.6383	3.45121	0.0145449	1	0.295418	1	HSPA5; A2M; DEFA1; KLK11; CLINT1;
Embryo	1	104	2.12766	3.77952	0.235282	1	0.936709	1	ARNT;
Uterine cervix	5	902	10.6383	2.1618	0.0804141	1	0.518381	1	ALG13; ARNT; HSPA5; A2M; BCHE;
Thymus	2	456	4.25532	1.71558	0.327832	1	1	1	DEFA1; KLK11;
Aspc1	3	483	6.38298	2.42549	0.126937	1	0.636533	1	HSPA5; KLK11; RPL23;
Vermiform appendix	1	286	2.12766	1.37445	0.523553	1	1	1	MFI2;
Bone	1	112	2.12766	3.50957	0.250947	1	0.967288	1	LTBP1;
Trachea	2	612	4.25532	1.27828	0.469402	1	1	1	KLK11; MFI2;
Astrocytes	1	58	2.12766	6.77655	0.138785	1	0.657484	1	LRP1;
050603_BALF11	5	1019	10.6383	1.91359	0.119057	1	0.619388	1	HSPA5; A2M; PLAUR; RPL23; VPS35;
RBC	1	267	2.12766	1.47226	0.499316	1	1	1	HSPA5;
HPDE6	1	414	2.12766	0.949512	0.659397	1	1	1	HSPA5;
Occipital lobe	4	359	8.51064	4.34738	0.0133911	1	0.295418	1	KCNIP1; FBXO7; MFI2; OS9;
N06CS97	1	270	2.12766	1.4559	0.503221	1	1	1	DEFA1;
NIBSC_glyco_qstar	1	60	2.12766	6.5507	0.143218	1	0.671564	1	A2M;
MiaPaCa2	1	289	2.12766	1.36019	0.527273	1	1	1	HSPA5;
Intestine	1	508	2.12766	0.773818	0.734213	1	1	1	KLK11;
Synovial fluid	1	17	2.12766	23.1104	0.0428007	1	0.37523	1	A2M;
Blood	1	227	2.12766	1.73167	0.444281	1	1	1	DEFA1;
Stem cell	1	138	2.12766	2.8484	0.299722	1	1	1	A2M;
Adipocytes	1	147	2.12766	2.67402	0.31587	1	1	1	CCL3;
Pituitary gland	3	494	6.38298	2.37149	0.133279	1	0.64216	1	FBXO7; KLK11; MFI2;
BOBFreezeThaw	2	64	4.25532	12.2219	0.0117664	1	0.295418	1	C1QA; A2M;
Vulva	5	838	10.6383	2.3269	0.0627062	1	0.46586	1	ALG13; ARNT; HSPA5; A2M; BCHE;
032403_BALF4_glypep	2	43	4.25532	18.1893	0.00545359	1	0.192693	0.912367	C1QA; A2M;
B cells	4	533	8.51064	2.92819	0.0474521	1	0.394504	1	HSPA5; A2M; MFI2; RPL23;
SH-SY5Y	2	537	4.25532	1.45681	0.403151	1	1	1	HSPA5; VPS35;
Hematopoietic stem cells	1	200	2.12766	1.96544	0.403829	1	1	1	CMA1;
Pancreatic fluid	3	136	6.38298	8.61362	0.00512966	1	0.192693	0.912367	C1QA; A2M; DEFA1;
20_cys	1	96	2.12766	4.09444	0.219296	1	0.894053	1	A2M;
hupo1_b1-cit_cam	2	71	4.25532	11.0171	0.0143399	1	0.295418	1	C1QA; A2M;
Panc1	2	346	4.25532	2.26098	0.22295	1	0.904602	1	HSPA5; LTBP1;
Frontal lobe	4	480	8.51064	3.2515	0.0343641	1	0.350612	1	KCNIP1; FBXO7; MFI2; OS9;
Pons	1	134	2.12766	2.93342	0.292426	1	1	1	FBXO7;
Lymphocytes	1	468	2.12766	0.839955	0.704581	1	1	1	MFI2;
Globus pallidus	1	23	2.12766	17.0842	0.0574746	1	0.445983	1	KCNIP1;
01_glyco	3	667	6.38298	1.7564	0.244734	1	0.956379	1	C1QA; A2M; BCHE;
Nucleus accumbens	2	166	4.25532	4.7125	0.0678286	1	0.475361	1	FBXO7; MFI2;
21_unfract	2	95	4.25532	8.23411	0.0247838	1	0.341872	1	C1QA; A2M;
Frontal cortex	2	113	4.25532	6.9226	0.0341196	1	0.350612	1	HSPA5; KCNIP1;
Kidney cancer	2	352	4.25532	2.22244	0.228642	1	0.923278	1	A2M; LRP1;
Umbilical vein endothelial cells	2	178	4.25532	4.39482	0.0765442	1	0.510529	1	C1QA; PDE7A;
Eyes	1	122	2.12766	3.22193	0.270088	1	1	1	LRP1;
Dentate nucleus	1	14	2.12766	28.0591	0.0353802	1	0.350612	1	KCNIP1;
Granulocytes	1	89	2.12766	4.41644	0.20504	1	0.848167	1	CEACAM8;
hupo1_b2-cit_cam	1	65	2.12766	6.04688	0.154203	1	0.706832	1	A2M;
Peripheral blood leukocytes	1	125	2.12766	3.14461	0.275736	1	1	1	DEFA1;
Mesenchymal stromal cells	1	178	2.12766	2.20834	0.36875	1	1	1	LRP1;
T lymphocytes	1	32	2.12766	12.2808	0.0790734	1	0.515802	1	CCL3;
WM1158	1	212	2.12766	1.85419	0.422151	1	1	1	HSPA5;
hupo55_b1-cit_cam	1	78	2.12766	5.03919	0.182122	1	0.783958	1	DEFA1;
N06cs110	1	87	2.12766	4.51796	0.200921	1	0.835199	1	DEFA1;
BOB2L	2	96	4.25532	8.14835	0.0252702	1	0.341872	1	C1QA; A2M;
Gastrointestinal tract	1	23	2.12766	17.0842	0.0574746	1	0.445983	1	LRP1;
Syncytiotrophoblast	1	54	2.12766	7.27842	0.129852	1	0.636533	1	LRP1;
Neurons	1	68	2.12766	5.78014	0.160727	1	0.732778	1	LRP1;
18_size	4	104	8.51064	15.0058	0.000145586	0.123457	0.0308641	0.146136	C1QA; HSPA5; A2M; DEFA1;
16_clinprot_c8	2	92	4.25532	8.50258	0.0233481	1	0.341872	1	C1QA; A2M;
b1-SE_nonglyco_qstar	1	90	2.12766	4.36738	0.207092	1	0.851448	1	A2M;
Eosinophils	2	100	4.25532	7.82244	0.0272549	1	0.347607	1	PDE7A; CEACAM8;
Occipital cortex	1	39	2.12766	10.0771	0.0955368	1	0.536525	1	HSPA5;
AdducinII	3	116	6.38298	10.0986	0.00328623	1	0.183375	0.868245	C1QA; A2M; BCHE;
Granulosa lutein cells	1	28	2.12766	14.0345	0.0695344	1	0.483321	1	LRP1;
Leydig cells	1	36	2.12766	10.9166	0.0885166	1	0.527335	1	LRP1;
BOB_Sensitivity	2	129	4.25532	6.06405	0.0433845	1	0.375408	1	C1QA; A2M;
Urothelium	1	33	2.12766	11.9087	0.0814431	1	0.518381	1	PSCA;
Islets of Langerhans	1	135	2.12766	2.91169	0.294257	1	1	1	HSPA5;
Parietal lobe	2	111	4.25532	7.04732	0.0330235	1	0.350303	1	KCNIP1; FBXO7;
Uterine myometrium	1	77	2.12766	5.10463	0.180007	1	0.779747	1	ARNT;
Cytotrophoblasts	1	39	2.12766	10.0771	0.0955368	1	0.536525	1	LRP1;
Lung fibroblasts	1	27	2.12766	14.5541	0.0671346	1	0.474418	1	PDE7A;
B lymphocytes	1	27	2.12766	14.5541	0.0671346	1	0.474418	1	CCL3;
Sweat glands	1	37	2.12766	10.6217	0.0908626	1	0.527389	1	MFI2;
Veins	1	10	2.12766	39.2715	0.0253985	1	0.341872	1	LTBP1;
Parietal cortex	1	25	2.12766	15.718	0.0623167	1	0.46586	1	HSPA5;
Paneth cell	1	4	2.12766	98.0318	0.0102362	1	0.295418	1	DEFA5;
BOB2L_ISB	2	87	4.25532	8.99118	0.0210354	1	0.340826	1	C1QA; A2M;
Breast cancer cells	1	36	2.12766	10.9166	0.0885166	1	0.527335	1	HSPA5;
051503_BAL20_gly_lec	1	30	2.12766	13.0992	0.0743159	1	0.508225	1	A2M;
Lungs	1	1	2.12766	389.215	0.00256873	1	0.16756	0.793366	CCL3;
HUPO28_b1-CIT	1	37	2.12766	10.6217	0.0908626	1	0.527389	1	A2M;
Lymphoid stem cell	1	17	2.12766	23.1104	0.0428007	1	0.37523	1	LRP1;
Olfactory bulb	1	12	2.12766	32.7317	0.030402	1	0.347607	1	KCNIP1;
Infundibular process	1	2	2.12766	195.576	0.005131	1	0.192693	0.912367	KCNIP1;
Pre-B cells	1	4	2.12766	98.0318	0.0102362	1	0.295418	1	HSPA5;
Lymphoid	1	4	2.12766	98.0318	0.0102362	1	0.295418	1	LRP1;
Olfactory tract	1	2	2.12766	195.576	0.005131	1	0.192693	0.912367	KCNIP1;

## Sheet: Transcription factor
Analysis: Transcription factor
Dataset name: Specific to HEK 293
Number of genes in the dataset: 48
Number of genes in the dataset (which are available in Transcription factor database) :36
Number of genes in background: 15253
Is analysis quantitative: No
Transcription factor	No. of genes in the dataset	No. of genes in the background dataset	Percentage of genes	Fold enrichment	P-value (Hypergeometric test)	Corrected p-values			genes mapped (from input data set)
						Bonferroni method	BH method	Q-value (Storey-Tibshirani method)
NFIC	4	2040	11.1111	0.832616	0.727936	1	1	1	KLK11; LRP1; OS9; SUFU;
NR1H3	2	1020	5.55556	0.834688	0.704036	1	1	1	ALKBH7; LRP1;
RXRA	2	1113	5.55556	0.764944	0.749744	1	1	1	ALKBH7; LRP1;
SOAT1	3	1261	8.33333	1.01107	0.581241	1	1	1	ARNT; CCL3; MAP4K3;
STAT1	3	1261	8.33333	1.01107	0.581241	1	1	1	ARNT; CCL3; MAP4K3;
DLX3	3	413	8.33333	3.08701	0.0729484	1	1	1	ARNT; FBXO7; SUFU;
ETS1	4	2496	11.1111	0.680504	0.862634	1	1	1	ARNT; VWA8; PDP1; VPS26B;
HNF1A	2	831	5.55556	1.02452	0.591158	1	1	1	PDE7A; MAP4K3;
HOXC9	1	573	2.77778	0.746606	0.748437	1	1	1	LTBP1;
IRF1	4	811	11.1111	2.09436	0.12227	1	1	1	ALG13; FBXO7; MAP4K3; LTBP1;
LHX3	5	1210	13.8889	1.7538	0.153122	1	1	1	C1QA; GTPBP1; VWA8; PDP1; LTBP1;
MEF2A	4	1835	11.1111	0.925632	0.643916	1	1	1	ARNT; VWA8; FBXO7; MAP4K3;
NKX6-1	4	1408	11.1111	1.20634	0.428208	1	1	1	GTPBP1; PDE7A; PDP1; WNT7A;
OTX2	1	324	2.77778	1.32037	0.538761	1	1	1	INSL5;
PHOX2A	1	442	2.77778	0.96788	0.653493	1	1	1	PDP1;
POU2F1	7	2209	19.4444	1.34417	0.259459	1	1	1	ALG13; VWA8; PDP1; A2M; FBXO7; MFAP5; TBC1D2B;
POU3F2	4	789	11.1111	2.15275	0.113523	1	1	1	C1QA; PDE7A; PDP1; MAP4K3;
SRF	3	462	8.33333	2.75961	0.094605	1	1	1	A2M; CCL3; MAP4K3;
ARID3A	5	1250	13.8889	1.69768	0.168555	1	1	1	ALG13; C1QA; PDE7A; WNT7A; LTBP1;
ATF1	4	1037	11.1111	1.63792	0.226819	1	1	1	PDE7A; PDP1; ALKBH7; LTBP1;
CREB1	3	973	8.33333	1.31033	0.405648	1	1	1	PDE7A; PDP1; LTBP1;
JDP2	2	763	5.55556	1.11583	0.543795	1	1	1	PDE7A; PDP1;
NFYA	9	2544	25	1.50016	0.133393	1	1	1	ALG13; HSPA5; PDE7A; PDP1; TRIM68; OS9; SUFU; VPS26B; VPS35;
PLAU	4	1037	11.1111	1.63792	0.226819	1	1	1	PDE7A; PDP1; ALKBH7; LTBP1;
RORA	3	1168	8.33333	1.09157	0.527648	1	1	1	VWA8; PDE7A; TRIM68;
YY1	3	1317	8.33333	0.968077	0.611743	1	1	1	ARNT; MAP4K3; LTBP1;
ELK1	2	1986	5.55556	0.428694	0.958049	1	1	1	VWA8; MAP4K3;
GABPA	4	2702	11.1111	0.628622	0.902589	1	1	1	ARNT; ALKBH7; FBXO7; VPS26B;
CTCF	12	2605	33.3333	1.95284	0.0133424	1	0.933969	1	ALG13; GTPBP1; TTC19; CD160; CEACAM8; CSTL1; FBXO7; LRP1; MAP4K3; PSG8; LTBP1; SUFU;
FEV	2	526	5.55556	1.61858	0.353895	1	1	1	CLINT1; VPS35;
HERPUD1	1	421	2.77778	1.01616	0.635338	1	1	1	ARNT;
KLF7	11	4448	30.5556	1.04847	0.489451	1	1	1	ARNT; GTPBP1; HSPA5; TRIM68; CEACAM8; LRP1; PLAUR; PSG8; WNT7A; SUFU; VPS35;
MAF	2	466	5.55556	1.82698	0.301491	1	1	1	A2M; LRP1;
NR5A1	5	1129	13.8889	1.87963	0.123949	1	1	1	ARNT; C1QA; CD160; ALKBH7; SUFU;
RREB1	4	2136	11.1111	0.795195	0.762172	1	1	1	ARNT; GTPBP1; VWA8; WNT7A;
SF1	5	1129	13.8889	1.87963	0.123949	1	1	1	ARNT; C1QA; CD160; ALKBH7; SUFU;
SP1	21	7140	58.3333	1.24641	0.111312	1	1	1	ALG13; ARNT; C1QA; GTPBP1; HSPA5; PDE7A; PDP1; KCNIP1; TRIM68; ALKBH7; KLK11; LRP1; MAP4K3; OS9; PLAUR; PSG8; WNT7A; RPL23; SUFU; VPS26B; VPS35;
SP4	11	4345	30.5556	1.07332	0.453489	1	1	1	GTPBP1; HSPA5; TRIM68; ALKBH7; LRP1; PLAUR; WNT7A; CLINT1; RPL23; SUFU; VPS35;
TCF3	7	2140	19.4444	1.38751	0.233794	1	1	1	C1QA; PDE7A; LRP1; WNT7A; LTBP1; SUFU; VPS26B;
OTX1	3	848	8.33333	1.50348	0.323634	1	1	1	PDE7A; INSL5; LTBP1;
PITX1	3	848	8.33333	1.50348	0.323634	1	1	1	PDE7A; INSL5; LTBP1;
E2F1	4	1188	11.1111	1.42974	0.30692	1	1	1	CD160; FBXO7; WNT7A; FANCG;
EGR1	6	3215	16.6667	0.791817	0.800477	1	1	1	ALG13; PDP1; LRP1; MAP4K3; PLAUR; RPL23;
NKX2-1	1	711	2.77778	0.601697	0.821021	1	1	1	VPS35;
NRF1	6	2037	16.6667	1.24972	0.347459	1	1	1	PDE7A; FBXO7; LRP1; SUFU; VPS26B; VPS35;
BACH1	3	648	8.33333	1.96751	0.195746	1	1	1	LRP1; PLAUR; FANCG;
HOXB4	3	718	8.33333	1.7757	0.239219	1	1	1	C1QA; PDP1; MAP4K3;
MEIS2	1	527	2.77778	0.811774	0.718408	1	1	1	MAP4K3;
NR4A2	2	1042	5.55556	0.817065	0.715412	1	1	1	CD160; FANCG;
PPARA	2	370	5.55556	2.30099	0.217095	1	1	1	ALKBH7; VPS26B;
PPARG	8	2016	22.2222	1.68295	0.093921	1	1	1	GTPBP1; VWA8; ALKBH7; LRP1; MFAP5; TBC1D2B; FANCG; VPS26B;
HSF1	3	806	8.33333	1.58183	0.296059	1	1	1	LRP1; FANCG; VPS35;
ETV7	1	1049	2.77778	0.407825	0.923323	1	1	1	CLINT1;
TEAD1	1	422	2.77778	1.01375	0.636223	1	1	1	TBC1D2B;
TFAP2A	3	258	8.33333	4.94154	0.0226481	1	0.990088	1	LRP1; LTBP1; SUFU;
DMBX1	1	368	2.77778	1.1625	0.585309	1	1	1	VWA8;
GSC	2	379	5.55556	2.24635	0.224943	1	1	1	INSL5; MAP4K3;
HNF4A	8	3015	22.2222	1.12532	0.419963	1	1	1	ARNT; HSPA5; ALKBH7; LRP1; MAP4K3; WNT7A; SUFU; VPS26B;
HOXA3	2	573	5.55556	1.48582	0.394101	1	1	1	MAP4K3; LTBP1;
HOXB3	4	335	11.1111	5.07013	0.00773636	1	0.933969	1	ALG13; MAP4K3; LTBP1; SUFU;
HOXD8	3	811	8.33333	1.57207	0.299333	1	1	1	ALG13; VWA8; LTBP1;
ONECUT1	1	564	2.77778	0.75852	0.742818	1	1	1	LTBP1;
PAX7	4	467	11.1111	3.63706	0.0235735	1	0.990088	1	ALG13; PDE7A; PDP1; MAP4K3;
POU4F3	1	687	2.77778	0.622717	0.810061	1	1	1	ALG13;
PRRX2	5	597	13.8889	3.55458	0.0124782	1	0.933969	1	ALG13; PDP1; A2M; MAP4K3; TBC1D2B;
VAX2	2	434	5.55556	1.96168	0.273291	1	1	1	PDE7A; LTBP1;
VSX2	1	595	2.77778	0.719001	0.761674	1	1	1	MAP4K3;
CUX1	2	350	5.55556	2.43247	0.199768	1	1	1	ARNT; FBXO7;
ZNF238	5	799	13.8889	2.65594	0.0382235	1	1	1	A2M; MAP4K3; CLINT1; LTBP1; VPS35;
ZNF513	5	799	13.8889	2.65594	0.0382235	1	1	1	A2M; MAP4K3; CLINT1; LTBP1; VPS35;
MYC	2	1086	5.55556	0.783961	0.73711	1	1	1	KCNIP1; RPL23;
MYF5	6	1856	16.6667	1.3716	0.269403	1	1	1	C1QA; GTPBP1; TBC1D2B; WNT7A; LTBP1; SUFU;
POU6F1	2	655	5.55556	1.29981	0.46157	1	1	1	GTPBP1; LTBP1;
ASCL2	1	1499	2.77778	0.285397	0.975973	1	1	1	C1QA;
ESRRA	1	917	2.77778	0.46653	0.892979	1	1	1	VWA8;
GBX1	1	199	2.77778	2.14971	0.377067	1	1	1	LTBP1;
GBX2	1	302	2.77778	1.41655	0.51362	1	1	1	MAP4K3;
LHX4	1	392	2.77778	1.09133	0.60874	1	1	1	MAP4K3;
POU3F4	1	366	2.77778	1.16886	0.583296	1	1	1	PDP1;
TCF12	2	1099	5.55556	0.774688	0.743257	1	1	1	ALG13; TBC1D2B;
ELF2	1	780	2.77778	0.548471	0.849218	1	1	1	LRP1;
ESR1	1	696	2.77778	0.614665	0.814246	1	1	1	LRP1;
FOS	4	1754	11.1111	0.968378	0.606773	1	1	1	A2M; PLAUR; FANCG; LTBP1;
FOSB	4	1754	11.1111	0.968378	0.606773	1	1	1	A2M; PLAUR; FANCG; LTBP1;
JUN	4	1754	11.1111	0.968378	0.606773	1	1	1	A2M; PLAUR; FANCG; LTBP1;
JUNB	4	1754	11.1111	0.968378	0.606773	1	1	1	A2M; PLAUR; FANCG; LTBP1;
JUND	4	1754	11.1111	0.968378	0.606773	1	1	1	A2M; PLAUR; FANCG; LTBP1;
NR6A1	2	769	5.55556	1.10712	0.548115	1	1	1	PDE7A; VPS35;
RAB40B	1	806	2.77778	0.530779	0.85868	1	1	1	FANCG;
RARA	1	806	2.77778	0.530779	0.85868	1	1	1	FANCG;
SPI1	4	814	11.1111	2.08664	0.123486	1	1	1	C1QA; CMA1; TBC1D2B; VPS35;
DBX2	2	408	5.55556	2.08669	0.25038	1	1	1	ALG13; LTBP1;
EN1	2	466	5.55556	1.82698	0.301491	1	1	1	ALG13; PDE7A;
HOXA5	3	916	8.33333	1.39187	0.368386	1	1	1	PDP1; MAP4K3; LTBP1;
HOXA7	1	527	2.77778	0.811774	0.718408	1	1	1	MAP4K3;
HOXB7	1	388	2.77778	1.10258	0.604926	1	1	1	LTBP1;
HOXC6	1	237	2.77778	1.80504	0.431304	1	1	1	PDE7A;
LHX8	1	223	2.77778	1.91836	0.411879	1	1	1	MAP4K3;
MNX1	1	311	2.77778	1.37556	0.524062	1	1	1	LTBP1;
MSX1	1	234	2.77778	1.82818	0.427195	1	1	1	LTBP1;
PAX6	2	557	5.55556	1.5285	0.38052	1	1	1	ALG13; PDP1;
PBX1	2	741	5.55556	1.14896	0.527722	1	1	1	PDE7A; TBC1D2B;
PRRX1	1	389	2.77778	1.09975	0.605883	1	1	1	MAP4K3;
REST	2	765	5.55556	1.11291	0.545238	1	1	1	PDP1; LTBP1;
SOX1	1	276	2.77778	1.54999	0.482187	1	1	1	PDE7A;
TGIF1	5	1034	13.8889	2.05232	0.0936083	1	1	1	GTPBP1; PDE7A; MAP4K3; LTBP1; RPL23;
CRX	1	349	2.77778	1.22579	0.565798	1	1	1	LTBP1;
HENMT1	4	1144	11.1111	1.48473	0.283066	1	1	1	C1QA; KCNIP1; LRP1; LTBP1;
INSM1	2	487	5.55556	1.7482	0.31993	1	1	1	WNT7A; LTBP1;
NHLH1	4	1144	11.1111	1.48473	0.283066	1	1	1	C1QA; KCNIP1; LRP1; LTBP1;
ZEB1	2	401	5.55556	2.12311	0.244224	1	1	1	PDE7A; LTBP1;
ZFP161	2	1137	5.55556	0.748797	0.76055	1	1	1	PDE7A; VPS26B;
BACH2	3	628	8.33333	2.03017	0.183739	1	1	1	LRP1; PLAUR; LTBP1;
EBF1	1	205	2.77778	2.08679	0.385953	1	1	1	CD160;
HOXA13	1	309	2.77778	1.38446	0.52176	1	1	1	LTBP1;
MSX2	1	344	2.77778	1.24361	0.560517	1	1	1	LTBP1;
NOBOX	1	621	2.77778	0.688898	0.776447	1	1	1	LTBP1;
TFAP4	3	1280	8.33333	0.99606	0.591745	1	1	1	HSPA5; KCNIP1; LRP1;
ATF3	3	800	8.33333	1.59369	0.292135	1	1	1	PDE7A; PDP1; LTBP1;
TAL1	5	1113	13.8889	1.90665	0.118536	1	1	1	PDP1; CSTL1; MAP4K3; TBC1D2B; LTBP1;
HOXA9	3	729	8.33333	1.7489	0.246218	1	1	1	VWA8; LTBP1; VPS35;
NFE2	1	518	2.77778	0.825878	0.712138	1	1	1	A2M;
LMO2	2	610	5.55556	1.3957	0.425018	1	1	1	PDP1; LTBP1;
RUNX2	2	315	5.55556	2.70274	0.169959	1	1	1	TBC1D2B; LTBP1;
GATA1	3	728	8.33333	1.7513	0.24558	1	1	1	MAP4K3; OS9; WNT7A;
FOXD3	1	361	2.77778	1.18504	0.578222	1	1	1	ALG13;
ISL2	1	515	2.77778	0.830688	0.710018	1	1	1	PDP1;
ZNF143	2	618	5.55556	1.37763	0.431604	1	1	1	TBC1D2B; FANCG;
PDX1	1	372	2.77778	1.15	0.589307	1	1	1	SUFU;
EOMES	1	291	2.77778	1.4701	0.500554	1	1	1	TTC19;
STRA13	1	574	2.77778	0.745306	0.749054	1	1	1	PDP1;
ZIC1	2	548	5.55556	1.5536	0.372831	1	1	1	GTPBP1; LRP1;
ELF1	2	585	5.55556	1.45534	0.404206	1	1	1	C1QA; TBC1D2B;
E4F1	1	158	2.77778	2.7075	0.312909	1	1	1	PDE7A;
ITGAL	1	178	2.77778	2.40331	0.344969	1	1	1	PDP1;
ESX1	2	266	5.55556	3.20059	0.129871	1	1	1	ALG13; PDE7A;
ATF4	2	315	5.55556	2.70274	0.169959	1	1	1	PDE7A; LTBP1;
SPDEF	2	189	5.55556	4.50447	0.0731291	1	1	1	LRP1; MAP4K3;

## Sheet: Clinical phenotype
Analysis: Clinical phenotype
Dataset name: Specific to HEK 293
Number of genes in the dataset: 48
Number of genes in the dataset (which are available in Clinical phenotype database) :5
Number of genes in background: 1820
Is analysis quantitative: No
Clinical phenotype	No. of genes in the dataset	No. of genes in the background dataset	Percentage of genes	Fold enrichment	P-value (Hypergeometric test)	Corrected p-values			genes mapped (from input data set)
						Bonferroni method	BH method	Q-value (Storey-Tibshirani method)
Abdomen	2	621	40	1.1758	0.554753	1	1	1	ALG13; SUFU;
Abnormal cervical vertebrae	1	3	20	121.896	0.00822364	1	1	1	SUFU;
Abnormal isoelectric focusing of serum transferrin (type 1 pattern) (in 1 patient)	1	1	20	363.275	0.00274725	1	0.995496	1	ALG13;
Abnormal sensitivity to therapeutic radiation	1	3	20	121.896	0.00822364	1	1	1	SUFU;
Absent/hypoplastic finger nails (thumb most severely affected)	1	1	20	363.275	0.00274725	1	0.995496	1	WNT7A;
Absent patellae	1	2	20	182.541	0.00548846	1	1	1	WNT7A;
Absent toenails	1	2	20	182.541	0.00548846	1	1	1	WNT7A;
Absent uterus	1	1	20	363.275	0.00274725	1	0.995496	1	WNT7A;
Adult onset	1	10	20	36.6542	0.0272019	1	1	1	SUFU;
Allelic to fibular aplasia or hypoplasia, femoral bowing, and poly-, syn-, and oligodactyly (Fuhrmann syndrome,	1	1	20	363.275	0.00274725	1	0.995496	1	WNT7A;
Allelic to ulnar and fibula, absence of, with severe limb deficiency (Al-Awadi/Raas-Rothschild/Schinzel phocomelia syndrome	1	1	20	363.275	0.00274725	1	0.995496	1	WNT7A;
Amenorrhea	1	6	20	61.0496	0.0163931	1	1	1	WNT7A;
Anonychia	1	2	20	182.541	0.00548846	1	1	1	WNT7A;
Anteriorly displaced genitalia	1	1	20	363.275	0.00274725	1	0.995496	1	WNT7A;
Aplastic carpal bone	1	1	20	363.275	0.00274725	1	0.995496	1	WNT7A;
Aplastic fibulae	1	1	20	363.275	0.00274725	1	0.995496	1	WNT7A;
Aplastic/hypoplastic metacarpals	1	1	20	363.275	0.00274725	1	0.995496	1	WNT7A;
Aplastic/hypoplastic metatarsals	1	1	20	363.275	0.00274725	1	0.995496	1	WNT7A;
Aplastic/hypoplastic phalanges	1	1	20	363.275	0.00274725	1	0.995496	1	WNT7A;
Aplastic/hypoplastic tarsals	1	1	20	363.275	0.00274725	1	0.995496	1	WNT7A;
Aplastic pubic bones	1	1	20	363.275	0.00274725	1	0.995496	1	WNT7A;
Aplastic tibiae	1	1	20	363.275	0.00274725	1	0.995496	1	WNT7A;
Aplastic ulnae	1	1	20	363.275	0.00274725	1	0.995496	1	WNT7A;
Asymmetric face	1	3	20	121.896	0.00822364	1	1	1	WNT7A;
Autosomal dominant	2	747	40	0.977475	0.681139	1	1	1	A2M; SUFU;
Autosomal recessive	2	924	40	0.790233	0.822311	1	1	1	FBXO7; WNT7A;
Barrel-shaped chest	1	5	20	73.2352	0.013676	1	1	1	WNT7A;
Basal cell carcinoma	1	11	20	33.325	0.0298892	1	1	1	SUFU;
Basal cell nevi	1	3	20	121.896	0.00822364	1	1	1	SUFU;
Bifid ribs	1	4	20	91.4983	0.0109528	1	1	1	SUFU;
Brachydactyly	1	64	20	5.73205	0.164053	1	1	1	SUFU;
Bradykinesia	1	24	20	15.2815	0.0642867	1	1	1	FBXO7;
Breasts	1	55	20	6.66985	0.142385	1	1	1	WNT7A;
Broad clavicles	1	2	20	182.541	0.00548846	1	1	1	WNT7A;
Broad facies	1	3	20	121.896	0.00822364	1	1	1	SUFU;
Broad nasal bridge	1	34	20	10.7882	0.0900766	1	1	1	WNT7A;
Broad nasal root	1	14	20	26.189	0.0379154	1	1	1	SUFU;
Broad neck	1	4	20	91.4983	0.0109528	1	1	1	WNT7A;
Broad ribs	1	5	20	73.2352	0.013676	1	1	1	WNT7A;
Calicification of the falx cerebri	1	3	20	121.896	0.00822364	1	1	1	SUFU;
Cardiac fibroma	1	3	20	121.896	0.00822364	1	1	1	SUFU;
Cardiovascular	1	446	20	0.822646	0.755206	1	1	1	SUFU;
Central Nervous System	5	887	100	2.05185	0.0273366	1	1	1	ALG13; A2M; FBXO7; WNT7A; SUFU;
Chest	2	243	40	3.00475	0.135038	1	1	1	WNT7A; SUFU;
Childhood onset has been reported in 1 family	1	1	20	363.275	0.00274725	1	0.995496	1	FBXO7;
Cleft lip	1	43	20	8.53077	0.112798	1	1	1	SUFU;
Cleft palate	1	97	20	3.78217	0.239788	1	1	1	SUFU;
Clinodactyly (4th and 5th fingers)	1	1	20	363.275	0.00274725	1	0.995496	1	WNT7A;
Congenital hip dislocation	1	13	20	28.202	0.0352459	1	1	1	WNT7A;
Congenital lung cyst	1	3	20	121.896	0.00822364	1	1	1	SUFU;
Cryptorchidism	1	101	20	3.63239	0.248581	1	1	1	WNT7A;
Delayed psychomotor development	1	30	20	12.2262	0.0798298	1	1	1	ALG13;
Developmental regression after onset of seizures	1	1	20	363.275	0.00274725	1	0.995496	1	ALG13;
Dysarthria	1	118	20	3.10913	0.285051	1	1	1	FBXO7;
Dysmorphic facial features (in 1 patient)	1	1	20	363.275	0.00274725	1	0.995496	1	ALG13;
Dysplastic ears	1	9	20	40.7223	0.0245086	1	1	1	WNT7A;
Dystonia	1	71	20	5.16699	0.180602	1	1	1	FBXO7;
Ears	1	442	20	0.83009	0.751617	1	1	1	WNT7A;
Ectrodactyly	1	6	20	61.0496	0.0163931	1	1	1	WNT7A;
EEG shows hypsarrhythmia	1	1	20	363.275	0.00274725	1	0.995496	1	ALG13;
Elbow flexion contractures	1	3	20	121.896	0.00822364	1	1	1	WNT7A;
Endocrine Features	1	155	20	2.367	0.35954	1	1	1	WNT7A;
Epicanthal folds	1	61	20	6.0139	0.15688	1	1	1	WNT7A;
Extensor plantar responses	1	65	20	5.64387	0.166434	1	1	1	FBXO7;
External Features	1	180	20	2.03827	0.406255	1	1	1	WNT7A;
External Genitalia (Female)	1	50	20	7.3367	0.130155	1	1	1	WNT7A;
External Genitalia (Male)	1	151	20	2.42969	0.351801	1	1	1	WNT7A;
Extrapyramidal signs	1	19	20	19.3008	0.0511744	1	1	1	FBXO7;
Extrapyramidal signs (in 1 patient)	1	1	20	363.275	0.00274725	1	0.995496	1	ALG13;
Extrapyramidal signs show a favorable response to levodopa	1	1	20	363.275	0.00274725	1	0.995496	1	FBXO7;
Eyes	4	826	80	1.76358	0.134779	1	1	1	ALG13; FBXO7; WNT7A; SUFU;
Face	3	433	60	2.52525	0.0908952	1	1	1	ALG13; WNT7A; SUFU;
Feet	2	345	40	2.11641	0.241356	1	1	1	FBXO7; WNT7A;
Femoral bowing	1	7	20	52.3407	0.0191043	1	1	1	WNT7A;
FIBULAR APLASIA OR HYPOPLASIA, FEMORAL BOWING AND POLY-, SYN-, AND OLIGODACTYLY	1	1	20	363.275	0.00274725	1	0.995496	1	WNT7A;
Forearm bowing	1	1	20	363.275	0.00274725	1	0.995496	1	WNT7A;
Frequency increases with advancing age	1	6	20	61.0496	0.0163931	1	1	1	SUFU;
Frontal and biparietal bossing	1	3	20	121.896	0.00822364	1	1	1	SUFU;
Gastrointestinal	1	425	20	0.863293	0.735889	1	1	1	SUFU;
Genetic heterogeneity	1	142	20	2.58368	0.334113	1	1	1	A2M;
Genitourinary	2	478	40	1.52755	0.393859	1	1	1	WNT7A; SUFU;
Glaucoma	1	35	20	10.4801	0.092624	1	1	1	SUFU;
Growth	1	609	20	0.602467	0.869935	1	1	1	WNT7A;
Hamartomatous stomach polyps	1	3	20	121.896	0.00822364	1	1	1	SUFU;
Hands	1	349	20	1.05128	0.65554	1	1	1	WNT7A;
Head	1	345	20	1.06347	0.650824	1	1	1	ALG13;
Head and Neck	4	954	80	1.52696	0.218839	1	1	1	ALG13; FBXO7; WNT7A; SUFU;
Heart	1	351	20	1.04529	0.657878	1	1	1	SUFU;
Height	1	290	20	1.26516	0.580582	1	1	1	WNT7A;
Hematology	1	229	20	1.60215	0.489906	1	1	1	ALG13;
Hemivertebrae	1	12	20	30.5502	0.0325705	1	1	1	WNT7A;
Hepatomegaly (in 1 patient)	1	1	20	363.275	0.00274725	1	0.995496	1	ALG13;
High palate	1	9	20	40.7223	0.0245086	1	1	1	WNT7A;
High recurrence rate	1	6	20	61.0496	0.0163931	1	1	1	SUFU;
Hip dislocation	1	28	20	13.0992	0.0746719	1	1	1	WNT7A;
Horizontal nystagmus (in 1 patient)	1	1	20	363.275	0.00274725	1	0.995496	1	ALG13;
Humeroradial synostosis	1	1	20	363.275	0.00274725	1	0.995496	1	WNT7A;
Hydrocephalus (in 1 patient)	1	1	20	363.275	0.00274725	1	0.995496	1	ALG13;
Hyperreflexia	1	122	20	3.0072	0.293423	1	1	1	FBXO7;
Hypertelorism	1	121	20	3.03205	0.291337	1	1	1	SUFU;
Hypomimia	1	2	20	182.541	0.00548846	1	1	1	FBXO7;
Hypoplastic/aplastic femora	1	1	20	363.275	0.00274725	1	0.995496	1	WNT7A;
Hypoplastic/aplastic fibulae	1	1	20	363.275	0.00274725	1	0.995496	1	WNT7A;
Hypoplastic/aplastic ulnae	1	1	20	363.275	0.00274725	1	0.995496	1	WNT7A;
Hypoplastic feet	1	1	20	363.275	0.00274725	1	0.995496	1	WNT7A;
Hypoplastic flexion creases dorsum of hand	1	1	20	363.275	0.00274725	1	0.995496	1	WNT7A;
Hypoplastic iliac bone	1	1	20	363.275	0.00274725	1	0.995496	1	WNT7A;
Hypoplastic iliac wings	1	7	20	52.3407	0.0191043	1	1	1	WNT7A;
Hypoplastic metacarpals (4th and 5th)	1	1	20	363.275	0.00274725	1	0.995496	1	WNT7A;
Hypoplastic nipples	1	6	20	61.0496	0.0163931	1	1	1	WNT7A;
Hypoplastic ribs	1	3	20	121.896	0.00822364	1	1	1	SUFU;
Hypoplastic scrotum	1	7	20	52.3407	0.0191043	1	1	1	WNT7A;
Hypospadias	1	55	20	6.66985	0.142385	1	1	1	WNT7A;
Hypotonia	1	233	20	1.57465	0.496294	1	1	1	ALG13;
Immunology	1	148	20	2.47894	0.345947	1	1	1	ALG13;
Incomplete penetrance	1	36	20	10.1891	0.0951657	1	1	1	SUFU;
Increased bleeding tendency (in 1 patient)	1	1	20	363.275	0.00274725	1	0.995496	1	ALG13;
Internal Genitalia (Female)	2	96	40	7.60529	0.0248072	1	1	1	WNT7A; SUFU;
Internal Genitalia (Male)	1	148	20	2.47894	0.345947	1	1	1	WNT7A;
Iris coloboma	1	13	20	28.202	0.0352459	1	1	1	SUFU;
Isochromosome 17q frequent in cytogenetic studies	1	3	20	121.896	0.00822364	1	1	1	SUFU;
Joint contractures (in 1 patient)	1	1	20	363.275	0.00274725	1	0.995496	1	ALG13;
Kyphoscoliosis	1	34	20	10.7882	0.0900766	1	1	1	SUFU;
Lab	1	266	20	1.3793	0.546592	1	1	1	SUFU;
Laboratory Abnormalities	1	712	20	0.515313	0.916669	1	1	1	ALG13;
Lateral displacement of the inner canthi	1	3	20	121.896	0.00822364	1	1	1	SUFU;
Limbs	2	339	40	2.15387	0.234714	1	1	1	WNT7A; SUFU;
Liver	1	256	20	1.43318	0.531796	1	1	1	ALG13;
Long ears	1	1	20	363.275	0.00274725	1	0.995496	1	WNT7A;
Long face	1	20	20	18.3362	0.0538085	1	1	1	WNT7A;
Long tract signs	1	13	20	28.202	0.0352459	1	1	1	A2M;
Low-set ears	1	97	20	3.78217	0.239788	1	1	1	WNT7A;
Lung	1	171	20	2.14554	0.389763	1	1	1	SUFU;
Lymphomesenteric cysts, often calcified	1	3	20	121.896	0.00822364	1	1	1	SUFU;
Medulloblastoma	1	11	20	33.325	0.0298892	1	1	1	SUFU;
Meningioma	1	7	20	52.3407	0.0191043	1	1	1	SUFU;
MENINGIOMA, FAMILIAL, SUSCEPTIBILITY TO	1	6	20	61.0496	0.0163931	1	1	1	SUFU;
Mental retardation (less common)	1	4	20	91.4983	0.0109528	1	1	1	SUFU;
Microcephaly (in 1 patient)	1	1	20	363.275	0.00274725	1	0.995496	1	ALG13;
Mild mandibular prognathism	1	3	20	121.896	0.00822364	1	1	1	SUFU;
Miscellaneous	5	1228	100	1.48208	0.13947	1	1	1	ALG13; A2M; FBXO7; WNT7A; SUFU;
Mobile wrist	1	1	20	363.275	0.00274725	1	0.995496	1	WNT7A;
Monotone speech	1	1	20	363.275	0.00274725	1	0.995496	1	FBXO7;
More common in women	1	7	20	52.3407	0.0191043	1	1	1	SUFU;
Mouth	2	417	40	1.751	0.323167	1	1	1	WNT7A; SUFU;
Muscle, Soft Tissue	1	341	20	1.07595	0.646057	1	1	1	ALG13;
Nails	1	123	20	2.98275	0.295503	1	1	1	WNT7A;
Narrow palate	1	13	20	28.202	0.0352459	1	1	1	WNT7A;
Neck	1	130	20	2.82215	0.309931	1	1	1	WNT7A;
Neoplasia	1	151	20	2.42969	0.351801	1	1	1	SUFU;
Neurofibrillary tangles composed of disordered microtubules	1	11	20	33.325	0.0298892	1	1	1	A2M;
Neurologic	5	930	100	1.95698	0.0346552	1	1	1	ALG13; A2M; FBXO7; WNT7A; SUFU;
Nose	2	314	40	2.32535	0.207461	1	1	1	WNT7A; SUFU;
Occipital meningocele	1	1	20	363.275	0.00274725	1	0.995496	1	WNT7A;
Odontogenic keratocysts of jaws	1	3	20	121.896	0.00822364	1	1	1	SUFU;
Oligodactyly	1	5	20	73.2352	0.013676	1	1	1	WNT7A;
Oncology	1	80	20	4.58578	0.201492	1	1	1	SUFU;
One male and 3 unrelated females have been reported (last curated October 2013)	1	1	20	363.275	0.00274725	1	0.995496	1	ALG13;
Onset in adolescence or young adulthood	1	1	20	363.275	0.00274725	1	0.995496	1	FBXO7;
Onset in infancy	1	82	20	4.47394	0.206076	1	1	1	ALG13;
Optic atrophy (in 1 patient)	1	1	20	363.275	0.00274725	1	0.995496	1	ALG13;
Ovarian carcinoma	1	4	20	91.4983	0.0109528	1	1	1	SUFU;
Ovarian fibromata	1	3	20	121.896	0.00822364	1	1	1	SUFU;
Parkinsonism	2	42	40	17.3812	0.00497628	1	1	1	A2M; FBXO7;
Paternal age effect	1	6	20	61.0496	0.0163931	1	1	1	SUFU;
Pectus carinatum	1	27	20	13.5842	0.0720843	1	1	1	WNT7A;
Pelvis	1	153	20	2.39794	0.35568	1	1	1	WNT7A;
Pes equinovarus	1	3	20	121.896	0.00822364	1	1	1	FBXO7;
Pilonidal sinus	1	1	20	363.275	0.00274725	1	0.995496	1	WNT7A;
Pits of palms and soles	1	3	20	121.896	0.00822364	1	1	1	SUFU;
Poorly ossified calvarium	1	1	20	363.275	0.00274725	1	0.995496	1	WNT7A;
Postaxial polydactyly	1	23	20	15.9456	0.0616759	1	1	1	WNT7A;
Postural instability	1	14	20	26.189	0.0379154	1	1	1	FBXO7;
Presenile and senile dementia	1	12	20	30.5502	0.0325705	1	1	1	A2M;
Prolonged APPT (in 1 patient)	1	1	20	363.275	0.00274725	1	0.995496	1	ALG13;
Prominent sternum	1	4	20	91.4983	0.0109528	1	1	1	WNT7A;
Pseudoarthrosis of clavicle	1	1	20	363.275	0.00274725	1	0.995496	1	WNT7A;
Pyramidal signs	1	23	20	15.9456	0.0616759	1	1	1	FBXO7;
Pyramidal signs (in 1 patient)	1	1	20	363.275	0.00274725	1	0.995496	1	ALG13;
Recurrent infections (in 1 patient)	1	1	20	363.275	0.00274725	1	0.995496	1	ALG13;
Reduced upgaze	1	1	20	363.275	0.00274725	1	0.995496	1	FBXO7;
Respiratory	1	360	20	1.01916	0.668245	1	1	1	SUFU;
Ribs, Sternum, Clavicles and Scapulae	2	162	40	4.50703	0.0658054	1	1	1	WNT7A; SUFU;
Rigidity	1	28	20	13.0992	0.0746719	1	1	1	FBXO7;
Scissor gait	1	1	20	363.275	0.00274725	1	0.995496	1	FBXO7;
Scoliosis	1	118	20	3.10913	0.285051	1	1	1	SUFU;
Seizures, refractory	1	5	20	73.2352	0.013676	1	1	1	ALG13;
Short 4th metacarpal	1	3	20	121.896	0.00822364	1	1	1	SUFU;
Short, bowed femur	1	1	20	363.275	0.00274725	1	0.995496	1	WNT7A;
Short bowed radii	1	2	20	182.541	0.00548846	1	1	1	WNT7A;
Short, bowed radii	1	1	20	363.275	0.00274725	1	0.995496	1	WNT7A;
Shortened forearm	1	1	20	363.275	0.00274725	1	0.995496	1	WNT7A;
Short neck	1	63	20	5.82302	0.161668	1	1	1	WNT7A;
Short stature	1	172	20	2.13306	0.391613	1	1	1	WNT7A;
Short stature, disproportionate	1	9	20	40.7223	0.0245086	1	1	1	WNT7A;
Short thumb terminal phalanx	1	3	20	121.896	0.00822364	1	1	1	SUFU;
Skeletal	4	634	80	2.29765	0.0528658	1	1	1	ALG13; FBXO7; WNT7A; SUFU;
Skin	2	539	40	1.35468	0.463955	1	1	1	WNT7A; SUFU;
Skin, Nails, Hair	2	554	40	1.318	0.480929	1	1	1	WNT7A; SUFU;
Skull	1	148	20	2.47894	0.345947	1	1	1	WNT7A;
Slender tibiae	1	1	20	363.275	0.00274725	1	0.995496	1	WNT7A;
Slow progression	1	18	20	20.3725	0.0485343	1	1	1	FBXO7;
Slow saccades	1	5	20	73.2352	0.013676	1	1	1	FBXO7;
Spasticity, mainly in the lower limbs	1	1	20	363.275	0.00274725	1	0.995496	1	FBXO7;
Spine	2	286	40	2.553	0.1779	1	1	1	WNT7A; SUFU;
Strabismus	1	128	20	2.86625	0.305833	1	1	1	SUFU;
Subconjunctival epithelial cysts	1	3	20	121.896	0.00822364	1	1	1	SUFU;
Susceptibility conferred by mutation in the alpha-2-macroglobulin gene (A2M,	1	11	20	33.325	0.0298892	1	1	1	A2M;
Swelling of the eyelids (in 1 patient)	1	1	20	363.275	0.00274725	1	0.995496	1	ALG13;
Swelling of the hands and feet (in 1 patient)	1	1	20	363.275	0.00274725	1	0.995496	1	ALG13;
Syndactyly	1	47	20	7.8049	0.12275	1	1	1	WNT7A;
Synostotic ribs	1	3	20	121.896	0.00822364	1	1	1	SUFU;
Talipes equinovarus	1	49	20	7.48639	0.127692	1	1	1	WNT7A;
Tremor	1	33	20	11.1151	0.0875235	1	1	1	FBXO7;
ULNA AND FIBULA, ABSENCE OF, WITH SEVERE LIMB DEFICIENCY	1	1	20	363.275	0.00274725	1	0.995496	1	WNT7A;
Voice	1	67	20	5.47542	0.171178	1	1	1	FBXO7;
X-linked recessive	1	99	20	3.70577	0.244195	1	1	1	ALG13;

## Sheet: COSMIC
Analysis: COSMIC
Dataset name: Specific to HEK 293
Number of genes in the dataset: 48
Number of genes in the dataset (which are available in COSMIC database) :47
Number of genes in background: 18585
Is analysis quantitative: No
COSMIC	No. of genes in the dataset	No. of genes in the background dataset	Percentage of genes	Fold enrichment	P-value (Hypergeometric test)	Corrected p-values			genes mapped (from input data set)
						Bonferroni method	BH method	Q-value (Storey-Tibshirani method)
skin	31	11549	65.9574	1.06152	0.352558	1	1	1	ARNT; C1QA; HSPA5; VWA8; N4BP2L2; PDP1; TTC19; A2M; CD160; KCNIP1; KLHDC10; TRIM68; ALKBH7; CEACAM8; CMA1; CSTL1; DEFA5; FBXO7; IGFL3; INSL5; LRP1; MAP4K3; MFAP5; OS9; PSG8; RBM14; WNT7A; LTBP1; SENP5; SUFU; VPS35;
prostate	17	9587	36.1702	0.701445	0.98851	1	1	1	ARNT; HSPA5; PDE7A; KLHDC10; CEACAM8; CMA1; LRP1; MFAP5; MFI2; PSG8; TBC1D2B; WNT7A; CLINT1; FANCG; LTBP1; SUFU; VPS35;
biliary tract	2	1799	4.25532	0.441708	0.949767	1	1	1	KLHDC10; LRP1;
CancerGeneCensus geneList	3	503	6.38298	2.36572	0.133984	1	1	1	ARNT; FANCG; SUFU;
lung	40	15353	85.1064	1.03026	0.413314	1	1	1	ALG13; ARNT; C1QA; GTPBP1; HSPA5; VWA8; N4BP2L2; PDE7A; PDP1; TTC19; A2M; BCHE; CCL3; CD160; KCNIP1; KLHDC10; TRIM68; ALKBH7; CEACAM8; CMA1; CSTL1; FBXO7; IGFL3; INSL5; KLK11; LRP1; MAP4K3; MFI2; OS9; PLAUR; PSG8; RBM14; TBC1D2B; WNT7A; CLINT1; FANCG; LTBP1; SENP5; VPS26B; VPS35;
autonomic ganglia	6	736	12.766	3.22822	0.0101839	0.427725	0.224816	0.733419	ALG13; C1QA; GTPBP1; KCNIP1; OS9; FANCG;
meninges	1	447	2.12766	0.893258	0.681992	1	1	1	ALKBH7;
kidney	36	13456	76.5957	1.05798	0.32249	1	1	1	ALG13; ARNT; C1QA; GTPBP1; HSPA5; VWA8; N4BP2L2; PDP1; TTC19; A2M; BCHE; CCL3; KLHDC10; ALKBH7; CEACAM8; CMA1; DEFA5; FBXO7; INSL5; LRP1; MAP4K3; MFI2; OS9; PLAUR; PSG8; RBM14; TBC1D2B; WNT7A; CLINT1; EDEM1; FANCG; LTBP1; SENP5; SUFU; VPS26B; VPS35;
endometrium	36	12807	76.5957	1.1116	0.163154	1	1	1	ALG13; ARNT; GTPBP1; HSPA5; N4BP2L2; PDP1; A2M; BCHE; KLHDC10; CEACAM8; CSTL1; DEFB136; FBXO7; IGFL3; INSL5; KLK11; LRP1; MAP4K3; MFAP5; MFI2; OS9; PLAUR; PSCA; PSG8; RBM14; TBC1D2B; WNT7A; CLINT1; EDEM1; FANCG; LTBP1; RPL23; SENP5; SUFU; VPS26B; VPS35;
stomach	2	1289	4.25532	0.616471	0.846787	1	1	1	MAP4K3; LTBP1;
large intestine	43	17427	91.4894	0.975706	0.833162	1	1	1	ALG13; ARNT; C1QA; GTPBP1; HSPA5; VWA8; N4BP2L2; PDE7A; PDP1; TTC19; A2M; BCHE; CCL3; CD160; KCNIP1; TRIM68; ALKBH7; CEACAM8; CSTL1; DEFB136; FBXO7; IGFL3; KLK11; LRP1; MAP4K3; MFAP5; MFI2; OS9; PLAUR; PSCA; PSG8; RBM14; TBC1D2B; WNT7A; CLINT1; EDEM1; FANCG; LTBP1; RPL23; SENP5; SUFU; VPS26B; VPS35;
parathyroid	2	202	4.25532	3.93365	0.0924886	1	0.97113	1	DEFB136; WNT7A;
central nervous system	30	12014	63.8298	0.987531	0.611409	1	1	1	ARNT; C1QA; HSPA5; VWA8; N4BP2L2; PDP1; TTC19; A2M; BCHE; CCL3; KLHDC10; CMA1; FBXO7; KLK11; LRP1; MAP4K3; MFAP5; MFI2; OS9; PLAUR; PSG8; RBM14; CLINT1; EDEM1; LTBP1; RPL23; SENP5; SUFU; VPS26B; VPS35;
ovary	29	12007	61.7021	0.95518	0.718689	1	1	1	C1QA; GTPBP1; HSPA5; VWA8; N4BP2L2; PDE7A; PDP1; TTC19; A2M; BCHE; CD160; TRIM68; CEACAM8; DEFA5; FBXO7; IGFL3; LRP1; MAP4K3; MFI2; OS9; PLAUR; RBM14; TBC1D2B; WNT7A; CLINT1; EDEM1; FANCG; LTBP1; SENP5;
bone	8	1330	17.0213	2.38095	0.0173703	0.729553	0.243184	0.793343	PDP1; CD160; KCNIP1; KLHDC10; CEACAM8; CSTL1; LRP1; SUFU;
240 NB cases mutantgeneList	13	3941	27.6596	1.3051	0.180794	1	1	1	ALG13; ARNT; GTPBP1; PDE7A; A2M; IGFL3; LRP1; PLAUR; PSG8; RBM14; CLINT1; FANCG; LTBP1;
haematopoietic and lymphoid tissue	21	8977	44.6809	0.925267	0.739541	1	1	1	ALG13; ARNT; VWA8; N4BP2L2; PDE7A; A2M; BCHE; KCNIP1; KLHDC10; TRIM68; CEACAM8; IGFL3; LRP1; MAP4K3; OS9; PSCA; PSG8; WNT7A; EDEM1; LTBP1; VPS26B;
breast	40	14924	85.1064	1.05988	0.266706	1	1	1	ALG13; ARNT; HSPA5; VWA8; N4BP2L2; PDE7A; PDP1; TTC19; A2M; BCHE; CCL3; KCNIP1; KLHDC10; TRIM68; ALKBH7; CEACAM8; CMA1; CSTL1; FBXO7; INSL5; KLK11; LRP1; MAP4K3; MFAP5; MFI2; OS9; PLAUR; PSG8; RBM14; TBC1D2B; WNT7A; CLINT1; EDEM1; FANCG; LTBP1; RPL23; SENP5; SUFU; VPS26B; VPS35;
upper aerodigestive tract	18	6364	38.2979	1.11881	0.328064	1	1	1	ALG13; C1QA; VWA8; N4BP2L2; PDP1; A2M; KCNIP1; CSTL1; DEFA5; IGFL3; LRP1; MFI2; OS9; PSCA; RBM14; TBC1D2B; LTBP1; VPS26B;
cervix	4	2590	8.51064	0.61209	0.908848	1	1	1	KCNIP1; LRP1; OS9; TBC1D2B;
thyroid	20	8760	42.5532	0.903057	0.780713	1	1	1	ALG13; ARNT; GTPBP1; BCHE; CCL3; KCNIP1; KLHDC10; CSTL1; DEFB136; FBXO7; LRP1; MFI2; OS9; PLAUR; PSCA; RBM14; TBC1D2B; CLINT1; FANCG; VPS35;
liver	32	14176	68.0851	0.892697	0.928473	1	1	1	ARNT; C1QA; GTPBP1; HSPA5; VWA8; N4BP2L2; PDE7A; PDP1; TTC19; A2M; BCHE; CCL3; KCNIP1; KLHDC10; TRIM68; ALKBH7; CEACAM8; FBXO7; IGFL3; LRP1; MAP4K3; MFI2; OS9; RBM14; TBC1D2B; CLINT1; EDEM1; FANCG; LTBP1; SENP5; VPS26B; VPS35;
pancreas	34	12286	72.3404	1.09438	0.229129	1	1	1	ALG13; ARNT; C1QA; GTPBP1; HSPA5; VWA8; N4BP2L2; PDE7A; PDP1; TTC19; A2M; BCHE; CCL3; KLHDC10; TRIM68; CEACAM8; CSTL1; DEFA5; FBXO7; KLK11; LRP1; MAP4K3; MFAP5; MFI2; OS9; PLAUR; PSG8; RBM14; WNT7A; CLINT1; LTBP1; SUFU; VPS26B; VPS35;
neuroblastoma	6	744	12.766	3.19351	0.0107055	0.449631	0.224816	0.733419	ALG13; C1QA; GTPBP1; KCNIP1; OS9; FANCG;
oesophagus	14	5660	29.7872	0.978574	0.594154	1	1	1	ARNT; GTPBP1; A2M; BCHE; TRIM68; INSL5; LRP1; MFI2; OS9; PSG8; RBM14; FANCG; SENP5; SUFU;
urinary tract	35	13085	74.4681	1.05777	0.332676	1	1	1	ALG13; ARNT; VWA8; N4BP2L2; PDE7A; PDP1; TTC19; A2M; BCHE; CCL3; CD160; TRIM68; ALKBH7; CEACAM8; FBXO7; INSL5; KLK11; LRP1; MAP4K3; MFAP5; MFI2; OS9; PLAUR; PSG8; RBM14; TBC1D2B; WNT7A; CLINT1; EDEM1; FANCG; LTBP1; SENP5; SUFU; VPS26B; VPS35;
small intestine	1	196	2.12766	2.03712	0.392815	1	1	1	MFI2;
salivary gland	1	555	2.12766	0.719438	0.759907	1	1	1	VWA8;
