# Supplementary material for: The Interactome of Cancer-Related Lysyl Oxidase and Lysyl Oxidase-Like Proteins
Source: Cancers (Basel). 2020 Dec 29;13(1):71. doi: 10.3390/cancers13010071 (PMC7794802; doi:10.3390/cancers13010071)
Supplement: Supplementary file 1 [file cancers-13-00071-s001.zip › Supplementary_Material/Suppl_Table_S8B_HCT116_FunRich.xlsx]

## Sheet: Dataset(Specific to HCT 116)
Name of dataset: Specific to HCT 116
No. of identified items: 103 of 109
No. of unidentified items: 6
ID type: GeneSymbol
Number of mapped gene: 103
Is dataset quantitative :NO
Mapped items:
Dataset item (Gene symbol )		Entrez ID	Gene symbol	Description	Alternate names	Chromosome	Map location
MFAP4		4239	MFAP4	microfibrillar-associated protein 4	-	17	17p11.2
ALPP		250	ALPP	alkaline phosphatase, placental	ALP|PALP|PLAP|PLAP-1	2	2q37
BTNL2		56244	BTNL2	butyrophilin-like 2	BTL-II|BTN7|HSBLMHC1|SS2	6	6p21.3
C1QB		713	C1QB	complement component 1, q subcomponent, B chain	-	1	1p36.12
CA6		765	CA6	carbonic anhydrase VI	CA-VI|GUSTIN	1	1p36.2
CFC1		55997	CFC1	cripto, FRL-1, cryptic family 1	CFC1B|CRYPTIC|DTGA2|HTX2	2	2q21.1
CST11		140880	CST11	cystatin 11	CST8L|CTES2|SC13|dJ322G13.6	20	20p11.21
DNAJB9		4189	DNAJB9	DnaJ (Hsp40) homolog, subfamily B, member 9	ERdj4|MDG-1|MDG1|MST049|MSTP049	7	7q31|14q24.2-q24.3
ECEL1		9427	ECEL1	endothelin converting enzyme-like 1	DA5D|DINE|ECEX|XCE	2	2q37.1
ELSPBP1		64100	ELSPBP1	epididymal sperm binding protein 1	E12|EDDM12|EL149|HE12	19	19q13.33
EPHA7		2045	EPHA7	EPH receptor A7	EHK-3|EHK3|EK11|HEK11	6	6q16.1
FBXO2		26232	FBXO2	F-box protein 2	FBG1|FBX2|Fbs1|NFB42|OCP1	1	1p36.22
FBXO6		26270	FBXO6	F-box protein 6	FBG2|FBS2|FBX6|Fbx6b	1	1p36.22
GGH		8836	GGH	gamma-glutamyl hydrolase (conjugase, folylpolygammaglutamyl hydrolase)	GH	8	8q12.3
IGLL5		100423062	IGLL5	immunoglobulin lambda-like polypeptide 5	IGL|IGLV|VL-MAR	22	22q11.22
IL12RB1		3594	IL12RB1	interleukin 12 receptor, beta 1	CD212|IL-12R-BETA1|IL12RB|IMD30	19	19p13.1
IL5RA		3568	IL5RA	interleukin 5 receptor, alpha	CD125|CDw125|HSIL5R3|IL5R	3	3p26-p24
KLK15		55554	KLK15	kallikrein-related peptidase 15	ACO|HSRNASPH	19	19q13.41
LIPG		9388	LIPG	lipase, endothelial	EDL|EL|PRO719	18	18q21.1
LY86		9450	LY86	lymphocyte antigen 86	MD-1|MD1|MMD-1|dJ80N2.1	6	6p25.1
LYPD1		116372	LYPD1	LY6/PLAUR domain containing 1	LYPDC1|PHTS	2	2q21.2
LYPD4		147719	LYPD4	LY6/PLAUR domain containing 4	SMR	19	19q13.2
NCR3		259197	NCR3	natural cytotoxicity triggering receptor 3	1C7|CD337|LY117|MALS|NKp30	6	6p21.3
PI15		51050	PI15	peptidase inhibitor 15	CRISP8|P24TI|P25TI	8	8q21.11
PRG2		5553	PRG2	proteoglycan 2, bone marrow (natural killer cell activator, eosinophil granule major basic protein)	BMPG|MBP|MBP1	11	11q12
SDF2L1		23753	SDF2L1	stromal cell-derived factor 2-like 1	-	22	22q11.21
SIRPD		128646	SIRPD	signal-regulatory protein delta	PTPNS1L2|dJ576H24.4	20	20p13
TAZ		6901	TAZ	tafazzin	BTHS|CMD3A|EFE|EFE2|G4.5|LVNCX|Taz1	X	Xq28
TDGF1		6997	TDGF1	teratocarcinoma-derived growth factor 1	CR|CRGF|CRIPTO	3	3p21.31
TULP3		7289	TULP3	tubby like protein 3	TUBL3	12	12p13.3
CTU1		90353	CTU1	cytosolic thiouridylase subunit 1	ATPBD3|NCS6	19	19q13.41
HSPG2		3339	HSPG2	heparan sulfate proteoglycan 2	HSPG|PLC|PRCAN|SJA|SJS|SJS1	1	1p36.1-p34
POTEE		445582	POTEE	POTE ankyrin domain family, member E	A26C1|A26C1A|CT104.2|POTE-2|POTE2|POTE2gamma	2	2q21.1
SETX		23064	SETX	senataxin	ALS4|AOA2|SCAR1|bA479K20.2	9	9q34.13
TRMT2A		27037	TRMT2A	tRNA methyltransferase 2 homolog A (S. cerevisiae)	HTF9C	22	22q11.21
ANKHD1		54882	ANKHD1	ankyrin repeat and KH domain containing 1	MASK|MASK1|PP2500|VBARP	5	5q31.3
ARHGAP32		9743	ARHGAP32	Rho GTPase activating protein 32	GC-GAP|GRIT|PX-RICS|RICS|p200RhoGAP|p250GAP	11	11q24.3
ARHGEF5		7984	ARHGEF5	Rho guanine nucleotide exchange factor (GEF) 5	GEF5|P60|TIM|TIM1	7	7q35
ATXN2		6311	ATXN2	ataxin 2	ASL13|ATX2|SCA2|TNRC13	12	12q24.1
BAG3		9531	BAG3	BCL2-associated athanogene 3	BAG-3|BIS|CAIR-1|MFM6	10	10q25.2-q26.2
BAG5		9529	BAG5	BCL2-associated athanogene 5	BAG-5	14	14q32.33
BRE		9577	BRE	brain and reproductive organ-expressed (TNFRSF1A modulator)	BRCC4|BRCC45	2	2p23.2
CAD		790	CAD	carbamoyl-phosphate synthetase 2, aspartate transcarbamylase, and dihydroorotase	-	2	2p22-p21
CCT2		10576	CCT2	chaperonin containing TCP1, subunit 2 (beta)	99D8.1|CCT-beta|CCTB|HEL-S-100n|PRO1633|TCP-1-beta	12	12q15
CCT3		7203	CCT3	chaperonin containing TCP1, subunit 3 (gamma)	CCT-gamma|CCTG|PIG48|TCP-1-gamma|TRIC5	1	1q23
CCT4		10575	CCT4	chaperonin containing TCP1, subunit 4 (delta)	CCT-DELTA|Cctd|SRB	2	2p15
CCT5		22948	CCT5	chaperonin containing TCP1, subunit 5 (epsilon)	CCT-epsilon|CCTE|HEL-S-69|PNAS-102|TCP-1-epsilon	5	5p15.2
CCT6A		908	CCT6A	chaperonin containing TCP1, subunit 6A (zeta 1)	CCT-zeta|CCT-zeta-1|CCT6|Cctz|HTR3|MoDP-2|TCP-1-zeta|TCP20|TCPZ|TTCP20	7	7p11.2
CCT7		10574	CCT7	chaperonin containing TCP1, subunit 7 (eta)	CCTETA|CCTH|NIP7-1|TCP1ETA	2	2p13.2
CEP192		55125	CEP192	centrosomal protein 192kDa	PPP1R62	18	18p11.21
DCAF10		79269	DCAF10	DDB1 and CUL4 associated factor 10	WDR32	9	9p13.2
DCAF6		55827	DCAF6	DDB1 and CUL4 associated factor 6	1200006M05Rik|ARCAP|IQWD1|MSTP055|NRIP|PC326	1	1q24.2
DDA1		79016	DDA1	DET1 and DDB1 associated 1	C19orf58|PCIA1	19	19p13.11
DNAJB4		11080	DNAJB4	DnaJ (Hsp40) homolog, subfamily B, member 4	DNAJW|DjB4|HLJ1	1	1p31.1
EXPH5		23086	EXPH5	exophilin 5	SLAC2-B|SLAC2B	11	11q22.3
FAM175B		23172	FAM175B	family with sequence similarity 175, member B	ABRO1|KIAA0157	10	10q26.13
FAM83H		286077	FAM83H	family with sequence similarity 83, member H	AI3	8	8q24.3
GTF3C5		9328	GTF3C5	general transcription factor IIIC, polypeptide 5, 63kDa	TFIIIC63|TFIIICepsilon|TFiiiC2-63	9	9q34
HAUS5		23354	HAUS5	HAUS augmin-like complex, subunit 5	KIAA0841|dgt5	19	19q13.12
HDAC3		8841	HDAC3	histone deacetylase 3	HD3|RPD3|RPD3-2	5	5q31
HELZ		9931	HELZ	helicase with zinc finger	DHRC|DRHC|HUMORF5	17	17q24.2
HPS3		84343	HPS3	Hermansky-Pudlak syndrome 3	SUTAL	3	3q24
HSPA1B		3304	HSPA1B	heat shock 70kDa protein 1B	HSP70-1B|HSP70-2|HSP70.2	6	6p21.3
HSPA2		3306	HSPA2	heat shock 70kDa protein 2	HSP70-2|HSP70-3	14	14q24.1
HSPA8		3312	HSPA8	heat shock 70kDa protein 8	HEL-33|HEL-S-72p|HSC54|HSC70|HSC71|HSP71|HSP73|HSPA10|LAP-1|LAP1|NIP71	11	11q24.1
IFT122		55764	IFT122	intraflagellar transport 122	CED|CED1|SPG|WDR10|WDR10p|WDR140	3	3q21
MAP7		9053	MAP7	microtubule-associated protein 7	E-MAP-115|EMAP115	6	6q23.3
MIB2		142678	MIB2	mindbomb E3 ubiquitin protein ligase 2	ZZANK1|ZZZ5	1	1p36.33
MTUS1		57509	MTUS1	microtubule associated tumor suppressor 1	ATBP|ATIP|ICIS|MP44|MTSG1	8	8p22
NEDD1		121441	NEDD1	neural precursor cell expressed, developmentally down-regulated 1	GCP-WD|TUBGCP7	12	12q23.1
PIGR		5284	PIGR	polymeric immunoglobulin receptor	-	1	1q31-q41
POM121C		100101267	POM121C	POM121 transmembrane nucleoporin C	POM121-2	7	7q11.2
PRAME		23532	PRAME	preferentially expressed antigen in melanoma	CT130|MAPE|OIP-4|OIP4	22	22q11.22
PUM1		9698	PUM1	pumilio RNA-binding family member 1	HSPUM|PUMH|PUMH1|PUML1	1	1p35.2
PUM2		23369	PUM2	pumilio RNA-binding family member 2	PUMH2|PUML2	2	2p24.1
RECQL4		9401	RECQL4	RecQ protein-like 4	RECQ4	8	8q24.3
RICTOR		253260	RICTOR	RPTOR independent companion of MTOR, complex 2	AVO3|PIA|hAVO3	5	5p13.1
RNF219		79596	RNF219	ring finger protein 219	C13orf7	13	13q31.1
RNF31		55072	RNF31	ring finger protein 31	HOIP|ZIBRA	14	14q11.2
RPAP1		26015	RPAP1	RNA polymerase II associated protein 1	-	15	15q15.1
RPTOR		57521	RPTOR	regulatory associated protein of MTOR, complex 1	KOG1|Mip1	17	17q25.3
SAV1		60485	SAV1	salvador family WW domain containing protein 1	SAV|WW45|WWP4	14	14q13-q23
STIL		6491	STIL	SCL/TAL1 interrupting locus	MCPH7|SIL	1	1p32
STUB1		10273	STUB1	STIP1 homology and U-box containing protein 1, E3 ubiquitin protein ligase	CHIP|HSPABP2|NY-CO-7|SCAR16|SDCCAG7|UBOX1	16	16p13.3
TAF6L		10629	TAF6L	TAF6-like RNA polymerase II, p300/CBP-associated factor (PCAF)-associated factor, 65kDa	PAF65A	11	11q12.3
TCP1		6950	TCP1	t-complex 1	CCT-alpha|CCT1|CCTa|D6S230E|TCP-1-alpha	6	6q25.3-q26
THSD4		79875	THSD4	thrombospondin, type I, domain containing 4	ADAMTSL-6|ADAMTSL6|FVSY9334|PRO34005	15	15q23
TRIM32		22954	TRIM32	tripartite motif containing 32	BBS11|HT2A|LGMD2H|TATIP	9	9q33.1
TRIM33		51592	TRIM33	tripartite motif containing 33	ECTO|PTC7|RFG7|TF1G|TIF1G|TIF1GAMMA|TIFGAMMA	1	1p13.1
TUBA1B		10376	TUBA1B	tubulin, alpha 1b	K-ALPHA-1	12	12q13.12
TUBA1C		84790	TUBA1C	tubulin, alpha 1c	TUBA6|bcm948	12	12q13.12
TUBA4A		7277	TUBA4A	tubulin, alpha 4a	ALS22|H2-ALPHA|TUBA1	2	2q35
TUBB		203068	TUBB	tubulin, beta class I	CDCBM6|M40|OK/SW-cl.56|TUBB1|TUBB5	6	6p21.33
TUBB8		347688	TUBB8	tubulin, beta 8 class VIII	bA631M21.2	10	10p15.3
TUBGCP6		85378	TUBGCP6	tubulin, gamma complex associated protein 6	GCP-6|GCP6|MCCRP|MCCRP1|MCPHCR	22	22q13.31-q13.33
USP34		9736	USP34	ubiquitin specific peptidase 34	-	2	2p15
UTP18		51096	UTP18	UTP18 small subunit (SSU) processome component homolog (yeast)	CGI-48|WDR50	17	17q21.33
VWA5B2		90113	VWA5B2	von Willebrand factor A domain containing 5B2	-	3	3q27.1
WDR59		79726	WDR59	WD repeat domain 59	FP977	16	16q23.1
WDR6		11180	WDR6	WD repeat domain 6	-	3	3p21.31
ZG16B		124220	ZG16B	zymogen granule protein 16B	EECP|HRPE773|JCLN2|PAUF|PRO1567	16	16p13.3
ZNF195		7748	ZNF195	zinc finger protein 195	HRF1|ZNFP104	11	11p15.5
ZNF609		23060	ZNF609	zinc finger protein 609	-	15	15q22.31

## Sheet: Cellular component
Analysis: Cellular component
Dataset name: Specific to HCT 116
Number of genes in the dataset: 103
Number of genes in the dataset (which are available in Cellular component database) :89
Number of genes in background: 14553
Is analysis quantitative: No
Cellular component	No. of genes in the dataset	No. of genes in the background dataset	Percentage of genes	Fold enrichment	P-value (Hypergeometric test)	Corrected p-values			genes mapped (from input data set)
						Bonferroni method	BH method	Q-value (Storey-Tibshirani method)
Plasma membrane	17	3479	19.1011	0.799397	0.885233	1	1	1	CFC1; ECEL1; EPHA7; GGH; IL12RB1; IL5RA; LY86; NCR3; TULP3; POTEE; ARHGAP32; MTUS1; PIGR; PRAME; TUBA1B; TUBB; WDR6;
Integral to membrane	1	1702	1.1236	0.0970227	0.999985	1	1	1	IL5RA;
Integral to plasma membrane	4	934	4.49438	0.701951	0.831166	1	1	1	ECEL1; IL12RB1; NCR3; PIGR;
Golgi aparatus	1	897	1.1236	0.184093	0.996586	1	1	1	ATXN2;
Nucleus	38	5847	42.6966	1.06286	0.350645	1	1	1	ALPP; TULP3; SETX; ATXN2; BRE; CAD; CCT2; CCT5; DCAF6; EXPH5; FAM83H; GTF3C5; HDAC3; HELZ; HSPA1B; HSPA2; HSPA8; MAP7; MIB2; MTUS1; PUM1; PUM2; RECQL4; RICTOR; RNF219; SAV1; STUB1; TAF6L; TCP1; TRIM32; TRIM33; TUBA1B; TUBA1C; TUBA4A; TUBB; UTP18; ZNF195; ZNF609;
Perinuclear region of cytoplasm	3	119	3.37079	4.13521	0.0364392	1	1	1	ATXN2; BAG5; HSPA1B;
Ribonucleoprotein complex	3	65	3.37079	7.57008	0.00734834	1	0.443161	1	ATXN2; HSPA1B; HSPA8;
Nucleolus	11	1257	12.3596	1.43206	0.143986	1	1	1	DNAJB9; CCT2; CCT3; CCT4; CCT5; CCT7; HSPA1B; HSPA2; HSPA8; TUBB; UTP18;
Mitochondrion	8	1259	8.98876	1.0402	0.509223	1	1	1	SDF2L1; TAZ; CCT2; CCT4; CCT7; HSPA1B; HSPA8; TUBA1B;
Cytosol	20	1178	22.4719	2.77723	2.21545e-05	0.0173692	0.00434229	0.0281812	BAG3; BRE; CAD; CCT2; CCT3; CCT4; CCT5; CCT6A; CCT7; CEP192; HSPA8; NEDD1; PUM1; RICTOR; RPTOR; TCP1; TUBA1B; TUBA4A; TUBB; TUBGCP6;
Cytoplasm	47	5684	52.809	1.35223	0.00572098	1	0.435874	1	CA6; DNAJB9; FBXO2; FBXO6; NCR3; TAZ; SETX; ANKHD1; ARHGAP32; ARHGEF5; ATXN2; BAG3; BRE; CAD; CCT2; CCT3; CCT4; CCT5; CCT6A; CCT7; DCAF6; FAM175B; HDAC3; HPS3; HSPA1B; HSPA2; HSPA8; IFT122; MAP7; MIB2; MTUS1; PUM1; PUM2; RICTOR; RNF219; RPTOR; SAV1; STIL; STUB1; TCP1; TRIM32; TUBA1B; TUBA1C; TUBA4A; TUBB; WDR6; ZNF609;
Exosomes	29	2043	32.5843	2.32162	6.53996e-06	0.00512733	0.00245993	0.0159648	ALPP; C1QB; CA6; DNAJB9; GGH; HSPG2; POTEE; CAD; CCT2; CCT3; CCT4; CCT5; CCT6A; CCT7; HAUS5; HSPA1B; HSPA2; HSPA8; MAP7; PIGR; TAF6L; TCP1; THSD4; TUBA1B; TUBA1C; TUBA4A; TUBB; TUBB8; ZG16B;
Lysosome	21	1620	23.5955	2.12042	0.000621521	0.487272	0.0696104	0.451767	ALPP; GGH; PRG2; ARHGEF5; BAG5; CCT2; CCT3; CCT4; CCT5; CCT6A; CCT7; HSPA1B; HSPA2; HSPA8; PIGR; RPTOR; TCP1; TUBA1C; TUBB; WDR59; ZG16B;
Endoplasmic reticulum	6	1104	6.74157	0.890052	0.67665	1	1	1	DNAJB9; ECEL1; SDF2L1; TAZ; HSPA1B; STUB1;
Cell surface	4	205	4.49438	3.19804	0.0369577	1	1	1	ALPP; TDGF1; HSPA2; HSPA8;
Extracellular	19	1825	21.3483	1.70306	0.0132513	1	0.577167	1	MFAP4; ALPP; C1QB; CA6; CST11; EPHA7; GGH; IL5RA; KLK15; LIPG; LY86; PI15; PRG2; TDGF1; HSPG2; PIGR; PRAME; RPAP1; TRIM33;
Kinetochore	1	90	1.1236	1.83461	0.425234	1	1	1	TUBB;
Extracellular region	4	442	4.49438	1.48329	0.285326	1	1	1	C1QB; KLK15; PRG2; TUBA4A;
BRISC complex	2	4	2.24719	81.9532	0.000220131	0.172582	0.0345165	0.22401	BRE; FAM175B;
Extracellular space	3	404	3.37079	1.21812	0.450709	1	1	1	IL5RA; LIPG; HSPG2;
Extracellular matrix	2	120	2.24719	2.73837	0.166969	1	1	1	MFAP4; HSPG2;
Nucleoplasm	1	449	1.1236	0.367773	0.939053	1	1	1	SETX;
Nuclear speck	1	31	1.1236	5.32517	0.17334	1	1	1	HSPA1B;
Centrosome	15	656	16.8539	3.74097	9.413e-06	0.00737979	0.00245993	0.0159648	CCT2; CCT3; CCT4; CCT5; CCT6A; CCT7; CEP192; HAUS5; HSPA8; NEDD1; TCP1; TUBA1B; TUBA4A; TUBB; TUBGCP6;
Cytoskeleton	3	427	3.37079	1.1525	0.487149	1	1	1	ARHGAP32; CCT3; TUBB;
Intracellular	1	151	1.1236	1.09353	0.605884	1	1	1	HSPA8;
Trans-Golgi network	1	31	1.1236	5.32517	0.17334	1	1	1	ATXN2;
Microtubule	9	129	10.1124	11.4187	8.91792e-08	6.99165e-05	6.99165e-05	0.000453754	CCT2; CCT3; CCT4; CCT6A; CCT7; MAP7; TCP1; TUBA1C; TUBA4A;
Nuclear matrix	1	37	1.1236	4.46186	0.203281	1	1	1	CAD;
HAUS complex	1	8	1.1236	20.6159	0.0479014	1	1	1	HAUS5;
Histone deacetylase complex	2	21	2.24719	15.6417	0.00720103	1	0.443161	1	HDAC3; TAF6L;
Intracellular membrane-bounded organelle	1	127	1.1236	1.30016	0.542723	1	1	1	TRIM33;
BRCA1-A complex	1	7	1.1236	23.5569	0.0420401	1	1	1	BRE;
STAGA complex	1	12	1.1236	13.7497	0.0709941	1	1	1	TAF6L;
Polysome	1	7	1.1236	23.5569	0.0420401	1	1	1	ATXN2;
Transcriptional repressor complex	1	17	1.1236	9.70803	0.0990825	1	1	1	HDAC3;
Gamma-tubulin ring complex	1	6	1.1236	27.4765	0.0361431	1	1	1	TUBGCP6;
Spindle microtubule	1	24	1.1236	6.8777	0.137001	1	1	1	HDAC3;
SCF ubiquitin ligase complex	1	15	1.1236	11.0016	0.0879493	1	1	1	FBXO6;
Microfibril	1	3	1.1236	54.8617	0.018236	1	0.649865	1	MFAP4;
Inclusion body	2	6	2.24719	54.6809	0.000545953	0.428027	0.0696104	0.451767	BAG5; HSPA1B;
Microtubule associated complex	1	24	1.1236	6.8777	0.137001	1	1	1	MAP7;
CUL4 RING ubiquitin ligase complex	2	11	2.24719	29.8485	0.00196235	1	0.192311	1	DCAF10; DCAF6;
Complement component C1 complex	1	2	1.1236	82.156	0.0121942	1	0.562367	1	C1QB;
Nuclear inclusion body	1	3	1.1236	54.8617	0.018236	1	0.649865	1	STUB1;
Nuclear ubiquitin ligase complex	1	2	1.1236	82.156	0.0121942	1	0.562367	1	BRE;
Transcription factor TFIIIC complex	1	6	1.1236	27.4765	0.0361431	1	1	1	GTF3C5;
Stress granule	1	8	1.1236	20.6159	0.0479014	1	1	1	ATXN2;
Cell projection	1	41	1.1236	4.02667	0.222643	1	1	1	ARHGAP32;
Ubiquitin conjugating enzyme complex	1	3	1.1236	54.8617	0.018236	1	0.649865	1	STUB1;
TORC1 complex	1	3	1.1236	54.8617	0.018236	1	0.649865	1	RPTOR;
TORC2 complex	1	2	1.1236	82.156	0.0121942	1	0.562367	1	RICTOR;
Myosin	1	2	1.1236	82.156	0.0121942	1	0.562367	1	RICTOR;
Eosinophil	1	1	1.1236	163.499	0.00611558	1	0.435874	1	PRG2;
Interleukin-5 receptor complex	1	1	1.1236	163.499	0.00611558	1	0.435874	1	IL5RA;

## Sheet: Molecular function
Analysis: Molecular function
Dataset name: Specific to HCT 116
Number of genes in the dataset: 103
Number of genes in the dataset (which are available in Molecular function database) :101
Number of genes in background: 18125
Is analysis quantitative: No
Molecular function	No. of genes in the dataset	No. of genes in the background dataset	Percentage of genes	Fold enrichment	P-value (Hypergeometric test)	Corrected p-values			genes mapped (from input data set)
						Bonferroni method	BH method	Q-value (Storey-Tibshirani method)
Molecular function unknown	37	5685	36.6337	1.16816	0.150069	1	1	1	BTNL2; CFC1; ELSPBP1; LYPD1; LYPD4; NCR3; PRG2; SDF2L1; SIRPD; CTU1; POTEE; SETX; TRMT2A; ANKHD1; BAG5; DCAF10; DDA1; EXPH5; FAM175B; FAM83H; HAUS5; HPS3; IFT122; NEDD1; POM121C; PRAME; RICTOR; RNF31; RPAP1; RPTOR; STIL; THSD4; UTP18; WDR59; WDR6; ZG16B; ZNF609;
Protease inhibitor activity	2	94	1.9802	3.83651	0.096703	1	1	1	CST11; PI15;
Acyltransferase activity	1	80	0.990099	2.26512	0.361108	1	1	1	TAZ;
Ligase activity	2	112	1.9802	3.21998	0.129152	1	1	1	CAD; STUB1;
Catalytic activity	1	532	0.990099	0.340656	0.95107	1	1	1	CA6;
GTPase activator activity	1	144	0.990099	1.25847	0.554194	1	1	1	ARHGAP32;
Hydrolase activity	2	203	1.9802	1.77661	0.312767	1	1	1	ALPP; GGH;
Serine-type peptidase activity	1	98	0.990099	1.84912	0.42253	1	1	1	KLK15;
Receptor binding	1	129	0.990099	1.40479	0.514908	1	1	1	MTUS1;
Structural molecule activity	2	269	1.9802	1.34073	0.443538	1	1	1	TUBA1B; TUBB8;
Structural constituent of cytoskeleton	5	137	4.9505	6.56144	0.00101611	0.227608	0.0758694	0.451428	CEP192; TUBA1C; TUBA4A; TUBB; TUBGCP6;
Cytoskeletal protein binding	2	218	1.9802	1.65437	0.343382	1	1	1	MAP7; MIB2;
Metallopeptidase activity	1	101	0.990099	1.7942	0.432182	1	1	1	ECEL1;
Transcription regulator activity	6	832	5.94059	1.29616	0.31877	1	1	1	IL5RA; TULP3; HDAC3; SAV1; TRIM32; TRIM33;
Extracellular matrix structural constituent	2	166	1.9802	2.17258	0.236467	1	1	1	MFAP4; HSPG2;
Receptor activity	2	361	1.9802	0.999058	0.600627	1	1	1	IL5RA; PIGR;
Transcription factor activity	2	842	1.9802	0.428344	0.951917	1	1	1	GTF3C5; ZNF195;
Receptor signaling complex scaffold activity	2	322	1.9802	1.12006	0.538248	1	1	1	LY86; BAG3;
Transmembrane receptor protein tyrosine kinase activity	1	56	0.990099	3.23571	0.269046	1	1	1	EPHA7;
Lipase activity	1	19	0.990099	9.53352	0.100778	1	1	1	LIPG;
Ubiquitin-specific protease activity	4	377	3.9604	1.90856	0.159216	1	1	1	FBXO2; FBXO6; RNF219; USP34;
Growth factor activity	1	110	0.990099	1.64742	0.460191	1	1	1	TDGF1;
Binding	1	22	0.990099	8.23408	0.115743	1	1	1	BRE;
RNA binding	3	366	2.9703	1.47566	0.334129	1	1	1	ATXN2; PUM1; PUM2;
Chaperone activity	9	126	8.91089	12.8302	3.46511e-08	7.76185e-06	7.76185e-06	4.61835e-05	DNAJB9; CCT2; CCT3; CCT4; CCT5; CCT6A; CCT7; HSPA1B; TCP1;
Complement activity	1	28	0.990099	6.47027	0.144938	1	1	1	C1QB;
DNA-directed RNA polymerase activity	1	29	0.990099	6.24723	0.14971	1	1	1	TAF6L;
Heat shock protein activity	3	27	2.9703	19.9966	0.00044573	0.0998436	0.0499218	0.297038	DNAJB4; HSPA2; HSPA8;
Guanyl-nucleotide exchange factor activity	1	112	0.990099	1.618	0.466227	1	1	1	ARHGEF5;
Transmembrane receptor activity	1	52	0.990099	3.48456	0.252474	1	1	1	IL12RB1;
Helicase activity	2	25	1.9802	14.421	0.00848468	1	0.475142	1	HELZ; RECQL4;
Transcription cofactor activity	1	8	0.990099	22.6257	0.0437278	1	1	1	DCAF6;

## Sheet: Biological process
Analysis: Biological process
Dataset name: Specific to HCT 116
Number of genes in the dataset: 103
Number of genes in the dataset (which are available in Biological process database) :101
Number of genes in background: 18124
Is analysis quantitative: No
Biological process	No. of genes in the dataset	No. of genes in the background dataset	Percentage of genes	Fold enrichment	P-value (Hypergeometric test)	Corrected p-values			genes mapped (from input data set)
						Bonferroni method	BH method	Q-value (Storey-Tibshirani method)
Biological_process unknown	27	4731	26.7327	1.02438	0.480571	1	1	1	BTNL2; CFC1; ELSPBP1; LYPD1; LYPD4; SDF2L1; SIRPD; CTU1; POTEE; TRMT2A; BAG5; DDA1; EXPH5; FAM175B; FAM83H; HAUS5; HPS3; IFT122; POM121C; PRAME; RICTOR; RNF31; RPAP1; WDR59; WDR6; ZG16B; ZNF609;
Protein metabolism	20	1323	19.802	2.71378	3.55125e-05	0.00632123	0.00632123	0.040188	CST11; DNAJB9; ECEL1; FBXO2; FBXO6; KLK15; PI15; CCT2; CCT3; CCT4; CCT5; CCT6A; DNAJB4; HSPA1B; HSPA2; HSPA8; PUM2; RNF219; TCP1; USP34;
Metabolism	7	1683	6.93069	0.747345	0.839318	1	1	1	ALPP; CA6; GGH; LIPG; TAZ; CAD; STUB1;
Energy pathways	7	1633	6.93069	0.770228	0.815737	1	1	1	ALPP; CA6; GGH; LIPG; TAZ; CAD; STUB1;
Cell growth and/or maintenance	11	1125	10.8911	1.75599	0.048501	1	1	1	MFAP4; HSPG2; CEP192; MAP7; MIB2; TUBA1B; TUBA1C; TUBA4A; TUBB; TUBB8; TUBGCP6;
Cell communication	13	3713	12.8713	0.628697	0.983012	1	1	1	EPHA7; IL5RA; LY86; TDGF1; TULP3; ARHGAP32; ARHGEF5; DCAF10; MTUS1; NEDD1; RPTOR; STIL; THSD4;
Signal transduction	13	3934	12.8713	0.593378	0.991905	1	1	1	EPHA7; IL12RB1; IL5RA; LY86; TDGF1; TULP3; ARHGAP32; ARHGEF5; DCAF10; MTUS1; NEDD1; RPTOR; STIL;
Regulation of nucleobase, nucleoside, nucleotide and nucleic acid metabolism	11	2828	10.8911	0.698548	0.931748	1	1	1	SETX; ATXN2; GTF3C5; HDAC3; HELZ; SAV1; TAF6L; TRIM32; TRIM33; UTP18; ZNF195;
Immune response	4	576	3.9604	1.24912	0.400535	1	1	1	C1QB; NCR3; PRG2; PIGR;
Anti-apoptosis	1	32	0.990099	5.66142	0.163877	1	1	1	ANKHD1;
Apoptosis	1	220	0.990099	0.8237	0.709728	1	1	1	BAG3;
Regulation of cell growth	1	21	0.990099	8.62552	0.110788	1	1	1	DCAF6;
Protein folding	1	16	0.990099	11.3193	0.085566	1	1	1	CCT7;
Cell proliferation	2	39	1.9802	9.24507	0.0199283	1	1	1	IL5RA; BRE;
DNA repair	1	58	0.990099	3.12398	0.277208	1	1	1	RECQL4;
Regulation of signal transduction	1	24	0.990099	7.54778	0.125589	1	1	1	BRE;
Lipid metabolism	1	33	0.990099	5.48992	0.168545	1	1	1	TAZ;
Nucleobase, nucleoside, nucleotide and nucleic acid transport	1	7	0.990099	25.8519	0.0383692	1	1	1	IL5RA;
Regulation of translation	1	13	0.990099	13.9295	0.0700943	1	1	1	PUM1;
Reproduction	1	9	0.990099	20.1134	0.0490615	1	1	1	CST11;

## Sheet: Biological pathway
Analysis: Biological pathway
Dataset name: Specific to HCT 116
Number of genes in the dataset: 103
Number of genes in the dataset (which are available in Biological pathway database) :41
Number of genes in background: 6290
Is analysis quantitative: No
Biological pathway	No. of genes in the dataset	No. of genes in the background dataset	Percentage of genes	Fold enrichment	P-value (Hypergeometric test)	Corrected p-values			genes mapped (from input data set)
						Bonferroni method	BH method	Q-value (Storey-Tibshirani method)
Developmental Biology	3	432	7.31707	1.06865	0.541829	1	1	1	CFC1; TDGF1; HDAC3;
Platelet activation, signaling and aggregation	1	138	2.43902	1.12246	0.598471	1	1	1	TUBA4A;
Transcriptional Regulation of White Adipocyte Differentiation	1	69	2.43902	2.24477	0.364726	1	1	1	HDAC3;
Amyloids	1	2	2.43902	77.0703	0.0129951	1	0.951962	1	HSPG2;
Signaling by NODAL	2	16	4.87805	19.256	0.00469533	1	0.559415	1	CFC1; TDGF1;
Hemostasis	1	375	2.43902	0.413086	0.920226	1	1	1	TUBA4A;
Platelet degranulation	1	28	2.43902	5.53057	0.167652	1	1	1	TUBA4A;
Response to elevated platelet cytosolic Ca2+	1	39	2.43902	3.97106	0.22572	1	1	1	TUBA4A;
Mitotic Prophase	3	62	7.31707	7.44503	0.00744893	1	0.653938	1	NEDD1; TUBA4A; TUBB;
Golgi Cisternae Pericentriolar Stack Reorganization	3	62	7.31707	7.44503	0.00744893	1	0.653938	1	NEDD1; TUBA4A; TUBB;
Mitotic M-M/G1 phases	3	242	7.31707	1.90763	0.208238	1	1	1	NEDD1; TUBA4A; TUBB;
M Phase	3	158	7.31707	2.92175	0.0829075	1	1	1	NEDD1; TUBA4A; TUBB;
DNA Replication	3	261	7.31707	1.76877	0.241077	1	1	1	NEDD1; TUBA4A; TUBB;
Neuronal System	1	188	2.43902	0.823952	0.712967	1	1	1	HSPA8;
Transmission across Chemical Synapses	1	121	2.43902	1.28015	0.550206	1	1	1	HSPA8;
Neurotransmitter Release Cycle	1	26	2.43902	5.95583	0.156647	1	1	1	HSPA8;
GABA synthesis, release, reuptake and degradation	1	17	2.43902	9.10707	0.105344	1	1	1	HSPA8;
PI3K/AKT activation	1	30	2.43902	5.16199	0.178517	1	1	1	RICTOR;
Signalling by NGF	1	143	2.43902	1.08322	0.611678	1	1	1	RICTOR;
mTOR signalling	1	27	2.43902	5.73533	0.162167	1	1	1	RPTOR;
S6K1-mediated signalling	1	11	2.43902	14.07	0.0694628	1	1	1	RPTOR;
mTORC1-mediated signalling	1	11	2.43902	14.07	0.0694628	1	1	1	RPTOR;
Release of eIF4E	1	6	2.43902	25.7756	0.0384929	1	1	1	RPTOR;
Regulation of AMPK activity via LKB1	1	16	2.43902	9.67591	0.0994587	1	1	1	RPTOR;
Energy dependent regulation of mTOR by LKB1-AMPK	1	17	2.43902	9.10707	0.105344	1	1	1	RPTOR;
NGF signalling via TRKA from the plasma membrane	1	107	2.43902	1.44763	0.506248	1	1	1	RICTOR;
PIP3 activates AKT signaling	1	21	2.43902	7.37321	0.128511	1	1	1	RICTOR;
Signaling by FGFR	1	95	2.43902	1.63047	0.465257	1	1	1	RICTOR;
GAB1 signalosome	1	32	2.43902	4.83946	0.189243	1	1	1	RICTOR;
IRS-mediated signalling	1	51	2.43902	3.03688	0.28456	1	1	1	RPTOR;
PI3K Cascade	1	38	2.43902	4.07554	0.220608	1	1	1	RPTOR;
PKB-mediated events	1	28	2.43902	5.53057	0.167652	1	1	1	RPTOR;
IRS-related events	1	53	2.43902	2.9223	0.293933	1	1	1	RPTOR;
Signaling by Insulin receptor	1	79	2.43902	1.96065	0.405403	1	1	1	RPTOR;
Insulin receptor signalling cascade	1	56	2.43902	2.76578	0.307768	1	1	1	RPTOR;
PI-3K cascade	1	27	2.43902	5.73533	0.162167	1	1	1	RICTOR;
Downstream signaling of activated FGFR	1	66	2.43902	2.34678	0.352002	1	1	1	RICTOR;
Signaling by EGFR	1	98	2.43902	1.58057	0.475806	1	1	1	RICTOR;
Signal Transduction	2	1208	4.87805	0.255204	0.998327	1	1	1	RICTOR; RPTOR;
Loss of Nlp from mitotic centrosomes	3	61	7.31707	7.56706	0.00712042	1	0.653938	1	NEDD1; TUBA4A; TUBB;
Recruitment of NuMA to mitotic centrosomes	2	12	4.87805	25.6693	0.00262539	1	0.398104	1	NEDD1; TUBGCP6;
Loss of proteins required for interphase microtubule organizationÃÂ from the centrosome	3	61	7.31707	7.56706	0.00712042	1	0.653938	1	NEDD1; TUBA4A; TUBB;
Mitotic G2-G2/M phases	4	99	9.7561	6.21193	0.00374232	1	0.480168	1	NEDD1; TUBA4A; TUBB; TUBGCP6;
G2/M Transition	4	96	9.7561	6.40604	0.00334924	1	0.465544	1	NEDD1; TUBA4A; TUBB; TUBGCP6;
Recruitment of mitotic centrosome proteins and complexes	4	70	9.7561	8.78508	0.00104435	1	0.193553	1	NEDD1; TUBA4A; TUBB; TUBGCP6;
Centrosome maturation	4	70	9.7561	8.78508	0.00104435	1	0.193553	1	NEDD1; TUBA4A; TUBB; TUBGCP6;
Cell Cycle, Mitotic	4	317	9.7561	1.94014	0.149833	1	1	1	NEDD1; TUBA4A; TUBB; TUBGCP6;
Unfolded Protein Response	1	63	2.43902	2.45852	0.33903	1	1	1	DNAJB9;
Activation of Chaperones by IRE1alpha	1	45	2.43902	3.44171	0.255707	1	1	1	DNAJB9;
Diabetes pathways	1	216	2.43902	0.717148	0.762443	1	1	1	DNAJB9;
Signaling by PDGF	1	78	2.43902	1.98579	0.401452	1	1	1	RICTOR;
Downstream signal transduction	1	75	2.43902	2.06521	0.389446	1	1	1	RICTOR;
Signaling by SCF-KIT	1	66	2.43902	2.34678	0.352002	1	1	1	RICTOR;
Adaptive Immune System	1	237	2.43902	0.653606	0.793987	1	1	1	RICTOR;
Immune System	4	522	9.7561	1.17822	0.446205	1	1	1	C1QB; IL5RA; LY86; RICTOR;
Pyrimidine biosynthesis	1	6	2.43902	25.7756	0.0384929	1	1	1	CAD;
Pyrimidine metabolism	1	22	2.43902	7.03822	0.13421	1	1	1	CAD;
Metabolism	3	823	7.31707	0.560948	0.918667	1	1	1	CAD; HSPA1B; HSPA8;
Metabolism of nucleotides	1	58	2.43902	2.67042	0.316845	1	1	1	CAD;
Folding of actin by CCT/TriC	7	9	17.0732	119.331	1.04073e-14	1.73595e-11	5.78649e-12	3.5963e-11	CCT2; CCT3; CCT4; CCT5; CCT6A; CCT7; TCP1;
Association of TriC/CCT with target proteins during biosynthesis	7	9	17.0732	119.331	1.04073e-14	1.73595e-11	5.78649e-12	3.5963e-11	CCT2; CCT3; CCT4; CCT5; CCT6A; CCT7; TCP1;
Prefoldin mediated transfer of substrate to CCT/TriC	7	14	17.0732	76.7435	9.68893e-13	1.61611e-09	4.04028e-10	2.51104e-09	CCT2; CCT3; CCT4; CCT5; CCT6A; CCT7; TCP1;
Formation of tubulin folding intermediates by CCT/TriC	7	8	17.0732	134.229	2.32375e-15	3.87601e-12	3.87601e-12	2.40894e-11	CCT2; CCT3; CCT4; CCT5; CCT6A; CCT7; TCP1;
Cooperation of Prefoldin and TriC/CCT in actin and tubulin folding	7	15	17.0732	71.6307	1.80807e-12	3.01586e-09	6.03172e-10	3.74871e-09	CCT2; CCT3; CCT4; CCT5; CCT6A; CCT7; TCP1;
Chaperonin-mediated protein folding	7	16	17.0732	67.1565	3.19912e-12	5.33613e-09	8.89354e-10	5.52734e-09	CCT2; CCT3; CCT4; CCT5; CCT6A; CCT7; TCP1;
Protein folding	7	28	17.0732	38.3854	3.1276e-10	5.21684e-07	7.45263e-08	4.63181e-07	CCT2; CCT3; CCT4; CCT5; CCT6A; CCT7; TCP1;
Metabolism of proteins	7	259	17.0732	4.1511	0.00125044	1	0.208573	1	CCT2; CCT3; CCT4; CCT5; CCT6A; CCT7; TCP1;
Viral RNP Complexes in the Host Cell Nucleus	1	2	2.43902	77.0703	0.0129951	1	0.951962	1	HSPA1B;
Export of Viral Ribonucleoproteins from Nucleus	1	31	2.43902	4.99553	0.183897	1	1	1	HSPA1B;
Influenza Life Cycle	1	135	2.43902	1.14741	0.590337	1	1	1	HSPA1B;
Influenza Infection	1	140	2.43902	1.10643	0.603805	1	1	1	HSPA1B;
Meiotic Synapsis	1	47	2.43902	3.29528	0.265449	1	1	1	HSPA2;
Meiosis	1	72	2.43902	2.15125	0.377206	1	1	1	HSPA2;
trans-Golgi Network Vesicle Budding	2	33	4.87805	9.33925	0.0192665	1	1	1	HSPA8; PUM1;
Clathrin derived vesicle budding	2	33	4.87805	9.33925	0.0192665	1	1	1	HSPA8; PUM1;
Golgi Associated Vesicle Biogenesis	2	27	4.87805	11.4139	0.0131266	1	0.951962	1	HSPA8; PUM1;
Lysosome Vesicle Biogenesis	1	15	2.43902	10.3205	0.093536	1	1	1	HSPA8;
Membrane Trafficking	2	84	4.87805	3.66967	0.103487	1	1	1	HSPA8; PUM1;
Regulation of mRNA Stability by Proteins that Bind AU-rich Elements	2	104	4.87805	2.96403	0.146837	1	1	1	HSPA1B; HSPA8;
Destabilization of mRNA by AUF1 (hnRNP D0)	2	71	4.87805	4.34148	0.0777198	1	1	1	HSPA1B; HSPA8;
Metabolism of mRNA	2	234	4.87805	1.31742	0.454441	1	1	1	HSPA1B; HSPA8;
Metabolism of RNA	2	281	4.87805	1.09707	0.552861	1	1	1	HSPA1B; HSPA8;
BMAL1:CLOCK/NPAS2 Activates Gene Expression	1	23	2.43902	6.73234	0.139873	1	1	1	HDAC3;
Circadian Clock	1	32	2.43902	4.83946	0.189243	1	1	1	HDAC3;
Lipoprotein metabolism	1	27	2.43902	5.73533	0.162167	1	1	1	HSPG2;
Chylomicron-mediated lipid transport	1	16	2.43902	9.67591	0.0994587	1	1	1	HSPG2;
Lipid digestion, mobilization, and transport	1	46	2.43902	3.3669	0.260593	1	1	1	HSPG2;
Metabolism of lipids and lipoproteins	1	257	2.43902	0.602744	0.820209	1	1	1	HSPG2;
CD28 co-stimulation	1	36	2.43902	4.3019	0.210287	1	1	1	RICTOR;
CD28 dependent PI3K/Akt signaling	1	17	2.43902	9.10707	0.105344	1	1	1	RICTOR;
Costimulation by the CD28 family	1	52	2.43902	2.97849	0.289262	1	1	1	RICTOR;
Transcription	1	178	2.43902	0.870239	0.692967	1	1	1	GTF3C5;
RNA Polymerase I, RNA Polymerase III, and Mitochondrial Transcription	1	92	2.43902	1.68363	0.454501	1	1	1	GTF3C5;
RNA Polymerase III Transcription Initiation From Type 2 Promoter	1	20	2.43902	7.74169	0.122774	1	1	1	GTF3C5;
RNA Polymerase III Transcription Initiation	1	29	2.43902	5.33993	0.173102	1	1	1	GTF3C5;
RNA Polymerase III Transcription Initiation From Type 1 Promoter	1	21	2.43902	7.37321	0.128511	1	1	1	GTF3C5;
RNA Polymerase III Transcription	1	34	2.43902	4.55487	0.199833	1	1	1	GTF3C5;
RNA Polymerase III Abortive And Retractive Initiation	1	34	2.43902	4.55487	0.199833	1	1	1	GTF3C5;
Toll Like Receptor 4 (TLR4) Cascade	1	76	2.43902	2.03804	0.393474	1	1	1	LY86;
Innate Immune System	2	183	4.87805	1.68455	0.335997	1	1	1	C1QB; LY86;
Toll Receptor Cascades	1	90	2.43902	1.72104	0.447214	1	1	1	LY86;
Cytokine Signaling in Immune system	1	193	2.43902	0.802607	0.722484	1	1	1	IL5RA;
Signaling by Interleukins	1	92	2.43902	1.68363	0.454501	1	1	1	IL5RA;
Interleukin-3, 5 and GM-CSF signaling	1	29	2.43902	5.33993	0.173102	1	1	1	IL5RA;
Classical antibody-mediated complement activation	1	6	2.43902	25.7756	0.0384929	1	1	1	C1QB;
Complement cascade	1	22	2.43902	7.03822	0.13421	1	1	1	C1QB;
Creation of C4 and C2 activators	1	9	2.43902	17.1933	0.0571935	1	1	1	C1QB;
Initial triggering of complement	1	15	2.43902	10.3205	0.093536	1	1	1	C1QB;
glutamate removal from folates	1	1	2.43902	153.377	0.00651828	1	0.653938	1	GGH;
pyrimidine ribonucleotides de novo biosynthesis	1	11	2.43902	14.07	0.0694628	1	1	1	CAD;
uridine-5'-phosphate biosynthesis	1	2	2.43902	77.0703	0.0129951	1	0.951962	1	CAD;
triacylglycerol degradation	1	14	2.43902	11.0572	0.0875753	1	1	1	LIPG;
glutathione-mediated detoxification	1	19	2.43902	8.14893	0.117001	1	1	1	GGH;
CXCR3-mediated signaling events	1	37	2.43902	4.18566	0.215464	1	1	1	RICTOR;
Regulation of cytoplasmic and nuclear SMAD2/3 signaling	1	305	2.43902	0.507889	0.870564	1	1	1	HSPA8;
Validated targets of C-MYC transcriptional repression	1	63	2.43902	2.45852	0.33903	1	1	1	HDAC3;
Signaling events mediated by the Hedgehog family	1	65	2.43902	2.38288	0.347706	1	1	1	STIL;
EphrinA-EPHA pathway	1	43	2.43902	3.60175	0.245839	1	1	1	EPHA7;
Signaling events mediated by HDAC Class I	2	113	4.87805	2.72798	0.167423	1	1	1	HDAC3; TUBA1B;
EPHA forward signaling	1	31	2.43902	4.99553	0.183897	1	1	1	EPHA7;
Syndecan-1-mediated signaling events	7	1297	17.0732	0.828965	0.770296	1	1	1	CAD; HDAC3; HSPA1B; HSPA8; PIGR; RICTOR; RPTOR;
Regulation of CDC42 activity	2	768	4.87805	0.401412	0.968211	1	1	1	ARHGEF5; HSPA8;
Glypican pathway	8	1335	19.5122	0.920258	0.666466	1	1	1	TDGF1; CAD; HDAC3; HSPA1B; HSPA8; PIGR; RICTOR; RPTOR;
GMCSF-mediated signaling events	7	1289	17.0732	0.83411	0.764251	1	1	1	CAD; HDAC3; HSPA1B; HSPA8; PIGR; RICTOR; RPTOR;
IL27-mediated signaling events	1	26	2.43902	5.95583	0.156647	1	1	1	IL12RB1;
Insulin Pathway	7	1285	17.0732	0.836706	0.761189	1	1	1	CAD; HDAC3; HSPA1B; HSPA8; PIGR; RICTOR; RPTOR;
C-MYC pathway	2	149	4.87805	2.06891	0.253446	1	1	1	CAD; HDAC3;
Signaling events mediated by HDAC Class II	2	38	4.87805	8.11073	0.0251333	1	1	1	HDAC3; TUBA1B;
Nectin adhesion pathway	7	1292	17.0732	0.832173	0.76653	1	1	1	CAD; HDAC3; HSPA1B; HSPA8; PIGR; RICTOR; RPTOR;
Neurotrophic factor-mediated Trk receptor signaling	1	101	2.43902	1.53362	0.486151	1	1	1	ARHGAP32;
TRAIL signaling pathway	7	1325	17.0732	0.811448	0.790625	1	1	1	CAD; HDAC3; HSPA1B; HSPA8; PIGR; RICTOR; RPTOR;
IGF1 pathway	7	1288	17.0732	0.834758	0.763488	1	1	1	CAD; HDAC3; HSPA1B; HSPA8; PIGR; RICTOR; RPTOR;
CDC42 signaling events	2	755	4.87805	0.408324	0.965556	1	1	1	ARHGEF5; HSPA8;
Signaling events mediated by Hepatocyte Growth Factor Receptor (c-Met)	7	1290	17.0732	0.833463	0.765013	1	1	1	CAD; HDAC3; HSPA1B; HSPA8; PIGR; RICTOR; RPTOR;
Glypican 1 network	8	1296	19.5122	0.947951	0.630411	1	1	1	TDGF1; CAD; HDAC3; HSPA1B; HSPA8; PIGR; RICTOR; RPTOR;
Validated targets of C-MYC transcriptional activation	1	81	2.43902	1.91225	0.413227	1	1	1	CAD;
PDGF receptor signaling network	7	1290	17.0732	0.833463	0.765013	1	1	1	CAD; HDAC3; HSPA1B; HSPA8; PIGR; RICTOR; RPTOR;
Integrin family cell surface interactions	7	1375	17.0732	0.781941	0.823739	1	1	1	CAD; HDAC3; HSPA1B; HSPA8; PIGR; RICTOR; RPTOR;
Internalization of ErbB1	7	1285	17.0732	0.836706	0.761189	1	1	1	CAD; HDAC3; HSPA1B; HSPA8; PIGR; RICTOR; RPTOR;
TGF-beta receptor signaling	1	305	2.43902	0.507889	0.870564	1	1	1	HSPA8;
Signaling events mediated by TCPTP	1	92	2.43902	1.68363	0.454501	1	1	1	PIGR;
Signaling events mediated by VEGFR1 and VEGFR2	7	1293	17.0732	0.83153	0.767287	1	1	1	CAD; HDAC3; HSPA1B; HSPA8; PIGR; RICTOR; RPTOR;
Beta1 integrin cell surface interactions	7	1348	17.0732	0.797602	0.806361	1	1	1	CAD; HDAC3; HSPA1B; HSPA8; PIGR; RICTOR; RPTOR;
Urokinase-type plasminogen activator (uPA) and uPAR-mediated signaling	7	1285	17.0732	0.836706	0.761189	1	1	1	CAD; HDAC3; HSPA1B; HSPA8; PIGR; RICTOR; RPTOR;
IFN-gamma pathway	7	1293	17.0732	0.83153	0.767287	1	1	1	CAD; HDAC3; HSPA1B; HSPA8; PIGR; RICTOR; RPTOR;
Regulation of RAC1 activity	1	205	2.43902	0.755628	0.744087	1	1	1	ARHGEF5;
PAR1-mediated thrombin signaling events	7	1296	17.0732	0.829605	0.769546	1	1	1	CAD; HDAC3; HSPA1B; HSPA8; PIGR; RICTOR; RPTOR;
PDGFR-beta signaling pathway	7	1285	17.0732	0.836706	0.761189	1	1	1	CAD; HDAC3; HSPA1B; HSPA8; PIGR; RICTOR; RPTOR;
Integrin-linked kinase signaling	2	654	4.87805	0.471382	0.93671	1	1	1	HSPA8; RICTOR;
EGF receptor (ErbB1) signaling pathway	7	1285	17.0732	0.836706	0.761189	1	1	1	CAD; HDAC3; HSPA1B; HSPA8; PIGR; RICTOR; RPTOR;
p75(NTR)-mediated signaling	1	178	2.43902	0.870239	0.692967	1	1	1	ARHGAP32;
Thrombin/protease-activated receptor (PAR) pathway	7	1297	17.0732	0.828965	0.770296	1	1	1	CAD; HDAC3; HSPA1B; HSPA8; PIGR; RICTOR; RPTOR;
Class I PI3K signaling events	7	1285	17.0732	0.836706	0.761189	1	1	1	CAD; HDAC3; HSPA1B; HSPA8; PIGR; RICTOR; RPTOR;
Arf6 signaling events	7	1285	17.0732	0.836706	0.761189	1	1	1	CAD; HDAC3; HSPA1B; HSPA8; PIGR; RICTOR; RPTOR;
Plasma membrane estrogen receptor signaling	7	1298	17.0732	0.828326	0.771044	1	1	1	CAD; HDAC3; HSPA1B; HSPA8; PIGR; RICTOR; RPTOR;
C-MYB transcription factor network	1	84	2.43902	1.84396	0.424777	1	1	1	HSPA8;
Signaling events mediated by HDAC Class III	1	39	2.43902	3.97106	0.22572	1	1	1	TUBA1B;
FOXM1 transcription factor network	1	42	2.43902	3.68748	0.240858	1	1	1	HSPA1B;
IL3-mediated signaling events	7	1292	17.0732	0.832173	0.76653	1	1	1	CAD; HDAC3; HSPA1B; HSPA8; PIGR; RICTOR; RPTOR;
AP-1 transcription factor network	1	621	2.43902	0.24945	0.986105	1	1	1	HSPA8;
mTOR signaling pathway	7	1285	17.0732	0.836706	0.761189	1	1	1	CAD; HDAC3; HSPA1B; HSPA8; PIGR; RICTOR; RPTOR;
RAC1 signaling pathway	1	205	2.43902	0.755628	0.744087	1	1	1	ARHGEF5;
ErbB receptor signaling network	7	1308	17.0732	0.821994	0.778436	1	1	1	CAD; HDAC3; HSPA1B; HSPA8; PIGR; RICTOR; RPTOR;
Signaling events mediated by focal adhesion kinase	7	1285	17.0732	0.836706	0.761189	1	1	1	CAD; HDAC3; HSPA1B; HSPA8; PIGR; RICTOR; RPTOR;
VEGF and VEGFR signaling network	7	1301	17.0732	0.826416	0.773279	1	1	1	CAD; HDAC3; HSPA1B; HSPA8; PIGR; RICTOR; RPTOR;
Alpha9 beta1 integrin signaling events	7	1302	17.0732	0.825782	0.774021	1	1	1	CAD; HDAC3; HSPA1B; HSPA8; PIGR; RICTOR; RPTOR;
ALK1 pathway	1	324	2.43902	0.478106	0.886434	1	1	1	HSPA8;
Arf6 downstream pathway	7	1285	17.0732	0.836706	0.761189	1	1	1	CAD; HDAC3; HSPA1B; HSPA8; PIGR; RICTOR; RPTOR;
IL4-mediated signaling events	1	62	2.43902	2.49817	0.33465	1	1	1	PIGR;
CXCR4-mediated signaling events	1	190	2.43902	0.815279	0.716812	1	1	1	RICTOR;
S1P1 pathway	7	1285	17.0732	0.836706	0.761189	1	1	1	CAD; HDAC3; HSPA1B; HSPA8; PIGR; RICTOR; RPTOR;
Alpha-synuclein signaling	1	33	2.43902	4.69286	0.194555	1	1	1	STUB1;
ATM pathway	1	307	2.43902	0.50458	0.872331	1	1	1	HSPA1B;
p53 pathway	1	189	2.43902	0.819593	0.714896	1	1	1	HSPA1B;
ErbB1 downstream signaling	7	1285	17.0732	0.836706	0.761189	1	1	1	CAD; HDAC3; HSPA1B; HSPA8; PIGR; RICTOR; RPTOR;
EGFR-dependent Endothelin signaling events	7	1286	17.0732	0.836056	0.761957	1	1	1	CAD; HDAC3; HSPA1B; HSPA8; PIGR; RICTOR; RPTOR;
ATR signaling pathway	1	250	2.43902	0.61962	0.811425	1	1	1	HSPA1B;
Regulation of nuclear SMAD2/3 signaling	1	305	2.43902	0.507889	0.870564	1	1	1	HSPA8;
ALK1 signaling events	1	321	2.43902	0.482575	0.884061	1	1	1	HSPA8;
Arf6 trafficking events	7	1285	17.0732	0.836706	0.761189	1	1	1	CAD; HDAC3; HSPA1B; HSPA8; PIGR; RICTOR; RPTOR;
Endothelins	7	1304	17.0732	0.824515	0.775499	1	1	1	CAD; HDAC3; HSPA1B; HSPA8; PIGR; RICTOR; RPTOR;
Regulation of retinoblastoma protein	1	66	2.43902	2.34678	0.352002	1	1	1	HDAC3;
IL5-mediated signaling events	8	1289	19.5122	0.953099	0.623748	1	1	1	IL5RA; CAD; HDAC3; HSPA1B; HSPA8; PIGR; RICTOR; RPTOR;
IL23-mediated signaling events	1	66	2.43902	2.34678	0.352002	1	1	1	IL12RB1;
Direct p53 effectors	1	138	2.43902	1.12246	0.598471	1	1	1	HSPA1B;
Retinoic acid receptors-mediated signaling	1	47	2.43902	3.29528	0.265449	1	1	1	HDAC3;
IL12-mediated signaling events	1	111	2.43902	1.39547	0.519218	1	1	1	IL12RB1;
Sphingosine 1-phosphate (S1P) pathway	7	1308	17.0732	0.821994	0.778436	1	1	1	CAD; HDAC3; HSPA1B; HSPA8; PIGR; RICTOR; RPTOR;
Proteoglycan syndecan-mediated signaling events	7	1342	17.0732	0.801168	0.802339	1	1	1	CAD; HDAC3; HSPA1B; HSPA8; PIGR; RICTOR; RPTOR;
RhoA signaling pathway	1	205	2.43902	0.755628	0.744087	1	1	1	ARHGEF5;
Class I PI3K signaling events mediated by Akt	7	1285	17.0732	0.836706	0.761189	1	1	1	CAD; HDAC3; HSPA1B; HSPA8; PIGR; RICTOR; RPTOR;
LKB1 signaling events	7	1305	17.0732	0.823883	0.776236	1	1	1	CAD; HDAC3; HSPA1B; HSPA8; PIGR; RICTOR; RPTOR;
Regulation of RhoA activity	1	205	2.43902	0.755628	0.744087	1	1	1	ARHGEF5;
Signaling events mediated by PRL	1	23	2.43902	6.73234	0.139873	1	1	1	TUBA1B;
AndrogenReceptor	1	78	2.43902	1.98579	0.401452	1	1	1	STUB1;
TGFBR	1	125	2.43902	1.23919	0.562048	1	1	1	HSPA8;
Mesenchymal-to-epithelial transition	5	223	12.1951	3.44568	0.0141857	1	0.985909	1	ARHGAP32; ARHGEF5; EXPH5; MAP7; MTUS1;
Epithelial-to-mesenchymal transition	1	185	2.43902	0.837313	0.707104	1	1	1	MFAP4;

## Sheet: Protein domain
Analysis: Protein domain
Dataset name: Specific to HCT 116
Number of genes in the dataset: 103
Number of genes in the dataset (which are available in Protein domain database) :80
Number of genes in background: 14847
Is analysis quantitative: No
Protein domain	No. of genes in the dataset	No. of genes in the background dataset	Percentage of genes	Fold enrichment	P-value (Hypergeometric test)	Corrected p-values			genes mapped (from input data set)
						Bonferroni method	BH method	Q-value (Storey-Tibshirani method)
coiled coil region	18	2968	22.5	1.12601	0.328139	1	1	1	POTEE; SETX; ANKHD1; DCAF6; FAM175B; FAM83H; HAUS5; HSPA1B; HSPA8; MAP7; MTUS1; RNF219; SAV1; STUB1; TUBA1C; TUBB; TUBB8; TUBGCP6;
signal peptide	25	3668	31.25	1.26525	0.110883	1	1	1	MFAP4; ALPP; C1QB; CA6; CFC1; CST11; DNAJB9; EPHA7; GGH; IL12RB1; IL5RA; KLK15; LIPG; LY86; LYPD1; LYPD4; NCR3; PI15; PRG2; SDF2L1; SIRPD; TAZ; HSPG2; PIGR; THSD4;
transmembrane domain	10	4771	12.5	0.389331	0.999988	1	1	1	BTNL2; ECEL1; EPHA7; IL12RB1; IL5RA; NCR3; TAZ; TDGF1; MTUS1; PIGR;
TPR	1	93	1.25	2.01505	0.395911	1	1	1	STUB1;
WW	2	49	2.5	7.61038	0.0286354	1	1	1	BAG3; SAV1;
RhoGAP	1	65	1.25	2.88294	0.296683	1	1	1	ARHGAP32;
IG	4	340	5	2.1885	0.111144	1	1	1	BTNL2; NCR3; SIRPD; PIGR;
ZnF_C2H2	1	799	1.25	0.234565	0.988175	1	1	1	ZNF195;
DEXDc	1	112	1.25	1.67324	0.455235	1	1	1	RECQL4;
HELICc	1	111	1.25	1.68832	0.452261	1	1	1	RECQL4;
RRM	1	221	1.25	0.848016	0.699706	1	1	1	TRMT2A;
RING	5	311	6.25	2.98922	0.0262209	1	1	1	MIB2; RNF219; RNF31; TRIM32; TRIM33;
SH3	2	216	2.5	1.7267	0.324857	1	1	1	ARHGAP32; ARHGEF5;
ZnF_ZZ	1	19	1.25	9.85903	0.0976176	1	1	1	MIB2;
IGc2	1	211	1.25	0.888205	0.682782	1	1	1	HSPG2;
KH	1	40	1.25	4.68433	0.194587	1	1	1	ANKHD1;
IG_like	1	128	1.25	1.4641	0.500701	1	1	1	BTNL2;
ANK	3	249	3.75	2.24308	0.150839	1	1	1	POTEE; ANKHD1; MIB2;
FN3	2	187	2.5	1.99446	0.267048	1	1	1	EPHA7; IL12RB1;
KRAB	1	376	1.25	0.498444	0.872245	1	1	1	ZNF195;
WD40	8	269	10	5.52534	9.82299e-05	0.095283	0.031761	0.202525	DCAF10; DCAF6; IFT122; NEDD1; RPTOR; UTP18; WDR59; WDR6;
EGF	3	208	3.75	2.6852	0.102029	1	1	1	CFC1; TDGF1; HSPG2;
EGF_like	1	87	1.25	2.15401	0.375884	1	1	1	HSPG2;
VWA	1	84	1.25	2.23093	0.365626	1	1	1	VWA5B2;
FN2	1	14	1.25	13.3776	0.072881	1	1	1	ELSPBP1;
Tryp_SPc	1	115	1.25	1.6296	0.46406	1	1	1	KLK15;
IQ	1	84	1.25	2.23093	0.365626	1	1	1	DCAF6;
PH	1	278	1.25	0.674149	0.780461	1	1	1	ARHGEF5;
BBOX	2	72	2.5	5.17962	0.0575203	1	1	1	TRIM32; TRIM33;
FBOX	1	52	1.25	3.60354	0.245299	1	1	1	FBXO6;
C1Q	1	28	1.25	6.69118	0.140512	1	1	1	C1QB;
ACTIN	1	31	1.25	6.04386	0.154358	1	1	1	POTEE;
DnaJ	2	50	2.5	7.4582	0.029726	1	1	1	DNAJB9; DNAJB4;
TyrKc	1	88	1.25	2.12953	0.379267	1	1	1	EPHA7;
TSP1	1	64	1.25	2.92798	0.292856	1	1	1	THSD4;
PHD	1	92	1.25	2.03695	0.392618	1	1	1	TRIM33;
SAM	1	92	1.25	2.03695	0.392618	1	1	1	EPHA7;
ZnF_C2HC	1	42	1.25	4.46132	0.203266	1	1	1	RECQL4;
IGc1	1	41	1.25	4.57011	0.198938	1	1	1	IGLL5;
ZnF_C3H1	1	44	1.25	4.25858	0.211854	1	1	1	HELZ;
CLECT	1	86	1.25	2.17905	0.372483	1	1	1	PRG2;
RhoGEF	1	67	1.25	2.7969	0.304275	1	1	1	ARHGEF5;
LDLa	1	47	1.25	3.98681	0.224564	1	1	1	HSPG2;
Carb_anhydrase	1	17	1.25	11.0182	0.0878021	1	1	1	CA6;
Tubulin	5	23	6.25	40.4032	1.24801e-07	0.000121057	6.05283e-05	0.00038596	TUBA1B; TUBA1C; TUBA4A; TUBB; TUBB8;
Tubulin_C	5	22	6.25	42.2389	9.80826e-08	9.51402e-05	6.05283e-05	0.00038596	TUBA1B; TUBA1C; TUBA4A; TUBB; TUBB8;
EGF_Lam	1	33	1.25	5.67768	0.163465	1	1	1	HSPG2;
LU	1	17	1.25	11.0182	0.0878021	1	1	1	LYPD1;
Ubox	1	8	1.25	23.3983	0.0423119	1	1	1	STUB1;
BBC	1	19	1.25	9.85903	0.0976176	1	1	1	TRIM33;
RWD	1	11	1.25	17.0227	0.0577188	1	1	1	WDR59;
LamG	1	44	1.25	4.25858	0.211854	1	1	1	HSPG2;
PlsC	1	18	1.25	10.4064	0.0927229	1	1	1	TAZ;
BROMO	1	43	1.25	4.35759	0.207572	1	1	1	TRIM33;
EPH_lbd	1	14	1.25	13.3776	0.072881	1	1	1	EPHA7;
IBR	1	15	1.25	12.4863	0.0778813	1	1	1	RNF31;
SCP	1	15	1.25	12.4863	0.0778813	1	1	1	PI15;
TAF	1	2	1.25	93.2438	0.0107479	1	0.579193	1	TAF6L;
SEA	1	14	1.25	13.3776	0.072881	1	1	1	HSPG2;
ZnF_RBZ	1	23	1.25	8.14516	0.116937	1	1	1	RNF31;
CY	1	17	1.25	11.0182	0.0878021	1	1	1	CST11;
FBG	1	29	1.25	6.46053	0.145152	1	1	1	MFAP4;
FBA	2	6	2.5	62.0606	0.0004241	0.411377	0.0685628	0.437193	FBXO2; FBXO6;
ML	1	4	1.25	46.7382	0.0213817	1	0.987633	1	LY86;
alkPPc	1	4	1.25	46.7382	0.0213817	1	0.987633	1	ALPP;
RICTOR_N	1	1	1.25	185.564	0.00538829	1	0.40205	1	RICTOR;
RICTOR_M	1	1	1.25	185.564	0.00538829	1	0.40205	1	RICTOR;
RasGEF_N_2	1	1	1.25	185.564	0.00538829	1	0.40205	1	RICTOR;
RICTOR_V	1	1	1.25	185.564	0.00538829	1	0.40205	1	RICTOR;
RICTOR_phospho	1	1	1.25	185.564	0.00538829	1	0.40205	1	RICTOR;
LamB	1	7	1.25	26.7361	0.0371212	1	1	1	HSPG2;
LsmAD	1	2	1.25	93.2438	0.0107479	1	0.579193	1	ATXN2;
CPSase_sm_chain	1	2	1.25	93.2438	0.0107479	1	0.579193	1	CAD;
CPSase_L_D3	1	2	1.25	93.2438	0.0107479	1	0.579193	1	CAD;
MGS	1	3	1.25	62.2658	0.016079	1	0.820876	1	CAD;
BAG	2	5	2.5	74.448	0.000283726	0.275214	0.0550428	0.350982	BAG3; BAG5;
MIR	1	10	1.25	18.7233	0.0526106	1	1	1	SDF2L1;
LH2	1	16	1.25	11.7064	0.0828549	1	1	1	LIPG;
Pumilio	2	4	2.5	93.0136	0.000170833	0.165708	0.0414271	0.264161	PUM1; PUM2;
DEXDc3	1	1	1.25	185.564	0.00538829	1	0.40205	1	SETX;
Raptor_N	1	1	1.25	185.564	0.00538829	1	0.40205	1	RPTOR;
Jacalin	1	2	1.25	93.2438	0.0107479	1	0.579193	1	ZG16B;

## Sheet: Site of expression
Analysis: Site of expression
Dataset name: Specific to HCT 116
Number of genes in the dataset: 103
Number of genes in the dataset (which are available in Site of expression database) :101
Number of genes in background: 18297
Is analysis quantitative: No
Site of expression	No. of genes in the dataset	No. of genes in the background dataset	Percentage of genes	Fold enrichment	P-value (Hypergeometric test)	Corrected p-values			genes mapped (from input data set)
						Bonferroni method	BH method	Q-value (Storey-Tibshirani method)
T cells	13	1726	12.8713	1.36537	0.154687	1	0.588226	1	CCT2; CCT3; CCT4; CCT5; CCT6A; CCT7; HSPA1B; HSPA8; NEDD1; TCP1; TUBA1B; TUBA4A; TUBB;
Monocyte	27	2842	26.7327	1.72153	0.00262261	1	0.0342144	0.158868	C1QB; EPHA7; PRG2; SDF2L1; POTEE; ANKHD1; BAG3; CAD; CCT2; CCT3; CCT4; CCT5; CCT6A; CCT7; HSPA1B; HSPA8; NEDD1; PIGR; PRAME; STUB1; TCP1; TRIM33; TUBA1C; TUBA4A; TUBB; WDR59; ZG16B;
MDA468	12	760	11.8812	2.86246	0.00097312	0.825206	0.0187547	0.087084	GGH; CCT2; CCT3; CCT4; CCT5; CCT6A; CCT7; HSPA1B; HSPA8; TCP1; TUBA1C; TUBB;
Small intestine	52	8360	51.4851	1.12693	0.141893	1	0.551953	1	ALPP; DNAJB9; EPHA7; FBXO6; GGH; IL5RA; LIPG; LYPD1; PI15; PRG2; SDF2L1; TULP3; HSPG2; TRMT2A; ANKHD1; ARHGEF5; ATXN2; BAG3; BAG5; BRE; CAD; CCT2; CCT3; CCT5; CCT7; DCAF6; DNAJB4; FAM83H; HDAC3; HSPA1B; HSPA2; HSPA8; IFT122; MAP7; MTUS1; PIGR; POM121C; PUM1; PUM2; RECQL4; RNF219; RNF31; RPTOR; TCP1; THSD4; TRIM33; TUBA1B; TUBA4A; TUBB; USP34; WDR6; ZNF195;
Breast cancer	49	7467	48.5149	1.18892	0.0704217	1	0.315966	1	ALPP; CA6; EPHA7; GGH; IL5RA; LIPG; LYPD1; PI15; SDF2L1; TULP3; HSPG2; TRMT2A; ANKHD1; ARHGEF5; ATXN2; BAG3; BAG5; BRE; CAD; CCT2; CCT3; CCT4; CCT5; CCT7; DCAF6; DNAJB4; FAM83H; HDAC3; HELZ; HSPA1B; HSPA2; HSPA8; MAP7; PIGR; POM121C; PUM1; PUM2; RECQL4; RNF219; RNF31; RPTOR; TCP1; THSD4; TRIM33; TUBA1B; TUBA4A; TUBB; USP34; ZNF195;
Thyroid cancer	45	7281	44.5545	1.11978	0.189489	1	0.682231	1	EPHA7; GGH; IL5RA; LYPD1; PI15; SDF2L1; TULP3; HSPG2; TRMT2A; ANKHD1; ARHGEF5; ATXN2; BAG3; BAG5; BRE; CAD; CCT2; CCT3; CCT4; CCT5; CCT7; DCAF6; DNAJB4; FAM83H; HDAC3; HELZ; HSPA1B; HSPA2; MAP7; PIGR; POM121C; PUM1; PUM2; RECQL4; RNF219; RNF31; RPTOR; TCP1; THSD4; TRIM33; TUBA1B; TUBA4A; TUBB; USP34; ZNF195;
Colon	58	8429	57.4257	1.24664	0.0141454	1	0.105222	0.488579	ALPP; DNAJB9; EPHA7; GGH; IL5RA; KLK15; LIPG; LYPD1; PI15; PRG2; SDF2L1; TULP3; HSPG2; TRMT2A; ANKHD1; ARHGAP32; ARHGEF5; ATXN2; BAG3; BAG5; BRE; CAD; CCT2; CCT3; CCT4; CCT5; CCT7; DCAF6; DNAJB4; FAM83H; HDAC3; HELZ; HSPA1B; HSPA2; HSPA8; IFT122; MAP7; MIB2; MTUS1; PIGR; POM121C; PRAME; PUM1; PUM2; RECQL4; RNF219; RNF31; RPTOR; TCP1; THSD4; TRIM32; TRIM33; TUBA1B; TUBA4A; TUBB; USP34; WDR6; ZNF19…
Parathyroid gland	40	5997	39.604	1.20851	0.0883535	1	0.380324	1	EPHA7; GGH; IL5RA; LIPG; LYPD1; PI15; SDF2L1; HSPG2; TRMT2A; ANKHD1; ARHGEF5; ATXN2; BAG3; BAG5; BRE; CCT2; CCT3; CCT5; CCT7; DCAF6; DNAJB4; HELZ; HSPA1B; HSPA2; MAP7; PIGR; PUM1; PUM2; RECQL4; RNF219; RNF31; RPTOR; TCP1; THSD4; TRIM33; TUBA1B; TUBA4A; TUBB; USP34; ZNF195;
Cervix, uterine	43	6391	42.5743	1.21903	0.0667796	1	0.312868	1	EPHA7; GGH; IL5RA; LYPD1; PI15; SDF2L1; HSPG2; TRMT2A; ANKHD1; ARHGEF5; ATXN2; BAG3; BAG5; BRE; CAD; CCT2; CCT3; CCT4; CCT5; CCT7; DCAF6; DNAJB4; FAM83H; HELZ; HSPA1B; HSPA2; MAP7; PIGR; POM121C; PUM1; PUM2; RECQL4; RNF219; RNF31; RPTOR; TCP1; THSD4; TRIM33; TUBA1B; TUBA4A; TUBB; USP34; ZNF195;
Spleen	53	7887	52.4752	1.21748	0.0360026	1	0.206285	0.957849	ALPP; DNAJB9; EPHA7; FBXO6; GGH; IL5RA; LIPG; LY86; NCR3; PI15; SDF2L1; TDGF1; TULP3; HSPG2; TRMT2A; ANKHD1; ARHGAP32; ARHGEF5; ATXN2; BAG3; BAG5; BRE; CAD; CCT2; CCT3; CCT5; CCT7; CEP192; DCAF6; DNAJB4; HAUS5; HDAC3; HPS3; HSPA2; HSPA8; MTUS1; PIGR; PUM1; PUM2; RECQL4; RICTOR; RNF31; RPAP1; RPTOR; TCP1; TRIM32; TRIM33; TUBA1B; TUBA4A; TUBB; USP34; WDR6; ZNF195;
HUVEC	74	13061	73.2673	1.02643	0.383899	1	1	1	ALPP; BTNL2; C1QB; CA6; CFC1; DNAJB9; ELSPBP1; EPHA7; FBXO6; GGH; IL12RB1; KLK15; LIPG; LYPD4; TAZ; TDGF1; TULP3; CTU1; HSPG2; POTEE; SETX; TRMT2A; ANKHD1; ARHGEF5; ATXN2; BAG3; BAG5; CAD; CCT4; CCT5; CEP192; DCAF10; DCAF6; DNAJB4; EXPH5; FAM83H; GTF3C5; HDAC3; HELZ; HPS3; HSPA2; IFT122; MAP7; MIB2; MTUS1; NEDD1; PIGR; PRAME; PUM1; PUM2; RECQL4; RICTOR; RNF219; RNF31; RPAP1; RPTOR; SAV1; STIL; ST…
Tonsils	50	7274	49.505	1.24537	0.0292365	1	0.17217	0.799442	ALPP; CA6; EPHA7; GGH; IL5RA; LIPG; LY86; LYPD1; NCR3; PI15; SDF2L1; TDGF1; HSPG2; TRMT2A; ANKHD1; ARHGEF5; ATXN2; BAG3; BAG5; BRE; CAD; CCT2; CCT3; CCT4; CCT5; CCT7; DCAF6; DNAJB4; FAM83H; HELZ; HSPA1B; HSPA2; HSPA8; MAP7; PIGR; POM121C; PUM1; PUM2; RECQL4; RNF219; RNF31; RPTOR; TCP1; THSD4; TRIM33; TUBA1B; TUBA4A; TUBB; USP34; ZNF195;
Jurkat A3	37	4200	36.6337	1.59619	0.00129069	1	0.0210108	0.09756	ALPP; FBXO6; GGH; HSPG2; SETX; ATXN2; BAG3; BAG5; BRE; CAD; CCT2; CCT3; CCT4; CCT5; CCT6A; CCT7; DCAF6; DDA1; FAM175B; HAUS5; HELZ; HPS3; MIB2; NEDD1; PUM1; PUM2; RNF219; RPAP1; STUB1; TCP1; TUBA1B; TUBB8; TUBGCP6; USP34; WDR6; ZG16B; ZNF609;
Rectum	47	7113	46.5347	1.19716	0.0702569	1	0.315966	1	CA6; EPHA7; GGH; IL5RA; LYPD1; PI15; SDF2L1; TULP3; HSPG2; TRMT2A; ANKHD1; ARHGEF5; ATXN2; BAG3; BAG5; BRE; CAD; CCT2; CCT3; CCT4; CCT5; CCT7; DCAF6; DNAJB4; FAM83H; HDAC3; HELZ; HSPA1B; HSPA2; MAP7; PIGR; POM121C; PUM1; PUM2; RECQL4; RNF219; RNF31; RPTOR; TCP1; THSD4; TRIM33; TUBA1B; TUBA4A; TUBB; USP34; WDR6; ZNF195;
Liver	77	11680	76.2376	1.19432	0.00518086	1	0.0493637	0.229211	MFAP4; ALPP; C1QB; DNAJB9; ECEL1; EPHA7; FBXO2; FBXO6; GGH; IL5RA; LIPG; LYPD1; NCR3; PI15; PRG2; SDF2L1; TULP3; CTU1; HSPG2; POTEE; SETX; TRMT2A; ANKHD1; ARHGAP32; ARHGEF5; ATXN2; BAG3; BAG5; BRE; CAD; CCT2; CCT3; CCT4; CCT5; CCT6A; CCT7; CEP192; DCAF6; DNAJB4; EXPH5; FAM83H; HAUS5; HDAC3; HELZ; HPS3; HSPA1B; HSPA2; HSPA8; IFT122; MAP7; MTUS1; NEDD1; PIGR; POM121C; PRAME; PUM1; PUM2; RECQL4; RIC…
CD4	17	1901	16.8317	1.62082	0.0307769	1	0.178759	0.830035	C1QB; GGH; PRG2; POTEE; CAD; CCT2; CCT3; CCT4; CCT5; CCT6A; CCT7; HSPA1B; HSPA8; TCP1; TUBA1C; TUBA4A; TUBB;
Skeletal muscles	56	9060	55.4455	1.11983	0.136662	1	0.536525	1	BTNL2; DNAJB9; ECEL1; EPHA7; FBXO6; GGH; IL5RA; LIPG; LYPD1; PI15; PRG2; TULP3; HSPG2; SETX; TRMT2A; ANKHD1; ARHGAP32; ARHGEF5; BAG3; BAG5; BRE; CAD; CCT2; CCT3; CCT4; CCT5; CCT6A; CCT7; CEP192; DCAF10; DCAF6; DNAJB4; HAUS5; HDAC3; HELZ; HSPA1B; HSPA2; HSPA8; MIB2; PIGR; PUM2; RECQL4; RICTOR; RNF219; RPAP1; RPTOR; STUB1; TCP1; TRIM33; TUBA1B; TUBA1C; TUBA4A; TUBB; USP34; WDR6; ZNF195;
H293	63	6792	62.3762	1.68046	2.174e-07	0.000184355	3.07259e-05	0.00014267	C1QB; CA6; EPHA7; FBXO2; GGH; PRG2; SDF2L1; TULP3; CTU1; HSPG2; POTEE; SETX; TRMT2A; ANKHD1; ATXN2; BAG3; BAG5; BRE; CAD; CCT2; CCT3; CCT4; CCT5; CCT6A; CCT7; CEP192; DCAF10; DCAF6; DDA1; FAM175B; GTF3C5; HAUS5; HDAC3; HELZ; HPS3; HSPA1B; HSPA2; HSPA8; MAP7; MIB2; NEDD1; POM121C; PRAME; PUM1; PUM2; RECQL4; RICTOR; RNF31; RPTOR; STUB1; TAF6L; TCP1; TRIM32; TRIM33; TUBA1C; TUBA4A; TUBB; TUBGCP6; US…
Prostate	52	7923	51.4851	1.18908	0.0594841	1	0.288243	1	EPHA7; GGH; IL5RA; KLK15; LYPD1; PI15; PRG2; SDF2L1; TULP3; HSPG2; POTEE; TRMT2A; ANKHD1; ARHGEF5; ATXN2; BAG3; BAG5; BRE; CAD; CCT2; CCT3; CCT5; CCT7; DCAF6; DNAJB4; FAM83H; HDAC3; HSPA1B; HSPA2; HSPA8; IFT122; MAP7; MTUS1; PIGR; POM121C; PRAME; PUM1; PUM2; RECQL4; RNF219; RNF31; RPTOR; TCP1; THSD4; TRIM32; TRIM33; TUBA1B; TUBA4A; TUBB; USP34; WDR6; ZNF195;
Jurkat	28	2869	27.7228	1.76847	0.0014139	1	0.0217998	0.101224	SDF2L1; TRMT2A; BAG3; BAG5; CAD; CCT2; CCT3; CCT4; CCT5; CCT6A; CCT7; CEP192; DDA1; GTF3C5; HDAC3; HELZ; HSPA1B; HSPA2; HSPA8; MAP7; PUM1; PUM2; RPAP1; TCP1; TRIM32; TUBA1B; TUBB; USP34;
Bone marrow	59	7808	58.4158	1.36899	0.00101187	0.858062	0.0188252	0.0874113	ALPP; EPHA7; GGH; IL5RA; LY86; LYPD1; NCR3; PI15; PRG2; SDF2L1; TDGF1; TULP3; HSPG2; SETX; TRMT2A; ANKHD1; ARHGEF5; ATXN2; BAG3; BAG5; BRE; CAD; CCT2; CCT3; CCT4; CCT5; CCT6A; CCT7; DCAF6; DNAJB4; FAM175B; FAM83H; HDAC3; HPS3; HSPA1B; HSPA2; HSPA8; IFT122; MAP7; NEDD1; PIGR; PRAME; PUM1; PUM2; RECQL4; RNF219; RNF31; RPTOR; STIL; TCP1; THSD4; TRIM32; TRIM33; TUBA1B; TUBA4A; TUBB; USP34; WDR6; ZNF1…
Lateral ventricle	45	6620	44.5545	1.23159	0.0506171	1	0.261727	1	GGH; IL5RA; KLK15; LIPG; LYPD1; PI15; SDF2L1; TULP3; HSPG2; TRMT2A; ANKHD1; ARHGEF5; ATXN2; BAG3; BAG5; BRE; CAD; CCT2; CCT3; CCT4; CCT5; CCT7; DCAF10; DNAJB4; FAM83H; HDAC3; HELZ; HSPA1B; HSPA2; MAP7; PIGR; POM121C; PUM1; PUM2; RECQL4; RNF219; RNF31; RPTOR; TCP1; THSD4; TRIM33; TUBA1B; TUBA4A; TUBB; ZNF195;
Colorectal cancer	50	7513	49.505	1.20575	0.05253	1	0.269972	1	ALPP; CA6; EPHA7; GGH; IL5RA; LIPG; LYPD1; PI15; SDF2L1; TULP3; HSPG2; TRMT2A; ANKHD1; ARHGEF5; ATXN2; BAG3; BAG5; BRE; CAD; CCT2; CCT3; CCT4; CCT5; CCT7; DCAF10; DCAF6; DNAJB4; FAM83H; HDAC3; HELZ; HSPA1B; HSPA2; HSPA8; MAP7; PIGR; POM121C; PUM1; PUM2; RECQL4; RNF219; RNF31; RPTOR; TCP1; THSD4; TRIM33; TUBA1B; TUBA4A; TUBB; USP34; ZNF195;
Gall bladder	47	7295	46.5347	1.16729	0.102673	1	0.424717	1	EPHA7; GGH; IL5RA; KLK15; LIPG; LYPD1; PI15; SDF2L1; TULP3; HSPG2; TRMT2A; ANKHD1; ARHGEF5; ATXN2; BAG3; BAG5; BRE; CAD; CCT2; CCT3; CCT4; CCT5; CCT7; DCAF6; DNAJB4; FAM83H; HELZ; HSPA1B; HSPA2; HSPA8; MAP7; PIGR; POM121C; PUM1; PUM2; RECQL4; RNF219; RNF31; RPTOR; TCP1; THSD4; TRIM33; TUBA1B; TUBA4A; TUBB; USP34; ZNF195;
Plasma	82	11971	81.1881	1.24094	0.000362442	0.307351	0.00985224	0.0457471	MFAP4; ALPP; C1QB; CA6; DNAJB9; EPHA7; FBXO2; FBXO6; GGH; IL12RB1; IL5RA; LIPG; NCR3; PRG2; SDF2L1; TAZ; TDGF1; CTU1; HSPG2; POTEE; SETX; TRMT2A; ANKHD1; ARHGAP32; ARHGEF5; BAG3; BAG5; BRE; CAD; CCT2; CCT3; CCT4; CCT5; CCT6A; CCT7; CEP192; DCAF10; DCAF6; DNAJB4; FAM83H; HAUS5; HDAC3; HELZ; HPS3; HSPA1B; HSPA2; HSPA8; IFT122; MAP7; MIB2; MTUS1; NEDD1; PIGR; POM121C; PRAME; PUM1; PUM2; RICTOR; RNF2…
Malignant carcinoid	46	7081	45.5446	1.17699	0.095246	1	0.403472	1	ALPP; CA6; EPHA7; GGH; IL5RA; LIPG; LYPD1; PI15; SDF2L1; TULP3; HSPG2; TRMT2A; ANKHD1; ARHGEF5; ATXN2; BAG3; BAG5; BRE; CAD; CCT2; CCT3; CCT5; CCT7; DCAF6; DNAJB4; FAM83H; HDAC3; HSPA1B; HSPA2; MAP7; PIGR; POM121C; PUM1; PUM2; RECQL4; RNF219; RNF31; RPTOR; TCP1; THSD4; TRIM33; TUBA1B; TUBA4A; TUBB; USP34; ZNF195;
Ascites cancer cell	31	3509	30.6931	1.60078	0.00366728	1	0.0420236	0.195129	ALPP; C1QB; EPHA7; GGH; LY86; SDF2L1; HSPG2; POTEE; SETX; ANKHD1; ATXN2; BAG3; BAG5; BRE; CAD; CCT2; CCT3; CCT4; CCT5; CCT6A; CCT7; HSPA1B; HSPA2; HSPA8; POM121C; STUB1; TCP1; TUBA1C; TUBA4A; TUBB; WDR59;
Endometrial cancer	49	7460	48.5149	1.19004	0.0693592	1	0.315966	1	ALPP; EPHA7; GGH; IL5RA; LIPG; LYPD1; PI15; SDF2L1; TULP3; HSPG2; TRMT2A; ANKHD1; ARHGEF5; ATXN2; BAG3; BAG5; BRE; CAD; CCT2; CCT3; CCT4; CCT5; CCT7; DCAF10; DCAF6; DNAJB4; FAM83H; HDAC3; HELZ; HSPA1B; HSPA2; HSPA8; MAP7; PIGR; POM121C; PUM1; PUM2; RECQL4; RNF219; RNF31; RPTOR; TCP1; THSD4; TRIM33; TUBA1B; TUBA4A; TUBB; USP34; ZNF195;
Lung cancer	51	7435	50.495	1.24277	0.0281184	1	0.166744	0.774247	ALPP; CA6; EPHA7; GGH; IL5RA; KLK15; LIPG; LYPD1; PI15; SDF2L1; TULP3; HSPG2; TRMT2A; ANKHD1; ARHGEF5; ATXN2; BAG3; BAG5; BRE; CAD; CCT2; CCT3; CCT4; CCT5; CCT7; DCAF10; DCAF6; DNAJB4; FAM83H; HDAC3; HELZ; HSPA1B; HSPA2; HSPA8; MAP7; PIGR; POM121C; PUM1; PUM2; RECQL4; RNF219; RNF31; RPTOR; TCP1; THSD4; TRIM33; TUBA1B; TUBA4A; TUBB; USP34; ZNF195;
HCT116	25	2651	24.7525	1.70891	0.00434224	1	0.0452036	0.209895	EPHA7; FBXO2; SDF2L1; CTU1; HSPG2; POTEE; BRE; CAD; CCT2; CCT3; CCT4; CCT5; CCT6A; CCT7; HSPA1B; HSPA2; HSPA8; RPTOR; STUB1; TCP1; TUBA1C; TUBA4A; TUBB; TUBB8; UTP18;
PC3	19	1294	18.8119	2.66109	7.49769e-05	0.0635804	0.00264918	0.012301	GGH; SDF2L1; HSPG2; POTEE; CAD; CCT2; CCT3; CCT4; CCT5; CCT6A; HSPA1B; HSPA2; HSPA8; TCP1; THSD4; TUBA1C; TUBA4A; TUBB; TUBB8;
MicroProt	5	440	4.9505	2.06249	0.0964994	1	0.405106	1	C1QB; GGH; HSPG2; MTUS1; TUBA1C;
Epididymis	50	7090	49.505	1.27769	0.017752	1	0.122388	0.568286	ALPP; CA6; CST11; EPHA7; GGH; IL5RA; KLK15; LIPG; LY86; LYPD1; PI15; SDF2L1; HSPG2; TRMT2A; ANKHD1; ARHGEF5; ATXN2; BAG3; BAG5; BRE; CAD; CCT2; CCT3; CCT5; CCT7; DCAF10; DCAF6; DNAJB4; HDAC3; HELZ; HSPA1B; HSPA2; HSPA8; MAP7; PIGR; POM121C; PUM1; PUM2; RECQL4; RNF219; RNF31; RPTOR; TCP1; THSD4; TRIM33; TUBA1B; TUBA4A; TUBB; USP34; ZNF195;
Cerebellum	56	7633	55.4455	1.32919	0.0036369	1	0.0420236	0.195129	ECEL1; EPHA7; FBXO6; GGH; IL5RA; LIPG; LYPD1; PI15; PRG2; SDF2L1; TULP3; HSPG2; TRMT2A; ANKHD1; ARHGEF5; ATXN2; BAG3; BAG5; BRE; CCT2; CCT3; CCT4; CCT5; CCT7; CEP192; DCAF10; DCAF6; DNAJB4; EXPH5; FAM83H; HDAC3; HELZ; HSPA1B; HSPA2; HSPA8; MAP7; MTUS1; PIGR; POM121C; PUM1; PUM2; RECQL4; RICTOR; RNF219; RNF31; RPAP1; RPTOR; TCP1; THSD4; TRIM33; TUBA1B; TUBA4A; TUBB; USP34; WDR6; ZNF195;
Nasopharynx	47	6904	46.5347	1.2334	0.0432814	1	0.230834	1	ALPP; CA6; EPHA7; GGH; IL5RA; LIPG; LYPD1; PI15; SDF2L1; TULP3; HSPG2; ANKHD1; ARHGEF5; ATXN2; BAG3; BAG5; BRE; CAD; CCT2; CCT3; CCT4; CCT5; CCT7; DCAF6; DNAJB4; FAM83H; HELZ; HSPA1B; HSPA2; HSPA8; MAP7; PIGR; POM121C; PUM1; PUM2; RECQL4; RNF219; RNF31; RPTOR; TCP1; THSD4; TRIM33; TUBA1B; TUBA4A; TUBB; USP34; ZNF195;
global_SCX_fractionated	24	2476	23.7624	1.75653	0.00371309	1	0.0420236	0.195129	ALPP; FBXO2; SDF2L1; ATXN2; BAG3; BRE; CAD; CCT2; CCT3; CCT4; CCT5; CCT6A; CCT7; GTF3C5; HSPA1B; HSPA8; RICTOR; STUB1; TCP1; TUBA1C; TUBA4A; TUBB; UTP18; WDR6;
Hippocampus	54	7355	53.4653	1.33017	0.00466321	1	0.0460024	0.213604	ECEL1; EPHA7; FBXO6; GGH; IL5RA; LIPG; LYPD1; PI15; PRG2; SDF2L1; TULP3; TRMT2A; ANKHD1; ARHGEF5; ATXN2; BAG3; BAG5; BRE; CAD; CCT2; CCT3; CCT4; CCT5; CCT7; CEP192; DCAF10; DNAJB4; EXPH5; FAM83H; HDAC3; HELZ; HSPA1B; HSPA2; HSPA8; MAP7; MTUS1; POM121C; PUM1; PUM2; RECQL4; RICTOR; RNF219; RNF31; RPAP1; RPTOR; TCP1; THSD4; TRIM33; TUBA1B; TUBA4A; TUBB; USP34; WDR6; ZNF195;
HeLa	50	5789	49.505	1.56483	0.0001343	0.113887	0.00392713	0.0182349	ALPP; CFC1; EPHA7; SDF2L1; TULP3; HSPG2; POTEE; SETX; TRMT2A; ANKHD1; ARHGAP32; ATXN2; BAG3; CAD; CCT2; CCT3; CCT4; CCT5; CCT6A; CCT7; CEP192; EXPH5; GTF3C5; HDAC3; HELZ; HPS3; HSPA1B; HSPA2; HSPA8; MAP7; MIB2; MTUS1; PIGR; PUM1; PUM2; RICTOR; RNF219; RPAP1; STUB1; TAF6L; TCP1; TRIM33; TUBA1B; TUBA1C; TUBA4A; TUBB; TUBB8; USP34; UTP18; ZG16B;
Malignant lymphoma	46	6586	45.5446	1.26545	0.0299891	1	0.175384	0.814366	EPHA7; GGH; IL5RA; LY86; LYPD1; PI15; SDF2L1; TDGF1; HSPG2; TRMT2A; ANKHD1; ARHGEF5; ATXN2; BAG3; BAG5; BRE; CAD; CCT2; CCT3; CCT4; CCT5; CCT7; DCAF10; DNAJB4; FAM83H; HDAC3; HELZ; HSPA2; HSPA8; MAP7; PIGR; POM121C; PUM1; PUM2; RECQL4; RNF219; RNF31; RPTOR; TCP1; THSD4; TRIM33; TUBA1B; TUBA4A; TUBB; USP34; ZNF195;
Prostate cancer	49	7214	48.5149	1.23062	0.0391897	1	0.215798	1	ALPP; EPHA7; GGH; IL5RA; KLK15; LIPG; LYPD1; PI15; SDF2L1; HSPG2; TRMT2A; ANKHD1; ARHGEF5; ATXN2; BAG3; BAG5; BRE; CAD; CCT2; CCT3; CCT4; CCT5; CCT7; DCAF10; DCAF6; DNAJB4; FAM83H; HDAC3; HELZ; HSPA1B; HSPA2; HSPA8; MAP7; PIGR; POM121C; PUM1; PUM2; RECQL4; RNF219; RNF31; RPTOR; TCP1; THSD4; TRIM33; TUBA1B; TUBA4A; TUBB; USP34; ZNF195;
Skin	47	7292	46.5347	1.16777	0.102065	1	0.42427	1	MFAP4; C1QB; CA6; EPHA7; GGH; IL5RA; LYPD1; SDF2L1; TULP3; HSPG2; TRMT2A; ANKHD1; ARHGEF5; ATXN2; BAG3; BAG5; BRE; CAD; CCT2; CCT3; CCT5; CCT7; DCAF6; DNAJB4; FAM83H; HELZ; HSPA1B; HSPA2; HSPA8; MAP7; PIGR; POM121C; PRAME; PUM1; PUM2; RECQL4; RNF219; RNF31; RPTOR; TCP1; THSD4; TRIM33; TUBA1B; TUBA4A; TUBB; USP34; ZNF195;
Placenta	66	10894	65.3465	1.09758	0.137399	1	0.536932	1	ALPP; C1QB; DNAJB9; ECEL1; EPHA7; FBXO6; GGH; IL5RA; LIPG; LYPD1; PI15; PRG2; SDF2L1; TULP3; HSPG2; POTEE; SETX; TRMT2A; ANKHD1; ARHGEF5; ATXN2; BAG3; BAG5; BRE; CAD; CCT2; CCT3; CCT4; CCT5; CCT6A; CCT7; DCAF6; DNAJB4; EXPH5; FAM83H; HDAC3; HELZ; HSPA1B; HSPA2; HSPA8; IFT122; MAP7; PIGR; POM121C; PUM1; PUM2; RECQL4; RICTOR; RNF219; RNF31; RPTOR; STUB1; TCP1; THSD4; TRIM32; TRIM33; TUBA1B; TUBA1C;…
Lung	67	9992	66.3366	1.21479	0.0108764	1	0.0895459	0.41579	MFAP4; ALPP; CA6; DNAJB9; ECEL1; EPHA7; FBXO6; GGH; IL5RA; KLK15; LIPG; LY86; LYPD1; PI15; SDF2L1; TULP3; HSPG2; SETX; TRMT2A; ANKHD1; ARHGAP32; ARHGEF5; ATXN2; BAG3; BAG5; BRE; CAD; CCT2; CCT3; CCT4; CCT5; CCT7; DCAF10; DCAF6; DNAJB4; EXPH5; HAUS5; HDAC3; HELZ; HSPA1B; HSPA2; HSPA8; IFT122; MAP7; MTUS1; PIGR; POM121C; PRAME; PUM1; PUM2; RECQL4; RICTOR; RNF219; RNF31; RPAP1; RPTOR; STUB1; TCP1; T…
Cerebral cortex	50	7099	49.505	1.27607	0.0182087	1	0.123528	0.573579	ECEL1; FBXO6; GGH; IL5RA; KLK15; LIPG; LYPD1; PI15; PRG2; SDF2L1; TULP3; HSPG2; TRMT2A; ANKHD1; ARHGEF5; ATXN2; BAG3; BAG5; BRE; CAD; CCT2; CCT3; CCT4; CCT5; CCT7; DCAF10; DCAF6; DNAJB4; FAM83H; HDAC3; HELZ; HSPA1B; HSPA2; MAP7; PIGR; POM121C; PUM1; PUM2; RECQL4; RNF219; RNF31; RPTOR; TCP1; THSD4; TRIM33; TUBA1B; TUBA4A; TUBB; WDR6; ZNF195;
Ovarian cancer	50	7644	49.505	1.18509	0.0703852	1	0.315966	1	ALPP; CA6; EPHA7; GGH; IL5RA; LIPG; LYPD1; PI15; SDF2L1; TULP3; HSPG2; TRMT2A; ANKHD1; ARHGEF5; ATXN2; BAG3; BAG5; BRE; CAD; CCT2; CCT3; CCT4; CCT5; CCT7; DCAF10; DCAF6; DNAJB4; FAM83H; HDAC3; HELZ; HSPA1B; HSPA2; HSPA8; MAP7; PIGR; POM121C; PUM1; PUM2; RECQL4; RNF219; RNF31; RPTOR; TCP1; THSD4; TRIM33; TUBA1B; TUBA4A; TUBB; USP34; ZNF195;
Kidney	70	10256	69.3069	1.23651	0.00429998	1	0.0452036	0.209895	MFAP4; ALPP; C1QB; DNAJB9; ECEL1; EPHA7; FBXO6; GGH; IL5RA; KLK15; LIPG; LY86; LYPD1; PI15; SDF2L1; TDGF1; TULP3; HSPG2; SETX; TRMT2A; ANKHD1; ARHGAP32; ARHGEF5; ATXN2; BAG3; BAG5; BRE; CAD; CCT2; CCT3; CCT4; CCT5; CCT7; CEP192; DCAF6; DNAJB4; EXPH5; FAM83H; HAUS5; HDAC3; HELZ; HSPA1B; HSPA2; HSPA8; IFT122; MAP7; MTUS1; PIGR; POM121C; PRAME; PUM1; PUM2; RECQL4; RICTOR; RNF219; RNF31; RPAP1; RPTOR…
H1688	15	1007	14.8515	2.69999	0.000404776	0.34325	0.0104015	0.0482976	GGH; LIPG; HSPG2; CCT2; CCT3; CCT4; CCT5; CCT6A; CCT7; HSPA1B; HSPA8; TCP1; TUBA1B; TUBA1C; TUBB;
Sy5y	22	2490	21.7822	1.60116	0.0159933	1	0.114935	0.53368	C1QB; GGH; PRG2; SDF2L1; ATXN2; CCT2; CCT3; CCT4; CCT5; CCT6A; CCT7; HELZ; HSPA1B; HSPA8; NEDD1; PIGR; POM121C; STUB1; TCP1; TUBA4A; TUBB; ZG16B;
Duodenum	48	7275	47.5248	1.1954	0.0681075	1	0.313887	1	ALPP; EPHA7; GGH; IL5RA; LYPD1; PI15; SDF2L1; TULP3; HSPG2; TRMT2A; ANKHD1; ARHGEF5; ATXN2; BAG3; BAG5; BRE; CAD; CCT2; CCT3; CCT4; CCT5; CCT7; DCAF6; DNAJB4; FAM83H; HDAC3; HELZ; HSPA1B; HSPA2; HSPA8; MAP7; PIGR; POM121C; PUM1; PUM2; RECQL4; RNF219; RNF31; RPTOR; TCP1; THSD4; TRIM33; TUBA1B; TUBA4A; TUBB; USP34; WDR6; ZNF195;
Bronchus	46	6923	45.5446	1.20385	0.0680657	1	0.313887	1	EPHA7; GGH; IL5RA; LIPG; LYPD1; PI15; SDF2L1; TULP3; HSPG2; TRMT2A; ANKHD1; ARHGEF5; ATXN2; BAG3; BAG5; BRE; CAD; CCT2; CCT3; CCT4; CCT5; CCT7; DCAF6; DNAJB4; FAM83H; HELZ; HSPA1B; HSPA2; HSPA8; MAP7; PIGR; POM121C; PUM1; PUM2; RECQL4; RNF219; RNF31; RPTOR; TCP1; THSD4; TRIM33; TUBA1B; TUBA4A; TUBB; USP34; ZNF195;
Brain	57	7290	56.4356	1.41657	0.00053065	0.449991	0.0124998	0.0580404	ALPP; C1QB; CFC1; DNAJB9; ECEL1; EPHA7; FBXO2; FBXO6; GGH; LIPG; NCR3; PI15; SDF2L1; TULP3; SETX; ANKHD1; ARHGAP32; BAG3; BAG5; BRE; CCT2; CCT3; CCT4; CCT5; CCT6A; CCT7; CEP192; DNAJB4; EXPH5; HAUS5; HDAC3; HSPA1B; HSPA2; HSPA8; IFT122; MIB2; MTUS1; PRAME; PUM1; PUM2; RECQL4; RICTOR; RPAP1; RPTOR; STUB1; TCP1; TRIM32; TRIM33; TUBA1B; TUBA1C; TUBA4A; TUBB; TUBB8; USP34; WDR6; ZNF195; ZNF609;
Stomach	58	8044	57.4257	1.30631	0.0043711	1	0.0452036	0.209895	ALPP; CA6; EPHA7; FBXO6; GGH; IL5RA; KLK15; LIPG; LYPD1; PI15; PRG2; SDF2L1; TULP3; HSPG2; SETX; TRMT2A; ANKHD1; ARHGEF5; ATXN2; BAG3; BAG5; BRE; CAD; CCT2; CCT3; CCT4; CCT5; CCT7; DCAF10; DCAF6; DNAJB4; FAM83H; HDAC3; HELZ; HSPA1B; HSPA2; HSPA8; IFT122; MAP7; PIGR; POM121C; PRAME; PUM1; PUM2; RECQL4; RNF219; RNF31; RPTOR; TCP1; THSD4; TRIM32; TRIM33; TUBA1B; TUBA4A; TUBB; USP34; WDR6; ZNF195;
Pancreas	70	9936	69.3069	1.27633	0.00145501	1	0.0218673	0.101537	MFAP4; ALPP; C1QB; CA6; ECEL1; EPHA7; FBXO2; FBXO6; GGH; IL5RA; KLK15; LIPG; LYPD1; PI15; PRG2; SDF2L1; TDGF1; TULP3; HSPG2; TRMT2A; ANKHD1; ARHGAP32; ARHGEF5; ATXN2; BAG3; BAG5; BRE; CAD; CCT2; CCT3; CCT4; CCT5; CCT6A; CCT7; CEP192; DCAF6; DNAJB4; EXPH5; FAM83H; HAUS5; HDAC3; HELZ; HSPA1B; HSPA2; HSPA8; IFT122; MAP7; MTUS1; PIGR; POM121C; PUM1; PUM2; RECQL4; RICTOR; RNF219; RNF31; RPAP1; RPTOR; …
Lymph nodes	50	6700	49.505	1.35206	0.00532811	1	0.049651	0.230545	ALPP; EPHA7; GGH; IL5RA; LIPG; LY86; LYPD1; NCR3; PI15; PRG2; SDF2L1; TDGF1; TULP3; HSPG2; SETX; TRMT2A; ANKHD1; ARHGEF5; ATXN2; BAG3; BAG5; BRE; CAD; CCT2; CCT3; CCT4; CCT5; CCT7; DCAF6; DNAJB4; FAM83H; HDAC3; HELZ; HPS3; HSPA8; MAP7; PUM1; PUM2; RECQL4; RNF31; RPTOR; TCP1; THSD4; TRIM33; TUBA1B; TUBA4A; TUBB; USP34; WDR6; ZNF195;
H358	18	1489	17.8218	2.19095	0.00123098	1	0.0206601	0.0959315	GGH; HSPG2; BAG3; CAD; CCT2; CCT3; CCT4; CCT5; CCT6A; CCT7; HSPA1B; HSPA8; PUM1; TCP1; TUBA1B; TUBA1C; TUBA4A; TUBB;
Fallopian tubes	45	6677	44.5545	1.22108	0.0579049	1	0.285485	1	ALPP; EPHA7; GGH; IL5RA; LIPG; LY86; LYPD1; PI15; SDF2L1; HSPG2; TRMT2A; ANKHD1; ARHGEF5; ATXN2; BAG3; BAG5; BRE; CAD; CCT2; CCT3; CCT4; CCT5; CCT7; DCAF10; DCAF6; DNAJB4; FAM83H; HELZ; HSPA1B; HSPA2; HSPA8; MAP7; POM121C; PUM1; PUM2; RECQL4; RNF31; TCP1; THSD4; TRIM33; TUBA1B; TUBA4A; TUBB; USP34; ZNF195;
Head & neck cancer	47	7062	46.5347	1.20581	0.0627305	1	0.30054	1	EPHA7; GGH; IL5RA; LY86; LYPD1; PI15; SDF2L1; HSPG2; TRMT2A; ANKHD1; ARHGEF5; ATXN2; BAG3; BAG5; BRE; CAD; CCT2; CCT3; CCT4; CCT5; CCT7; DCAF10; DCAF6; DNAJB4; FAM83H; HDAC3; HELZ; HSPA1B; HSPA2; HSPA8; MAP7; PIGR; POM121C; PUM1; PUM2; RECQL4; RNF219; RNF31; RPTOR; TCP1; THSD4; TRIM33; TUBA1B; TUBA4A; TUBB; USP34; ZNF195;
Pancreatic cancer	53	8316	52.4752	1.15467	0.0933785	1	0.397915	1	MFAP4; ALPP; C1QB; EPHA7; FBXO6; GGH; IL5RA; LYPD1; PI15; SDF2L1; TULP3; HSPG2; TRMT2A; ANKHD1; ARHGEF5; ATXN2; BAG3; BAG5; BRE; CAD; CCT2; CCT3; CCT4; CCT5; CCT6A; CCT7; DCAF6; DNAJB4; FAM83H; HDAC3; HELZ; HSPA1B; HSPA2; HSPA8; MAP7; PIGR; POM121C; PUM1; PUM2; RECQL4; RNF219; RNF31; RPTOR; TCP1; THSD4; TRIM33; TUBA1B; TUBA1C; TUBA4A; TUBB; USP34; UTP18; ZNF195;
BT474	9	558	8.91089	2.92482	0.00371671	1	0.0420236	0.195129	GGH; CCT3; CCT5; HSPA1B; HSPA8; PIGR; THSD4; TUBA1C; TUBB;
Seminal vesicle	47	6620	46.5347	1.28632	0.0205133	1	0.134847	0.626138	ALPP; EPHA7; GGH; IL5RA; LIPG; LYPD1; PI15; SDF2L1; TULP3; HSPG2; TRMT2A; ANKHD1; ARHGEF5; ATXN2; BAG3; BAG5; BRE; CAD; CCT2; CCT3; CCT4; CCT5; CCT7; DCAF6; DNAJB4; FAM83H; HDAC3; HELZ; HSPA1B; HSPA2; HSPA8; MAP7; PIGR; POM121C; PUM1; PUM2; RECQL4; RNF219; RNF31; RPTOR; TCP1; TRIM33; TUBA1B; TUBA4A; TUBB; USP34; ZNF195;
Urinary bladder	48	7054	47.5248	1.23285	0.0407103	1	0.221297	1	EPHA7; GGH; IL5RA; LYPD1; PI15; SDF2L1; TULP3; HSPG2; SETX; TRMT2A; ANKHD1; ARHGEF5; ATXN2; BAG3; BAG5; BRE; CAD; CCT2; CCT3; CCT4; CCT5; CCT7; DCAF6; DNAJB4; FAM83H; HDAC3; HELZ; HSPA1B; HSPA2; HSPA8; MAP7; PIGR; POM121C; PRAME; PUM1; PUM2; RECQL4; RNF219; RNF31; RPTOR; TCP1; THSD4; TRIM33; TUBA1B; TUBA4A; TUBB; USP34; ZNF195;
K-562	26	2513	25.7426	1.87483	0.000939221	0.796459	0.0185223	0.086005	EPHA7; FBXO6; SDF2L1; HSPG2; TRMT2A; BAG3; CAD; CCT2; CCT3; CCT4; CCT5; CCT6A; CCT7; CEP192; FAM83H; HSPA1B; HSPA8; PIGR; TCP1; TRIM33; TUBA1B; TUBA1C; TUBA4A; TUBB; TUBB8; USP34;
Salivary glands	44	6607	43.5644	1.2066	0.0733594	1	0.3257	1	ALPP; CA6; EPHA7; GGH; IL5RA; KLK15; LYPD1; PI15; PRG2; SDF2L1; TULP3; HSPG2; TRMT2A; ANKHD1; ARHGEF5; ATXN2; BAG3; BAG5; BRE; CCT2; CCT3; CCT5; CCT7; DCAF6; DNAJB4; HELZ; HSPA1B; HSPA2; MAP7; PIGR; PUM1; PUM2; RECQL4; RNF219; RNF31; RPTOR; TCP1; TRIM33; TUBA1B; TUBA4A; TUBB; USP34; WDR6; ZNF195;
Testis	69	10269	68.3168	1.2173	0.00809009	1	0.0714625	0.331823	MFAP4; ALPP; EPHA7; FBXO2; FBXO6; GGH; IL5RA; KLK15; LIPG; LY86; LYPD1; PI15; PRG2; SDF2L1; TULP3; HSPG2; TRMT2A; ANKHD1; ARHGAP32; ARHGEF5; ATXN2; BAG3; BAG5; BRE; CAD; CCT2; CCT3; CCT4; CCT5; CCT6A; CCT7; CEP192; DCAF6; DNAJB4; EXPH5; FAM83H; HAUS5; HDAC3; HELZ; HSPA1B; HSPA2; HSPA8; IFT122; MAP7; MTUS1; PIGR; POM121C; PRAME; PUM1; PUM2; RECQL4; RICTOR; RNF219; RNF31; RPAP1; RPTOR; STUB1; TCP1;…
MDA231	8	336	7.92079	4.31813	0.000546449	0.463389	0.012524	0.0581531	SDF2L1; CCT4; CCT6A; HSPA1B; HSPA8; TUBA1B; TUBA1C; TUBB;
Urothelial cancer	47	7521	46.5347	1.13222	0.156095	1	0.59093	1	EPHA7; GGH; IL5RA; LIPG; LYPD1; PI15; SDF2L1; TULP3; HSPG2; TRMT2A; ANKHD1; ARHGEF5; ATXN2; BAG3; BAG5; BRE; CAD; CCT2; CCT3; CCT4; CCT5; CCT7; DCAF6; DNAJB4; FAM83H; HDAC3; HELZ; HSPA1B; HSPA2; HSPA8; MAP7; PIGR; POM121C; PUM1; PUM2; RECQL4; RNF219; RNF31; RPTOR; TCP1; THSD4; TRIM33; TUBA1B; TUBA4A; TUBB; USP34; ZNF195;
R	17	1948	16.8317	1.58172	0.0376539	1	0.21146	0.981877	POTEE; TRMT2A; ANKHD1; ATXN2; CAD; CCT2; CCT3; CCT4; CCT5; CCT6A; CCT7; HSPA1B; HSPA8; STUB1; TCP1; TUBA1C; TUBB;
Soft tissue	44	6969	43.5644	1.14392	0.150722	1	0.580964	1	CA6; EPHA7; GGH; IL5RA; KLK15; LY86; LYPD1; PI15; SDF2L1; TULP3; HSPG2; TRMT2A; ANKHD1; ARHGEF5; ATXN2; BAG3; BAG5; BRE; CAD; CCT2; CCT3; CCT5; CCT7; DCAF6; DNAJB4; FAM83H; HSPA1B; HSPA2; PIGR; POM121C; PUM1; PUM2; RECQL4; RNF219; RNF31; RPTOR; TCP1; THSD4; TRIM33; TUBA1B; TUBA4A; TUBB; USP34; ZNF195;
Testis cancer	48	7248	47.5248	1.19985	0.0641585	1	0.302852	1	ALPP; CA6; EPHA7; GGH; IL5RA; KLK15; LIPG; LYPD1; PI15; SDF2L1; HSPG2; TRMT2A; ANKHD1; ARHGEF5; ATXN2; BAG3; BAG5; BRE; CAD; CCT2; CCT3; CCT4; CCT5; CCT7; DCAF6; DNAJB4; FAM83H; HDAC3; HELZ; HSPA2; HSPA8; MAP7; PIGR; POM121C; PUM1; PUM2; RECQL4; RNF219; RNF31; RPTOR; TCP1; THSD4; TRIM33; TUBA1B; TUBA4A; TUBB; USP34; ZNF195;
Neutrophil	27	2031	26.7327	2.40895	1.0009e-05	0.0084876	0.000606257	0.00281505	C1QB; PRG2; SDF2L1; HSPG2; POTEE; ATXN2; BAG3; CCT2; CCT3; CCT4; CCT5; CCT6A; CCT7; HSPA1B; HSPA8; PIGR; PUM2; RICTOR; TAF6L; TCP1; TRIM33; TUBA1C; TUBA4A; TUBB; UTP18; ZG16B; ZNF609;
CD8	27	3327	26.7327	1.47057	0.0212369	1	0.13853	0.64324	ALPP; C1QB; FBXO2; SDF2L1; POTEE; TRMT2A; ANKHD1; BAG3; CAD; CCT2; CCT3; CCT4; CCT5; CCT6A; CCT7; FAM175B; HSPA1B; HSPA2; HSPA8; PIGR; PRAME; TCP1; TRIM33; TUBA1C; TUBA4A; TUBB; UTP18;
Stomach cancer	49	7399	48.5149	1.19985	0.060607	1	0.292016	1	ALPP; EPHA7; GGH; IL5RA; LIPG; LYPD1; PI15; SDF2L1; TULP3; HSPG2; TRMT2A; ANKHD1; ARHGEF5; ATXN2; BAG3; BAG5; BRE; CAD; CCT2; CCT3; CCT4; CCT5; CCT7; DCAF10; DCAF6; DNAJB4; FAM83H; HDAC3; HELZ; HSPA1B; HSPA2; HSPA8; MAP7; PIGR; POM121C; PUM1; PUM2; RECQL4; RNF219; RNF31; RPTOR; TCP1; THSD4; TRIM33; TUBA1B; TUBA4A; TUBB; USP34; ZNF195;
Skin cancer	48	7029	47.5248	1.23724	0.0382643	1	0.212079	0.984751	ALPP; CA6; EPHA7; GGH; IL5RA; KLK15; LYPD1; PI15; SDF2L1; HSPG2; TRMT2A; ANKHD1; ARHGEF5; ATXN2; BAG3; BAG5; BRE; CAD; CCT2; CCT3; CCT4; CCT5; CCT7; DCAF10; DCAF6; DNAJB4; FAM83H; HDAC3; HELZ; HSPA1B; HSPA2; HSPA8; MAP7; POM121C; PUM1; PUM2; RECQL4; RNF219; RNF31; RPTOR; TCP1; THSD4; TRIM33; TUBA1B; TUBA4A; TUBB; USP34; ZNF195;
Adrenal glands	53	7554	52.4752	1.27115	0.0148486	1	0.108454	0.503585	EPHA7; FBXO6; GGH; IL5RA; KLK15; LIPG; LYPD1; PI15; PRG2; SDF2L1; TULP3; HSPG2; SETX; TRMT2A; ANKHD1; ARHGEF5; ATXN2; BAG3; BAG5; BRE; CAD; CCT2; CCT3; CCT4; CCT5; CCT7; DCAF6; DNAJB4; FAM83H; HELZ; HSPA1B; HSPA2; HSPA8; IFT122; MAP7; PIGR; POM121C; PRAME; PUM1; PUM2; RECQL4; RNF219; RNF31; RPTOR; TCP1; THSD4; TRIM33; TUBA1B; TUBA4A; TUBB; USP34; WDR6; ZNF195;
TOV112D	15	1276	14.8515	2.1308	0.00423797	1	0.0452036	0.209895	GGH; LIPG; HSPG2; CCT2; CCT3; CCT4; CCT5; CCT6A; CCT7; HSPA8; TCP1; THSD4; TUBA1B; TUBA1C; TUBB;
LNCaP	22	1455	21.7822	2.74012	1.14307e-05	0.00969327	0.000646218	0.0030006	GGH; KLK15; SDF2L1; HSPG2; BAG3; CCT2; CCT3; CCT4; CCT5; CCT6A; CCT7; HSPA1B; HSPA2; HSPA8; PIGR; TCP1; TUBA1B; TUBA1C; TUBA4A; TUBB; TUBB8; ZG16B;
Corpus, uterine	47	6997	46.5347	1.21701	0.0540486	1	0.272817	1	EPHA7; GGH; IL5RA; LY86; LYPD1; PI15; SDF2L1; TULP3; HSPG2; TRMT2A; ANKHD1; ARHGEF5; ATXN2; BAG3; BAG5; BRE; CAD; CCT2; CCT3; CCT4; CCT5; CCT7; DCAF6; DNAJB4; FAM83H; HDAC3; HELZ; HSPA1B; HSPA2; HSPA8; MAP7; PIGR; POM121C; PUM1; PUM2; RECQL4; RNF219; RNF31; RPTOR; TCP1; THSD4; TRIM33; TUBA1B; TUBA4A; TUBB; USP34; ZNF195;
Appendix	47	7004	46.5347	1.21579	0.0549362	1	0.275656	1	ALPP; EPHA7; GGH; IL5RA; LIPG; LY86; LYPD1; PI15; SDF2L1; TDGF1; TULP3; HSPG2; TRMT2A; ANKHD1; ARHGEF5; ATXN2; BAG3; BAG5; BRE; CAD; CCT2; CCT3; CCT5; CCT7; DCAF6; DNAJB4; FAM83H; HDAC3; HSPA1B; HSPA2; HSPA8; MAP7; PIGR; POM121C; PUM1; PUM2; RECQL4; RNF219; RNF31; RPTOR; TCP1; THSD4; TRIM33; TUBA1B; TUBA4A; TUBB; ZNF195;
Erythrocytes	18	1539	17.8218	2.11977	0.00178399	1	0.0256411	0.11906	BAG5; BRE; CAD; CCT2; CCT3; CCT4; CCT5; CCT6A; CCT7; DCAF6; DNAJB4; FAM175B; HSPA1B; HSPA2; HSPA8; RPTOR; TCP1; TUBA1C;
HTB75	17	1277	16.8317	2.41282	0.000590429	0.500683	0.0126974	0.058958	GGH; SDF2L1; HSPG2; CCT2; CCT3; CCT4; CCT5; CCT6A; CCT7; HSPA1B; HSPA2; HSPA8; TCP1; THSD4; TUBA1B; TUBA1C; TUBB;
Smooth muscle cells	37	5124	36.6337	1.30835	0.0364005	1	0.207165	0.961935	EPHA7; GGH; IL5RA; LIPG; LYPD1; HSPG2; TRMT2A; ANKHD1; ARHGEF5; ATXN2; BAG3; BAG5; BRE; CCT2; CCT3; CCT5; CCT7; DNAJB4; FAM83H; HELZ; HSPA1B; HSPA2; MTUS1; PIGR; PUM1; PUM2; RECQL4; RNF31; RPTOR; TCP1; THSD4; TRIM33; TUBA1B; TUBA4A; TUBB; USP34; ZNF195;
Gastric juice	2	243	1.9802	1.49826	0.38888	1	1	1	CA6; PIGR;
Urine	28	3267	27.7228	1.55302	0.00926357	1	0.0793485	0.368441	MFAP4; EPHA7; GGH; LYPD1; PI15; PRG2; HSPG2; BRE; CCT2; CCT3; CCT5; CCT6A; CCT7; EXPH5; HAUS5; HSPA1B; HSPA2; HSPA8; MIB2; PIGR; SAV1; TCP1; TUBA1B; TUBA1C; TUBA4A; TUBB; TUBB8; ZG16B;
Heart	39	5507	38.6139	1.28315	0.0411867	1	0.222461	1	DNAJB9; ECEL1; FBXO6; LIPG; SDF2L1; TULP3; SETX; TRMT2A; ANKHD1; ARHGAP32; BAG3; BAG5; BRE; CCT3; CCT4; CEP192; DCAF6; DNAJB4; EXPH5; HAUS5; HDAC3; HSPA2; HSPA8; IFT122; MIB2; MTUS1; PRAME; PUM1; PUM2; RECQL4; RICTOR; RNF31; RPAP1; STUB1; TRIM32; TRIM33; USP34; WDR6; ZNF195;
Amygdala	16	1204	15.8416	2.40867	0.000887441	0.75255	0.0179179	0.0831984	ECEL1; FBXO6; PRG2; TULP3; ANKHD1; BRE; CEP192; EXPH5; HSPA2; IFT122; MTUS1; PUM2; RICTOR; RPAP1; TRIM33; WDR6;
Thyroid gland	50	7306	49.505	1.23992	0.0317495	1	0.183153	0.85044	EPHA7; GGH; IL5RA; KLK15; LIPG; LY86; LYPD1; PI15; PRG2; SDF2L1; TULP3; HSPG2; TRMT2A; ANKHD1; ARHGEF5; ATXN2; BAG3; BAG5; BRE; CAD; CCT2; CCT3; CCT5; CCT7; DCAF6; DNAJB4; FAM83H; HDAC3; HELZ; HSPA1B; HSPA2; HSPA8; MAP7; PIGR; POM121C; PUM1; PUM2; RECQL4; RNF219; RNF31; RPTOR; TCP1; THSD4; TRIM33; TUBA1B; TUBA4A; TUBB; USP34; WDR6; ZNF195;
H460	14	736	13.8614	3.44802	5.14308e-05	0.0436133	0.00198242	0.00920503	GGH; LIPG; HSPG2; POTEE; BAG3; CCT2; CCT4; CCT5; CCT7; HSPA1B; HSPA8; TCP1; TUBA1B; TUBB;
Heart muscle	41	6191	40.5941	1.1999	0.0923365	1	0.395461	1	GGH; IL5RA; LIPG; LYPD1; PI15; TULP3; HSPG2; TRMT2A; ANKHD1; ARHGEF5; ATXN2; BAG3; BAG5; BRE; CAD; CCT2; CCT3; CCT5; CCT7; DCAF10; DCAF6; DNAJB4; FAM83H; HDAC3; HELZ; HSPA1B; HSPA2; MAP7; PIGR; PUM1; PUM2; RECQL4; RNF219; RNF31; RPTOR; TCP1; TRIM33; TUBA1B; TUBA4A; TUBB; USP34;
B Cell	23	2254	22.7723	1.84917	0.00238346	1	0.0320821	0.148967	IL5RA; PRG2; SDF2L1; POTEE; BAG3; CAD; CCT2; CCT3; CCT4; CCT5; CCT6A; CCT7; HSPA1B; HSPA2; HSPA8; PIGR; TCP1; TUBA1B; TUBA1C; TUBA4A; TUBB; TUBB8; ZG16B;
Spinal cord	17	1465	16.8317	2.10319	0.00263207	1	0.0342144	0.158868	C1QB; ECEL1; FBXO6; PRG2; TULP3; SETX; ANKHD1; BRE; CEP192; EXPH5; IFT122; MTUS1; PUM2; RICTOR; RPAP1; TRIM33; WDR6;
Malignant glioma	47	7169	46.5347	1.18781	0.079282	1	0.344775	1	EPHA7; GGH; IL5RA; LIPG; LYPD1; PI15; SDF2L1; TULP3; HSPG2; TRMT2A; ANKHD1; ARHGEF5; ATXN2; BAG3; BAG5; BRE; CAD; CCT2; CCT3; CCT4; CCT5; CCT7; DCAF10; DCAF6; DNAJB4; FAM83H; HDAC3; HELZ; HSPA1B; HSPA2; HSPA8; MAP7; PIGR; POM121C; PUM1; PUM2; RECQL4; RNF219; RNF31; RPTOR; TCP1; THSD4; TRIM33; TUBA1B; TUBA4A; TUBB; ZNF195;
Cervical cancer	50	7426	49.505	1.21988	0.0427772	1	0.229589	1	ALPP; EPHA7; GGH; IL5RA; KLK15; LIPG; LYPD1; PI15; SDF2L1; TULP3; HSPG2; TRMT2A; ANKHD1; ARHGEF5; ATXN2; BAG3; BAG5; BRE; CAD; CCT2; CCT3; CCT4; CCT5; CCT7; DCAF10; DCAF6; DNAJB4; FAM83H; HDAC3; HELZ; HSPA1B; HSPA2; HSPA8; MAP7; PIGR; POM121C; PUM1; PUM2; RECQL4; RNF219; RNF31; RPTOR; TCP1; THSD4; TRIM33; TUBA1B; TUBA4A; TUBB; USP34; ZNF195;
Malignant melanoma	48	7459	47.5248	1.16591	0.100044	1	0.41792	1	EPHA7; GGH; IL5RA; LIPG; LY86; LYPD1; PI15; SDF2L1; TULP3; HSPG2; TRMT2A; ANKHD1; ARHGEF5; ATXN2; BAG3; BAG5; BRE; CAD; CCT2; CCT3; CCT4; CCT5; CCT7; DCAF10; DCAF6; DNAJB4; FAM83H; HELZ; HSPA1B; HSPA2; HSPA8; MAP7; PIGR; POM121C; PUM1; PUM2; RECQL4; RNF219; RNF31; RPTOR; TCP1; THSD4; TRIM33; TUBA1B; TUBA4A; TUBB; USP34; ZNF195;
Oesophagus	6	921	5.94059	1.18202	0.399129	1	1	1	TRMT2A; BAG3; HSPA2; PUM2; RNF31; WDR6;
Embryonal carcinoma cells	14	1232	13.8614	2.05987	0.00766463	1	0.0686731	0.318871	ALPP; HSPG2; CAD; CCT2; CCT3; CCT4; CCT5; CCT6A; CCT7; HSPA8; RPTOR; TAF6L; TCP1; TUBB;
ES2	29	3527	28.7129	1.4899	0.0140057	1	0.105222	0.488579	C1QB; GGH; SDF2L1; HSPG2; POTEE; ANKHD1; ATXN2; BAG3; BRE; CAD; CCT2; CCT3; CCT4; CCT5; CCT6A; CCT7; DDA1; HSPA1B; HSPA8; POM121C; PUM1; STUB1; TCP1; TRIM33; TUBA1C; TUBA4A; TUBB; UTP18; ZNF609;
Ovary	61	8592	60.396	1.28624	0.00447148	1	0.0456845	0.212128	MFAP4; ALPP; C1QB; EPHA7; GGH; IL5RA; KLK15; LIPG; LY86; LYPD1; PRG2; SDF2L1; TULP3; HSPG2; TRMT2A; ANKHD1; ARHGAP32; ARHGEF5; ATXN2; BAG3; BAG5; BRE; CAD; CCT2; CCT3; CCT4; CCT5; CCT6A; CCT7; CEP192; DCAF6; DNAJB4; EXPH5; FAM83H; GTF3C5; HAUS5; HDAC3; HSPA1B; HSPA2; HSPA8; IFT122; MTUS1; PIGR; PRAME; PUM1; PUM2; RECQL4; RICTOR; RNF31; RPAP1; RPTOR; TCP1; TRIM32; TRIM33; TUBA1B; TUBA1C; TUBA4A; T…
Liver cancer	51	7697	50.495	1.20046	0.0533568	1	0.272569	1	ALPP; CA6; EPHA7; GGH; IL5RA; KLK15; LIPG; LYPD1; PI15; SDF2L1; TULP3; HSPG2; TRMT2A; ANKHD1; ARHGEF5; ATXN2; BAG3; BAG5; BRE; CAD; CCT2; CCT3; CCT4; CCT5; CCT7; DCAF10; DCAF6; DNAJB4; FAM83H; HDAC3; HELZ; HSPA1B; HSPA2; HSPA8; MAP7; PIGR; POM121C; PUM1; PUM2; RECQL4; RNF219; RNF31; RPTOR; TCP1; THSD4; TRIM33; TUBA1B; TUBA4A; TUBB; USP34; ZNF195;
Dendritic cells	16	1954	15.8416	1.48416	0.0694991	1	0.315966	1	C1QB; FBXO6; SDF2L1; CAD; CCT2; CCT3; CCT4; CCT5; CCT6A; CCT7; HSPA1B; HSPA8; RPTOR; TCP1; TUBA1B; TUBB;
OVCAR3	29	3714	28.7129	1.41488	0.0270868	1	0.16536	0.767822	EPHA7; GGH; SDF2L1; HSPG2; POTEE; SETX; ARHGEF5; ATXN2; BAG3; BAG5; BRE; CAD; CCT2; CCT3; CCT4; CCT5; CCT6A; CCT7; DNAJB4; FAM175B; HSPA1B; HSPA2; HSPA8; STUB1; TCP1; TUBA1C; TUBA4A; TUBB; ZG16B;
Huh7	30	2976	29.703	1.82662	0.000517542	0.438875	0.0124998	0.0580404	CA6; ECEL1; NCR3; SDF2L1; TAZ; HSPG2; SETX; ATXN2; CAD; CCT2; CCT3; CCT4; CCT5; CCT6A; CCT7; EXPH5; HSPA8; IFT122; POM121C; PUM1; RECQL4; RPTOR; TCP1; TRIM33; TUBA1C; TUBB; TUBB8; USP34; UTP18; WDR6;
Serum	58	7685	57.4257	1.36733	0.00124253	1	0.0206601	0.0959315	MFAP4; ALPP; BTNL2; C1QB; CA6; ECEL1; ELSPBP1; EPHA7; FBXO6; GGH; IL5RA; KLK15; LIPG; SDF2L1; HSPG2; POTEE; SETX; TRMT2A; ANKHD1; ATXN2; BAG3; CAD; CCT2; CCT3; CCT4; CCT5; CCT6A; CCT7; CEP192; DCAF6; GTF3C5; HAUS5; HDAC3; HELZ; HPS3; HSPA1B; HSPA2; HSPA8; MAP7; MTUS1; PIGR; PRAME; PUM1; RECQL4; RNF31; STUB1; TCP1; TRIM32; TRIM33; TUBA1B; TUBA1C; TUBA4A; TUBB; TUBGCP6; USP34; VWA5B2; WDR6; ZNF609;
Lens	13	1037	12.8713	2.27253	0.00457866	1	0.0460024	0.213604	CAD; CCT2; CCT3; CCT4; CCT5; CCT6A; CCT7; HSPA1B; HSPA8; TCP1; TUBA1C; TUBA4A; TUBB;
Breast	44	6413	43.5644	1.2431	0.0466701	1	0.247352	1	ALPP; EPHA7; GGH; IL5RA; PI15; HSPG2; TRMT2A; ANKHD1; ARHGEF5; ATXN2; BAG3; BAG5; BRE; CAD; CCT2; CCT3; CCT4; CCT5; CCT7; DCAF6; DNAJB4; FAM83H; HDAC3; HELZ; HSPA1B; HSPA2; HSPA8; MAP7; PIGR; POM121C; PUM1; PUM2; RECQL4; RNF219; RNF31; RPTOR; TCP1; THSD4; TRIM33; TUBA1B; TUBA4A; TUBB; USP34; ZNF195;
Hair	8	817	7.92079	1.77591	0.0821127	1	0.355263	1	GGH; HSPA1B; HSPA2; HSPA8; MAP7; TUBA1C; TUBA4A; TUBB;
H520	16	843	15.8416	3.44013	1.45271e-05	0.012319	0.000724648	0.00336477	CA6; GGH; POTEE; CAD; CCT2; CCT3; CCT4; CCT5; CCT6A; CCT7; HSPA1B; HSPA8; TCP1; TUBA1B; TUBA1C; TUBB;
Nipple aspirate fluid	10	754	9.90099	2.40477	0.00874436	1	0.0757278	0.351629	C1QB; GGH; HSPG2; HSPA1B; HSPA8; PIGR; TUBA1B; TUBA1C; TUBB; ZG16B;
Uterus	6	917	5.94059	1.18718	0.395144	1	1	1	LIPG; PRG2; BRE; MTUS1; PUM2; WDR6;
Tracheobronchial cells	2	47	1.9802	7.745	0.0277607	1	0.165782	0.76978	HSPA1B; TUBA1C;
T24	5	123	4.9505	7.37757	0.000598933	0.507895	0.0126974	0.058958	GGH; HSPA1B; HSPA8; TUBA1B; TUBA1C;
CPE_SCX_fractionated	36	2331	35.6436	2.7983	3.13923e-09	2.66207e-06	1.00843e-06	4.68245e-06	ALPP; EPHA7; FBXO2; SDF2L1; HSPG2; POTEE; ANKHD1; ATXN2; BAG3; BAG5; BRE; CAD; CCT2; CCT3; CCT4; CCT5; CCT6A; CCT7; DCAF10; DDA1; HELZ; HPS3; HSPA1B; HSPA8; MAP7; NEDD1; PUM1; PUM2; RICTOR; TCP1; TUBA1C; TUBA4A; TUBB; USP34; UTP18; WDR59;
CRC	30	4247	29.703	1.27997	0.0788456	1	0.344645	1	MFAP4; ALPP; GGH; LIPG; HSPG2; POTEE; ATXN2; BAG3; CAD; CCT2; CCT3; CCT4; CCT5; CCT6A; CCT7; HSPA1B; HSPA2; HSPA8; MAP7; MTUS1; PIGR; TCP1; TRIM33; TUBA1B; TUBA1C; TUBA4A; TUBB; TUBB8; UTP18; ZG16B;
Preadipocytes	4	510	3.9604	1.42423	0.310714	1	1	1	HSPG2; HSPA8; TUBA1C; TUBB;
Fetal hepatocytes	31	3784	30.6931	1.48445	0.0113147	1	0.0905179	0.420303	LYPD4; HSPG2; SETX; ATXN2; CAD; CCT2; CCT3; CCT4; CCT5; CCT6A; CCT7; EXPH5; HAUS5; HDAC3; HELZ; HPS3; HSPA2; HSPA8; IFT122; PRAME; PUM1; RECQL4; RNF31; STIL; TCP1; TUBA4A; TUBGCP6; USP34; VWA5B2; WDR6; ZNF609;
Amniotic fluid	9	566	8.91089	2.88348	0.00407863	1	0.044342	0.205894	C1QB; PRG2; HSPG2; HSPA1B; HSPA8; PIGR; TUBA1B; TUBA1C; TUBB;
Vulva/anal skin	46	6377	45.5446	1.30693	0.0167369	1	0.117392	0.54509	CA6; EPHA7; GGH; IL5RA; LIPG; LYPD1; SDF2L1; HSPG2; TRMT2A; ANKHD1; ARHGEF5; ATXN2; BAG3; BAG5; BRE; CAD; CCT2; CCT3; CCT4; CCT5; CCT7; DCAF10; DCAF6; DNAJB4; FAM83H; HELZ; HSPA1B; HSPA2; HSPA8; MAP7; PIGR; POM121C; PUM1; PUM2; RECQL4; RNF219; RNF31; RPTOR; TCP1; THSD4; TRIM33; TUBA1B; TUBA4A; TUBB; USP34; ZNF195;
	16	1183	15.8416	2.45143	0.000735418	0.623635	0.0152106	0.0706277	ALPP; EPHA7; PRG2; SDF2L1; HSPG2; CAD; CCT2; CCT3; CCT4; CCT5; CCT6A; HSPA2; HSPA8; TCP1; TUBA1B; TUBB;
HH4	24	2684	23.7624	1.62041	0.0101461	1	0.0860387	0.399505	SDF2L1; TDGF1; HSPG2; SETX; ATXN2; CAD; CCT2; CCT3; CCT4; CCT5; CCT6A; CCT7; DNAJB4; HSPA2; HSPA8; IFT122; RECQL4; STUB1; TCP1; TRIM32; TUBA1C; TUBA4A; TUBB8; USP34;
Ramos	21	1566	20.7921	2.43023	0.000108596	0.0920891	0.00341071	0.015837	SDF2L1; POTEE; TRMT2A; CAD; CCT2; CCT3; CCT4; CCT5; CCT6A; CCT7; CEP192; HSPA8; PUM1; RICTOR; RNF31; RPAP1; TCP1; TUBA1B; TUBA4A; TUBB; USP34;
Leukocytes	27	2845	26.7327	1.71972	0.00266291	1	0.0342144	0.158868	DNAJB9; FBXO6; GGH; NCR3; PRG2; SDF2L1; TULP3; BAG3; BRE; CCT2; CCT3; CCT4; CCT5; CCT6A; CCT7; HDAC3; HSPA8; MTUS1; PUM2; RECQL4; RPTOR; TCP1; TRIM33; TUBA1B; TUBA4A; TUBB; WDR6;
Renal cancer	48	7121	47.5248	1.22125	0.0478821	1	0.252199	1	ALPP; CA6; EPHA7; GGH; IL5RA; LIPG; LYPD1; PI15; SDF2L1; TULP3; HSPG2; TRMT2A; ANKHD1; ARHGEF5; ATXN2; BAG3; BAG5; BRE; CAD; CCT2; CCT3; CCT4; CCT5; CCT7; DCAF6; DNAJB4; FAM83H; HDAC3; HELZ; HSPA1B; HSPA2; HSPA8; MAP7; PIGR; POM121C; PUM1; PUM2; RECQL4; RNF219; RNF31; RPTOR; TCP1; TRIM33; TUBA1B; TUBA4A; TUBB; USP34; ZNF195;
Aorta	6	530	5.94059	2.05403	0.0731308	1	0.3257	1	PRG2; HSPG2; BAG3; BRE; CCT3; WDR6;
Thyroid	6	889	5.94059	1.22457	0.367262	1	1	1	SETX; TRMT2A; HSPA2; HSPA8; POM121C; RNF31;
hupo46_reference_cam	15	1042	14.8515	2.6093	0.000578412	0.490494	0.0126974	0.058958	C1QB; FBXO2; SDF2L1; BAG3; CCT2; CCT3; CCT4; CCT5; CCT6A; CCT7; HSPA8; TCP1; TUBA1C; TUBA4A; TUBB;
Substantia nigra	16	1146	15.8416	2.53057	0.00052151	0.44224	0.0124998	0.0580404	ECEL1; FBXO6; PRG2; TULP3; ANKHD1; BRE; CEP192; EXPH5; HSPA2; IFT122; MTUS1; PUM2; RICTOR; RPAP1; TRIM33; WDR6;
Vagina	40	5307	39.604	1.36563	0.0141165	1	0.105222	0.488579	EPHA7; GGH; IL5RA; LYPD1; SDF2L1; HSPG2; TRMT2A; ANKHD1; ARHGEF5; BAG3; BAG5; BRE; CCT2; CCT3; CCT4; CCT5; CCT7; DCAF6; DNAJB4; FAM83H; HELZ; HSPA1B; HSPA2; HSPA8; MAP7; POM121C; PUM1; PUM2; RECQL4; RNF219; RNF31; RPTOR; TCP1; THSD4; TRIM33; TUBA1B; TUBA4A; TUBB; USP34; ZNF195;
Monocytes	7	745	6.93069	1.7044	0.117781	1	0.480186	1	LIPG; BRE; CCT3; CCT4; CCT7; TUBA1B; TUBB;
MDA-MB-468	12	770	11.8812	2.82529	0.00108895	0.923427	0.0196474	0.0912291	CAD; CCT2; CCT3; CCT4; CCT5; CCT6A; HSPA1B; HSPA8; TCP1; TUBA1C; TUBA4A; TUBB;
Platelets	20	2168	19.802	1.67187	0.0141287	1	0.105222	0.488579	C1QB; GGH; POTEE; CCT2; CCT3; CCT4; CCT5; CCT6A; CCT7; HSPA1B; HSPA2; HSPA8; MIB2; TCP1; TUBA1B; TUBA1C; TUBA4A; TUBB; TUBB8; ZG16B;
HL60	5	545	4.9505	1.66513	0.183115	1	0.663596	1	PRG2; HSPA8; TUBA1B; TUBA4A; TUBB;
TOV21G	16	904	15.8416	3.208	3.40726e-05	0.0288935	0.00144468	0.00670809	EPHA7; GGH; LIPG; HSPG2; CCT2; CCT3; CCT4; CCT5; CCT6A; CCT7; HSPA1B; HSPA8; TCP1; TUBA1B; TUBA1C; TUBB;
Oral mucosa	43	5861	42.5743	1.32927	0.0165053	1	0.117392	0.54509	EPHA7; GGH; IL5RA; LYPD1; SDF2L1; TULP3; HSPG2; TRMT2A; ANKHD1; ARHGEF5; ATXN2; BAG3; BAG5; BRE; CAD; CCT2; CCT3; CCT4; CCT5; CCT7; DCAF6; DNAJB4; FAM83H; HDAC3; HELZ; HSPA1B; HSPA2; HSPA8; MAP7; PIGR; POM121C; PUM1; PUM2; RECQL4; RNF31; RPTOR; TCP1; THSD4; TRIM33; TUBA4A; TUBB; USP34; ZNF195;
Esophagus	40	6034	39.604	1.2011	0.0956344	1	0.403472	1	EPHA7; GGH; IL5RA; LIPG; LYPD1; PI15; SDF2L1; HSPG2; TRMT2A; ANKHD1; ARHGEF5; ATXN2; BAG3; BAG5; BRE; CCT2; CCT3; CCT4; CCT5; CCT7; DCAF6; DNAJB4; FAM83H; HELZ; HSPA1B; HSPA2; MAP7; PUM1; PUM2; RECQL4; RNF31; RPTOR; TCP1; THSD4; TRIM33; TUBA1B; TUBA4A; TUBB; USP34; ZNF195;
Corpus callosum	13	988	12.8713	2.38524	0.00303991	1	0.0384752	0.178653	ECEL1; FBXO6; TULP3; ANKHD1; CEP192; EXPH5; HSPA2; MTUS1; PUM2; RICTOR; RPAP1; TRIM33; WDR6;
NB4	9	711	8.91089	2.29543	0.0167505	1	0.117392	0.54509	MFAP4; PRG2; CCT3; CCT4; HSPA1B; HSPA8; TCP1; TUBA1B; TUBB;
Mammary gland	8	760	7.92079	1.9091	0.0590409	1	0.28774	1	PRG2; TDGF1; SETX; BRE; PIGR; PRAME; PUM2; WDR6;
031003_BALF2	19	1102	18.8119	3.12473	8.16697e-06	0.00692559	0.000577132	0.00267981	C1QB; FBXO2; SDF2L1; HSPG2; POTEE; CAD; CCT2; CCT3; CCT4; CCT5; CCT6A; CCT7; HSPA1B; HSPA2; HSPA8; PIGR; TCP1; TUBB; ZG16B;
Tears	9	510	8.91089	3.20009	0.00204215	1	0.0288623	0.134017	HSPG2; CCT5; HSPA1B; HSPA8; PIGR; TUBA1C; TUBA4A; TUBB; ZG16B;
Cellzome_Abl_inhibitors_NatureBiotechnology_exp144	4	186	3.9604	3.90503	0.0196759	1	0.131379	0.610036	CCT3; CEP192; HSPA8; RPAP1;
CaOV3	26	3355	25.7426	1.40431	0.0400503	1	0.219114	1	ALPP; FBXO2; GGH; SDF2L1; HSPG2; POTEE; BAG3; BAG5; BRE; CAD; CCT2; CCT3; CCT4; CCT5; CCT6A; CCT7; DNAJB4; HSPA1B; HSPA2; HSPA8; MAP7; STUB1; TCP1; TUBA1C; TUBA4A; TUBB;
Cerebrospinal fluid	10	1059	9.90099	1.71218	0.0672175	1	0.313189	1	MFAP4; C1QB; GGH; HSPG2; HSPA1B; HSPA2; HSPA8; PIGR; TUBA1B; TUBA1C;
Melanoma	18	1826	17.8218	1.7866	0.0106504	1	0.0894211	0.415211	C1QB; DNAJB9; GGH; HSPG2; CAD; CCT2; CCT3; CCT4; CCT5; CCT6A; CCT7; HSPA1B; HSPA2; HSPA8; TCP1; TUBA1B; TUBA4A; TUBB;
Subthalamic nucleus	12	882	11.8812	2.46652	0.00337244	1	0.0414468	0.192451	ECEL1; PRG2; TULP3; ANKHD1; BRE; CEP192; EXPH5; HSPA2; MTUS1; RICTOR; RPAP1; TRIM33;
Dentin	8	246	7.92079	5.89787	6.56333e-05	0.055657	0.00241987	0.0112362	SDF2L1; HSPG2; HSPA1B; HSPA2; HSPA8; TUBA1C; TUBA4A; TUBB;
J82	3	216	2.9703	2.52411	0.117322	1	0.480186	1	BAG3; HSPA1B; HSPA8;
15_clinprot_c3	9	749	8.91089	2.17898	0.0226234	1	0.143169	0.664781	CAD; CCT2; CCT3; CCT5; CCT7; HSPA8; TCP1; TUBA1C; TUBB;
Ubiquitous	6	1052	5.94059	1.03483	0.527171	1	1	1	GGH; SDF2L1; ATXN2; SAV1; TUBA1B; WDR6;
Cortex	9	683	8.91089	2.38954	0.0132054	1	0.101801	0.472696	CCT3; CCT4; HSPA1B; HSPA2; HSPA8; TCP1; TUBA1C; TUBA4A; TUBB;
17_wcx	16	1438	15.8416	2.01672	0.00532755	1	0.049651	0.230545	C1QB; SDF2L1; BAG3; BRE; CAD; CCT2; CCT3; CCT4; CCT5; CCT7; HSPA1B; HSPA8; TCP1; TUBA1C; TUBB; UTP18;
hupo1_b2-edta_cam	10	316	9.90099	5.73785	9.81447e-06	0.00832267	0.000606257	0.00281505	C1QB; CCT2; CCT3; CCT4; CCT7; HSPA1B; HSPA8; PIGR; TUBA1C; TUBB;
H23	15	896	14.8515	3.03448	0.000114687	0.0972544	0.00347337	0.016128	GGH; SDF2L1; HSPG2; CAD; CCT2; CCT3; CCT4; CCT5; CCT6A; CCT7; HSPA1B; HSPA8; THSD4; TUBA1B; TUBB;
YTS	32	1888	31.6832	3.07112	3.56755e-09	3.02528e-06	1.00843e-06	4.68245e-06	GGH; ATXN2; BAG5; BRE; CAD; CCT2; CCT3; CCT4; CCT5; CCT6A; CCT7; HAUS5; HELZ; HSPA2; HSPA8; IFT122; PUM1; PUM2; RECQL4; RICTOR; RNF219; RPAP1; STIL; TCP1; TRIM32; TUBA1B; TUBA4A; TUBB; TUBB8; TUBGCP6; UTP18; WDR59;
hupo1_b2-hep_cam	6	848	5.94059	1.28378	0.326714	1	1	1	CAD; CCT3; CCT4; HSPA8; TUBA1C; TUBB;
Ileum	1	201	0.990099	0.910164	0.67331	1	1	1	WDR6;
Embryonic stem cells	34	3047	33.6634	2.02185	2.24196e-05	0.0190118	0.00100062	0.00464621	ALPP; POTEE; ANKHD1; ATXN2; BRE; CAD; CCT2; CCT3; CCT4; CCT5; CCT6A; CCT7; GTF3C5; HAUS5; HPS3; HSPA1B; HSPA2; HSPA8; MAP7; PIGR; POM121C; RNF31; RPAP1; STUB1; TAF6L; TCP1; TRIM32; TRIM33; TUBA1B; TUBA1C; TUBA4A; TUBB; TUBB8; WDR6;
Saliva	13	912	12.8713	2.58401	0.00150846	1	0.0220547	0.102407	CA6; DNAJB9; HSPG2; CCT3; HSPA1B; HSPA2; HSPA8; PIGR; THSD4; TUBA4A; TUBB; ZG16B; ZNF195;
Nuclear	16	1319	15.8416	2.19866	0.00228357	1	0.0317454	0.147404	SDF2L1; ATXN2; CCT2; CCT3; CCT4; CCT5; CCT6A; CCT7; HSPA1B; HSPA8; STUB1; TCP1; TUBA1C; TUBB; USP34; WDR59;
N06CS98-2	1	165	0.990099	1.10873	0.600466	1	1	1	ARHGEF5;
MV4-11	6	382	5.94059	2.84981	0.0192155	1	0.129324	0.600491	CAD; CCT3; CCT7; HSPA8; TUBA1C; TUBB;
Caudate nucleus	17	1204	16.8317	2.55912	0.000300127	0.254507	0.00848358	0.039392	ECEL1; FBXO6; PRG2; TULP3; ANKHD1; BRE; CCT5; CEP192; EXPH5; HSPA2; IFT122; MTUS1; PUM2; RICTOR; RPAP1; TRIM33; WDR6;
Retina	3	364	2.9703	1.49785	0.325846	1	1	1	EPHA7; TULP3; CCT3;
Medulla oblongata	8	473	7.92079	3.06745	0.00466534	1	0.0460024	0.213604	ECEL1; FBXO6; PRG2; TULP3; BRE; IFT122; PUM2; WDR6;
Bladder cancer cells	14	369	13.8614	6.87726	1.50995e-08	1.28044e-05	2.56088e-06	1.1891e-05	ALPP; HSPG2; CCT2; CCT3; CCT4; CCT5; CCT7; HSPA1B; HSPA8; TCP1; TUBA1B; TUBA1C; TUBA4A; TUBB;
PC3(AR)6	4	262	3.9604	2.77231	0.0572366	1	0.28384	1	HSPG2; HSPA8; TUBA1B; TUBB;
Neutrophils	1	393	0.990099	0.465515	0.889096	1	1	1	HSPA8;
Parathyroid	4	782	3.9604	0.928855	0.63163	1	1	1	ALPP; EPHA7; TRMT2A; HSPA2;
HEK293	45	4439	44.5545	1.8367	6.14747e-06	0.00521306	0.000473914	0.00220054	EPHA7; GGH; SDF2L1; SETX; TRMT2A; ANKHD1; ATXN2; BAG3; BAG5; BRE; CAD; CCT2; CCT3; CCT4; CCT5; CCT6A; CCT7; DCAF6; DDA1; FAM175B; GTF3C5; HAUS5; HDAC3; HELZ; HSPA1B; HSPA2; HSPA8; MAP7; MTUS1; NEDD1; POM121C; PUM1; PUM2; RICTOR; RNF31; STUB1; TAF6L; TCP1; TRIM32; TRIM33; TUBA1C; TUBB; UTP18; WDR6; ZNF609;
A549	16	997	15.8416	2.90876	0.00010859	0.0920841	0.00341071	0.015837	BTNL2; CAD; CCT2; CCT3; CCT4; CCT5; CCT6A; CCT7; HSPA1B; HSPA2; HSPA8; MAP7; TCP1; TUBA1B; TUBA4A; TUBB;
Semen	22	966	21.7822	4.12719	1.08502e-08	9.20097e-06	2.30024e-06	1.06808e-05	MFAP4; CA6; DNAJB9; ELSPBP1; GGH; LIPG; PI15; HSPG2; CCT2; CCT3; CCT4; CCT5; CCT7; HSPA1B; HSPA2; HSPA8; PIGR; TCP1; TUBA1C; TUBA4A; TUBB; ZG16B;
Temporal cortex	1	51	0.990099	3.58659	0.246246	1	0.852312	1	CCT5;
Keratinocytes	5	250	4.9505	3.62991	0.0125349	1	0.097519	0.452812	LIPG; CCT7; HSPA8; MAP7; TCP1;
Fetus	17	2992	16.8317	1.02981	0.489676	1	1	1	EPHA7; FBXO6; PRG2; ANKHD1; BRE; CCT3; CEP192; HDAC3; HPS3; IFT122; MTUS1; PUM2; RICTOR; RPAP1; TRIM33; WDR6; ZNF195;
MCF7	8	317	7.92079	4.57694	0.000371783	0.315272	0.00985224	0.0457471	GGH; BAG3; CAD; HSPA1B; HSPA8; TUBA1B; TUBA1C; TUBB;
051503_BAL20_gly_hui	9	268	8.91089	6.08961	1.75001e-05	0.0148401	0.000824451	0.00382819	CCT4; CCT5; CCT7; HSPA1B; HSPA8; PIGR; TCP1; TUBA1C; TUBB;
Adducin	9	486	8.91089	3.35811	0.00146985	1	0.0218673	0.101537	CCT4; CCT6A; CCT7; HSPA1B; HSPA8; TCP1; TUBA1C; TUBA4A; TUBB;
MCF10A	9	661	8.91089	2.46906	0.0108393	1	0.0895459	0.41579	GGH; HSPG2; BAG3; CCT2; CCT5; HSPA1B; HSPA8; TUBA1C; TUBB;
22_mars	4	196	3.9604	3.7058	0.023318	1	0.146472	0.680114	C1QB; GGH; POTEE; MTUS1;
041803_BALF3	21	1103	20.7921	3.45034	5.05206e-07	0.000428415	5.35519e-05	0.000248659	C1QB; SDF2L1; ANKHD1; ATXN2; CAD; CCT2; CCT3; CCT4; CCT5; CCT6A; CCT7; HSPA1B; HSPA8; PIGR; STUB1; TCP1; TUBA1C; TUBA4A; TUBB; WDR6; ZG16B;
Macrophages	1	274	0.990099	0.667684	0.783061	1	1	1	LIPG;
Muscle	8	904	7.92079	1.605	0.126402	1	0.506307	1	LIPG; SDF2L1; ANKHD1; BAG3; PUM1; RPTOR; STUB1; TRIM32;
MicroProt2	8	561	7.92079	2.58629	0.0124364	1	0.097519	0.452812	GGH; SDF2L1; HSPG2; POTEE; CCT6A; PIGR; TUBA1C; ZG16B;
Hypothalamus	1	147	0.990099	1.24449	0.55823	1	1	1	HSPA2;
Ventricles	2	151	1.9802	2.41105	0.202876	1	0.719828	1	PUM2; WDR6;
Endometrium	10	1202	9.90099	1.50849	0.126577	1	0.506307	1	ALPP; EPHA7; PRG2; TDGF1; TRMT2A; HSPA2; HSPA8; POM121C; PRAME; RNF31;
Thalamus	14	1141	13.8614	2.22415	0.00394207	1	0.0435363	0.202153	ECEL1; FBXO6; PRG2; TULP3; ANKHD1; BRE; CCT5; EXPH5; HSPA2; MTUS1; PUM2; RICTOR; RPAP1; WDR6;
Putamen	8	527	7.92079	2.75315	0.00875156	1	0.0757278	0.351629	ECEL1; FBXO6; PRG2; TULP3; BRE; IFT122; PUM2; WDR6;
PT45	6	361	5.94059	3.01558	0.0149635	1	0.108454	0.503585	GGH; HSPG2; HSPA1B; HSPA8; TUBA1B; TUBB;
Colorectal cancer cells	18	561	17.8218	5.81512	1.53753e-09	1.30382e-06	1.00843e-06	4.68245e-06	HSPG2; POTEE; CAD; CCT2; CCT3; CCT4; CCT5; CCT6A; CCT7; HSPA1B; HSPA2; HSPA8; TCP1; TUBA1B; TUBA1C; TUBA4A; TUBB; TUBB8;
Jejunum	2	194	1.9802	1.87667	0.290494	1	0.989313	1	PUM2; WDR6;
ARPE-19	7	330	6.93069	3.84775	0.00235547	1	0.0320821	0.148967	GGH; POTEE; ATXN2; CCT2; CCT7; TCP1; TUBA1B;
Temporal lobe	8	477	7.92079	3.04173	0.00490421	1	0.047802	0.22196	ECEL1; FBXO6; PRG2; TULP3; BRE; IFT122; PUM2; WDR6;
hupo53_reference_cam	1	104	0.990099	1.75898	0.43859	1	1	1	C1QB;
RMUG	11	499	10.8911	3.99663	9.67174e-05	0.0820164	0.00328065	0.0152331	GGH; HSPG2; CCT3; CCT4; HSPA1B; HSPA8; TCP1; THSD4; TUBA1B; TUBA1C; TUBB;
DU145	17	941	16.8317	3.27436	1.44122e-05	0.0122216	0.000724648	0.00336477	GGH; SDF2L1; HSPG2; POTEE; ATXN2; CCT2; CCT3; CCT4; CCT5; CCT6A; CCT7; HSPA1B; HSPA8; TCP1; TUBA1C; TUBA4A; TUBB;
Lacrimal glands	8	453	7.92079	3.20288	0.00360245	1	0.0420236	0.195129	HSPG2; CCT5; HSPA1B; HSPA8; PIGR; TUBA1C; TUBA4A; ZG16B;
Cervix	1	104	0.990099	1.75898	0.43859	1	1	1	ANKHD1;
Epidermis	1	95	0.990099	1.92561	0.409753	1	1	1	MAP7;
Cervico-vaginal fluid	7	565	6.93069	2.24739	0.0368879	1	0.208539	0.968315	GGH; POTEE; HSPA1B; HSPA8; PIGR; STIL; TUBA4A;
Embryo	1	104	0.990099	1.75898	0.43859	1	1	1	STIL;
Uterine cervix	5	902	4.9505	1.0061	0.560663	1	1	1	EPHA7; TRMT2A; HSPA2; POM121C; RNF31;
Thymus	1	456	0.990099	0.401202	0.922394	1	1	1	IFT122;
Aspc1	13	483	12.8713	4.87907	2.5318e-06	0.00214697	0.000214697	0.000996906	GGH; HSPG2; CCT2; CCT3; CCT4; CCT5; CCT6A; CCT7; HSPA1B; HSPA8; TCP1; TUBA1B; TUBB;
Vermiform appendix	6	286	5.94059	3.80635	0.0050798	1	0.0489508	0.227294	NCR3; PRG2; HDAC3; IFT122; PUM2; WDR6;
Trachea	8	612	7.92079	2.37077	0.0199524	1	0.132184	0.613775	PRG2; TULP3; SETX; BRE; HSPA8; IFT122; PUM2; WDR6;
050603_BALF11	13	1019	12.8713	2.31267	0.00395317	1	0.0435363	0.202153	C1QB; CAD; CCT2; CCT3; CCT4; CCT5; CCT6A; HSPA1B; HSPA8; PIGR; TCP1; TUBA1C; TUBB;
HCC78	3	249	2.9703	2.1896	0.158914	1	0.592746	1	ARHGEF5; BAG3; HSPA1B;
RBC	6	267	5.94059	4.07721	0.00364165	1	0.0420236	0.195129	PRG2; CCT3; CCT4; HSPA8; TUBA1C; TUBB;
Hepatocytes	1	73	0.990099	2.50585	0.332942	1	1	1	LIPG;
Nervous system	2	212	1.9802	1.71734	0.327111	1	1	1	C1QB; TUBA4A;
HPDE6	6	414	5.94059	2.62954	0.0271785	1	0.16536	0.767822	GGH; HSPG2; HSPA1B; HSPA8; TUBA1B; TUBB;
Transverse colon	1	48	0.990099	3.81071	0.23359	1	0.815162	1	PUM2;
Occipital lobe	6	359	5.94059	3.03238	0.0145963	1	0.107632	0.49977	ECEL1; FBXO6; BRE; IFT122; PUM2; WDR6;
N06CS97	2	270	1.9802	1.34844	0.440628	1	1	1	HSPA1B; HSPA8;
Blood vessels	2	130	1.9802	2.8005	0.161309	1	0.596374	1	C1QB; HSPG2;
Milk	1	47	0.990099	3.89177	0.229325	1	0.803585	1	CA6;
MiaPaCa2	5	289	4.9505	3.14008	0.0220278	1	0.140448	0.652145	GGH; HSPG2; HSPA8; TUBA1B; TUBB;
Intestine	3	508	2.9703	1.07327	0.534758	1	1	1	PUM1; PUM2; TRIM32;
Blood	1	227	0.990099	0.80592	0.717581	1	1	1	PRAME;
Pituitary gland	6	494	5.94059	2.20371	0.055852	1	0.278603	1	FBXO6; PRG2; BRE; IFT122; PUM2; WDR6;
Vulva	5	838	4.9505	1.08294	0.494641	1	1	1	TRMT2A; HSPA2; HSPA8; POM121C; RNF31;
032403_BALF4_glypep	1	43	0.990099	4.25371	0.212028	1	0.746058	1	PIGR;
B cells	12	533	11.8812	4.08153	3.72852e-05	0.0316178	0.00150561	0.00699104	CAD; CCT2; CCT3; CCT4; CCT5; CCT6A; CCT7; HSPA8; TCP1; TUBA1B; TUBA4A; TUBB;
SH-SY5Y	14	537	13.8614	4.72576	1.46418e-06	0.00124163	0.000137959	0.000640586	BRE; CAD; CCT2; CCT3; CCT4; CCT6A; CCT7; HSPA1B; HSPA2; HSPA8; TCP1; TUBA1B; TUBA4A; TUBB;
Adrenal cortex	2	82	1.9802	4.43961	0.0754026	1	0.331303	1	LIPG; BRE;
Cytoskeleton	4	86	3.9604	8.44522	0.00131318	1	0.0210108	0.09756	CCT2; CCT5; HSPA8; TCP1;
Mesothelioma cells	2	29	1.9802	12.5506	0.0111163	1	0.0897777	0.416867	HSPA8; MAP7;
Hematopoietic stem cells	2	200	1.9802	1.82037	0.302738	1	1	1	PUM2; STIL;
Natural killer cell	1	106	0.990099	1.7258	0.444807	1	1	1	NCR3;
Panc1	12	346	11.8812	6.28739	4.55903e-07	0.000386605	5.35519e-05	0.000248659	GGH; HSPG2; CCT2; CCT3; CCT4; CCT6A; CCT7; HSPA1B; HSPA8; TCP1; TUBA1B; TUBB;
Frontal lobe	7	480	6.93069	2.64535	0.0170172	1	0.118283	0.549227	ECEL1; FBXO6; PRG2; TULP3; BRE; PUM2; WDR6;
Pons	2	134	1.9802	2.71691	0.169106	1	0.618112	1	PUM2; WDR6;
Breast milk	3	73	2.9703	7.46792	0.00767795	1	0.0686731	0.318871	HSPA1B; HSPA8; PIGR;
Lymphocytes	4	468	3.9604	1.55205	0.258924	1	0.89255	1	PI15; CCT6A; TRIM32; TUBB;
01_glyco	9	667	8.91089	2.44685	0.01145	1	0.0907442	0.421354	CCT2; CCT5; CCT7; HSPA1B; HSPA8; PIGR; TCP1; TUBA1C; TUBB;
Nucleus accumbens	3	166	2.9703	3.28434	0.0642344	1	0.302852	1	FBXO6; PUM2; WDR6;
Bronchoalveolar fluid	2	186	1.9802	1.95738	0.274135	1	0.937365	1	HSPA8; PIGR;
21_unfract	1	95	0.990099	1.92561	0.409753	1	1	1	MTUS1;
Frontal cortex	1	113	0.990099	1.6189	0.466032	1	1	1	CCT5;
Kidney cancer	7	352	6.93069	3.60727	0.00336888	1	0.0414468	0.192451	C1QB; HSPG2; SETX; ARHGEF5; CAD; CCT4; FAM83H;
Umbilical vein endothelial cells	1	178	0.990099	1.02776	0.62846	1	1	1	C1QB;
hupo1_b2-cit_cam	2	65	1.9802	5.60056	0.0501251	1	0.260774	1	TUBA1C; TUBB;
Ventricular septum	2	82	1.9802	4.43961	0.0754026	1	0.331303	1	PUM2; WDR6;
Cellzome_Abl_inhibitors_NatureBiotechnology_exp142	4	83	3.9604	8.75044	0.00115078	0.97586	0.0199155	0.0924741	CAD; HSPA8; TUBA1C; TUBB;
WM1158	6	212	5.94059	5.13492	0.00114541	0.971304	0.0199155	0.0924741	CCT6A; HSPA1B; HSPA2; HSPA8; TUBA4A; TUBB;
Occipital pole	2	129	1.9802	2.8222	0.15937	1	0.592746	1	PRG2; TULP3;
Adrenal medulla	2	71	1.9802	5.12734	0.0586359	1	0.287417	1	LIPG; BRE;
N06cs110	1	87	0.990099	2.10265	0.382892	1	1	1	ARHGEF5;
Parotid gland	1	32	0.990099	5.71546	0.162456	1	0.596374	1	CA6;
Gastrointestinal tract	1	23	0.990099	7.95098	0.119609	1	0.485304	1	PIGR;
Ascending colon	1	50	0.990099	3.65831	0.24205	1	0.841224	1	PUM2;
Melanoma cells	2	47	1.9802	7.745	0.0277607	1	0.165782	0.76978	HSPA1B; HSPA8;
Umbilical cord	1	34	0.990099	5.37936	0.171693	1	0.624874	1	IL5RA;
Malignant ascites	1	5	0.990099	36.5174	0.0273001	1	0.16536	0.767822	HSPA8;
18_size	1	104	0.990099	1.75898	0.43859	1	1	1	C1QB;
Spermatocytes	1	42	0.990099	4.35496	0.207645	1	0.733677	1	HSPA1B;
Descending colon	1	56	0.990099	3.26642	0.26688	1	0.916253	1	PUM2;
b1-SE_nonglyco_qstar	1	90	0.990099	2.03257	0.393104	1	1	1	HSPA8;
Eosinophils	3	100	2.9703	5.45179	0.017944	1	0.122714	0.569799	IL5RA; PRG2; BRE;
Submandibular gland	1	25	0.990099	7.31515	0.129314	1	0.510039	1	CA6;
Occipital cortex	1	39	0.990099	4.68987	0.194347	1	0.692465	1	CCT5;
AdducinII	1	116	0.990099	1.57704	0.47488	1	1	1	C1QB;
Dermis	1	9	0.990099	20.3054	0.0486077	1	0.25444	1	HSPG2;
BOB_Sensitivity	1	129	0.990099	1.41812	0.511577	1	1	1	ATXN2;
Cellzome_Abl_inhibitors_NatureBiotechnology_exp143	4	87	3.9604	8.34816	0.00137069	1	0.0215249	0.0999471	CAD; HSPA8; TUBA1C; TUBB;
Islets of Langerhans	1	135	0.990099	1.3551	0.527646	1	1	1	HSPA8;
Pharynx	1	10	0.990099	18.2769	0.053862	1	0.272817	1	PIGR;
Atrium	2	146	1.9802	2.49361	0.192853	1	0.690039	1	PUM2; WDR6;
Corpus luteum	1	12	0.990099	15.2333	0.0642846	1	0.302852	1	LIPG;
Parietal lobe	3	111	2.9703	4.91157	0.0235744	1	0.146993	0.682536	FBXO6; PUM2; WDR6;
Uterine myometrium	1	77	0.990099	2.37569	0.347608	1	1	1	PRG2;
Neural stem cells	1	67	0.990099	2.73022	0.310328	1	1	1	TAF6L;
Spermatozoa	2	102	1.9802	3.56919	0.1091	1	0.449112	1	CST11; PUM2;
Hair follicle	1	83	0.990099	2.20398	0.369011	1	1	1	HSPG2;
Bile duct	1	31	0.990099	5.89977	0.157799	1	0.592094	1	PIGR;
Mammary epithelium	1	75	0.990099	2.43903	0.340315	1	1	1	LIPG;
Dental cells	1	4	0.990099	45.6239	0.0218998	1	0.140448	0.652145	CA6;
Cochlea	1	28	0.990099	6.53167	0.143674	1	0.556326	1	EPHA7;
Malignant pleural effusions	1	31	0.990099	5.89977	0.157799	1	0.592094	1	C1QB;
Vascular endothelial cells	1	63	0.990099	2.90354	0.294832	1	1	1	LIPG;
Parietal cortex	1	25	0.990099	7.31515	0.129314	1	0.510039	1	CCT5;
Spermatids	1	38	0.990099	4.81326	0.189866	1	0.682231	1	HSPA1B;
Reticulocytes	1	25	0.990099	7.31515	0.129314	1	0.510039	1	CCT6A;
Coronary arteries	1	32	0.990099	5.71546	0.162456	1	0.596374	1	LIPG;
Breast cancer cells	3	36	2.9703	15.1412	0.00102118	0.865958	0.0188252	0.0874113	CCT2; HSPA8; TUBB;
Ovum	1	1	0.990099	181.141	0.00552003	1	0.0508803	0.236253	PUM2;
Intestinal epithelium	2	24	1.9802	15.1642	0.00769333	1	0.0686731	0.318871	MAP7; PIGR;
Cerebrum	1	30	0.990099	6.09637	0.153116	1	0.584876	1	IFT122;
Nasal tissue epithelial cells	1	24	0.990099	7.61982	0.124475	1	0.502642	1	PIGR;
051503_BAL20_gly_lec	1	30	0.990099	6.09637	0.153116	1	0.584876	1	PIGR;
Respiratory system	1	4	0.990099	45.6239	0.0218998	1	0.140448	0.652145	PIGR;
Taste buds	1	5	0.990099	36.5174	0.0273001	1	0.16536	0.767822	CA6;
Airway epithelium	1	7	0.990099	26.0987	0.0380123	1	0.212069	0.984703	PIGR;
Zygote	1	2	0.990099	91.0209	0.0110099	1	0.089773	0.416845	TUBB;

## Sheet: Transcription factor
Analysis: Transcription factor
Dataset name: Specific to HCT 116
Number of genes in the dataset: 103
Number of genes in the dataset (which are available in Transcription factor database) :86
Number of genes in background: 15253
Is analysis quantitative: No
Transcription factor	No. of genes in the dataset	No. of genes in the background dataset	Percentage of genes	Fold enrichment	P-value (Hypergeometric test)	Corrected p-values			genes mapped (from input data set)
						Bonferroni method	BH method	Q-value (Storey-Tibshirani method)
MAFB	3	352	3.48837	1.51642	0.31908	1	0.883684	1	PI15; FAM175B; TRIM33;
NFIC	8	2040	9.30233	0.696317	0.903644	1	1	1	HSPG2; ANKHD1; CEP192; PUM1; RNF219; RNF31; THSD4; UTP18;
NR1H3	6	1020	6.97674	1.0449	0.518218	1	0.969218	1	ECEL1; EPHA7; BRE; CAD; FAM83H; HDAC3;
RXRA	9	1113	10.4651	1.4356	0.174393	1	0.813148	1	ECEL1; EPHA7; HSPG2; ATXN2; BRE; FAM83H; THSD4; TRIM33; ZG16B;
SOAT1	7	1261	8.13953	0.985839	0.574025	1	0.988075	1	ECEL1; ANKHD1; ATXN2; BAG3; EXPH5; RPTOR; SAV1;
STAT1	7	1261	8.13953	0.985839	0.574025	1	0.988075	1	ECEL1; ANKHD1; ATXN2; BAG3; EXPH5; RPTOR; SAV1;
DLX2	1	171	1.16279	1.04739	0.621792	1	1	1	HELZ;
DLX3	2	413	2.32558	0.863062	0.680662	1	1	1	ANKHD1; HELZ;
ETS1	15	2496	17.4419	1.06645	0.437716	1	0.947634	1	CST11; IL5RA; LYPD1; NCR3; HSPG2; ARHGAP32; ATXN2; DCAF10; MTUS1; PUM1; RICTOR; TUBA1B; TUBA1C; UTP18; ZG16B;
HNF1A	6	831	6.97674	1.28255	0.327233	1	0.892453	1	ATXN2; CCT3; DCAF6; PUM1; TRIM33; ZNF609;
HOXC9	4	573	4.65116	1.24105	0.405398	1	0.935534	1	LYPD1; DNAJB4; PUM1; USP34;
IRF1	3	811	3.48837	0.658183	0.842708	1	1	1	LY86; ANKHD1; PIGR;
LHX3	13	1210	15.1163	1.90676	0.0176283	1	0.714551	1	NCR3; SDF2L1; ANKHD1; CAD; DCAF10; DCAF6; MTUS1; PUM2; RICTOR; RNF31; STIL; TRIM33; TUBA1C;
MEF2A	9	1835	10.4651	0.870749	0.721274	1	1	1	EPHA7; PI15; ANKHD1; DCAF6; MTUS1; PIGR; PUM1; TUBA4A; USP34;
NKX6-1	9	1408	10.4651	1.13482	0.398289	1	0.92934	1	ANKHD1; DCAF6; DNAJB4; HSPA2; PUM1; RNF31; TRIM33; TUBA1B; USP34;
OTX2	4	324	4.65116	2.19479	0.110425	1	0.813148	1	ATXN2; DCAF6; PUM1; PUM2;
PHOX2A	2	442	2.32558	0.806437	0.716453	1	1	1	ANKHD1; RNF31;
POU2F1	7	2209	8.13953	0.562765	0.974044	1	1	1	LIPG; ANKHD1; CAD; MTUS1; PUM1; USP34; ZNF609;
POU3F2	7	789	8.13953	1.57559	0.156578	1	0.813148	1	NCR3; ANKHD1; DCAF6; MTUS1; PUM1; RNF31; TRIM33;
SRF	1	462	1.16279	0.387683	0.929535	1	1	1	DNAJB4;
ARID3A	6	1250	6.97674	0.852644	0.71712	1	1	1	SDF2L1; DCAF6; HDAC3; HELZ; TRIM33; USP34;
EHF	7	753	8.13953	1.65091	0.13197	1	0.813148	1	ANKHD1; CCT2; DDA1; HPS3; RNF31; STIL; TCP1;
FOXA1	6	804	6.97674	1.32562	0.30024	1	0.883684	1	ATXN2; EXPH5; MTUS1; PUM1; PUM2; ZNF609;
ATF1	5	1037	5.81395	0.856764	0.703803	1	1	1	IL5RA; BRE; MIB2; NEDD1; TUBGCP6;
CREB1	5	973	5.81395	0.913118	0.648627	1	1	1	IL5RA; BRE; NEDD1; STIL; TUBA4A;
JDP2	5	763	5.81395	1.16443	0.431561	1	0.94404	1	IL5RA; SIRPD; HSPG2; BRE; NEDD1;
NFYA	19	2544	22.093	1.32516	0.116123	1	0.813148	1	EPHA7; LIPG; LYPD4; SDF2L1; TULP3; CCT6A; CCT7; DDA1; EXPH5; GTF3C5; HSPA1B; MTUS1; PUM1; RNF31; STIL; TAF6L; TUBA1C; UTP18; ZNF609;
PLAU	5	1037	5.81395	0.856764	0.703803	1	1	1	IL5RA; BRE; MIB2; NEDD1; TUBGCP6;
RORA	13	1168	15.1163	1.97532	0.0134748	1	0.714551	1	EPHA7; KLK15; LYPD1; ARHGAP32; ATXN2; BAG3; CCT7; HELZ; RPTOR; TRIM32; USP34; UTP18; ZNF609;
YY1	11	1317	12.7907	1.48253	0.120986	1	0.813148	1	CAD; CCT2; CCT7; DCAF6; DNAJB4; HELZ; HSPA2; HSPA8; RPAP1; USP34; WDR6;
ELK1	16	1986	18.6047	1.42961	0.0877644	1	0.813148	1	C1QB; CST11; ANKHD1; ATXN2; CCT2; DCAF10; GTF3C5; HDAC3; MIB2; NEDD1; PUM2; STIL; STUB1; TUBA1B; TUBGCP6; UTP18;
GABPA	19	2702	22.093	1.24768	0.176144	1	0.813148	1	IL5RA; SETX; TRMT2A; ARHGAP32; ATXN2; CCT2; CCT7; DCAF10; DDA1; MIB2; NEDD1; PIGR; PUM2; SAV1; STIL; STUB1; TCP1; TUBA1C; TUBGCP6;
CTCF	10	2605	11.6279	0.681446	0.938094	1	1	1	ECEL1; LYPD1; SDF2L1; HSPG2; CAD; CCT7; MAP7; MTUS1; PIGR; TUBB;
FEV	2	526	2.32558	0.677655	0.801751	1	1	1	ARHGAP32; BRE;
KLF7	28	4448	32.5581	1.11674	0.278716	1	0.883684	1	MFAP4; EPHA7; FBXO2; GGH; IL5RA; LYPD1; LYPD4; HSPG2; SETX; ANKHD1; BAG3; BRE; CAD; CCT2; CCT4; DDA1; HDAC3; HELZ; MIB2; NEDD1; RNF31; STUB1; TCP1; TUBA1B; TUBA1C; TUBB; UTP18; WDR59;
MAF	5	466	5.81395	1.90655	0.122831	1	0.813148	1	FBXO2; BAG3; DCAF10; FAM83H; TUBA1C;
NANOG	1	204	1.16279	0.877964	0.686896	1	1	1	THSD4;
NR5A1	8	1129	9.30233	1.25818	0.303725	1	0.883684	1	KLK15; TRMT2A; ATXN2; CAD; CCT7; PIGR; TRIM32; ZNF609;
RFX1	12	2158	13.9535	0.986952	0.567919	1	0.988075	1	IL5RA; ARHGAP32; CCT3; DCAF10; DCAF6; IFT122; MTUS1; PUM1; PUM2; RPTOR; TAF6L; TRIM33;
RREB1	14	2136	16.2791	1.16317	0.314547	1	0.883684	1	FBXO2; LYPD1; LYPD4; PRG2; TRMT2A; BRE; DDA1; EXPH5; MAP7; PIGR; PUM1; THSD4; TRIM32; TUBA4A;
SF1	8	1129	9.30233	1.25818	0.303725	1	0.883684	1	KLK15; TRMT2A; ATXN2; CAD; CCT7; PIGR; TRIM32; ZNF609;
SP1	50	7140	58.1395	1.24212	0.0226408	1	0.714551	1	MFAP4; CFC1; ECEL1; EPHA7; FBXO2; IL5RA; LYPD1; LYPD4; PI15; SDF2L1; TULP3; HSPG2; SETX; ANKHD1; ATXN2; BAG3; BRE; CAD; CCT2; CCT3; CCT4; CCT7; DCAF10; DCAF6; DDA1; DNAJB4; FAM175B; HDAC3; HELZ; HSPA8; MIB2; NEDD1; PUM1; PUM2; RNF31; SAV1; STIL; STUB1; TAF6L; TCP1; THSD4; TRIM32; TRIM33; TUBA1B; TUBA1C; TUBA4A; TUBB; USP34; UTP18; WDR59;
SP4	34	4345	39.5349	1.38811	0.0175702	1	0.714551	1	MFAP4; ECEL1; EPHA7; IL5RA; LYPD1; LYPD4; SDF2L1; HSPG2; SETX; ANKHD1; ATXN2; BAG3; BRE; CCT2; CCT3; DCAF10; DCAF6; DDA1; HDAC3; HELZ; HSPA8; MAP7; MIB2; MTUS1; RICTOR; RNF219; RNF31; STUB1; TAF6L; TCP1; TRIM32; TUBB8; UTP18; WDR59;
TCF3	10	2140	11.6279	0.829516	0.783917	1	1	1	LIPG; LYPD1; LYPD4; ANKHD1; CCT7; HDAC3; MAP7; MTUS1; TUBA1B; TUBGCP6;
OTX1	7	848	8.13953	1.46597	0.201117	1	0.813148	1	ATXN2; CAD; DCAF6; MTUS1; PUM1; TRIM33; TUBA4A;
PITX1	7	848	8.13953	1.46597	0.201117	1	0.813148	1	ATXN2; CAD; DCAF6; MTUS1; PUM1; TRIM33; TUBA4A;
E2F1	9	1188	10.4651	1.34497	0.225272	1	0.84757	1	TRMT2A; CAD; MTUS1; RNF219; STUB1; TCP1; TRIM33; TUBA1B; TUBA4A;
EGR1	22	3215	25.5814	1.21407	0.184099	1	0.813148	1	ELSPBP1; EPHA7; IL5RA; LYPD1; ANKHD1; BRE; CCT3; CCT7; DCAF10; DCAF6; EXPH5; HDAC3; HELZ; HSPA8; IFT122; RICTOR; RNF31; TRIM33; TUBA1B; TUBA4A; TUBB; UTP18;
NKX2-1	4	711	4.65116	1.00017	0.573491	1	0.988075	1	DCAF6; DNAJB4; NEDD1; USP34;
NRF1	13	2037	15.1163	1.13264	0.360616	1	0.913647	1	ECEL1; TULP3; CCT3; CCT5; CCT6A; DCAF6; HSPA8; MIB2; PUM2; TRIM32; TRIM33; TUBA1B; UTP18;
BACH1	4	648	4.65116	1.09741	0.499474	1	0.969218	1	IL5RA; BAG3; HELZ; TUBA4A;
HOXB4	8	718	9.30233	1.97838	0.0491998	1	0.716033	1	NCR3; ANKHD1; ARHGAP32; DCAF6; PUM1; RNF31; STIL; TRIM33;
MEIS2	2	527	2.32558	0.676369	0.802615	1	1	1	DCAF6; HELZ;
NR4A2	7	1042	8.13953	1.19303	0.372753	1	0.913647	1	EPHA7; KLK15; TRMT2A; CCT7; DCAF6; MTUS1; RPTOR;
PPARA	4	370	4.65116	1.92193	0.156115	1	0.813148	1	BRE; DCAF6; DDA1; MTUS1;
PPARG	18	2016	20.9302	1.58426	0.0305749	1	0.714551	1	ECEL1; EPHA7; KLK15; HSPG2; TRMT2A; BRE; CCT4; DCAF6; DDA1; FAM83H; HDAC3; MTUS1; PIGR; PUM2; RNF219; RNF31; TAF6L; USP34;
HSF1	7	806	8.13953	1.54235	0.168901	1	0.813148	1	TAZ; CAD; CCT4; CCT6A; HSPA1B; HSPA8; MAP7;
ETV7	5	1049	5.81395	0.846964	0.713468	1	1	1	CCT2; DCAF10; DDA1; MIB2; USP34;
NR5A2	4	486	4.65116	1.46321	0.293639	1	0.883684	1	KLK15; TULP3; PUM1; TRIM32;
TEAD1	3	422	3.48837	1.26488	0.426537	1	0.94404	1	HSPG2; DNAJB4; HELZ;
TFAP2A	2	258	2.32558	1.38155	0.428628	1	0.94404	1	LYPD1; ARHGAP32;
ARNT	1	403	1.16279	0.444439	0.900669	1	1	1	ANKHD1;
BARX1	3	382	3.48837	1.39733	0.365489	1	0.913647	1	LYPD1; ARHGAP32; DCAF6;
BSX	2	268	2.32558	1.33	0.447845	1	0.952332	1	MTUS1; THSD4;
DMBX1	1	368	1.16279	0.486708	0.878307	1	1	1	PUM1;
HNF4A	23	3015	26.7442	1.35343	0.0712971	1	0.813148	1	ECEL1; EPHA7; FBXO2; KLK15; HSPG2; ANKHD1; ARHGAP32; ATXN2; BRE; CCT4; CCT7; DCAF10; DDA1; EXPH5; FAM83H; GTF3C5; MTUS1; PUM1; SAV1; STIL; TAF6L; THSD4; USP34;
HOXA3	6	573	6.97674	1.86003	0.104395	1	0.813148	1	LYPD1; BAG3; MTUS1; RICTOR; RNF31; USP34;
HOXB3	5	335	5.81395	2.65208	0.0408315	1	0.714551	1	LYPD1; NCR3; MTUS1; RICTOR; RNF31;
HOXD8	7	811	8.13953	1.53285	0.172607	1	0.813148	1	LYPD1; ANKHD1; DCAF6; HSPA2; PIGR; PUM1; RNF31;
ONECUT1	3	564	3.48837	0.946425	0.621268	1	1	1	ANKHD1; ARHGAP32; USP34;
PAX7	1	467	1.16279	0.383532	0.93156	1	1	1	PUM1;
POU4F3	8	687	9.30233	2.06765	0.0396521	1	0.714551	1	ANKHD1; DCAF6; DNAJB4; HELZ; MTUS1; PIGR; RNF31; THSD4;
PRRX2	6	597	6.97674	1.78525	0.12052	1	0.813148	1	LYPD1; ANKHD1; ARHGAP32; MTUS1; PUM1; RNF31;
VAX2	1	434	1.16279	0.412694	0.917051	1	1	1	RNF31;
VSX2	3	595	3.48837	0.897116	0.657491	1	1	1	MTUS1; RICTOR; TUBA1B;
CUX1	3	350	3.48837	1.52508	0.315984	1	0.883684	1	ANKHD1; MTUS1; TUBA4A;
HOXB13	4	526	4.65116	1.35194	0.344882	1	0.913647	1	ELSPBP1; ANKHD1; ARHGAP32; EXPH5;
ZNF238	7	799	8.13953	1.55587	0.163775	1	0.813148	1	HSPG2; CCT3; MTUS1; PIGR; RNF31; USP34; ZNF609;
ZNF513	7	799	8.13953	1.55587	0.163775	1	0.813148	1	HSPG2; CCT3; MTUS1; PIGR; RNF31; USP34; ZNF609;
MYC	10	1086	11.6279	1.63458	0.0842939	1	0.813148	1	TRMT2A; ANKHD1; HSPA8; MTUS1; NEDD1; TAF6L; TRIM33; TUBA1B; TUBA1C; UTP18;
MYF5	8	1856	9.30233	0.765348	0.836736	1	1	1	MFAP4; LIPG; LYPD1; LYPD4; ANKHD1; BRE; TUBA1B; ZNF609;
FOXD1	2	334	2.32558	1.06719	0.564956	1	0.988075	1	STIL; USP34;
POU6F1	4	655	4.65116	1.08568	0.507967	1	0.969218	1	LIPG; ANKHD1; PUM2; TUBA1B;
ASCL2	9	1499	10.4651	1.06593	0.473578	1	0.969218	1	MFAP4; C1QB; LYPD1; PI15; ATXN2; CCT7; STUB1; UTP18; ZNF609;
BARHL1	3	509	3.48837	1.04869	0.551043	1	0.988075	1	LYPD1; MTUS1; PUM1;
ESRRA	6	917	6.97674	1.16227	0.414826	1	0.94404	1	KLK15; LYPD4; ATXN2; CCT7; TRIM32; ZNF609;
GBX1	1	199	1.16279	0.900022	0.677796	1	1	1	DCAF6;
GBX2	2	302	2.32558	1.18027	0.510393	1	0.969218	1	LYPD1; MTUS1;
LHX4	4	392	4.65116	1.81407	0.180141	1	0.813148	1	LYPD1; PUM2; RICTOR; TUBA1B;
POU3F4	4	366	4.65116	1.94293	0.151886	1	0.813148	1	LYPD1; ANKHD1; DCAF10; RNF31;
TCF12	7	1099	8.13953	1.13116	0.426397	1	0.94404	1	MFAP4; CA6; HSPG2; ATXN2; THSD4; USP34; ZNF609;
ELF2	9	780	10.4651	2.04848	0.0313398	1	0.714551	1	MFAP4; LYPD1; TRMT2A; CCT3; CCT7; FAM83H; STUB1; TUBA1B; ZG16B;
ESR1	5	696	5.81395	1.27652	0.355905	1	0.913647	1	FBXO2; SDF2L1; HSPG2; PIGR; THSD4;
FOS	10	1754	11.6279	1.01207	0.535378	1	0.969218	1	FBXO2; TULP3; HSPG2; BAG3; CCT3; FAM83H; HDAC3; HELZ; TUBA1C; TUBA4A;
FOSB	10	1754	11.6279	1.01207	0.535378	1	0.969218	1	FBXO2; TULP3; HSPG2; BAG3; CCT3; FAM83H; HDAC3; HELZ; TUBA1C; TUBA4A;
JUN	10	1754	11.6279	1.01207	0.535378	1	0.969218	1	FBXO2; TULP3; HSPG2; BAG3; CCT3; FAM83H; HDAC3; HELZ; TUBA1C; TUBA4A;
JUNB	10	1754	11.6279	1.01207	0.535378	1	0.969218	1	FBXO2; TULP3; HSPG2; BAG3; CCT3; FAM83H; HDAC3; HELZ; TUBA1C; TUBA4A;
JUND	10	1754	11.6279	1.01207	0.535378	1	0.969218	1	FBXO2; TULP3; HSPG2; BAG3; CCT3; FAM83H; HDAC3; HELZ; TUBA1C; TUBA4A;
NR6A1	6	769	6.97674	1.38595	0.26601	1	0.883684	1	CAD; CCT7; EXPH5; HDAC3; PUM1; PUM2;
RAB40B	5	806	5.81395	1.10231	0.47936	1	0.969218	1	EPHA7; TRMT2A; CAD; CCT7; DCAF6;
RARA	5	806	5.81395	1.10231	0.47936	1	0.969218	1	EPHA7; TRMT2A; CAD; CCT7; DCAF6;
SPI1	4	814	4.65116	0.873617	0.680448	1	1	1	C1QB; ANKHD1; RNF31; TUBA1B;
DBX2	2	408	2.32558	0.873639	0.674137	1	1	1	ANKHD1; RNF31;
EN1	2	466	2.32558	0.764905	0.74351	1	1	1	NCR3; MTUS1;
FOXC1	2	301	2.32558	1.18419	0.508618	1	0.969218	1	RICTOR; TUBA1B;
HOXA5	8	916	9.30233	1.55074	0.144118	1	0.813148	1	LYPD1; DCAF10; DCAF6; MTUS1; PUM1; THSD4; USP34; UTP18;
HOXA7	7	527	8.13953	2.35888	0.0291085	1	0.714551	1	LYPD1; ANKHD1; PUM1; RNF31; STIL; TRIM33; USP34;
HOXB6	1	123	1.16279	1.45609	0.502555	1	0.969218	1	ZNF609;
HOXC6	2	237	2.32558	1.50396	0.387212	1	0.913647	1	LYPD1; USP34;
ISX	1	265	1.16279	0.675874	0.779425	1	1	1	RICTOR;
LHX8	1	223	1.16279	0.803163	0.719218	1	1	1	RICTOR;
MNX1	1	311	1.16279	0.575909	0.830791	1	1	1	DCAF6;
PAX6	4	557	4.65116	1.2767	0.384842	1	0.913647	1	ANKHD1; PUM2; RNF31; RPTOR;
PBX1	7	741	8.13953	1.67765	0.124237	1	0.813148	1	SDF2L1; TRMT2A; ARHGAP32; BRE; DCAF10; PUM2; TRIM33;
POU5F1	2	373	2.32558	0.955613	0.625469	1	1	1	MTUS1; PUM1;
PRRX1	3	389	3.48837	1.37218	0.376271	1	0.913647	1	LYPD1; ANKHD1; RNF31;
REST	6	765	6.97674	1.3932	0.262166	1	0.883684	1	LYPD4; PRG2; SDF2L1; ANKHD1; CAD; ZG16B;
SOX1	3	276	3.48837	1.93396	0.20399	1	0.813148	1	HSPG2; ANKHD1; PUM1;
TGIF1	3	1034	3.48837	0.516236	0.937013	1	1	1	DCAF6; DNAJB4; HELZ;
ESR2	3	464	3.48837	1.15039	0.488416	1	0.969218	1	SDF2L1; HSPA8; TAF6L;
GLI1	3	148	3.48837	3.60647	0.0511452	1	0.716033	1	ATXN2; MTUS1; PUM1;
HENMT1	8	1144	9.30233	1.24168	0.316436	1	0.883684	1	MFAP4; KLK15; LYPD1; HSPG2; ATXN2; CCT3; GTF3C5; WDR59;
INSM1	5	487	5.81395	1.82434	0.140304	1	0.813148	1	MFAP4; TRMT2A; DDA1; IFT122; TAF6L;
NHLH1	8	1144	9.30233	1.24168	0.316436	1	0.883684	1	MFAP4; KLK15; LYPD1; HSPG2; ATXN2; CCT3; GTF3C5; WDR59;
NR1H4	2	62	2.32558	5.74832	0.0477815	1	0.716033	1	ANKHD1; ATXN2;
ZEB1	4	401	4.65116	1.77336	0.190316	1	0.813148	1	KLK15; LIPG; MTUS1; PIGR;
ZFP161	4	1137	4.65116	0.625442	0.891858	1	1	1	LYPD1; HELZ; TRIM33; TUBA1B;
BACH2	3	628	3.48837	0.849976	0.6933	1	1	1	IL5RA; BAG3; CCT3;
HOXA13	1	309	1.16279	0.579636	0.828826	1	1	1	USP34;
MSX2	1	344	1.16279	0.520663	0.860167	1	1	1	LYPD1;
NOBOX	5	621	5.81395	1.43069	0.272507	1	0.883684	1	LYPD1; ATXN2; MTUS1; RICTOR; ZNF609;
TFAP4	4	1280	4.65116	0.555569	0.937558	1	1	1	MFAP4; STUB1; TUBA1C; ZNF609;
ATF3	4	800	4.65116	0.888905	0.667045	1	1	1	IL5RA; BRE; NEDD1; PIGR;
TAL1	2	1113	2.32558	0.320261	0.988662	1	1	1	PUM1; ZNF609;
HOXA9	9	729	10.4651	2.19178	0.0214199	1	0.714551	1	ELSPBP1; IL5RA; LYPD1; ARHGAP32; DCAF10; DCAF6; MTUS1; PUM2; USP34;
NFE2	5	518	5.81395	1.71517	0.167972	1	0.813148	1	BAG3; FAM83H; HDAC3; TUBA1C; TUBA4A;
RUNX1	1	37	1.16279	4.83959	0.188972	1	0.813148	1	THSD4;
LMO2	1	610	1.16279	0.293624	0.970401	1	1	1	LYPD1;
RUNX2	2	315	2.32558	1.13156	0.533082	1	0.969218	1	EXPH5; ZNF609;
GATA1	2	728	2.32558	0.489627	0.921405	1	1	1	PRG2; PUM1;
FOXD3	2	361	2.32558	0.987378	0.607558	1	1	1	PUM1; USP34;
ISL2	1	515	1.16279	0.347786	0.948297	1	1	1	LYPD1;
ZNF143	3	618	3.48837	0.863729	0.682749	1	1	1	ATXN2; FAM175B; UTP18;
CDX2	3	253	3.48837	2.10977	0.171341	1	0.813148	1	ELSPBP1; DNAJB4; PUM1;
FOXK1	3	121	3.48837	4.41115	0.0309619	1	0.714551	1	ATXN2; DNAJB4; RICTOR;
GFI1	6	552	6.97674	1.93079	0.0912923	1	0.813148	1	PI15; HSPG2; ANKHD1; ATXN2; MTUS1; THSD4;
HOXB9	2	537	2.32558	0.663774	0.81108	1	1	1	ELSPBP1; DNAJB4;
PAX4	1	175	1.16279	1.02345	0.630346	1	1	1	FBXO2;
PDX1	3	372	3.48837	1.43489	0.350042	1	0.913647	1	DCAF6; MTUS1; ZNF609;
EOMES	3	291	3.48837	1.83428	0.226019	1	0.84757	1	LIPG; ATXN2; PUM2;
POU3F3	1	59	1.16279	3.03531	0.284114	1	0.883684	1	LIPG;
TBX5	2	204	2.32558	1.74723	0.31981	1	0.883684	1	LIPG; ARHGAP32;
ATF6	2	195	2.32558	1.82787	0.301091	1	0.883684	1	BAG3; PUM1;
STRA13	6	574	6.97674	1.85679	0.105043	1	0.813148	1	ANKHD1; HPS3; PIGR; TAF6L; UTP18; WDR6;
ZIC1	7	548	8.13953	2.26849	0.0349028	1	0.714551	1	CFC1; HSPG2; BRE; DCAF6; HDAC3; MTUS1; RPAP1;
FOXJ2	3	299	3.48837	1.7852	0.237957	1	0.876684	1	ANKHD1; ATXN2; MTUS1;
ELF1	2	585	2.32558	0.609311	0.847409	1	1	1	EPHA7; THSD4;
FOXJ1	1	31	1.16279	5.77599	0.160923	1	0.813148	1	ATXN2;
E4F1	2	158	2.32558	2.25589	0.223831	1	0.84757	1	BAG3; CCT4;
ITGAL	2	178	2.32558	2.00243	0.265562	1	0.883684	1	EPHA7; TRMT2A;
TLX2	1	60	1.16279	2.98473	0.288166	1	0.883684	1	DNAJB4;
DLX5	2	220	2.32558	1.62017	0.352781	1	0.913647	1	LYPD1; EXPH5;
HOXC10	1	81	1.16279	2.211	0.36821	1	0.913647	1	DNAJB4;
ATF4	1	315	1.16279	0.568596	0.834653	1	1	1	BRE;
ELF3	3	437	3.48837	1.22147	0.448957	1	0.952332	1	BRE; CCT2; DDA1;
HOXA10	1	20	1.16279	8.95119	0.106987	1	0.813148	1	DNAJB4;
SPDEF	3	189	3.48837	2.82415	0.0910917	1	0.813148	1	KLK15; DDA1; RNF31;
PAX5	2	149	2.32558	2.39214	0.205223	1	0.813148	1	HDAC3; RPAP1;
RBPJ	2	235	2.32558	1.51676	0.3832	1	0.913647	1	RICTOR; TAF6L;
PATZ1	1	38	1.16279	4.71227	0.193556	1	0.813148	1	THSD4;
MAFK	1	128	1.16279	1.39921	0.516534	1	0.969218	1	PI15;
ALX1	1	56	1.16279	3.19788	0.271821	1	0.883684	1	EPHA7;

## Sheet: Clinical phenotype
Analysis: Clinical phenotype
Dataset name: Specific to HCT 116
Number of genes in the dataset: 103
Number of genes in the dataset (which are available in Clinical phenotype database) :13
Number of genes in background: 1820
Is analysis quantitative: No
Clinical phenotype	No. of genes in the dataset	No. of genes in the background dataset	Percentage of genes	Fold enrichment	P-value (Hypergeometric test)	Corrected p-values			genes mapped (from input data set)
						Bonferroni method	BH method	Q-value (Storey-Tibshirani method)
Abdomen	6	621	46.1538	1.35386	0.260534	1	1	1	HSPG2; SETX; ATXN2; IFT122; RECQL4; TRIM32;
Abnormal dental position	1	1	7.69231	139.893	0.00714286	1	0.974603	1	IFT122;
Abnormal gait	1	9	7.69231	15.6817	0.0626131	1	1	1	TAZ;
Absence of patella	1	1	7.69231	139.893	0.00714286	1	0.974603	1	RECQL4;
Absence of sensory action potentials	1	1	7.69231	139.893	0.00714286	1	0.974603	1	SETX;
Absent carpals, metacarpals, and phalanges	1	1	7.69231	139.893	0.00714286	1	0.974603	1	RECQL4;
Absent or hypoplastic radii	1	1	7.69231	139.893	0.00714286	1	0.974603	1	RECQL4;
Absent or hypoplastic thumbs	1	1	7.69231	139.893	0.00714286	1	0.974603	1	RECQL4;
Absent thumbs	1	3	7.69231	46.9409	0.0212875	1	1	1	RECQL4;
Action and postural tremor	1	1	7.69231	139.893	0.00714286	1	0.974603	1	ATXN2;
Age of onset earlier in familial cases than in sporadic cases	1	7	7.69231	20.1558	0.0490204	1	1	1	TRIM33;
Alopecia	1	22	7.69231	6.41945	0.146686	1	1	1	RECQL4;
Amelogenesis imperfecta, hypocalcified	1	1	7.69231	139.893	0.00714286	1	0.974603	1	FAM83H;
Anesthesia complications include difficult intubation secondary to microstomia and risk of malignant hyperthermia	1	1	7.69231	139.893	0.00714286	1	0.974603	1	HSPG2;
Anisospondyly	1	2	7.69231	70.2946	0.0142386	1	1	1	HSPG2;
Annular pancreas	1	2	7.69231	70.2946	0.0142386	1	1	1	RECQL4;
Anodontia	1	3	7.69231	46.9409	0.0212875	1	1	1	IFT122;
Anterior bowing of long bones	1	1	7.69231	139.893	0.00714286	1	0.974603	1	HSPG2;
Anteriorly placed anus	1	7	7.69231	20.1558	0.0490204	1	1	1	RECQL4;
Anterior open bite (60% of cases)	1	1	7.69231	139.893	0.00714286	1	0.974603	1	FAM83H;
Anteverted nares	1	36	7.69231	3.92369	0.229402	1	1	1	IFT122;
Areflexia	2	38	15.3846	7.39767	0.0286484	1	1	1	SETX; TRIM32;
Ataxia	1	130	7.69231	1.08678	0.61967	1	1	1	TRIM32;
Atrophic fibers	1	1	7.69231	139.893	0.00714286	1	0.974603	1	TRIM32;
Atrophic nails	1	1	7.69231	139.893	0.00714286	1	0.974603	1	RECQL4;
Atrophy of distal muscles	1	1	7.69231	139.893	0.00714286	1	0.974603	1	SETX;
ATYPICAL MYCOBACTERIOSIS, FAMILIAL	1	5	7.69231	28.202	0.0352459	1	1	1	IL12RB1;
Autosomal dominant	4	747	30.7692	0.750956	0.850831	1	1	1	SETX; ATXN2; FAM83H; TRIM33;
Autosomal recessive	9	924	69.2308	1.36409	0.145004	1	1	1	CFC1; IL12RB1; HSPG2; SETX; CCT5; IFT122; RECQL4; TRIM32; TUBGCP6;
Axonal degeneration	1	4	7.69231	35.2349	0.0282898	1	1	1	SETX;
Axonal neuropathy	1	3	7.69231	46.9409	0.0212875	1	1	1	CCT5;
Babinski sign	1	1	7.69231	139.893	0.00714286	1	0.974603	1	CCT5;
Basal cell carcinoma	1	11	7.69231	12.8331	0.0760263	1	1	1	RECQL4;
Bicuspid aortic valve	1	8	7.69231	17.6395	0.0558393	1	1	1	IFT122;
Bladder	1	90	7.69231	1.56974	0.483942	1	1	1	ATXN2;
Blepharophimosis	1	16	7.69231	8.82524	0.108788	1	1	1	HSPG2;
Brachydactyly	2	64	15.3846	4.39283	0.0740054	1	1	1	IFT122; TRIM32;
Bradykinesia	1	24	7.69231	5.88472	0.158984	1	1	1	ATXN2;
Broad nasal bridge	1	34	7.69231	4.15443	0.218057	1	1	1	IFT122;
Broad toes	1	2	7.69231	70.2946	0.0142386	1	1	1	IFT122;
Calf muscle pseudohypertrophy	1	3	7.69231	46.9409	0.0212875	1	1	1	TRIM32;
Cardiac	1	55	7.69231	2.56848	0.329852	1	1	1	CFC1;
Cardiac arrhythmias	1	5	7.69231	28.202	0.0352459	1	1	1	TAZ;
Cardiovascular	4	446	30.7692	1.25776	0.399104	1	1	1	TAZ; IFT122; RECQL4; TRIM32;
Cataract	1	36	7.69231	3.92369	0.229402	1	1	1	HSPG2;
Cataracts	1	49	7.69231	2.88292	0.29952	1	1	1	TRIM32;
Centralized nuclei	1	2	7.69231	70.2946	0.0142386	1	1	1	TRIM32;
Central Nervous System	7	887	53.8462	1.10557	0.462864	1	1	1	TAZ; HSPG2; SETX; ATXN2; IFT122; RECQL4; TRIM32;
Cerebellar ataxia, progressive	1	4	7.69231	35.2349	0.0282898	1	1	1	ATXN2;
Cerebellar atrophy (96% of patients)	1	1	7.69231	139.893	0.00714286	1	0.974603	1	SETX;
Chest	2	243	15.3846	1.15709	0.534631	1	1	1	HSPG2; IFT122;
Childhood or adolescent onset (usually less than 25 years)	1	1	7.69231	139.893	0.00714286	1	0.974603	1	SETX;
Chondroosseous morphology notable for short, irregular chondrocyte columns, large, unfused calcospherites, perichondral bone overgrowth and patchy, mucoid degeneration of resting cartilage	1	1	7.69231	139.893	0.00714286	1	0.974603	1	HSPG2;
Choreic movements (10 to 22% of patients)	1	1	7.69231	139.893	0.00714286	1	0.974603	1	SETX;
Chorioretinopathy	1	2	7.69231	70.2946	0.0142386	1	1	1	TUBGCP6;
Class III malocclusion (underbite)	1	1	7.69231	139.893	0.00714286	1	0.974603	1	FAM83H;
Cleft palate	1	97	7.69231	1.45647	0.510528	1	1	1	RECQL4;
Clinical manifestation of some forms of Bardet-Biedl syndrome requires recessive mutation in 1 of the 6 loci plus an additional mutation in a second locus	1	19	7.69231	7.43251	0.127927	1	1	1	TRIM32;
Clinodactyly (fifth finger)	1	1	7.69231	139.893	0.00714286	1	0.974603	1	IFT122;
Clonus	1	8	7.69231	17.6395	0.0558393	1	1	1	CCT5;
Clonus may occur	1	1	7.69231	139.893	0.00714286	1	0.974603	1	SETX;
Club feet	1	15	7.69231	9.4132	0.102323	1	1	1	RECQL4;
Conductive hearing loss	1	22	7.69231	6.41945	0.146686	1	1	1	RECQL4;
Congenital heart defects	2	22	15.3846	12.7753	0.0100406	1	1	1	RECQL4; TRIM32;
Congenital hip dislocation	1	13	7.69231	10.8603	0.0892621	1	1	1	HSPG2;
Congenital hip dislocation (rare)	1	1	7.69231	139.893	0.00714286	1	0.974603	1	RECQL4;
Congestive heart failure	1	25	7.69231	5.64942	0.165071	1	1	1	TAZ;
Conjunctival telangiectasia (reported in 1 family)	1	1	7.69231	139.893	0.00714286	1	0.974603	1	SETX;
Conotruncal malformations	1	6	7.69231	23.5095	0.042156	1	1	1	CFC1;
Contractures most severe by midadolescence	1	1	7.69231	139.893	0.00714286	1	0.974603	1	HSPG2;
Coronal cleft vertebrae	1	2	7.69231	70.2946	0.0142386	1	1	1	HSPG2;
Corticospinal tracts with decreased myelin staining	1	1	7.69231	139.893	0.00714286	1	0.974603	1	SETX;
Coxa valga	1	22	7.69231	6.41945	0.146686	1	1	1	HSPG2;
Coxa vara	1	16	7.69231	8.82524	0.108788	1	1	1	HSPG2;
Craniosynostosis (coronal, metopic, lambdoidal)	1	1	7.69231	139.893	0.00714286	1	0.974603	1	RECQL4;
Craniosynostosis, sagittal suture (approx. 50% patients)	1	1	7.69231	139.893	0.00714286	1	0.974603	1	IFT122;
Cryptorchidism	2	101	15.3846	2.78374	0.159896	1	1	1	HSPG2; RECQL4;
Decreased distal proprioception (74% of patients)	1	1	7.69231	139.893	0.00714286	1	0.974603	1	SETX;
Decreased distal touch sense (57% of patients)	1	1	7.69231	139.893	0.00714286	1	0.974603	1	SETX;
Decreased distal vibration sense	1	1	7.69231	139.893	0.00714286	1	0.974603	1	SETX;
Decreased motor nerve conduction velocity (NCV)	1	2	7.69231	70.2946	0.0142386	1	1	1	SETX;
Decreased plasma apolipoprotein B (APOB,	1	1	7.69231	139.893	0.00714286	1	0.974603	1	CCT5;
Decreased plasma total cholesterol	1	1	7.69231	139.893	0.00714286	1	0.974603	1	CCT5;
Decreased plasma triglycerides	1	1	7.69231	139.893	0.00714286	1	0.974603	1	CCT5;
Decreased vibration sense	1	4	7.69231	35.2349	0.0282898	1	1	1	ATXN2;
Deep-set eyes	1	19	7.69231	7.43251	0.127927	1	1	1	TAZ;
Delayed bone age	1	31	7.69231	4.55634	0.200751	1	1	1	HSPG2;
Delayed eruption	1	6	7.69231	23.5095	0.042156	1	1	1	RECQL4;
Delayed motor milestones	1	10	7.69231	14.1151	0.069342	1	1	1	TAZ;
Dementia	1	34	7.69231	4.15443	0.218057	1	1	1	ATXN2;
Dental crowding	1	29	7.69231	4.87046	0.189017	1	1	1	TRIM32;
Dental fusion	1	1	7.69231	139.893	0.00714286	1	0.974603	1	IFT122;
Developmental delay	1	141	7.69231	1.002	0.650731	1	1	1	TRIM32;
Difficulty walking	1	11	7.69231	12.8331	0.0760263	1	1	1	SETX;
Diffuse axonal swelling	1	1	7.69231	139.893	0.00714286	1	0.974603	1	SETX;
Digenic recessive	1	24	7.69231	5.88472	0.158984	1	1	1	TRIM32;
Dilated cardiomyopathy	1	10	7.69231	14.1151	0.069342	1	1	1	TAZ;
Distal amyotrophy	1	1	7.69231	139.893	0.00714286	1	0.974603	1	SETX;
Distal limb muscle atrophy due to peripheral neuropathy, mild	1	1	7.69231	139.893	0.00714286	1	0.974603	1	CCT5;
Distal muscle weakness	1	5	7.69231	28.202	0.0352459	1	1	1	SETX;
Distal muscular atrophy	1	2	7.69231	70.2946	0.0142386	1	1	1	ATXN2;
Distal sensory loss of all modalities	1	1	7.69231	139.893	0.00714286	1	0.974603	1	CCT5;
Distal ulceration and osteomyelitis leading to autoamputation	1	1	7.69231	139.893	0.00714286	1	0.974603	1	CCT5;
Dolichocephaly	1	21	7.69231	6.72499	0.140474	1	1	1	IFT122;
Dopamine-responsive parkinsonism	1	1	7.69231	139.893	0.00714286	1	0.974603	1	ATXN2;
Downslanting palpebral fissures	1	57	7.69231	2.47837	0.339691	1	1	1	RECQL4;
Dramatic late catch-up growth occurs in adolescence	1	1	7.69231	139.893	0.00714286	1	0.974603	1	TAZ;
Dysarthria	2	118	15.3846	2.38272	0.204284	1	1	1	SETX; ATXN2;
Dysdiadochokinesis	1	10	7.69231	14.1151	0.069342	1	1	1	ATXN2;
Dysmetria	1	16	7.69231	8.82524	0.108788	1	1	1	ATXN2;
Dysmetric saccades	1	5	7.69231	28.202	0.0352459	1	1	1	ATXN2;
Dysphagia	2	67	15.3846	4.19617	0.0801933	1	1	1	SETX; ATXN2;
Dyssegmental dysplasia	1	1	7.69231	139.893	0.00714286	1	0.974603	1	HSPG2;
Dystonia (14% of patients)	1	1	7.69231	139.893	0.00714286	1	0.974603	1	SETX;
Dystonic hand posturing (44% of patients)	1	1	7.69231	139.893	0.00714286	1	0.974603	1	SETX;
Ears	3	442	23.0769	0.952645	0.646212	1	1	1	TAZ; HSPG2; RECQL4;
Elbow, knee, shoulder contractures	1	1	7.69231	139.893	0.00714286	1	0.974603	1	HSPG2;
Elevated urinary 2-ethylhydracrylate	1	1	7.69231	139.893	0.00714286	1	0.974603	1	TAZ;
Elevated urinary 3-methylglutaconate	1	1	7.69231	139.893	0.00714286	1	0.974603	1	TAZ;
Elevated urinary 3-methylglutarate	1	1	7.69231	139.893	0.00714286	1	0.974603	1	TAZ;
EMG - repetitive muscle discharges	1	1	7.69231	139.893	0.00714286	1	0.974603	1	HSPG2;
EMG shows myopathic changes	1	10	7.69231	14.1151	0.069342	1	1	1	TRIM32;
Enamel dysplasia	1	1	7.69231	139.893	0.00714286	1	0.974603	1	IFT122;
Enamel is lost from tooth soon after eruption leaving the crown composed only of dentin	1	1	7.69231	139.893	0.00714286	1	0.974603	1	FAM83H;
Enamel is of normal thickness	1	1	7.69231	139.893	0.00714286	1	0.974603	1	FAM83H;
Enamel is soft with cheesy consistency	1	1	7.69231	139.893	0.00714286	1	0.974603	1	FAM83H;
Endocardial fibroelastosis	1	3	7.69231	46.9409	0.0212875	1	1	1	TAZ;
Endocrine Features	1	155	7.69231	0.911503	0.686876	1	1	1	RECQL4;
Enlarged fourth ventricle	1	2	7.69231	70.2946	0.0142386	1	1	1	ATXN2;
Enteric salmonellosis	1	5	7.69231	28.202	0.0352459	1	1	1	IL12RB1;
Epicanthal folds	2	61	15.3846	4.60884	0.0679908	1	1	1	IFT122; RECQL4;
Erythematous skin lesions in infancy	1	1	7.69231	139.893	0.00714286	1	0.974603	1	RECQL4;
Everted lower lip	1	6	7.69231	23.5095	0.042156	1	1	1	IFT122;
Exercise-induced muscle pain	1	1	7.69231	139.893	0.00714286	1	0.974603	1	TRIM32;
Exercise-induced weakness	1	1	7.69231	139.893	0.00714286	1	0.974603	1	TRIM32;
Exercise intolerance	1	37	7.69231	3.81767	0.235018	1	1	1	TAZ;
Extensor plantar responses	1	65	7.69231	2.17339	0.377726	1	1	1	SETX;
External Features	3	180	23.0769	2.33919	0.129945	1	1	1	HSPG2; IFT122; RECQL4;
External Genitalia (Female)	1	50	7.69231	2.82528	0.304662	1	1	1	RECQL4;
External Genitalia (Male)	1	151	7.69231	0.935647	0.676918	1	1	1	HSPG2;
Extreme phenotypic variability	1	1	7.69231	139.893	0.00714286	1	0.974603	1	ATXN2;
Eyes	7	826	53.8462	1.18721	0.3665	1	1	1	TAZ; HSPG2; SETX; ATXN2; IFT122; RECQL4; TRIM32;
Face	5	433	38.4615	1.61859	0.175893	1	1	1	TAZ; HSPG2; IFT122; RECQL4; TRIM32;
Facial muscle weakness	1	15	7.69231	9.4132	0.102323	1	1	1	TRIM32;
Facies	1	22	7.69231	6.41945	0.146686	1	1	1	RECQL4;
Failure to thrive	1	202	7.69231	0.699431	0.784495	1	1	1	TAZ;
Fasciculation-like movements	1	3	7.69231	46.9409	0.0212875	1	1	1	ATXN2;
Fatigue	1	6	7.69231	23.5095	0.042156	1	1	1	TAZ;
Feet	7	345	53.8462	2.84238	0.00497312	1	0.974603	1	TAZ; HSPG2; SETX; CCT5; IFT122; RECQL4; TRIM32;
Fetal demise, male	1	1	7.69231	139.893	0.00714286	1	0.974603	1	TAZ;
Fine hair	1	5	7.69231	28.202	0.0352459	1	1	1	IFT122;
Finger contractures	1	6	7.69231	23.5095	0.042156	1	1	1	HSPG2;
Flat face	1	20	7.69231	7.06107	0.134222	1	1	1	HSPG2;
Flat smile'	1	1	7.69231	139.893	0.00714286	1	0.974603	1	TRIM32;
Flattened epiphyses	1	2	7.69231	70.2946	0.0142386	1	1	1	IFT122;
Flattened femoral epiphyses	1	2	7.69231	70.2946	0.0142386	1	1	1	HSPG2;
Flattened forehead	1	1	7.69231	139.893	0.00714286	1	0.974603	1	RECQL4;
Foot deformities	1	18	7.69231	7.8452	0.12159	1	1	1	CCT5;
Forearm reduction defects	1	1	7.69231	139.893	0.00714286	1	0.974603	1	RECQL4;
Fragmentation of femoral epiphyses	1	1	7.69231	139.893	0.00714286	1	0.974603	1	HSPG2;
Frequent inv(10)(q11.2q21) producing chimeric transforming sequence RET/PTC	1	7	7.69231	20.1558	0.0490204	1	1	1	TRIM33;
Frequent microdeletions of 22q11.2	1	6	7.69231	23.5095	0.042156	1	1	1	CFC1;
Frontal bossing	2	58	15.3846	4.84719	0.0621585	1	1	1	IFT122; RECQL4;
Full cheeks	3	8	23.0769	52.5691	1.56395e-05	0.345695	0.345695	1	TAZ; HSPG2; IFT122;
Fused carpal bones	1	1	7.69231	139.893	0.00714286	1	0.974603	1	RECQL4;
Gait ataxia, progressive	1	3	7.69231	46.9409	0.0212875	1	1	1	SETX;
Gastrointestinal	4	425	30.7692	1.3199	0.360421	1	1	1	SETX; ATXN2; RECQL4; TRIM32;
Gaze-evoked nystagmus	2	9	15.3846	31.2081	0.00164907	1	0.974603	1	SETX; ATXN2;
Generalized BCG infection after newborn inoculation	1	5	7.69231	28.202	0.0352459	1	1	1	IL12RB1;
Generalized hirsutism	1	2	7.69231	70.2946	0.0142386	1	1	1	HSPG2;
Genetic anticipation	1	8	7.69231	17.6395	0.0558393	1	1	1	ATXN2;
Genitourinary	5	478	38.4615	1.46621	0.238241	1	1	1	HSPG2; ATXN2; IFT122; RECQL4; TRIM32;
GI	2	63	15.3846	4.46255	0.0719809	1	1	1	IL12RB1; RECQL4;
Glaucoma	1	35	7.69231	4.03576	0.223749	1	1	1	RECQL4;
Growth	4	609	30.7692	0.92112	0.681866	1	1	1	TAZ; HSPG2; RECQL4; TRIM32;
Growth retardation	1	57	7.69231	2.47837	0.339691	1	1	1	TAZ;
Hair	3	240	23.0769	1.75442	0.240073	1	1	1	HSPG2; IFT122; RECQL4;
Hand deformities	1	4	7.69231	35.2349	0.0282898	1	1	1	CCT5;
Hands	5	349	38.4615	2.00815	0.08474	1	1	1	HSPG2; CCT5; IFT122; RECQL4; TRIM32;
Has also been called 'distal hereditary motor neuronopathy' (dHMN) and 'distal spinal muscular atrophy' (dSMA)	1	1	7.69231	139.893	0.00714286	1	0.974603	1	SETX;
Head	3	345	23.0769	1.22048	0.459704	1	1	1	HSPG2; IFT122; RECQL4;
Head and Neck	8	954	61.5385	1.17456	0.353494	1	1	1	TAZ; HSPG2; SETX; ATXN2; FAM83H; IFT122; RECQL4; TRIM32;
Head tremor (14% of patients)	1	1	7.69231	139.893	0.00714286	1	0.974603	1	SETX;
Heart	4	351	30.7692	1.59816	0.230483	1	1	1	TAZ; IFT122; RECQL4; TRIM32;
HEENT	1	28	7.69231	5.04434	0.183091	1	1	1	TUBGCP6;
Height	2	290	15.3846	0.969571	0.638145	1	1	1	HSPG2; RECQL4;
Hematology	1	229	7.69231	0.616969	0.826982	1	1	1	TAZ;
Heme	1	78	7.69231	1.8112	0.435244	1	1	1	IL12RB1;
Hepatic cysts	1	4	7.69231	35.2349	0.0282898	1	1	1	IFT122;
Hepatic failure (reported in 1 patient)	1	1	7.69231	139.893	0.00714286	1	0.974603	1	IFT122;
Hepatic fibrosis	2	27	15.3846	10.4104	0.0149519	1	1	1	IFT122; TRIM32;
Hepatomegaly	1	130	7.69231	1.08678	0.61967	1	1	1	IFT122;
High arched palate	2	32	15.3846	8.78429	0.0207072	1	1	1	IFT122; TRIM32;
High frequency in Hutterite population	1	1	7.69231	139.893	0.00714286	1	0.974603	1	TRIM32;
High frequency in the French-Canadian population	1	1	7.69231	139.893	0.00714286	1	0.974603	1	SETX;
Highly variable phenotype and severity	1	2	7.69231	70.2946	0.0142386	1	1	1	TRIM32;
High palate	1	9	7.69231	15.6817	0.0626131	1	1	1	RECQL4;
High prevalence in Holguin province of Cuba	1	1	7.69231	139.893	0.00714286	1	0.974603	1	ATXN2;
Hip contracture	1	1	7.69231	139.893	0.00714286	1	0.974603	1	HSPG2;
Hirschsprung disease (	1	19	7.69231	7.43251	0.127927	1	1	1	TRIM32;
Hypermobile joints (rare)	1	1	7.69231	139.893	0.00714286	1	0.974603	1	RECQL4;
Hyperreflexia	2	122	15.3846	2.30461	0.214992	1	1	1	SETX; CCT5;
Hypertelorism	1	121	7.69231	1.16761	0.592381	1	1	1	RECQL4;
Hypertension	1	57	7.69231	2.47837	0.339691	1	1	1	TRIM32;
Hypertrophic cardiomyopathy	1	45	7.69231	3.13913	0.278599	1	1	1	TAZ;
Hypocalcemia	1	13	7.69231	10.8603	0.0892621	1	1	1	IFT122;
Hypodontia	2	51	15.3846	5.51236	0.0493114	1	1	1	IFT122; TRIM32;
Hypogonadism	1	19	7.69231	7.43251	0.127927	1	1	1	RECQL4;
Hypogonadism (major)	1	19	7.69231	7.43251	0.127927	1	1	1	TRIM32;
Hypoplastic thumbs	1	5	7.69231	28.202	0.0352459	1	1	1	RECQL4;
Hyporeflexia	3	75	23.0769	5.61363	0.0142708	1	1	1	HSPG2; ATXN2; TRIM32;
Hypotelorism	1	11	7.69231	12.8331	0.0760263	1	1	1	IFT122;
Hypotonia	1	233	7.69231	0.606378	0.832573	1	1	1	ATXN2;
Immunology	1	148	7.69231	0.954612	0.669259	1	1	1	TAZ;
Impaired horizontal smooth pursuit	1	3	7.69231	46.9409	0.0212875	1	1	1	ATXN2;
Imperforate anus	1	16	7.69231	8.82524	0.108788	1	1	1	RECQL4;
Increased echo intensity in affected muscles	1	1	7.69231	139.893	0.00714286	1	0.974603	1	TRIM32;
Increased fiber size variation	1	3	7.69231	46.9409	0.0212875	1	1	1	TRIM32;
Increased serum alpha-fetoprotein	1	1	7.69231	139.893	0.00714286	1	0.974603	1	SETX;
Increased serum creatine kinase	1	32	7.69231	4.414	0.206558	1	1	1	TRIM32;
Increased serum creatine kinase (less common)	1	1	7.69231	139.893	0.00714286	1	0.974603	1	SETX;
Increased serum gamma-globulin	1	1	7.69231	139.893	0.00714286	1	0.974603	1	SETX;
Infantile diarrhea	1	1	7.69231	139.893	0.00714286	1	0.974603	1	RECQL4;
Inguinal hernia	1	44	7.69231	3.21045	0.27328	1	1	1	HSPG2;
Intermittent lactic acidemia	1	1	7.69231	139.893	0.00714286	1	0.974603	1	TAZ;
Internal Genitalia (Male)	3	148	23.0769	2.84493	0.0823622	1	1	1	HSPG2; RECQL4; TRIM32;
Joint dislocations	1	5	7.69231	28.202	0.0352459	1	1	1	RECQL4;
Joint laxity	1	36	7.69231	3.92369	0.229402	1	1	1	IFT122;
Joints	1	23	7.69231	6.14046	0.152855	1	1	1	RECQL4;
Juvenile zonular cataracts	1	1	7.69231	139.893	0.00714286	1	0.974603	1	RECQL4;
Kidneys	3	276	23.0769	1.52559	0.314118	1	1	1	IFT122; RECQL4; TRIM32;
Kyphoscoliosis	1	34	7.69231	4.15443	0.218057	1	1	1	HSPG2;
Kyphoscoliosis (in some patients)	1	1	7.69231	139.893	0.00714286	1	0.974603	1	RECQL4;
Kyphosis	1	56	7.69231	2.52262	0.334788	1	1	1	HSPG2;
Lab	1	266	7.69231	0.531153	0.872728	1	1	1	CFC1;
Laboratory Abnormalities	6	712	46.1538	1.18082	0.399522	1	1	1	TAZ; SETX; CCT5; IFT122; TRIM32; TRIM33;
Large ears	1	27	7.69231	5.2311	0.177124	1	1	1	TAZ;
Learning disabilities (major)	1	19	7.69231	7.43251	0.127927	1	1	1	TRIM32;
Left ventricular hypertrophy	1	26	7.69231	5.43222	0.171118	1	1	1	TRIM32;
Limb ataxia	1	15	7.69231	9.4132	0.102323	1	1	1	ATXN2;
Limb ataxia, progressive	1	1	7.69231	139.893	0.00714286	1	0.974603	1	SETX;
Limbs	4	339	30.7692	1.65473	0.211066	1	1	1	HSPG2; CCT5; IFT122; RECQL4;
Liver	2	256	15.3846	1.09834	0.564873	1	1	1	IFT122; TRIM32;
Long eyelashes in irregular rows	1	1	7.69231	139.893	0.00714286	1	0.974603	1	HSPG2;
Long face	1	20	7.69231	7.06107	0.134222	1	1	1	RECQL4;
Loss of spinal cord anterior horn cells	1	1	7.69231	139.893	0.00714286	1	0.974603	1	SETX;
Lower limb spasticity	1	17	7.69231	8.30641	0.11521	1	1	1	CCT5;
Lower motor neuron signs	1	3	7.69231	46.9409	0.0212875	1	1	1	SETX;
Low hairline	1	3	7.69231	46.9409	0.0212875	1	1	1	HSPG2;
Low-set ears	1	97	7.69231	1.45647	0.510528	1	1	1	HSPG2;
Low-set, posteriorly rotated ears	1	3	7.69231	46.9409	0.0212875	1	1	1	RECQL4;
Lumbar lordosis	1	11	7.69231	12.8331	0.0760263	1	1	1	HSPG2;
Lung	1	171	7.69231	0.826221	0.723942	1	1	1	HSPG2;
Macrophage defect	1	5	7.69231	28.202	0.0352459	1	1	1	IL12RB1;
Malformation of the hepatic ductal plate	1	1	7.69231	139.893	0.00714286	1	0.974603	1	IFT122;
May manifest as 'ataxic' phenotype without parkinsonian features	1	1	7.69231	139.893	0.00714286	1	0.974603	1	ATXN2;
May manifest as late-onset 'parkinsonian' phenotype without severe ataxic features	1	1	7.69231	139.893	0.00714286	1	0.974603	1	ATXN2;
Mean age of onset in third decade	1	1	7.69231	139.893	0.00714286	1	0.974603	1	ATXN2;
Mental retardation (25%)	1	2	7.69231	70.2946	0.0142386	1	1	1	HSPG2;
Mental retardation	2	200	15.3846	1.40586	0.426877	1	1	1	RECQL4; TUBGCP6;
Mental retardation in 5-13%	1	1	7.69231	139.893	0.00714286	1	0.974603	1	RECQL4;
Mesodermal iris dysgenesis (in some patients)	1	1	7.69231	139.893	0.00714286	1	0.974603	1	RECQL4;
Metabolic Features	1	195	7.69231	0.724538	0.772007	1	1	1	TAZ;
MICROCEPHALY AND CHORIORETINOPATHY WITH OR WITHOUT MENTAL RETARDATION, AUTOSOMAL RECESSIVE	1	1	7.69231	139.893	0.00714286	1	0.974603	1	TUBGCP6;
Microcornea	2	18	15.3846	15.6127	0.00675845	1	0.974603	1	HSPG2; RECQL4;
Microdontia	1	10	7.69231	14.1151	0.069342	1	1	1	RECQL4;
Micrognathia	2	121	15.3846	2.32365	0.212308	1	1	1	HSPG2; RECQL4;
Microphthalmia	1	37	7.69231	3.81767	0.235018	1	1	1	RECQL4;
Microstomia	1	12	7.69231	11.7645	0.0826662	1	1	1	RECQL4;
Misc	1	219	7.69231	0.64514	0.812241	1	1	1	IL12RB1;
Miscellaneous	7	1228	53.8462	0.798569	0.908473	1	1	1	TAZ; HSPG2; SETX; ATXN2; CCT5; TRIM32; TRIM33;
Missing teeth	1	3	7.69231	46.9409	0.0212875	1	1	1	RECQL4;
Mottled or stippled pigmentation	1	1	7.69231	139.893	0.00714286	1	0.974603	1	RECQL4;
Mouth	4	417	30.7692	1.34522	0.345795	1	1	1	HSPG2; IFT122; RECQL4; TRIM32;
MRI shows atrophy of the spinal cord	1	1	7.69231	139.893	0.00714286	1	0.974603	1	CCT5;
Multiple crown malformations	1	1	7.69231	139.893	0.00714286	1	0.974603	1	RECQL4;
Muscle biopsy shows dystrophic changes	1	4	7.69231	35.2349	0.0282898	1	1	1	TRIM32;
Muscle biopsy shows small, membrane-bound vacuoles predominantly in type 2 fibers	1	1	7.69231	139.893	0.00714286	1	0.974603	1	TRIM32;
Muscle, Soft Tissue	4	341	30.7692	1.64503	0.21426	1	1	1	TAZ; HSPG2; SETX; TRIM32;
Muscle wasting	1	7	7.69231	20.1558	0.0490204	1	1	1	HSPG2;
Muscle weakness	1	62	7.69231	2.27854	0.363706	1	1	1	HSPG2;
Muscular hypertrophy	1	2	7.69231	70.2946	0.0142386	1	1	1	HSPG2;
Myoclonus	1	31	7.69231	4.55634	0.200751	1	1	1	ATXN2;
Myopathic facies	1	8	7.69231	17.6395	0.0558393	1	1	1	TAZ;
Myopia	1	47	7.69231	3.00558	0.289131	1	1	1	HSPG2;
Myopia (reported in 1 patient)	1	1	7.69231	139.893	0.00714286	1	0.974603	1	IFT122;
Myotonia	1	3	7.69231	46.9409	0.0212875	1	1	1	HSPG2;
Nails	2	123	15.3846	2.28587	0.217681	1	1	1	IFT122; RECQL4;
Narrow chest	1	14	7.69231	10.0851	0.0958142	1	1	1	IFT122;
Narrow palpebral fissures	1	7	7.69231	20.1558	0.0490204	1	1	1	HSPG2;
Nasal quality to speech	1	1	7.69231	139.893	0.00714286	1	0.974603	1	TAZ;
Neck	2	130	15.3846	2.1628	0.23662	1	1	1	HSPG2; TRIM32;
Neck flexor muscle weakness	1	4	7.69231	35.2349	0.0282898	1	1	1	TRIM32;
Neonatal lethal	1	1	7.69231	139.893	0.00714286	1	0.974603	1	HSPG2;
Neoplasia	2	151	15.3846	1.86203	0.294173	1	1	1	RECQL4; TRIM33;
Nephrogenic diabetes insipidus	1	19	7.69231	7.43251	0.127927	1	1	1	TRIM32;
Neuro	2	132	15.3846	2.13003	0.242063	1	1	1	RECQL4; TUBGCP6;
Neurologic	8	930	61.5385	1.20487	0.318111	1	1	1	TAZ; HSPG2; SETX; ATXN2; CCT5; IFT122; RECQL4; TRIM32;
Neuromuscular, cardiovascular, and infectious symptoms improve with age	1	1	7.69231	139.893	0.00714286	1	0.974603	1	TAZ;
NEUROPATHY, HEREDITARY SENSORY, WITH SPASTIC PARAPLEGIA, AUTOSOMAL RECESSIVE	1	1	7.69231	139.893	0.00714286	1	0.974603	1	CCT5;
Neutropenia (in some patients)	1	1	7.69231	139.893	0.00714286	1	0.974603	1	TAZ;
No bulbar involvement	1	1	7.69231	139.893	0.00714286	1	0.974603	1	SETX;
Noncompaction of left ventricle	1	1	7.69231	139.893	0.00714286	1	0.974603	1	TAZ;
Normal face at birth	1	1	7.69231	139.893	0.00714286	1	0.974603	1	HSPG2;
Normal intelligence	2	45	15.3846	6.24717	0.0392236	1	1	1	IFT122; RECQL4;
Normal or mildly decreased motor nerve conduction velocity (NCV)	1	1	7.69231	139.893	0.00714286	1	0.974603	1	CCT5;
Nose	3	314	23.0769	1.34097	0.394545	1	1	1	HSPG2; IFT122; RECQL4;
No sensory abnormalities	1	2	7.69231	70.2946	0.0142386	1	1	1	SETX;
Nystagmus (reported in 1 patient)	1	1	7.69231	139.893	0.00714286	1	0.974603	1	IFT122;
Obesity	1	43	7.69231	3.2851	0.267924	1	1	1	TRIM32;
Occipital bossing	1	2	7.69231	70.2946	0.0142386	1	1	1	IFT122;
Occipital skull defect	1	1	7.69231	139.893	0.00714286	1	0.974603	1	HSPG2;
Ocular motor apraxia	1	1	7.69231	139.893	0.00714286	1	0.974603	1	ATXN2;
Oculomotor apraxia (56% of patients)	1	1	7.69231	139.893	0.00714286	1	0.974603	1	SETX;
Olivopontocerebellar atrophy	1	3	7.69231	46.9409	0.0212875	1	1	1	ATXN2;
Onset in early childhood (infancy to 5 years)	1	1	7.69231	139.893	0.00714286	1	0.974603	1	CCT5;
Onset usually in childhood (1 to 9 years of age)	1	1	7.69231	139.893	0.00714286	1	0.974603	1	TRIM32;
Onset usually in mid-teens, average 15 years (range 2 to 20 years)	1	1	7.69231	139.893	0.00714286	1	0.974603	1	SETX;
Ophthalmoplegia	1	22	7.69231	6.41945	0.146686	1	1	1	ATXN2;
Organic aciduria, mild (in some patients)	1	1	7.69231	139.893	0.00714286	1	0.974603	1	TAZ;
Osteogenic sarcoma	1	5	7.69231	28.202	0.0352459	1	1	1	RECQL4;
Osteoporosis	3	42	23.0769	10.0233	0.00278416	1	0.974603	1	HSPG2; IFT122; RECQL4;
Other	3	384	23.0769	1.09653	0.538765	1	1	1	TAZ; HSPG2; TRIM32;
Overfolded helices	1	5	7.69231	28.202	0.0352459	1	1	1	HSPG2;
Pallor of dorsal columns of the spinal cord	1	1	7.69231	139.893	0.00714286	1	0.974603	1	SETX;
Pancreas	1	51	7.69231	2.76989	0.309769	1	1	1	RECQL4;
Papillary carcinoma of thyroid	1	7	7.69231	20.1558	0.0490204	1	1	1	TRIM33;
Patellar aplasia/hypoplasia	1	1	7.69231	139.893	0.00714286	1	0.974603	1	RECQL4;
Pectoralis muscles may be less involved, leading to inward shrugging posture	1	1	7.69231	139.893	0.00714286	1	0.974603	1	TRIM32;
Pectus carinatum	1	27	7.69231	5.2311	0.177124	1	1	1	HSPG2;
Pectus excavatum	1	44	7.69231	3.21045	0.27328	1	1	1	IFT122;
Pelvic girdle muscle atrophy	1	1	7.69231	139.893	0.00714286	1	0.974603	1	TRIM32;
Pelvic girdle muscle weakness	1	1	7.69231	139.893	0.00714286	1	0.974603	1	TRIM32;
Pelvis	2	153	15.3846	1.83769	0.299677	1	1	1	HSPG2; RECQL4;
Perineal fistula	1	1	7.69231	139.893	0.00714286	1	0.974603	1	RECQL4;
Peripheral Nervous System	4	178	30.7692	3.15135	0.0312462	1	1	1	SETX; ATXN2; CCT5; TRIM32;
Peripheral neuropathy	1	26	7.69231	5.43222	0.171118	1	1	1	ATXN2;
Pes cavus has been reported	1	1	7.69231	139.893	0.00714286	1	0.974603	1	SETX;
Pes cavus (less common)	1	3	7.69231	46.9409	0.0212875	1	1	1	SETX;
Pes planus	1	37	7.69231	3.81767	0.235018	1	1	1	HSPG2;
Platyspondyly	1	26	7.69231	5.43222	0.171118	1	1	1	HSPG2;
Poikiloderma (atrophic plaques with telangiectasia)	1	1	7.69231	139.893	0.00714286	1	0.974603	1	RECQL4;
Polydactyly (major)	1	19	7.69231	7.43251	0.127927	1	1	1	TRIM32;
Polyneuropathy (98% of patients)	1	1	7.69231	139.893	0.00714286	1	0.974603	1	SETX;
Pontocerebellar atrophy	1	1	7.69231	139.893	0.00714286	1	0.974603	1	SETX;
Poor coordination	1	22	7.69231	6.41945	0.146686	1	1	1	TRIM32;
Positive Gowers sign	1	2	7.69231	70.2946	0.0142386	1	1	1	TRIM32;
Posterior column degeneration	1	2	7.69231	70.2946	0.0142386	1	1	1	ATXN2;
Posteriorly rotated ears	1	32	7.69231	4.414	0.206558	1	1	1	HSPG2;
Postural instability	1	14	7.69231	10.0851	0.0958142	1	1	1	ATXN2;
Premature graying of hair	1	4	7.69231	35.2349	0.0282898	1	1	1	RECQL4;
Prenatal Manifestations	1	115	7.69231	1.22852	0.573197	1	1	1	TAZ;
Presence of 4 major features or 3 major and 2 minor features establishes the diagnosis	1	19	7.69231	7.43251	0.127927	1	1	1	TRIM32;
Prognathism	1	18	7.69231	7.8452	0.12159	1	1	1	RECQL4;
Progressive disease with onset in infancy	1	1	7.69231	139.893	0.00714286	1	0.974603	1	HSPG2;
Progressive disorder	1	69	7.69231	2.04741	0.395975	1	1	1	SETX;
Progressive renal failure	1	3	7.69231	46.9409	0.0212875	1	1	1	IFT122;
Prominent chin	1	5	7.69231	28.202	0.0352459	1	1	1	TAZ;
Prominent nasal bridge	1	7	7.69231	20.1558	0.0490204	1	1	1	RECQL4;
Protuberant abdomen	1	8	7.69231	17.6395	0.0558393	1	1	1	IFT122;
Proximal weakness	1	1	7.69231	139.893	0.00714286	1	0.974603	1	TAZ;
Proximal weakness occurs later	1	1	7.69231	139.893	0.00714286	1	0.974603	1	SETX;
Ptosis	1	107	7.69231	1.32036	0.54632	1	1	1	HSPG2;
Pulmonary hypoplasia	1	18	7.69231	7.8452	0.12159	1	1	1	HSPG2;
Pursed lips	1	3	7.69231	46.9409	0.0212875	1	1	1	HSPG2;
Pyramidal signs (21% of patients)	1	1	7.69231	139.893	0.00714286	1	0.974603	1	SETX;
Pyramidal signs	1	23	7.69231	6.14046	0.152855	1	1	1	CCT5;
Quadriceps muscle weakness	1	1	7.69231	139.893	0.00714286	1	0.974603	1	TRIM32;
RAPADILINO SYNDROME	1	1	7.69231	139.893	0.00714286	1	0.974603	1	RECQL4;
Rarely reported in infants	1	1	7.69231	139.893	0.00714286	1	0.974603	1	ATXN2;
Rectovaginal fistula	1	6	7.69231	23.5095	0.042156	1	1	1	RECQL4;
Recurrent infections in infancy and early childhood	1	1	7.69231	139.893	0.00714286	1	0.974603	1	TAZ;
Renal anomalies	1	2	7.69231	70.2946	0.0142386	1	1	1	RECQL4;
Renal anomalies (major)	1	19	7.69231	7.43251	0.127927	1	1	1	TRIM32;
Reported colon and other abdominal cancer in relatives	1	7	7.69231	20.1558	0.0490204	1	1	1	TRIM33;
Respiratory	1	360	7.69231	0.392467	0.94363	1	1	1	HSPG2;
Restricted range of movement in some joints (rare)	1	1	7.69231	139.893	0.00714286	1	0.974603	1	RECQL4;
Retinal dystrophy (reported in 1 patient)	1	1	7.69231	139.893	0.00714286	1	0.974603	1	IFT122;
Retinitis pigmentosa	1	39	7.69231	3.62195	0.246135	1	1	1	TRIM32;
Retinitis pigmentosa (rare)	1	1	7.69231	139.893	0.00714286	1	0.974603	1	ATXN2;
Rhizomelic limb shortening (especially arms)	1	1	7.69231	139.893	0.00714286	1	0.974603	1	IFT122;
Ribs, Sternum, Clavicles and Scapulae	2	162	15.3846	1.7356	0.324421	1	1	1	HSPG2; IFT122;
Rigidity	1	28	7.69231	5.04434	0.183091	1	1	1	ATXN2;
Rod-cone dystrophy, onset by end of 2nd decade (major)	1	19	7.69231	7.43251	0.127927	1	1	1	TRIM32;
Round face	1	12	7.69231	11.7645	0.0826662	1	1	1	TAZ;
Saccadic smooth pursuit	1	3	7.69231	46.9409	0.0212875	1	1	1	SETX;
Sad, fixed facies	1	1	7.69231	139.893	0.00714286	1	0.974603	1	HSPG2;
Salmonella osteomyelitis	1	5	7.69231	28.202	0.0352459	1	1	1	IL12RB1;
Scaphocephaly	1	7	7.69231	20.1558	0.0490204	1	1	1	IFT122;
Scoliosis (22% of patients)	1	1	7.69231	139.893	0.00714286	1	0.974603	1	SETX;
Sensory loss is rapidly progressive and severe	1	1	7.69231	139.893	0.00714286	1	0.974603	1	CCT5;
Shallow indolent cutaneous ulcers (in some patients)	1	1	7.69231	139.893	0.00714286	1	0.974603	1	RECQL4;
Short, bent long bones	1	1	7.69231	139.893	0.00714286	1	0.974603	1	HSPG2;
Short, broad distal phalanges	1	1	7.69231	139.893	0.00714286	1	0.974603	1	IFT122;
Short, curved ulna	1	1	7.69231	139.893	0.00714286	1	0.974603	1	RECQL4;
Short fibulae	1	4	7.69231	35.2349	0.0282898	1	1	1	IFT122;
Short humeri	1	5	7.69231	28.202	0.0352459	1	1	1	IFT122;
Short-limbed dwarfism	1	2	7.69231	70.2946	0.0142386	1	1	1	HSPG2;
Short nails	1	6	7.69231	23.5095	0.042156	1	1	1	IFT122;
Short neck	1	63	7.69231	2.24238	0.368411	1	1	1	HSPG2;
Short ribs	1	9	7.69231	15.6817	0.0626131	1	1	1	IFT122;
Short stature	1	172	7.69231	0.821418	0.726118	1	1	1	RECQL4;
Short stature (postnatal onset)	1	2	7.69231	70.2946	0.0142386	1	1	1	HSPG2;
Short toes	1	8	7.69231	17.6395	0.0558393	1	1	1	IFT122;
Shoulder girdle muscle atrophy	1	2	7.69231	70.2946	0.0142386	1	1	1	TRIM32;
Shoulder girdle muscle weakness	1	4	7.69231	35.2349	0.0282898	1	1	1	TRIM32;
Single transverse palmar creases	1	6	7.69231	23.5095	0.042156	1	1	1	IFT122;
Skel	1	46	7.69231	3.0709	0.283883	1	1	1	RECQL4;
Skeletal	8	634	61.5385	1.76739	0.0443631	1	1	1	IL12RB1; TAZ; HSPG2; SETX; CCT5; IFT122; RECQL4; TRIM32;
Skeletal myopathy	1	1	7.69231	139.893	0.00714286	1	0.974603	1	TAZ;
Skin	1	539	7.69231	0.262133	0.989783	1	1	1	RECQL4;
Skin atrophy	1	4	7.69231	35.2349	0.0282898	1	1	1	RECQL4;
Skin, Nails, Hair	3	554	23.0769	0.760056	0.80791	1	1	1	HSPG2; IFT122; RECQL4;
Skull	3	148	23.0769	2.84493	0.0823622	1	1	1	HSPG2; IFT122; RECQL4;
Slender diaphysis	1	1	7.69231	139.893	0.00714286	1	0.974603	1	HSPG2;
Slow-growing hair	1	3	7.69231	46.9409	0.0212875	1	1	1	IFT122;
Slowly progressive	2	24	15.3846	11.7112	0.0119002	1	1	1	SETX; TRIM32;
Slow saccades	1	5	7.69231	28.202	0.0352459	1	1	1	ATXN2;
Small chest	1	4	7.69231	35.2349	0.0282898	1	1	1	HSPG2;
Small feet	1	11	7.69231	12.8331	0.0760263	1	1	1	RECQL4;
Small hands	1	9	7.69231	15.6817	0.0626131	1	1	1	RECQL4;
Small, high-pitched voice	1	1	7.69231	139.893	0.00714286	1	0.974603	1	HSPG2;
Small mandible	1	9	7.69231	15.6817	0.0626131	1	1	1	HSPG2;
Small mouth	1	27	7.69231	5.2311	0.177124	1	1	1	HSPG2;
Small, saddle nose	1	1	7.69231	139.893	0.00714286	1	0.974603	1	RECQL4;
Small stature	1	1	7.69231	139.893	0.00714286	1	0.974603	1	RECQL4;
Small teeth	1	8	7.69231	17.6395	0.0558393	1	1	1	IFT122;
Small testes	1	12	7.69231	11.7645	0.0826662	1	1	1	HSPG2;
Small tooth roots	1	19	7.69231	7.43251	0.127927	1	1	1	TRIM32;
Sparse hair	2	13	15.3846	21.613	0.00351573	1	0.974603	1	IFT122; RECQL4;
Spastic gait	1	18	7.69231	7.8452	0.12159	1	1	1	CCT5;
Spasticity	1	103	7.69231	1.37163	0.532304	1	1	1	ATXN2;
Spasticity is slowly progressive	1	1	7.69231	139.893	0.00714286	1	0.974603	1	CCT5;
Spastic paraplegia	1	6	7.69231	23.5095	0.042156	1	1	1	CCT5;
Speech delay	1	41	7.69231	3.44531	0.257103	1	1	1	TRIM32;
Speech disorder	1	21	7.69231	6.72499	0.140474	1	1	1	TRIM32;
Sphincter disturbances	1	13	7.69231	10.8603	0.0892621	1	1	1	ATXN2;
Spine	3	286	23.0769	1.47225	0.335191	1	1	1	HSPG2; SETX; RECQL4;
Spinocerebellar ataxia	1	2	7.69231	70.2946	0.0142386	1	1	1	SETX;
Spinocerebellar tract degeneration	1	3	7.69231	46.9409	0.0212875	1	1	1	ATXN2;
Squamous cell carcinoma	1	6	7.69231	23.5095	0.042156	1	1	1	RECQL4;
Strabismus (13 to 30% of patients)	1	1	7.69231	139.893	0.00714286	1	0.974603	1	SETX;
Strabismus	2	128	15.3846	2.19659	0.23119	1	1	1	RECQL4; TRIM32;
Striking intrafamilial variability	1	1	7.69231	139.893	0.00714286	1	0.974603	1	TAZ;
Sun sensitivity	1	4	7.69231	35.2349	0.0282898	1	1	1	RECQL4;
Supernumerary teeth	1	6	7.69231	23.5095	0.042156	1	1	1	RECQL4;
Sural nerve biopsy shows chronic axonal neuropathy	1	2	7.69231	70.2946	0.0142386	1	1	1	SETX;
Sural nerve biopsy shows loss of large myelinated fibers	1	1	7.69231	139.893	0.00714286	1	0.974603	1	SETX;
Talipes equinovarus	1	49	7.69231	2.88292	0.29952	1	1	1	HSPG2;
Talipes equinovarus (in some patients)	1	2	7.69231	70.2946	0.0142386	1	1	1	TAZ;
Tall, broad forehead	1	2	7.69231	70.2946	0.0142386	1	1	1	TAZ;
Teeth	4	228	30.7692	2.46029	0.0687255	1	1	1	FAM83H; IFT122; RECQL4; TRIM32;
Telangiectasia	1	5	7.69231	28.202	0.0352459	1	1	1	RECQL4;
Telecanthus	1	17	7.69231	8.30641	0.11521	1	1	1	IFT122;
Thin nails	1	2	7.69231	70.2946	0.0142386	1	1	1	IFT122;
THYROID CARCINOMA, PAPILLARY	1	7	7.69231	20.1558	0.0490204	1	1	1	TRIM33;
Toe contractures	1	2	7.69231	70.2946	0.0142386	1	1	1	HSPG2;
Tremor (57% of patients)	1	1	7.69231	139.893	0.00714286	1	0.974603	1	SETX;
Tubulointerstitial nephritis	1	3	7.69231	46.9409	0.0212875	1	1	1	IFT122;
Turribrachycephaly	1	5	7.69231	28.202	0.0352459	1	1	1	RECQL4;
Two vessel cord	1	2	7.69231	70.2946	0.0142386	1	1	1	HSPG2;
Ultrastructural abnormalities in mitochondria on electron microscopy	1	1	7.69231	139.893	0.00714286	1	0.974603	1	TAZ;
Umbilical hernia	1	43	7.69231	3.2851	0.267924	1	1	1	HSPG2;
Unusual ears	1	1	7.69231	139.893	0.00714286	1	0.974603	1	RECQL4;
Upper motor neuron signs	1	6	7.69231	23.5095	0.042156	1	1	1	SETX;
Vacuole membranes show ATPase reactivity consistent with origin from the sarcoplasmic reticulum	1	1	7.69231	139.893	0.00714286	1	0.974603	1	TRIM32;
Variable severity	1	55	7.69231	2.56848	0.329852	1	1	1	SETX;
Vertebral anomalies	1	10	7.69231	14.1151	0.069342	1	1	1	RECQL4;
Voice	2	67	15.3846	4.19617	0.0801933	1	1	1	TAZ; HSPG2;
Waddling gait	1	23	7.69231	6.14046	0.152855	1	1	1	TRIM32;
Weakness of distal muscles (upper and lower limb)	1	1	7.69231	139.893	0.00714286	1	0.974603	1	SETX;
Widely spaced teeth	1	16	7.69231	8.82524	0.108788	1	1	1	IFT122;
Wide nasal bridge	1	11	7.69231	12.8331	0.0760263	1	1	1	HSPG2;
Widened metaphyses	1	6	7.69231	23.5095	0.042156	1	1	1	HSPG2;
Winged' scapulae	1	1	7.69231	139.893	0.00714286	1	0.974603	1	TRIM32;
Wrist contractures	1	2	7.69231	70.2946	0.0142386	1	1	1	HSPG2;
X-linked recessive	1	99	7.69231	1.42705	0.517888	1	1	1	TAZ;

## Sheet: COSMIC
Analysis: COSMIC
Dataset name: Specific to HCT 116
Number of genes in the dataset: 103
Number of genes in the dataset (which are available in COSMIC database) :102
Number of genes in background: 18585
Is analysis quantitative: No
COSMIC	No. of genes in the dataset	No. of genes in the background dataset	Percentage of genes	Fold enrichment	P-value (Hypergeometric test)	Corrected p-values			genes mapped (from input data set)
						Bonferroni method	BH method	Q-value (Storey-Tibshirani method)
skin	70	11549	68.6275	1.10442	0.104307	1	0.272216	0.723447	MFAP4; C1QB; CA6; CST11; ECEL1; ELSPBP1; EPHA7; GGH; IL12RB1; IL5RA; KLK15; LIPG; LY86; LYPD4; NCR3; PRG2; SIRPD; TAZ; TDGF1; TULP3; HSPG2; SETX; ANKHD1; ARHGAP32; ARHGEF5; ATXN2; BAG3; BAG5; BRE; CAD; CCT2; CCT3; CCT4; CCT5; CEP192; DCAF10; DCAF6; EXPH5; FAM175B; GTF3C5; HAUS5; HDAC3; HELZ; HPS3; HSPA2; HSPA8; IFT122; MAP7; MTUS1; PIGR; PRAME; PUM1; PUM2; RECQL4; RICTOR; RNF31; RPAP1; RPTOR; STI…
prostate	64	9587	62.7451	1.21642	0.0148987	0.625745	0.157681	0.419056	MFAP4; ALPP; BTNL2; C1QB; CA6; ECEL1; ELSPBP1; EPHA7; FBXO2; IL12RB1; IL5RA; KLK15; LIPG; SDF2L1; SIRPD; TAZ; TDGF1; TULP3; HSPG2; SETX; TRMT2A; ANKHD1; ARHGAP32; ATXN2; BRE; CAD; CCT3; CCT5; CEP192; EXPH5; FAM175B; FAM83H; GTF3C5; HELZ; HPS3; HSPA1B; HSPA2; HSPA8; IFT122; MAP7; MIB2; PIGR; POM121C; PRAME; PUM1; PUM2; RECQL4; RICTOR; RNF219; RNF31; RPAP1; RPTOR; SAV1; STIL; THSD4; TRIM32; TRIM33;…
biliary tract	16	1799	15.6863	1.62135	0.0358759	1	0.23479	0.623983	ALPP; FBXO2; IL12RB1; CCT5; CEP192; GTF3C5; HELZ; HSPA1B; HSPA2; IFT122; PIGR; POM121C; RPAP1; SAV1; THSD4; TUBB8;
CancerGeneCensus geneList	3	503	2.94118	1.09021	0.524115	1	0.880513	1	RECQL4; STIL; TRIM33;
lung	92	15353	90.1961	1.09185	0.023298	0.978516	0.195703	0.520105	ALPP; BTNL2; C1QB; CA6; CFC1; CST11; DNAJB9; ECEL1; EPHA7; FBXO2; FBXO6; GGH; IGLL5; IL12RB1; KLK15; LIPG; LY86; LYPD4; NCR3; PI15; PRG2; SDF2L1; SIRPD; TAZ; TULP3; CTU1; HSPG2; SETX; TRMT2A; ANKHD1; ARHGAP32; ARHGEF5; ATXN2; BAG3; BAG5; BRE; CAD; CCT2; CCT3; CCT5; CCT6A; CCT7; CEP192; DCAF10; DCAF6; DDA1; DNAJB4; EXPH5; FAM175B; FAM83H; GTF3C5; HAUS5; HELZ; HPS3; HSPA1B; HSPA2; HSPA8; IFT122; MA…
autonomic ganglia	3	736	2.94118	0.74508	0.774306	1	1	1	LIPG; PRAME; USP34;
meninges	1	447	0.980392	0.411646	0.917099	1	1	1	HSPG2;
kidney	80	13456	78.4314	1.0833	0.102763	1	0.272216	0.723447	MFAP4; ALPP; BTNL2; CA6; CST11; DNAJB9; ECEL1; ELSPBP1; EPHA7; FBXO2; GGH; IL12RB1; LIPG; LYPD1; LYPD4; PI15; PRG2; SIRPD; TAZ; TDGF1; TULP3; HSPG2; SETX; TRMT2A; ANKHD1; ARHGAP32; ARHGEF5; ATXN2; BAG3; BRE; CAD; CCT2; CCT3; CCT5; CCT6A; CCT7; CEP192; DCAF10; DCAF6; DDA1; DNAJB4; EXPH5; FAM175B; FAM83H; GTF3C5; HELZ; HPS3; HSPA2; HSPA8; IFT122; MAP7; MIB2; MTUS1; NEDD1; PIGR; POM121C; PRAME; PUM1…
endometrium	77	12807	75.4902	1.09552	0.089385	1	0.268155	0.712655	ALPP; BTNL2; C1QB; CA6; CFC1; DNAJB9; ECEL1; EPHA7; IGLL5; IL12RB1; LIPG; PI15; TAZ; TDGF1; TULP3; HSPG2; SETX; TRMT2A; ANKHD1; ARHGAP32; ARHGEF5; ATXN2; BAG3; BAG5; BRE; CAD; CCT2; CCT3; CCT5; CCT6A; CCT7; CEP192; DCAF10; DCAF6; DNAJB4; EXPH5; FAM175B; FAM83H; GTF3C5; HAUS5; HDAC3; HPS3; HSPA2; HSPA8; IFT122; MAP7; MIB2; MTUS1; NEDD1; PIGR; POM121C; PRAME; PUM1; PUM2; RECQL4; RICTOR; RNF219; RNF…
stomach	10	1289	9.80392	1.41481	0.169264	1	0.338528	0.89968	EPHA7; IL5RA; PI15; ARHGAP32; CCT3; CCT6A; FAM83H; HDAC3; RNF31; USP34;
large intestine	102	17427	100	1.06645	0.00138707	0.0582569	0.0582569	0.154825	MFAP4; ALPP; BTNL2; C1QB; CA6; CFC1; CST11; DNAJB9; ECEL1; ELSPBP1; EPHA7; FBXO2; FBXO6; GGH; IGLL5; IL12RB1; IL5RA; KLK15; LIPG; LY86; LYPD1; LYPD4; NCR3; PI15; PRG2; SDF2L1; SIRPD; TAZ; TDGF1; TULP3; CTU1; HSPG2; SETX; TRMT2A; ANKHD1; ARHGAP32; ARHGEF5; ATXN2; BAG3; BAG5; BRE; CAD; CCT2; CCT3; CCT4; CCT5; CCT6A; CCT7; CEP192; DCAF10; DCAF6; DDA1; DNAJB4; EXPH5; FAM175B; FAM83H; GTF3C5; HAUS5; H…
soft tissue	3	186	2.94118	2.94815	0.082733	1	0.268155	0.712655	CCT7; RNF31; WDR6;
central nervous system	72	12014	70.5882	1.09201	0.123145	1	0.272216	0.723447	ALPP; BTNL2; CA6; CFC1; DNAJB9; ECEL1; ELSPBP1; EPHA7; GGH; IL12RB1; IL5RA; KLK15; LIPG; LYPD4; PI15; PRG2; SIRPD; TAZ; HSPG2; SETX; ANKHD1; ARHGAP32; ARHGEF5; ATXN2; BAG3; CAD; CCT2; CCT5; CCT6A; CEP192; DCAF10; DCAF6; DNAJB4; EXPH5; FAM83H; GTF3C5; HELZ; HPS3; HSPA8; IFT122; MAP7; MIB2; MTUS1; NEDD1; PIGR; POM121C; PRAME; PUM1; PUM2; RECQL4; RICTOR; RNF31; RPAP1; RPTOR; STIL; STUB1; TAF6L; THSD…
eye	2	461	1.96078	0.794339	0.723532	1	1	1	PIGR; RPAP1;
ovary	72	12007	70.5882	1.09264	0.121544	1	0.272216	0.723447	ALPP; BTNL2; C1QB; CA6; CST11; ECEL1; EPHA7; FBXO2; FBXO6; IL12RB1; IL5RA; LIPG; LY86; LYPD4; NCR3; PI15; PRG2; SIRPD; CTU1; HSPG2; SETX; ANKHD1; ARHGAP32; ARHGEF5; ATXN2; BAG3; BAG5; CAD; CCT2; CCT3; CCT4; CCT5; CCT6A; CEP192; DCAF6; DDA1; DNAJB4; EXPH5; FAM83H; HDAC3; HELZ; HPS3; HSPA2; IFT122; MIB2; MTUS1; PIGR; PRAME; PUM1; PUM2; RECQL4; RICTOR; RNF31; RPAP1; RPTOR; STIL; STUB1; TAF6L; THSD4;…
bone	10	1330	9.80392	1.3712	0.193509	1	0.369426	0.981794	EPHA7; PI15; CCT3; HELZ; HPS3; IFT122; MTUS1; USP34; ZNF195; ZNF609;
240 NB cases mutantgeneList	32	3941	31.3725	1.47978	0.0104634	0.439463	0.157681	0.419056	MFAP4; CA6; ECEL1; IL12RB1; IL5RA; NCR3; PRG2; TAZ; HSPG2; SETX; ARHGAP32; BAG3; CCT3; CCT6A; CEP192; DCAF10; EXPH5; HPS3; HSPA2; MAP7; NEDD1; PIGR; PRAME; PUM1; RNF31; RPAP1; STIL; TUBA1B; TUBB8; TUBGCP6; USP34; WDR59;
haematopoietic and lymphoid tissue	51	8977	50	1.03525	0.403012	1	0.70527	1	CA6; ECEL1; EPHA7; IGLL5; KLK15; LIPG; NCR3; PRG2; HSPG2; SETX; ARHGAP32; BAG5; CAD; CCT2; CCT7; CEP192; DCAF10; DNAJB4; EXPH5; FAM175B; FAM83H; GTF3C5; HAUS5; HELZ; HPS3; HSPA2; HSPA8; IFT122; MAP7; MIB2; MTUS1; NEDD1; POM121C; PRAME; RICTOR; RNF219; RNF31; RPAP1; RPTOR; SAV1; TAF6L; TRIM32; TRIM33; TUBA1C; TUBA4A; TUBGCP6; USP34; VWA5B2; WDR59; WDR6; ZNF609;
breast	89	14924	87.2549	1.08661	0.0447219	1	0.23479	0.623983	ALPP; BTNL2; C1QB; CA6; CST11; DNAJB9; ECEL1; ELSPBP1; EPHA7; FBXO2; FBXO6; GGH; IGLL5; IL12RB1; IL5RA; KLK15; LIPG; LYPD1; LYPD4; PI15; PRG2; SIRPD; TULP3; HSPG2; SETX; TRMT2A; ANKHD1; ARHGAP32; ARHGEF5; ATXN2; BAG5; BRE; CAD; CCT2; CCT3; CCT4; CCT5; CCT6A; CCT7; CEP192; DCAF10; DCAF6; DNAJB4; EXPH5; FAM83H; HAUS5; HELZ; HPS3; HSPA1B; HSPA2; HSPA8; IFT122; MAP7; MIB2; MTUS1; NEDD1; PIGR; POM121C…
upper aerodigestive tract	41	6364	40.1961	1.17403	0.122476	1	0.272216	0.723447	MFAP4; CFC1; ECEL1; ELSPBP1; EPHA7; GGH; SDF2L1; HSPG2; SETX; BAG5; CAD; CCT4; CCT6A; CEP192; DCAF6; FAM83H; HELZ; HPS3; IFT122; MAP7; MIB2; MTUS1; PRAME; PUM1; RECQL4; RICTOR; RNF31; RPAP1; RPTOR; STIL; TAF6L; THSD4; TRIM32; TRIM33; TUBA1B; TUBA4A; USP34; UTP18; VWA5B2; WDR6; ZNF609;
cervix	21	2590	20.5882	1.4779	0.0409173	1	0.23479	0.623983	BTNL2; IL5RA; NCR3; TDGF1; HSPG2; SETX; ATXN2; CAD; CCT2; CCT6A; CCT7; CEP192; HAUS5; POM121C; RICTOR; RNF219; TUBA1B; TUBB8; USP34; WDR59; WDR6;
thyroid	54	8760	52.9412	1.12328	0.140431	1	0.294906	0.783749	MFAP4; ALPP; BTNL2; CA6; DNAJB9; ECEL1; GGH; IL12RB1; KLK15; PRG2; TULP3; CTU1; HSPG2; SETX; ARHGEF5; ATXN2; BAG3; BAG5; BRE; CAD; CCT2; CCT3; CCT6A; CEP192; DCAF6; EXPH5; FAM83H; GTF3C5; HDAC3; HELZ; HPS3; HSPA1B; IFT122; MAP7; MIB2; MTUS1; NEDD1; PIGR; POM121C; PRAME; RECQL4; RPAP1; RPTOR; STIL; TAF6L; TRIM32; TUBA1B; TUBA1C; TUBB8; TUBGCP6; USP34; UTP18; VWA5B2; WDR6;
liver	85	14176	83.3333	1.09254	0.0549707	1	0.23686	0.629483	MFAP4; ALPP; BTNL2; C1QB; CA6; CST11; DNAJB9; ECEL1; ELSPBP1; EPHA7; FBXO2; IGLL5; IL12RB1; IL5RA; KLK15; LIPG; LYPD4; NCR3; PI15; PRG2; SIRPD; TULP3; CTU1; HSPG2; SETX; TRMT2A; ANKHD1; ARHGAP32; ARHGEF5; ATXN2; BAG3; BAG5; BRE; CAD; CCT2; CCT3; CCT4; CCT5; CCT6A; CCT7; CEP192; DCAF10; DCAF6; DNAJB4; EXPH5; FAM83H; GTF3C5; HDAC3; HELZ; HPS3; HSPA2; HSPA8; IFT122; MIB2; MTUS1; NEDD1; PIGR; POM121C…
pancreas	75	12286	73.5294	1.11232	0.0669379	1	0.255581	0.679239	ALPP; BTNL2; ECEL1; ELSPBP1; EPHA7; FBXO6; GGH; IL12RB1; IL5RA; KLK15; LIPG; LYPD1; LYPD4; NCR3; PI15; PRG2; SDF2L1; SIRPD; TULP3; CTU1; HSPG2; SETX; TRMT2A; ANKHD1; ARHGAP32; ATXN2; BAG3; CAD; CCT4; CCT5; CCT6A; CCT7; CEP192; DCAF6; DNAJB4; EXPH5; FAM175B; FAM83H; GTF3C5; HAUS5; HDAC3; HELZ; HPS3; HSPA2; HSPA8; IFT122; MAP7; MIB2; MTUS1; PIGR; PRAME; PUM1; RECQL4; RICTOR; RNF219; RNF31; RPAP1; R…
neuroblastoma	3	744	2.94118	0.737068	0.7806	1	1	1	LIPG; PRAME; USP34;
oesophagus	39	5660	38.2353	1.25568	0.0563951	1	0.23686	0.629483	ALPP; BTNL2; CA6; ECEL1; EPHA7; IL12RB1; LIPG; PI15; TULP3; HSPG2; SETX; TRMT2A; ARHGAP32; ATXN2; BRE; CAD; CCT3; CCT4; CCT7; EXPH5; FAM83H; IFT122; NEDD1; PIGR; PRAME; PUM2; RECQL4; RICTOR; RNF219; RNF31; RPAP1; RPTOR; TAF6L; TCP1; THSD4; TRIM33; TUBB8; TUBGCP6; USP34;
adrenal gland	1	53	0.980392	3.47123	0.253299	1	0.462547	1	EXPH5;
urinary tract	82	13085	80.3922	1.14186	0.0150172	0.630723	0.157681	0.419056	ALPP; BTNL2; CFC1; DNAJB9; ECEL1; EPHA7; FBXO2; GGH; IGLL5; IL12RB1; IL5RA; KLK15; LIPG; PI15; PRG2; TDGF1; TULP3; CTU1; HSPG2; SETX; TRMT2A; ANKHD1; ARHGAP32; ARHGEF5; ATXN2; BAG3; BAG5; BRE; CAD; CCT2; CCT3; CCT4; CCT5; CCT7; CEP192; DCAF10; DCAF6; DDA1; DNAJB4; EXPH5; FAM175B; FAM83H; GTF3C5; HAUS5; HELZ; HPS3; HSPA1B; HSPA2; HSPA8; IFT122; MAP7; MIB2; MTUS1; NEDD1; PIGR; POM121C; PRAME; PUM1;…
salivary gland	6	555	5.88235	1.97285	0.0849784	1	0.268155	0.712655	ECEL1; HSPG2; ARHGEF5; ATXN2; RNF219; RPTOR;
