# Supplementary material for: The Interactome of Cancer-Related Lysyl Oxidase and Lysyl Oxidase-Like Proteins
Source: Cancers (Basel). 2020 Dec 29;13(1):71. doi: 10.3390/cancers13010071 (PMC7794802; doi:10.3390/cancers13010071)
Supplement: Supplementary file 1 [file cancers-13-00071-s001.zip › Supplementary_Material/Suppl_Table_S9_Reactome_HCT_HEK.xlsx]

## Sheet: HCT 116
REACTOME
20 top pathways
Pathway name	Entities					Reactions			Species name
	found	Total	ratio	pValue	FDR	found	total	ratio
Formation of tubulin folding intermediates by CCT/TriC	12	30	0.002	2.22E-16	9.46E-14	2	2	0	Homo sapiens
Cooperation of Prefoldin and TriC/CCT in actin and tubulin folding	12	37	0.003	2.11E-15	4.49E-13	6	6	0	Homo sapiens
Prefoldin mediated transfer of substrate to CCT/TriC	10	29	0.002	2.65E-13	3.77E-11	2	2	0	Homo sapiens
Folding of actin by CCT/TriC	8	13	0.001	7.16E-13	6.31E-11	2	2	0	Homo sapiens
Chaperonin-mediated protein folding	14	100	0.007	7.42E-13	6.31E-11	16	19	0.001	Homo sapiens
Protein folding	14	106	0.007	1.6E-12	1.14E-10	22	28	0.002	Homo sapiens
Association of TriC/CCT with target proteins during biosynthesis	10	40	0.003	6.08E-12	3.65E-10	2	2	0	Homo sapiens
Cellular response to heat stress	14	135	0.009	3.79E-11	2.01E-9	13	29	0.002	Homo sapiens
Regulation of HSF1-mediated heat shock response	13	113	0.008	5.57E-11	2.62E-9	7	14	0.001	Homo sapiens
Cilium Assembly	15	208	0.014	1.05E-9	4.41E-8	18	50	0.004	Homo sapiens
HSF1-dependent transactivation	9	59	0.004	5.1E-9	1.94E-7	5	8	0.001	Homo sapiens
Cooperation of PDCL (PhLP1) and TRiC/CCT in G-protein beta folding	8	45	0.003	1.16E-8	4.05E-7	8	11	0.001	Homo sapiens
Attenuation phase	8	47	0.003	1.61E-8	5.16E-7	3	5	0	Homo sapiens
Recruitment of NuMA to mitotic centrosomes	10	97	0.007	2.76E-8	8.28E-7	2	2	0	Homo sapiens
Organelle biogenesis and maintenance	16	335	0.023	8.65E-8	2.42E-6	19	86	0.007	Homo sapiens
HSP90 chaperone cycle for steroid hormone receptors (SHR)	8	70	0.005	3.28E-7	8.52E-6	9	12	0.001	Homo sapiens
Microtubule-dependent trafficking of connexons from Golgi to the plasma membrane	5	22	0.001	2.15E-6	5.38E-5	1	2	0	Homo sapiens
Transport of connexons to the plasma membrane	5	23	0.002	2.67E-6	6.14E-5	1	3	0	Homo sapiens
BBSome-mediated cargo-targeting to cilium	5	24	0.002	3.28E-6	7.21E-5	1	5	0	Homo sapiens
Cellular responses to stress	20	691	0.047	5.15E-6	1.08E-4	28	227	0.018	Homo sapiens

## Sheet: HEK 293
REACTOME
20 top pathways
Pathway name	Entities					Reactions			Species name
	found	Total	ratio	pValue	FDR	found	total	ratio
Molecules associated with elastic fibres	3	38	0.003	4.34E-4	3.65E-2	5	10	0.001	Homo sapiens
Aryl hydrocarbon receptor signalling	2	8	0.001	4.49E-4	3.65E-2	2	5	0	Homo sapiens
Elastic fibre formation	3	46	0.003	7.54E-4	3.65E-2	8	17	0.001	Homo sapiens
Alpha-defensins	2	11	0.001	8.42E-4	3.65E-2	12	12	0.001	Homo sapiens
Defensins	3	51	0.003	1.01E-3	3.65E-2	16	19	0.001	Homo sapiens
ATF6 (ATF6-alpha) activates chaperone genes	2	15	0.001	1.55E-3	4.11E-2	1	5	0	Homo sapiens
Extracellular matrix organization	6	329	0.022	1.58E-3	4.11E-2	11	318	0.025	Homo sapiens
ATF6 (ATF6-alpha) activates chaperones	2	17	0.001	1.98E-3	4.56E-2	2	10	0.001	Homo sapiens
Unfolded Protein Response (UPR)	4	155	0.011	2.95E-3	5.91E-2	5	94	0.007	Homo sapiens
WNT ligand biogenesis and trafficking	2	28	0.002	5.24E-3	9.43E-2	11	12	0.001	Homo sapiens
IRE1alpha activates chaperones	3	101	0.007	6.89E-3	1.08E-1	2	53	0.004	Homo sapiens
ER Quality Control Compartment (ERQC)	2	33	0.002	7.19E-3	1.08E-1	2	9	0.001	Homo sapiens
Post-translational modification: synthesis of GPI-anchored proteins	3	115	0.008	9.8E-3	1.37E-1	3	16	0.001	Homo sapiens
Calnexin/calreticulin cycle	2	41	0.003	1.09E-2	1.41E-1	2	13	0.001	Homo sapiens
Antimicrobial peptides	3	123	0.008	1.17E-2	1.41E-1	16	58	0.004	Homo sapiens
Metabolism of proteins	16	2.356	0.161	1.29E-2	1.42E-1	41	892	0.069	Homo sapiens
Defective ALG14 causes congenital myasthenic syndrome (ALG14-CMS)	1	4	0	1.52E-2	1.52E-1	1	1	0	Homo sapiens
Adenosine P1 receptors	1	5	0	1.89E-2	1.82E-1	1	2	0	Homo sapiens
N-glycan trimming in the ER and Calnexin/Calreticulin cycle	2	57	0.004	2.02E-2	1.82E-1	2	18	0.001	Homo sapiens
SUMO is proteolytically processed	1	6	0	2.26E-2	2.04E-1	3	3	0	Homo sapiens
